# Supplementary material for: High-throughput mutagenesis identifies mutations and RNA-binding proteins controlling CD19 splicing and CART-19 therapy resistance
Source: Nat Commun. 2022 Sep 22;13:5570. doi: 10.1038/s41467-022-31818-y (PMC9500061; doi:10.1038/s41467-022-31818-y)
Supplement: Supplementary file 4 — Supplementary Data 1 [file 41467_2022_31818_MOESM4_ESM.xlsx]

## Sheet: Legend
Supplementary Data 1. Quantification of splicing isoforms for all minigene variants in the library. For each minigene variant, the 15-nt barcode sequence is shown together with the contained mutations, with multiple mutations separated by commas. The total number of reads per minigene variant and their distribution among the 101 isoforms are given for RNA-seq replicates 1 and 2 from NALM-6 cells.…

## Sheet: Table S2
replicate	barcode	mutations	readcount	(219 475)(743 1040)	(219 1040)	(219 475)	(219 657)(743 1040)	(219 475)(743 1073)	(219 657)(743 1073)	(219 475)(868 1040)	(219 1005)	(212 475)(743 1040)	(219 477)(743 1040)	(219 475)(743 1021)	(219 475)(826 1040)	(219 475)(743 1027)	(219 951)	(219 475)(648 690)(743 1040)	(219 475)(747 1045)	(219 475)(548 1040)	(219 475)(548 657)(743 1040)	(219 475)(743 1048)	(219 475)(743 1028)	(223 1045)	(219 475)(743 1041)	(219 475)(647 691)(743 1040)	(219 1021)	(219 475)(804 1040)	(219 1006)	(219 657)(826 1040)	(219 475)(842 1040)	(219 657)	(219 1027)	(219 475)(743 1215)	(219 1028)	(219 475)(646 1028)	(219 475)(585 715)(743 1040)	(219 475)(743 1067)	(219 475)(535 657)(743 1040)	(219 475)(743 1221)	(219 657)(743 1027)	(219 475)(743 1213)	(219 475)(658 1040)	(219 475)(543 657)(743 1040)	(219 476)(743 1040)	(219 1041)	(218 1014)	(219 475)(508 657)(743 1040)	(219 475)(864 1040)
1	AAAAAAAGCACGTGG	T162C,A728T,G1005A,T1106C,A1148C,T1251C	1295	96	26	486	3	10	0	1	0	0	0	0	0	0	0	0	0	0	0	0	0	0	0	0	0	0	223	0	0	0	0	0	0	0	0	0	0	0	0	0	0	0	0	0	0	0	0
1	AAAAAATTGGTGAAC	T379C,T387A,G548A	607	531	33	12	11	6	1	2	0	0	0	0	0	0	0	1	0	0	0	0	0	0	0	0	0	0	0	0	0	0	0	0	0	0	0	0	0	0	0	0	0	0	1	0	0	0	0
1	AAAAACACACAATGC	C35A,G54T,G662A,G863A,G1048A,T1103A	414	258	10	10	55	63	11	0	0	0	1	0	0	0	0	1	0	0	0	0	0	0	0	0	0	0	0	0	0	0	0	0	0	1	0	0	0	0	0	0	0	0	0	0	0	0	0
1	AAAAACCCTCAAAAG	C75A,C83T,T846C,T1019C,CA1241C	711	590	54	19	9	11	0	8	0	0	0	0	0	0	0	10	0	4	0	0	0	0	0	0	0	0	0	0	0	0	0	0	0	0	0	0	0	0	0	0	0	0	0	0	0	0	0
1	AAAAACGTTTAATAT	T95A,A247G,T263TA,C493G,A580T,A901T,T1008A,T1030C,G1102A,G1130T	658	427	60	12	21	117	4	3	0	0	0	0	0	0	0	8	0	0	0	0	0	0	0	1	0	0	0	0	0	1	0	0	0	0	0	0	0	0	0	0	0	0	0	0	0	0	0
1	AAAAAGACTCATCGT	C63A,C104A,T355A,C359A,C403T,A474T,G475A,C807T,C960G,A1232C	3447	140	2608	5	374	6	15	4	0	0	227	0	0	0	0	0	1	0	0	0	0	2	0	0	0	0	0	0	0	8	0	0	0	0	0	0	0	0	0	0	0	0	0	0	10	0	0
1	AAAAAGGTGTACTCA	T165C,T382C,G490T,G736A	373	319	25	4	14	3	0	1	0	0	0	0	0	0	0	5	0	0	0	0	0	0	0	0	0	0	0	0	0	0	0	0	0	0	0	0	0	0	0	0	0	0	0	0	0	0	0
1	AAAAATGAAAGTCGA	A195T,G232T,C545T,A551G,A604G,A613T,T647C,A721T,G769T,A783T,G832T	103	50	40	4	1	2	0	0	0	0	0	0	0	0	0	0	0	0	0	0	0	0	0	5	0	0	0	0	0	0	0	0	0	0	0	0	0	0	0	0	0	0	0	0	0	0	0
1	AAAAATGGCATCGGA	T57A,C99T,C149T,A181T,G271A,TC367T,G600A,C755T,A795G,G808A,T1085A,T1160A,C1176A	3010	2498	274	42	74	71	5	7	0	1	0	0	0	0	0	20	1	1	0	0	0	0	0	1	0	1	0	0	0	1	0	0	0	0	0	0	0	0	0	0	0	0	0	0	0	0	0
1	AAAACAACTTATGTC	C40T,G343A,C593A,G908A,C1090G	418	338	29	5	10	16	0	2	0	0	0	0	0	0	0	9	0	0	0	0	0	1	0	0	0	0	0	0	0	1	0	0	0	0	0	0	0	0	0	0	0	0	0	0	1	0	0
1	AAAACAATATATTTC	G276C,T445A,T546A,G586A,G596A,T599C,T670C,AG762A,T993A,G1074A,G1101A,T1121A	1941	1490	336	19	8	13	0	9	0	0	0	0	0	0	0	46	0	1	0	0	0	0	0	2	0	0	0	0	0	0	0	0	0	0	0	0	0	0	0	0	0	0	0	0	1	0	0
1	AAAACACGGTTTTAT	G42C,A414G,C449T,C567T,G588A,C645T,G661T,G759A,C925A,C1091T,G1195T	337	125	93	8	83	0	2	1	0	0	0	0	0	0	0	0	0	0	0	0	0	0	0	0	0	0	0	0	0	15	0	0	0	0	0	0	0	0	0	0	0	0	0	0	0	0	0
1	AAAACACGTCTGCG	A258G,C363G,T392A,G415C,A429G,C442T,G853T,T858A,TG881T,A898G,C927A,T1019A,G1082T,A1095G,A1155T,C1240T	1041	873	44	34	46	9	3	5	0	0	0	0	0	0	0	9	0	1	0	0	0	0	0	0	0	0	0	0	0	0	0	0	0	0	0	0	0	0	0	0	0	0	0	0	0	0	0
1	AAAACCATCTCCTGC	C41A,A59T,G230T,G347A	1085	887	93	26	22	32	0	2	0	0	0	0	0	0	0	12	2	2	0	0	0	0	0	0	0	1	0	0	0	0	0	0	0	0	0	0	0	0	0	0	0	0	0	0	0	0	0
1	AAAACGAGCGAAATG	C396A,A518T,G585A,G686A,A874G,AT1017A,G1101C,C1123A,G1130T,T1158C	1053	803	148	7	43	15	0	8	0	0	0	0	0	0	0	11	0	0	0	0	0	0	0	0	0	9	0	0	0	0	0	0	0	0	0	0	0	0	0	0	0	0	0	0	0	0	0
1	AAAACTCCTTTTTGT	AC48A,C64A,G115A,G178T,C189T,A308G,G344A,C442T,A610T,C864T,A930G,T955C,C1104T,T1224A	949	820	59	24	7	24	0	5	0	0	0	0	0	0	0	3	0	1	0	0	0	0	0	0	0	0	0	0	0	0	0	0	0	0	0	0	0	0	0	0	0	0	0	0	0	0	0
1	AAAACTGATACAATG	T15C,T105C,G521A,A797G,T1202C	883	792	20	26	5	26	0	3	0	0	1	0	0	0	0	7	0	0	0	0	0	0	0	0	0	0	0	0	0	0	0	0	0	0	0	0	0	0	0	0	0	0	0	0	0	0	0
1	AAAACTGCGTGCGGGG	G23A,G62T,A86T,T105C,A131G,T207C,T367A,A594T,A1108G,T1202C,T1224C	586	523	16	11	7	14	0	2	0	0	0	0	0	0	0	12	0	0	0	0	0	0	0	0	0	0	0	0	0	0	0	0	0	0	0	0	0	0	0	0	0	0	0	0	0	0	0
1	AAAACTGGAATTTAT	C233A,G241GA,G534A,A799T,A874G,T920A,T973C,C1200A	938	740	123	21	15	22	0	1	0	0	0	0	0	0	0	8	0	0	0	0	0	0	0	0	0	0	0	0	0	1	0	0	0	0	0	0	0	0	0	0	0	0	0	0	0	0	0
1	AAAACTTACTAGAAG	T288C,C365G,C389A,A653T,G784T,G819A	450	404	16	8	0	10	0	0	0	0	0	0	0	0	0	6	0	0	0	0	0	0	0	0	0	3	0	0	0	0	0	0	0	0	0	0	0	0	0	0	0	0	0	0	0	0	0
1	AAAAGAAAGAGATTT	A209G,G405T,A452T,T674A,T910A,C946T,T1075A,C1079A,A1139G,T1152A,G1190C	112	79	27	1	1	1	0	1	0	1	0	0	0	0	0	0	0	0	0	0	0	0	0	0	0	0	0	0	0	0	0	0	0	0	0	0	0	0	0	0	0	0	0	0	0	0	0
1	AAAAGATCTTGATTG	A52C,A101G,G423C,T718C,G777T,G850T,T973C,T983C,T1026C,G1027A,T1030C,T1075C	717	48	19	64	3	6	0	1	0	0	0	0	0	0	0	0	0	0	0	0	516	0	0	0	0	0	0	0	0	0	0	0	12	0	0	0	0	0	0	0	0	0	0	0	0	0	0
1	AAAAGCCAGTTTGCA	C27T,C40T,G253A,A778G,T818A,A848G,C1146T,A1192T,A1253T	1027	862	70	12	20	31	4	1	0	0	0	0	0	0	0	7	0	1	0	0	0	0	0	0	0	1	0	0	0	1	0	0	0	5	0	0	0	0	0	0	0	0	0	0	0	0	0
1	AAAAGCGCTAAAGGC	G62A,T489C,T674C,T914G,C1125A,T1154A	1118	985	46	28	6	30	0	3	0	0	0	0	0	0	0	4	1	3	0	0	0	0	0	0	0	0	0	0	0	0	0	0	0	2	0	0	0	0	0	0	0	0	1	0	0	0	0
1	AAAAGCTATAGCTCT	G124T,C148A,C174T,TG263T,G309A,TC432T,C693A,T731C,A848T,A862T,C946A,C996T,A1100G,A1214T	2130	1792	153	36	74	55	0	1	0	0	0	0	0	0	0	0	1	0	0	0	0	0	0	0	0	0	0	0	0	0	0	0	0	5	0	0	0	0	0	0	0	0	0	0	0	0	0
1	AAAAGGACGCCACGA	G36A,C134G,A195G,G215T,A237T,C303A,A576T,C623T,G664T,G711C,A816T,T1106C,C1144T,A1220T	699	514	21	14	122	22	4	0	0	0	0	0	0	0	0	0	0	0	0	0	0	0	0	0	0	0	0	0	0	2	0	0	0	0	0	0	0	0	0	0	0	0	0	0	0	0	0
1	AAAAGGTAATCGGCT	T578C,C738A,C790T,T878C,G1215T,T1248C	1827	1364	276	40	43	65	1	7	0	0	0	0	0	0	0	13	0	3	0	0	0	0	0	1	0	0	0	0	0	1	0	0	0	4	0	0	0	0	0	0	0	0	0	0	0	0	0
1	AAAAGGTGCCTAGCT	C545T,G708A,T1034C,G1186T,T1202A,T1224C	220	99	10	20	3	73	5	0	0	0	0	0	0	0	0	2	1	0	0	0	0	0	0	0	0	0	0	0	0	0	0	0	0	0	0	0	0	0	0	0	0	0	0	0	0	0	0
1	AAAAGTCTCGATGCA	C73T,A101G,T168A,G212T,T213C,T270A,A323AT,T426A,C434A,T445A,C462T,C466A,C488A,A497G,A654G,G871A,G1054T,G1245C	349	215	36	48	6	22	0	16	0	0	0	0	0	0	0	0	0	0	0	0	0	0	0	0	0	0	0	0	0	0	0	0	0	2	0	0	0	0	0	0	0	0	0	0	0	0	0
1	AAAAGTTAGAGTTCC	A308G,C402T,TC553T,T1087C,G1201T,G1252T	232	184	22	4	5	4	0	2	0	0	0	0	0	0	0	8	0	0	0	0	0	0	0	0	0	0	0	0	0	0	0	0	0	0	0	0	0	0	0	0	0	0	0	0	0	0	0
1	AAAAGTTCTCAAGGG	C111T,A243G,G246A,TC372T,C556T,G596A,T718A,T744A,T837A,G885T,A923T,C994A,G1153A	104	6	79	12	0	0	0	2	0	0	0	0	0	0	0	0	0	0	0	0	0	0	0	0	0	0	0	0	0	0	0	0	0	2	0	0	0	0	0	0	0	0	0	0	0	0	0
1	AAAAGTTTCCATCTA	T32C,T76A,C94A,G186A,A192T,C371T,C391T,A440G,T455C,C504T,T544A,A654T,G872A,T922C,T999G,G1081A	524	370	112	13	4	11	0	0	0	0	0	0	0	0	0	9	0	0	0	0	0	0	0	0	0	0	0	0	0	0	0	0	0	0	0	0	0	0	0	0	0	0	0	0	0	0	0
1	AAAATAGATTAACGG	C555T,C913A,T965A,T967C	612	519	45	20	5	10	0	3	0	0	1	0	0	0	0	5	0	0	0	0	0	0	0	0	0	0	0	0	0	0	0	0	0	0	0	0	0	0	0	0	0	0	0	0	0	0	0
1	AAAATCGACAGATAA	A643T,G749A,G777A,T1019A,G1150T	138	120	3	4	8	1	0	0	0	0	0	0	0	0	0	1	0	0	0	0	0	0	0	0	0	0	0	0	0	0	0	0	0	0	0	0	0	0	0	0	0	0	0	0	0	0	0
1	AAAATCTGAGTTATC	T76C,T288A,T325C,A429T,T459A,C619T,A656T,C1016A,GC1113G,A1226G,T1254C	2064	1445	560	5	0	8	0	10	0	0	2	0	0	0	0	12	0	0	0	0	0	1	0	0	0	1	0	0	0	0	0	0	0	0	0	0	0	0	0	0	0	0	0	0	0	0	0
1	AAAATGCATCATTTG	A117G,G203A,G212A,T382A,C471T,T640C,C726T,TG881T,G1088A	121	28	87	2	1	0	0	1	0	0	0	0	0	0	0	0	1	0	0	0	0	0	0	0	0	0	0	0	0	0	0	0	0	0	0	0	0	0	0	0	0	0	0	0	0	0	0
1	AAAATGTTTCCTTAA	G245T,A330T,G517C,A723G,A856G,A862T,T1019C,T1032C,G1067T,T1087C	668	33	12	18	2	574	21	0	0	0	0	0	0	0	0	0	0	0	0	0	0	0	0	0	0	0	0	0	0	0	0	0	0	0	0	0	0	0	0	0	0	0	0	0	0	0	0
1	AAAATTGTAGCGTAT	T121C,T132A,A234G,T357C,T364A,T367C,T379A,G780A,G804C,G1081A	778	603	48	69	16	17	1	5	0	0	1	0	0	0	0	5	0	1	0	0	0	0	0	0	0	0	0	0	0	0	0	0	0	2	0	0	0	0	0	0	0	0	0	0	0	0	0
1	AAAATTTCACGTACA	T177C,G212A,A329G,A450G,G875T,T916C,C919A,A1017G	228	92	28	32	6	48	5	0	0	0	0	0	0	0	0	1	0	0	0	0	0	0	0	1	0	0	0	0	0	1	0	0	0	1	0	0	0	0	0	0	0	0	0	0	3	0	0
1	AAACAACGCATGTAG	T355A,C396A,T409A,A414G,C454A,A608G,T620C,C709T,G841C,T934A,T983A,T1008A,AG1039A,G1109A,C1125A,C1183T,C1199A	397	86	5	4	0	0	0	0	0	0	0	0	0	0	0	3	201	0	0	0	0	84	0	0	0	0	0	0	0	0	0	0	0	0	0	0	0	0	0	0	0	0	0	0	0	0	0
1	AAACAACGCTATTGG	A44T,C190T,G215A,A400T,C504T,T628C,G711A,G781A,A799T,T837A,G843T,T971G,T1080A	619	469	76	37	4	9	1	1	0	0	0	0	0	0	0	5	0	0	0	0	0	0	0	0	0	0	0	0	13	0	0	0	0	0	0	0	0	0	0	0	0	0	0	0	0	0	0
1	AAACAAGAGCGAATT	T318C,G420T,C442T,C493A,G615A,G707T,C918T,C996A,G1083A,G1216T	215	187	8	13	1	3	0	1	0	0	0	0	0	0	0	1	0	0	0	0	0	0	0	0	0	0	0	0	0	0	0	0	0	0	0	0	0	0	0	0	0	0	0	0	0	0	0
1	AAACAAGAGTGGAGC	A119T,C129A,G182A,A505G,GC521G,C678T,G832A,G1131T	871	630	119	34	20	37	0	7	0	0	1	0	0	0	0	14	0	0	0	0	0	0	0	1	0	0	0	0	0	0	0	0	0	0	0	0	0	0	0	0	0	0	0	0	1	0	0
1	AAACAGATGGTTGAC	G219C,T248A,C273T,A294T,A331T,C525T,T546C,C616T,T936A,G1073A,A1097T,GC1113G	256	14	7	0	0	2	0	0	0	219	0	0	0	0	0	0	0	0	0	0	0	0	0	0	0	0	0	0	0	0	0	0	0	0	0	0	0	0	0	0	0	0	0	0	0	0	0
1	AAACAGGTAATAAAC	A580T,C618A,C751A,A791T	569	468	49	12	14	13	0	0	0	0	1	0	0	0	0	6	0	0	0	0	0	0	0	0	0	0	0	0	0	0	0	0	0	0	0	0	0	0	0	0	0	0	0	0	0	0	0
1	AAACAGTACCAGAGT	T270A,A341C,TC432T,T546A,A551G,A564T,G884A,T914G,T969A,T979C,G1042A,G1162T	958	828	35	22	43	18	0	0	0	0	0	0	0	0	0	5	0	0	0	0	0	0	0	0	0	0	0	0	0	1	0	0	0	1	0	0	0	0	0	0	0	0	1	0	0	0	0
1	AAACAGTGAGGCATT	T201A,T263C,G275A,G307A,C692T,C813A,A817T,T916G,A923G,G933A,G1006T	311	240	49	8	3	5	0	2	0	0	0	0	0	0	0	1	1	1	0	0	0	0	0	0	0	0	0	0	0	1	0	0	0	0	0	0	0	0	0	0	0	0	0	0	0	0	0
1	AAACATCCGTTCCGG	-	215	183	13	4	3	2	0	1	0	0	0	0	0	0	0	4	0	0	0	0	0	0	0	0	0	0	0	0	0	0	0	0	0	0	0	0	0	0	0	0	0	0	0	0	0	0	0
1	AAACATTGATTGACC	A444T,T483C,A564G,G677A,C1183T,T1202C	732	586	63	35	11	12	0	3	0	0	1	0	0	0	0	11	0	0	0	0	0	0	0	0	0	2	0	0	0	0	0	0	0	1	0	0	0	0	0	0	0	0	0	0	0	0	0
1	AAACATTGCAGAGGT	A46T,A119T,A192G,T213C,T304A,A330T,C609T,T611A,G766A,G810T,T911C,T991C,C1136G,T1137C	649	557	31	27	7	19	2	0	0	0	0	0	0	0	0	1	0	0	0	0	0	0	0	0	0	1	0	0	0	1	0	0	0	0	0	0	0	0	0	0	0	0	0	0	0	0	0
1	AAACCATTTACTTGT	G55A,T367C,G383T,TC432T,A538T,T635C,C672T,A797C,G899A,T956G	1059	837	155	9	12	31	0	5	0	0	0	0	0	0	0	6	0	0	0	0	0	0	0	0	0	0	0	0	0	0	0	0	0	0	0	0	0	0	0	0	0	0	0	0	0	0	0
1	AAACCCGCTAATTAT	-	674	577	42	14	11	11	1	3	0	0	0	0	0	0	0	8	3	0	0	0	0	0	0	0	0	0	0	0	0	0	0	0	0	0	0	0	0	0	0	0	0	0	0	0	0	0	0
1	AAACCCTGGCAGAGT	G269A,A350G,A533G,C722T,A854T,T1024C,T1103C,G1159T,T1177C,G1239A	364	196	13	34	3	103	0	1	0	1	0	0	0	0	0	6	0	1	0	0	0	0	0	0	0	0	0	0	0	0	0	0	0	0	0	0	0	0	0	0	0	0	0	0	0	0	0
1	AAACCGCCCTGTCGA	TG19T,T61A,A128G,CTCT149C,AT247A,A323T,G412A,T514C,TC641T,T916A,G1005A,T1014C,G1043A,A1227C	2603	166	57	871	7	14	0	0	0	0	0	0	0	0	0	2	0	0	0	0	0	0	0	0	0	0	569	0	0	0	0	0	0	0	0	0	0	0	0	0	0	0	0	0	0	0	0
1	AAACCTGACCCCTCT	T123C,G327A,A341G,A349T,T372A,A411G,A506T,G534A,TG584T,A610T,C679A,A768G,G1102A,G1130A,G1159A,A1220C	961	739	81	8	63	45	2	3	0	0	0	0	0	0	0	7	0	1	0	0	0	0	0	0	0	0	0	0	0	0	0	0	0	0	0	0	0	0	0	0	0	0	0	0	0	0	0
1	AAACCTGTGAGGGTG	A227G,T288C,C299T,T322A,A332G,T409G,T432TA,G520T,T640A,G677T,A739T,A817T,T902A,T961A,T1032A,G1077A,C1124A,T1158C,A1168C	181	35	16	29	1	92	0	2	0	0	0	0	0	0	0	1	0	0	0	0	0	0	0	0	0	0	0	0	0	1	0	0	0	0	0	0	0	0	0	0	0	0	0	0	0	0	0
1	AAACCTTAGAAACAA	G144C,C652T,T910A,A1118G	323	265	33	8	10	0	0	1	0	1	0	0	0	0	0	0	0	0	0	0	0	0	0	0	0	0	0	0	0	0	0	0	0	0	0	0	0	0	0	0	0	0	0	0	0	0	0
1	AAACGCCGCTCAAAT	T270C,T288C,G410A,C438T,C597T,C639A,C709T,C751T,C809T,A904T,A1058G	809	624	112	9	18	23	2	0	0	0	0	0	0	0	0	10	0	1	1	0	0	0	0	1	0	0	0	0	0	0	0	0	0	0	0	0	0	0	0	0	0	0	0	0	0	0	0
1	AAACGGCGGGGCCCT	A101G,T132C,T297C,T312G,TC367T,T569C,T590C,T706A,C823T,C998A,C1079A,C1090T,A1108G,C1123T,C1174T,T1184C,C1200T,A1238C	662	571	41	11	4	13	0	2	0	0	0	0	0	0	0	16	0	1	0	0	0	0	0	0	0	0	0	0	0	0	0	0	0	0	0	0	0	0	0	0	0	0	0	0	0	0	0
1	AAACGGGCGATAAGC	T56C,T66A,T105C,G215T,C226T,A332T,T367C,A385T,C438A,A530G,GC591G,A727G,TG881T,C909A,T937A,T1012G,G1089C,A1133G	1263	1087	77	10	26	32	1	7	0	1	0	0	0	0	0	17	0	1	0	0	0	0	0	0	0	0	0	0	0	0	0	0	0	0	0	0	0	0	0	0	0	0	0	0	0	0	0
1	AAACGGTTTGTTCGG	C143A,TC280T,T328C,A332G,T382A,T425C,T467C,T632C,T659A,C673A,A898G,A981T,C1037T,G1040T,G1088T	602	0	27	2	0	549	10	0	0	0	0	0	0	0	0	0	0	1	0	0	0	0	0	0	0	0	0	0	0	0	0	0	0	0	0	0	0	0	0	0	0	0	0	0	0	0	0
1	AAACGTTCGATGGGA	A48G,A59T,G77T,G110A,T204C,A350T,C374A,C378A,T397C,C583G,T641A,A788T,T837A,A874T,A904T,G1043A,T1087C	2669	2109	331	27	48	53	0	16	0	0	1	0	0	0	0	46	0	0	0	0	0	0	0	0	0	0	0	0	0	0	0	0	0	0	0	0	0	0	0	0	0	0	0	0	1	0	0
1	AAACGTTTAGCAGTT	G45T,G291A,T528C,C627A,T676C,C689T,A727G,G760T,C787T,A862G,T1020C,T1106A,GA1213G	169	121	11	17	8	6	0	1	0	0	0	0	0	0	0	0	0	0	0	0	0	0	0	0	0	0	0	0	0	0	0	0	0	0	0	0	0	0	0	0	0	0	0	0	1	0	0
1	AAACTCATTCATATT	C167A,A259G,C470A,A576G,A608G,A680G,A862G,T895A,T957C,A1097T	1159	774	165	15	163	12	6	1	0	0	1	0	0	0	0	3	1	0	0	0	0	1	0	0	0	1	0	0	0	2	0	0	0	0	0	0	0	0	0	0	0	0	0	0	0	0	0
1	AAACTCCAAAATGTA	C466A,T546A,T633A,C652T,G685T,T967A,T995C,T1121A,T1137A,A1166G	1812	804	880	8	78	22	5	8	0	1	0	0	0	0	0	0	0	0	0	0	0	0	0	1	0	0	0	0	0	0	0	0	0	0	0	0	0	0	0	0	0	0	0	0	0	0	0
1	AAACTGGCTTTATTT	-	611	520	39	10	14	9	1	3	0	0	1	0	0	0	0	3	1	2	0	0	0	0	0	0	0	0	0	0	0	0	0	0	0	1	0	0	0	0	0	0	0	0	0	0	0	0	0
1	AAACTGTTGTCGAAT	G115A,T199C,T345C,A526G,C577T,T706A,A791T,C796A,G820T,T865A,T910A,T926C,A1247G	1045	826	91	35	17	20	0	17	0	0	0	0	0	0	0	27	0	1	0	0	0	0	0	0	0	0	0	0	0	0	0	0	0	0	0	0	0	0	0	0	0	0	1	0	0	0	0
1	AAACTTAAAACTGAG	C158G,T249A,T357A,A637T,T878A,T1085A	686	558	42	27	25	13	0	9	0	0	1	0	0	0	0	5	0	3	0	0	0	0	0	0	0	0	0	0	0	0	0	0	0	0	0	0	0	0	0	0	0	0	0	0	0	0	0
1	AAACTTGACACGGTG	C679T,G1130C,A1192T	1577	1226	130	41	49	73	0	13	0	0	1	0	0	0	0	25	2	0	0	0	0	0	0	2	0	2	0	0	0	3	0	0	0	1	0	0	0	2	0	0	0	0	0	0	0	0	0
1	AAAGAAACGCATACG	C65A,T426A,G492T,G495A,C554T,A563G,C692A,T943A,T957C,A1068T,A1072T,T1085A,A1094G,GC1143G	169	115	11	18	20	0	0	0	0	0	0	0	0	0	0	0	0	0	0	0	0	0	0	0	0	0	0	0	0	2	0	0	0	0	0	0	0	0	0	0	0	0	0	0	0	0	0
1	AAAGAACTAGCTATA	C167T,A216G,T292C,T426C,C523T,C931T	347	314	10	3	3	7	1	0	0	5	0	0	0	0	0	2	0	0	0	0	0	0	0	0	0	0	0	0	0	0	0	0	0	0	0	0	0	0	0	0	0	0	0	0	0	0	0
1	AAAGAATCTGTTTAG	G182A,A258T,C438T,C593T,A816G	254	182	38	15	7	2	0	1	0	0	1	0	0	0	0	3	0	0	0	0	0	0	0	0	0	0	0	0	0	0	0	0	0	1	0	0	0	0	0	0	0	0	0	0	0	0	0
1	AAAGACGCGATCTGC	T837A,A844T,G884A	1636	1357	114	50	36	44	1	0	0	2	2	0	0	0	0	11	1	5	0	0	0	0	0	0	0	0	0	0	0	0	0	0	0	0	0	0	0	0	0	0	0	0	0	0	0	0	0
1	AAAGAGACTCTGGTA	C129T,G241T,A336G,A576G,A654T,T670A,A728G,G838T,C1078G,T1092C,G1213A	383	278	32	54	0	0	0	1	0	0	0	0	0	0	0	6	0	2	0	0	0	0	0	0	0	0	0	0	0	0	0	0	0	1	0	0	0	0	0	0	0	0	0	0	0	0	0
1	AAAGAGAGACCCAGG	A46T,A69G,T159C,A216G,G361C,G383A,T1001A	427	376	29	5	3	3	0	1	0	3	0	0	0	0	0	0	0	0	0	0	0	0	0	0	0	0	0	0	0	0	0	0	0	0	0	0	0	0	0	0	0	0	0	0	0	0	0
1	AAAGCGCATCTTAGA	T57C,A350T,C593A,A728G,A779T,A901T	742	629	34	21	13	26	0	2	0	1	0	0	0	0	0	13	0	0	0	0	0	0	0	0	0	0	0	0	0	0	0	0	0	0	0	0	0	0	0	0	0	0	0	0	0	0	0
1	AAAGCGCTAAAGCCT	A290G,G406A	937	812	38	27	8	26	0	2	0	0	2	0	0	0	0	15	0	1	0	0	0	0	0	0	0	0	0	0	0	0	0	0	0	4	0	0	0	0	0	0	0	0	0	0	0	0	0
1	AAAGCGCTGGGACCA	G25T,T53A,A176T,A340G,T382C,T959A,T1018C	176	96	11	32	3	30	2	0	0	0	0	0	0	0	0	0	0	0	0	0	0	0	0	0	0	0	0	0	0	2	0	0	0	0	0	0	0	0	0	0	0	0	0	0	0	0	0
1	AAAGGACACCTATGG	T123A,T155TTCC,C371T,C396T,A564G,A580G,G740T,G803T,C809T,T1103A,A1118T,A1134C,C1151A	2166	1912	31	23	45	88	2	0	0	0	0	0	0	0	0	44	3	0	0	0	0	0	0	1	0	0	0	0	0	0	0	0	0	0	0	0	0	0	0	0	0	0	0	0	0	0	0
1	AAAGGACCCGCCAGA	C160A,C313T,T372A,TC432T,C473T,C683A,G724T,G810A,A1072T,C1128A	1065	568	362	18	79	0	0	2	0	0	0	0	0	0	0	15	2	0	0	0	0	0	0	0	0	1	0	0	0	5	0	0	0	0	0	0	0	0	0	0	0	0	0	0	1	0	0
1	AAAGGAGGCGAACGT	G239T,G269A,A308T,T426C,T599A,A721G	1274	970	204	24	9	22	0	8	0	0	1	0	0	0	0	18	0	3	0	0	0	0	0	0	0	1	0	0	0	0	0	0	0	4	0	0	0	0	0	0	0	0	0	0	2	0	0
1	AAAGGATCGTCCGTC	T204A,A331T,T399C,T432A,C527T,T541C,G612A,T668C,G711C,C717A,G759T,C913A,T1035A,T1126C,G1131T,T1251C	220	78	6	12	9	88	7	0	0	0	0	0	0	0	0	4	0	0	0	0	0	0	0	0	0	0	0	0	0	0	0	0	0	0	0	0	0	0	0	0	0	0	0	0	0	0	0
1	AAAGGCTGGTTTACA	G115T,T249C,C303T,A330T,G475A,C493A,T561A,T641C,T674C,A746G,A762C,G1061A,C1151T,A1192G,T1198C,G1233A	449	3	442	0	1	0	0	0	0	0	0	0	0	0	0	0	0	0	0	0	0	0	0	0	0	0	0	0	0	0	0	0	0	0	0	0	0	0	0	0	0	0	0	0	1	0	0
1	AAAGGGCCGGTTTAG	T177A,G240A,TG382T,A580T,G600C,G745T	196	54	116	17	2	1	0	1	0	0	0	0	0	0	0	2	0	0	0	0	0	0	0	0	0	0	0	0	0	0	0	0	0	0	0	0	0	0	0	0	0	0	0	0	0	0	0
1	AAAGGGTCCTCGCGG	G179A,C335T,A654T,T676C,G677A,TTC936T,T1198A	1153	914	124	29	6	24	0	4	0	0	0	0	0	0	0	29	1	4	0	0	0	0	0	1	0	1	0	0	0	1	0	0	0	0	0	0	0	0	0	0	0	0	0	0	0	0	0
1	AAAGGGTTGCTCACT	G384A,C555T,AG848A,TGG1160T	1393	1122	130	35	15	53	0	19	0	1	0	0	0	0	0	7	0	0	0	0	0	0	0	0	0	0	0	0	0	0	0	0	0	0	0	0	0	0	0	0	0	0	0	0	0	0	0
1	AAAGGTATTCCAGTC	G133A,G276T,A308G,A450G,C454A,T469C,G699T,G811T,A855G,C946CTT,T1047C	2937	360	2376	10	124	16	2	3	0	0	0	0	0	0	0	5	0	0	0	0	0	0	0	3	0	0	0	0	0	1	0	0	0	0	0	0	0	0	0	0	0	0	0	0	21	0	0
1	AAAGGTCGGTTAACT	T268A,A575G,A739G,C1205T	476	301	100	43	2	2	1	9	0	0	1	0	0	0	0	5	0	0	0	0	0	0	0	0	0	0	0	0	0	0	0	0	0	5	0	0	0	0	0	0	0	0	0	0	0	0	0
1	AAAGGTCTGCGGCAC	A125G,C148T,A185G,C359A,A440G,A518G,C527T,A564T,A855G,G867C,T910A,A1134T,T1204C	1031	853	58	45	22	30	0	0	0	0	0	0	0	0	0	1	0	11	0	0	0	0	0	0	0	0	0	0	0	1	0	0	0	0	1	0	0	0	0	0	0	0	1	0	0	0	0
1	AAAGGTCTGGTGCAT	T123G,ACT370A,T380C,G763A,G794T,A816T,T895A,T973C,T991C,A1039T,A1134G,G1216T	209	45	11	73	1	67	0	0	0	0	0	0	0	0	0	2	0	0	0	0	0	0	0	0	0	0	0	0	0	0	0	0	0	4	0	0	0	0	0	0	0	0	0	0	0	0	0
1	AAAGGTGGCGACCGT	G24T,T28C,T159C,G351T,C627G,T638A,A723G,G760T,T939C,T971C,T1087A	977	763	98	57	27	15	0	9	0	0	0	0	0	0	0	3	0	0	0	0	0	0	0	0	0	0	0	0	0	0	0	0	0	0	0	0	0	0	0	0	0	0	0	0	0	0	0
1	AAAGTACAGGATCGA	T53A,C145A,C462A,A511T,A728G,T748A,G780A,T869G,G875A,A1179G,C1229G	549	46	442	43	2	1	0	0	0	0	0	0	0	0	0	0	0	0	1	0	0	0	0	0	0	5	0	0	0	0	0	0	0	0	0	0	0	0	0	0	0	0	0	0	7	0	0
1	AAAGTACGTGTGCCA	C111G,C522T,T926C,T943A,G1203T	1204	1025	78	29	31	20	1	2	0	0	0	0	0	0	0	7	0	1	0	0	0	0	0	0	0	0	0	0	0	0	0	0	0	1	0	0	0	0	0	0	0	0	0	0	0	0	0
1	AAAGTATAGGATCCC	G107A,G219A,T255A,T284A,A330T,C436T,G531T,C582T,T676G,G697A,G703A,G781T,G832T,G875A,T916C,T936TCC,T989C,GC1143G	113	9	2	1	0	1	0	0	0	89	0	0	0	0	0	1	0	1	0	0	0	0	0	0	0	0	0	0	0	0	0	0	0	0	0	0	0	0	0	0	0	0	0	0	0	0	0
1	AAAGTATTTGGTTTC	G33T,T66A,A125C,T278A,T395C,G412T,T896A,T911C,A923G,T928A,T941A,T943C,A1094G,A1166T	217	164	16	29	4	1	0	0	0	0	0	0	0	0	0	0	0	0	0	0	0	0	0	0	0	0	0	0	0	1	0	0	0	0	0	0	0	0	0	0	0	0	0	0	0	0	0
1	AAAGTCTCTGGGGCG	G100T,T345C,T382A,T445A,A563G,A643G,C717T,A981G,G1089A,A1238G	851	761	23	23	18	7	4	3	0	0	1	0	0	0	0	2	0	0	0	0	0	0	0	0	0	0	0	0	0	0	0	0	0	2	0	0	0	0	0	0	0	0	0	0	0	0	0
1	AAAGTGAGGACATGT	AC472A,T634C,A814T,G822A,T941G,T1075C,C1084A	3018	113	2386	2	482	5	1	0	0	0	1	0	0	0	0	1	0	0	0	0	0	0	0	0	0	0	0	0	0	3	0	0	0	0	0	0	0	0	0	0	0	0	0	0	6	0	0
1	AAAGTGCGACTTTTG	T123C,T204C,G277T,CT282C,A329T,G347A,TC432T,C515A,A643T,G736A,T748A,C990T,G1043A,C1183T,A1242G	474	104	317	26	7	0	0	8	0	0	0	0	0	0	0	0	0	0	0	0	0	0	0	0	0	1	0	0	0	0	0	0	0	0	0	0	0	0	0	0	0	0	0	0	0	0	0
1	AAAGTGTAAGCGGTT	C554T,T916A	558	461	50	18	5	10	0	0	0	0	0	0	0	0	0	5	0	0	0	0	0	0	0	0	0	0	0	0	0	0	0	0	0	2	0	0	0	0	0	0	0	0	0	0	0	0	0
1	AAAGTGTGTCTGAAT	C92A,C99T,G244T,T262C,G377C,G419T,T748C,T965C,G1028C,A1192G	504	139	323	21	3	2	0	11	0	0	0	0	0	0	0	0	0	0	0	0	0	0	0	0	0	1	0	0	0	0	0	0	0	0	0	0	0	0	0	0	0	0	0	0	0	0	0
1	AAAGTTTACATTGCG	T66C,C79A,T95A,T288A,G352T,A353G,G421T,T651C,C857A,T978C,G1027C,C1223A	1223	1067	103	15	6	11	1	7	0	0	1	0	0	1	0	2	1	3	0	0	0	0	0	0	0	1	0	0	0	0	0	0	0	0	0	0	0	0	0	0	0	0	0	0	0	0	0
1	AAATAAGGGCGTCGA	T95C,TC469T,C682T,G825T,T983A	2159	863	730	22	433	29	39	3	0	0	0	0	0	0	0	10	1	0	0	0	0	0	0	0	0	0	0	0	0	4	0	0	0	0	0	0	0	0	0	0	0	0	0	0	1	0	0
1	AAATAATGCAAGAAA	T142A,C143A,G239A,T325A,CCTCCA365C,G477A,T584A,A613G,A653T,C679G,A1253G	420	334	7	6	31	10	5	0	0	0	0	0	0	0	0	12	1	0	0	0	0	0	0	0	0	0	0	0	0	0	0	0	0	0	0	0	0	0	0	0	0	0	0	0	0	0	0
1	AAATAATTATCGCCA	T318A,C570A,C689A,T725A,A874G,TGG1026T,G1159A,C1208A,C1211G,C1223T	340	212	16	4	102	3	0	0	0	0	0	0	0	0	0	0	0	0	0	0	0	0	0	0	0	0	0	0	0	1	0	0	0	0	0	0	0	0	0	0	0	0	0	0	0	0	0
1	AAATACATGTGAGAT	TG19T,G36A,T165A,A227G,T392C,T626C,C1120G,G1131A,A1181T	426	369	14	17	9	2	0	5	0	1	0	0	0	0	0	2	0	2	0	0	0	0	0	0	0	0	0	0	0	0	0	0	0	0	0	0	0	0	0	0	0	0	0	0	0	0	0
1	AAATACATTTCCTCG	T199A,G252T,A340T,T397A,T987C,C1079G,C1123A	698	537	40	11	3	90	5	4	0	0	0	0	0	0	0	4	1	0	0	0	0	0	0	0	0	0	0	0	0	0	0	0	0	1	0	0	0	0	0	0	0	0	0	0	0	0	0
1	AAATACCTAGTATGT	A26T,AC440A,A698T,G850A,T1035C,T1063A	368	316	22	10	5	0	1	3	0	0	0	0	0	0	0	6	0	1	0	0	0	0	0	0	0	0	0	0	0	0	0	0	0	0	0	0	0	0	0	0	0	0	0	0	0	0	0
1	AAATACGAATATAGC	T278A,C300T,G477A,T611C,A613G,A831G,C1052A,T1092A,T1106C,A1155T,A1179T,A1230C	1451	118	14	19	2	1256	7	0	0	0	0	0	0	0	0	1	0	0	0	0	0	0	0	0	0	0	0	0	0	0	0	0	0	0	0	0	0	0	0	0	0	0	0	0	0	0	0
1	AAATACGTGAGTTTC	-	384	341	16	8	2	8	0	1	0	0	0	0	0	0	0	4	0	0	0	0	0	0	0	0	0	0	0	0	0	0	0	0	0	0	0	0	0	0	0	0	0	0	0	0	0	0	0
1	AAATACTAAAGGCAG	TGC95T,T270A,T491A,A768G,A831AT,G1005A,T1008C,T1020C	1723	356	45	543	29	6	2	1	0	1	0	0	0	0	0	3	0	1	0	0	0	0	0	0	0	0	115	0	0	0	0	0	0	8	0	0	0	0	0	0	0	0	0	0	0	0	0
1	AAATAGAGACACCCA	C38T,C73T,TC142T,AG238A,AG243A,A353T,G393A,C439T,T463C,A603T,T1224A,C1228T	319	255	42	5	7	6	0	1	0	0	0	0	0	0	0	0	0	0	0	0	0	0	0	0	0	0	0	0	0	0	0	0	0	1	0	0	0	0	0	0	0	0	0	0	0	0	0
1	AAATAGTCAAAACAA	G22T,G413A,G763A,C823T,G860A,T896C,A904T,T916A,G1015A,C1065T,C1079T,T1126C	988	887	56	6	9	12	0	5	0	0	1	0	0	0	0	7	0	0	0	0	0	0	0	0	0	0	0	0	0	0	0	0	0	1	0	0	0	0	0	0	0	0	0	0	0	0	0
1	AAATAGTCGGTTGTC	G285A,G423A,C652T,A776T,G810T,G850T,A855G,CT919C,T1184A	515	324	134	34	8	8	0	4	0	0	0	0	0	0	0	0	0	0	0	0	0	0	0	0	0	0	0	0	0	1	0	0	0	0	0	0	0	0	0	0	0	0	0	0	0	0	0
1	AAATATAGGCTACCG	C40T,C64T,G246A,T263A,T324A,CTT935C,G1043A	732	634	39	13	18	8	0	3	0	1	2	0	0	0	0	3	0	0	0	0	0	0	0	0	0	1	0	0	0	0	0	0	0	0	0	0	0	0	0	0	0	0	0	0	0	0	0
1	AAATATCCGGCCAAC	A192G,A217T,T416C,T635C,T638A,A774T,G850T,GT868G,G870C,G890T,T1026C,T1075A,A1098G,T1126C,C1211A	951	845	32	27	9	17	0	0	0	4	0	0	0	0	0	4	0	0	0	0	0	0	0	0	0	0	0	0	0	0	0	0	0	0	0	0	0	0	0	0	0	0	0	0	0	0	0
1	AAATATGATGGTGTT	G108A,T183A,G191A,T382A,T674G,G867C,T911A,C1052A	1795	253	86	62	6	1297	22	3	0	0	0	0	0	0	0	6	0	1	0	0	0	0	0	0	0	0	0	0	0	3	0	0	0	0	0	0	0	0	0	0	0	0	0	0	0	0	0
1	AAATCACAGACGTTC	T53C,C99A,C161A,A265T,T302C,T380A,G428A,T469A,G520T,T560A,G719A,C925T,C1123T,A1220G	1564	862	523	26	88	34	1	8	0	0	0	0	0	0	0	6	0	0	0	0	0	0	0	0	0	0	0	0	0	1	0	0	0	0	0	0	0	0	0	0	0	0	0	0	4	0	0
1	AAATCAGCACAGCAG	G33A,AC170A,A308G,A385G,C437A,T465C,A671T,C738T,A988G,A1139G,A1218G	1500	206	1180	13	79	8	1	1	0	0	1	0	0	0	0	3	0	0	0	0	0	0	0	0	0	0	0	0	0	2	0	0	0	1	0	0	0	0	0	0	0	0	0	0	0	0	0
1	AAATCATTTTATACT	C158A,A181T,G205T,A236T,T345G,A533T,G948A,G958A,T961A,G1045T,G1193T,T1204A	161	140	6	12	1	0	0	0	0	0	0	0	0	0	0	2	0	0	0	0	0	0	0	0	0	0	0	0	0	0	0	0	0	0	0	0	0	0	0	0	0	0	0	0	0	0	0
1	AAATCCACTATTAAC	G42T,C141G,A236T,T270A,A298T,T355C,C378CT,T463A,GA475G,G735T,T910A,T995A,C1223G	750	104	46	4	34	4	0	0	0	0	0	0	0	0	0	3	0	0	0	0	0	0	0	0	0	0	0	0	0	0	0	0	0	0	0	0	0	0	0	0	0	0	534	0	0	0	0
1	AAATCCACTTCAGGG	T248C,T280A,A573T	1071	854	103	25	34	28	1	4	0	0	1	0	0	0	0	11	0	1	0	0	0	0	0	0	0	0	0	0	0	0	0	0	0	0	0	0	0	0	0	0	0	0	0	0	0	0	0
1	AAATCCCAGTCGGAA	A117T,T284C,T322C,T387C,T756A,A795T	773	655	51	21	5	21	1	2	0	0	2	0	0	0	0	8	1	0	0	0	0	0	0	0	0	0	0	0	0	0	0	0	0	0	0	0	0	0	0	0	0	0	0	0	0	0	0
1	AAATCGTTATATCTA	C122T,A251T,C437A,C493T,T659C	1101	926	78	42	10	31	0	3	0	0	0	0	0	0	0	1	2	0	0	0	0	0	0	0	0	0	0	0	0	0	0	0	0	0	0	0	0	0	0	0	0	0	0	0	0	0	0
1	AAATCTGTTGTTGAA	C82A,C114A,A236T,G264A,T304A,C369T,A444C,A480T,G549C,C583T,C683T,A779T,T1064A,C1128A,A1149G	2081	1811	59	51	63	14	1	2	0	0	0	0	0	0	0	52	0	0	0	0	0	0	0	0	0	0	0	0	0	1	0	0	0	1	0	0	0	0	0	0	0	0	0	0	0	0	0
1	AAATGAACCTTCGAG	A52G,C515T,T569A,C652A,G747A,A797G,T978C,A1155T,C1174T,T1236C	1768	60	1663	14	2	2	0	3	0	0	0	0	0	0	0	0	0	0	0	0	0	0	0	0	0	0	0	0	0	1	0	0	0	1	0	0	0	0	0	0	0	0	0	0	5	0	0
1	AAATGAACGGGGTGT	T57C,T80A,A791G,T869C,A1098T	811	652	65	18	14	32	3	0	0	1	0	0	0	0	0	6	1	0	0	0	0	0	0	0	0	0	0	0	0	0	0	0	0	1	0	0	0	0	0	0	0	0	0	0	0	0	0
1	AAATGACCCTTCGCT	T155TTCC,T262C,T306C,A329T,TG346T,G383A,A414T,C424A,G702A,T991C	1169	1023	45	18	10	44	0	6	0	0	0	0	0	0	0	14	0	0	0	0	0	0	0	0	0	3	0	0	0	0	0	0	0	0	0	0	0	0	0	0	0	0	0	0	0	0	0
1	AAATGATCACTGAGT	A192T,C441A,CA652C,G664A,G1006T,C1065A	424	360	13	29	11	2	0	1	0	0	0	0	0	0	0	1	1	0	0	0	0	0	0	0	0	0	0	0	0	0	0	0	0	0	0	0	0	0	0	0	0	0	0	0	0	0	0
1	AAATGCATAAATTGG	G70A,G206A,T222A,T278A,C513A,T611C,G677A,A791T,G1193T,A1226G	318	256	23	20	1	8	0	2	0	0	0	0	0	0	0	4	0	0	0	0	0	0	0	0	0	1	0	0	0	0	0	0	0	0	0	0	0	0	0	0	0	0	0	0	0	0	0
1	AAATGCGTGGGGTGA	C63A,T139A,G276A,A298G,C436T,G708T,G742T,G793A,A797G,A855G,T966A,G1109A,C1115T,G1189T,A1232G,G1233A	817	253	507	21	1	2	0	20	0	0	0	0	0	0	0	3	0	0	0	0	0	0	0	0	0	1	0	0	0	0	0	0	0	2	0	0	0	0	0	0	0	0	0	0	1	0	0
1	AAATGCTTGATTTGG	C97T,A128G,G208A,GA257G,T297C,A340T,A341T,TG346T,A401G,CG417C,A654C,T846C,C1116T	504	425	30	17	1	13	1	7	0	0	0	0	0	0	0	1	0	0	0	0	0	0	0	0	0	0	0	0	0	0	0	0	0	0	0	0	0	0	0	0	0	0	0	0	0	0	0
1	AAATGGATGAGTGTC	G212A,A294G,A336G,G481A,C556T,A576T,T626C,G715T,T878C,G1056A,T1060A,G1073A,T1152C	576	507	30	15	10	2	0	1	0	0	0	0	0	0	0	3	0	0	0	0	0	0	0	1	0	0	0	0	0	0	0	0	0	0	0	0	0	0	0	0	0	0	0	0	2	0	0
1	AAATGGTAGCCAGTT	G264A,T572A,T718C,C1046T,A1242C	1038	747	68	35	70	76	10	1	0	1	0	0	0	0	0	17	0	4	0	0	0	0	0	0	0	0	0	0	0	0	0	0	0	0	0	0	0	0	0	0	0	0	0	0	0	0	0
1	AAATGTCCAAATGTG	A128G,G752C,G850A,G952A,A1166T	767	513	93	94	13	3	0	17	0	0	0	0	0	0	0	3	0	0	0	0	0	0	0	0	0	0	0	0	0	0	0	0	0	7	0	0	0	0	0	0	0	0	0	0	1	0	0
1	AAATGTGCTCTAGAA	T152C,A575T,T599A,A829T,T969C,T971C,TG1020T,T1071A,T1206C	731	560	88	20	32	4	0	4	0	0	0	0	0	0	0	12	0	0	0	0	0	0	0	0	0	1	0	0	0	0	0	0	0	2	0	0	0	1	0	0	0	0	0	0	0	0	0
1	AAATGTGCTTGATCC	T274C,C403A,T416A,G534A,G595A,T620A,G793T,A844T,G899A,T979C,G982C,T999C,G1153A	1106	898	89	24	11	41	3	5	0	0	1	0	0	0	0	24	1	1	0	0	0	0	0	0	0	0	0	0	0	0	0	0	0	0	0	0	0	0	0	0	0	0	0	0	0	0	0
1	AAATGTTGGGTAGAC	A117G,A331T,A401G,C566A,G596T,C695A,T934A,G1027A	309	31	6	31	0	1	0	0	0	0	0	0	0	0	0	0	0	0	0	0	221	0	0	0	0	0	0	0	0	1	0	0	6	0	0	0	0	0	0	0	0	0	0	0	1	0	0
1	AAATTAAGCATCAGG	T263C,AG341A,T392C,A400G,C470A,T491A,T633C,C909T,T1158G	279	177	76	5	13	4	1	1	0	0	0	0	0	0	0	0	0	1	0	0	0	0	0	0	0	0	0	0	0	0	0	0	0	0	0	0	0	0	0	0	0	0	0	0	0	0	0
1	AAATTAGGACAGCGC	G22A,C74A,C82T,C378T,C496G,C523G,G543A,C683T,T837A,T1030C,G1083A,G1101C,G1163A,A1188T,A1253G	510	332	7	36	3	107	6	0	0	0	0	0	0	0	0	8	0	1	0	0	0	0	0	0	0	0	0	0	0	2	0	0	0	0	0	0	0	0	0	0	0	0	0	0	0	0	0
1	AAATTAGTAGATATA	T80A,G98T,T248A,C310A,T379C,G1101T,T1206C	1144	940	96	20	30	21	1	7	0	0	1	0	0	0	0	12	2	0	0	0	0	0	0	4	0	1	0	0	0	0	0	0	0	2	0	0	0	0	0	0	0	0	0	0	0	0	0
1	AAATTCACTGGTGAA	C50A,C135T,C396T,C524T,T541C,C673T	1506	1294	89	33	14	40	1	6	0	0	0	0	0	0	0	10	0	1	0	0	0	0	0	0	0	0	0	0	0	0	0	0	0	2	0	0	0	0	0	0	0	0	0	0	1	0	0
1	AAATTCAGGTAAAAT	G178C,A242T,C335T,G419T,A776T,A831G,C1107T	1411	1225	71	20	20	42	0	2	0	0	0	0	0	0	0	11	2	0	0	0	0	0	0	0	0	2	0	0	0	0	0	0	0	2	1	0	0	0	0	0	0	0	0	0	0	0	0
1	AAATTCCTCGTCGGG	G115T,C126T,A242G,T392A,T425A,G630A,T647C,T714A,T963A,T1092C	1397	731	181	37	11	42	0	5	0	0	0	0	0	0	0	0	0	0	0	0	0	0	0	326	0	0	0	0	0	0	0	0	0	1	0	0	0	0	0	0	0	0	0	0	0	0	0
1	AAATTGCTCGGTGCG	G87A,C114A,T499C,A613T,A625G,G745T,A746G,G1082A,T1127C,G1191T	1058	35	975	30	2	1	0	3	0	0	0	0	0	0	0	0	0	0	0	0	0	0	0	0	0	3	0	0	0	1	0	0	0	0	0	0	0	0	0	0	0	0	0	0	2	0	0
1	AAATTGTATTTAGCT	T177C,A238G,G500A,G843T,C1174A	748	520	98	38	6	7	0	3	0	0	0	0	0	0	0	4	0	0	0	0	0	0	0	0	0	0	0	0	61	1	0	1	0	1	0	0	0	0	0	0	0	0	1	0	0	0	0
1	AAATTGTTCTACCAG	C50A,A210T,G431A,C461T,A563G	169	151	3	9	3	2	0	0	0	0	0	0	0	0	0	1	0	0	0	0	0	0	0	0	0	0	0	0	0	0	0	0	0	0	0	0	0	0	0	0	0	0	0	0	0	0	0
1	AAATTTGCTGATTTT	A234G,A505G,T696C,G765A,C852G,T936A,T971A,T1014A,T1034A	1151	811	55	91	37	120	5	1	0	0	0	0	0	0	0	0	0	0	0	0	0	0	0	0	0	7	0	0	0	1	0	0	0	0	0	0	0	0	0	0	0	0	1	0	0	0	0
1	AAATTTTTGGCAGTT	A52G,T90C,C92T,T123C,A180G,A227G,A236G,T283G,T465C,T659A,G711GCC,T714A,T959G,A1068G	337	83	210	2	0	0	0	0	0	0	0	0	0	0	0	0	0	0	0	0	0	0	0	0	0	0	0	0	0	0	0	0	0	0	0	0	0	0	0	0	0	0	0	0	0	0	0
1	AACAAATTTTTCTTT	A44G,A336G,T346C,A349T,C496A,C513A,A779G,C790A,T1001A,G1077A	2512	2166	223	28	42	29	0	1	0	0	0	0	0	0	0	10	0	2	0	0	0	0	0	0	0	0	0	0	0	0	0	0	0	0	1	0	0	0	0	0	0	0	0	0	2	0	0
1	AACAACATGATTCAA	T397A,G408A,A603T,C618T,A1134G	903	767	49	22	8	16	1	6	0	1	0	0	0	0	0	19	0	2	0	0	0	0	0	0	0	0	0	0	0	1	0	0	0	0	0	0	0	0	0	0	0	0	0	0	0	0	0
1	AACAACGCGTTTTTG	C451T,A506T,G752A,T824A,T961A,T1087C	1710	1287	321	29	12	32	0	1	0	0	0	0	0	0	0	12	3	3	0	0	0	1	0	1	0	1	0	0	0	1	0	0	0	0	0	0	0	0	0	0	0	0	0	0	0	0	0
1	AACAAGATATGGTAG	A101T,A339G,C790A,C1196T,T1251A	1139	944	83	33	23	25	1	4	0	1	0	0	0	0	0	10	1	0	0	0	0	0	0	0	0	0	0	0	0	0	0	0	0	3	0	0	0	0	0	0	0	0	0	0	0	0	0
1	AACAAGGCTTTGACG	G21A,A69T,T95C,T123C,A128T,A136T,A170G,T333C,T357C,T392A,A594T,T628C,A654G,A700T,T1254A	1220	995	105	38	6	49	2	4	0	0	0	0	0	0	0	4	1	6	0	0	0	0	0	0	0	0	0	0	0	1	0	0	0	2	0	0	0	0	0	0	0	0	0	0	0	0	0
1	AACAAGGGGGCTTTT	T213C,A370G,T392A,G413A,C443T,A644T,C678A,G686A,C940A	898	718	42	17	66	13	0	0	0	0	1	0	0	0	0	23	0	0	0	0	0	0	0	1	0	0	0	0	0	1	0	0	0	0	0	0	0	0	0	0	0	0	0	0	0	0	0
1	AACAATCACAGACAA	C88T,A385T,T731A,A739G,G872A,T969C,T1106C,T1198A	173	97	63	7	0	0	0	0	0	0	0	0	0	0	0	0	0	0	0	0	0	0	0	0	0	2	0	0	0	0	0	0	0	0	0	0	0	0	0	0	0	0	0	0	0	0	0
1	AACAATCACTTCTAT	A44G,G187C,A216T,C313T,A336G,C437A,G549T,A562T,T634C,G646A,G697A,G711T,T714C,G871T,AG1039A,T1047A,G1111T,G1130A,G1157A	1047	105	11	18	1	4	0	0	0	0	0	0	0	0	0	0	318	0	3	73	0	42	0	0	0	0	0	0	0	0	0	0	0	0	0	0	0	0	0	0	0	0	0	0	0	0	0
1	AACAATCATTCCCTA	T640A,A643C,G760C,T818A,T1026G,C1037A,G1057A,C1196A	558	414	105	16	2	7	1	9	0	0	0	0	0	0	0	0	0	0	0	0	0	0	0	0	0	0	0	0	0	1	0	0	0	0	0	0	0	0	0	0	0	0	0	0	0	0	0
1	AACAATTGGTATCAT	AC170A,T267C,T304C,C443T,T457A,A474T,T878A,G1067A,T1103C	1856	45	1345	2	411	3	32	1	0	0	0	0	0	0	0	1	0	0	0	0	0	0	0	0	0	0	0	0	0	9	0	0	0	0	0	0	0	0	0	0	0	0	0	0	0	0	0
1	AACACAATAGTCGCT	C31A,G42C,C79A,T162C,C198A,G272A,T288C,T355A,C359A,T380C,G384A,T390A,G412A,A474C,A482T,G490A,G585A,G591C,C623T,C726A,G740A,A776T,A855G,A1108G,G1119A,A1194G	99	1	85	0	8	0	0	0	0	0	0	0	0	0	0	0	0	0	0	0	0	0	0	0	0	0	0	0	0	0	0	0	0	0	0	0	0	0	0	0	0	0	0	0	0	0	0
1	AACACAGGATCGTGG	T220A,C713G,G903A,T1001A,T1251C	165	23	3	0	0	1	0	0	0	123	0	0	0	0	0	1	0	0	0	0	0	0	0	0	0	0	0	0	0	0	0	0	0	0	0	0	0	0	0	0	0	0	0	0	0	0	0
1	AACACCAACGCCATG	G256T,A484G,G587A,C616G,GC687G,A698G,G708A,G719A,T987A,A1247G	420	352	31	13	16	1	0	2	0	0	0	0	0	0	0	0	0	0	0	0	0	1	0	0	0	1	0	0	0	0	0	0	0	1	0	0	0	0	0	0	0	0	0	0	0	0	0
1	AACACCCTTGGTGTC	C38A,A238G,T333C,T409A,G552A,T553A,A562T,T628A,G793T,A800T,T805A,A829T,TG869T,C1003A,G1153A	437	338	42	36	11	0	0	0	0	0	0	0	0	0	0	6	1	0	0	0	0	0	0	0	0	0	0	0	0	0	0	0	0	0	0	0	0	0	0	0	0	0	0	0	0	0	0
1	AACACGACATTTTTC	GC36G,A86G,C112T,C161A,G178A,C524A,T536A,A603T,G612T,C673T,G754A,A1108T,A1149T,C1205T	1422	1169	113	53	14	37	0	12	0	0	1	0	0	0	0	8	1	0	0	0	0	0	0	0	0	0	0	0	0	0	0	0	0	1	0	0	0	0	0	0	0	0	0	0	0	0	0
1	AACACTTATACCAGC	T469A,T491A,C655A,C767T,T846A,G851A,T896C,T920C,G1077A,T1085A,C1117T,A1167T	738	263	446	9	1	9	0	5	0	0	0	0	0	0	0	3	0	1	0	0	0	0	0	0	0	0	0	0	0	0	0	0	0	0	0	0	0	0	0	0	0	0	0	0	1	0	0
1	AACAGAAATTTGTCG	A26G,C129T,A336T,T541G,G720T,A840G,A1072T,A1188T	347	263	38	19	23	0	0	0	0	0	0	0	0	0	0	0	0	0	0	0	0	0	0	0	0	1	0	0	0	0	0	0	0	0	0	0	0	0	0	0	0	0	0	0	0	0	0
1	AACAGAATCAACGCC	T132G,C287T,G309A,T407C,A594G,C639A,A788T,T969A,T1062A,C1107T,C1208T,A1253G	372	299	39	26	3	1	0	0	0	0	0	0	0	0	0	2	0	0	0	0	0	0	0	0	0	0	0	0	0	0	0	0	0	0	0	0	0	0	0	0	0	0	0	0	0	0	0
1	AACAGAGTCGGGCTC	C261A,T270A,A506T,C606A,A723T,T865C,C873T,C924T	419	140	14	14	3	4	0	207	0	0	0	0	0	0	0	2	0	0	0	0	0	0	0	0	0	0	0	0	0	0	0	0	0	0	0	0	0	0	0	0	0	0	0	0	0	0	0
1	AACAGATACTGCAGT	C63A,T80C,G87T,A251T,G362A,T519C,G685A,G903T,T1019A,G1162T,GC1173G	999	801	82	15	24	15	1	17	0	0	0	0	0	0	0	36	1	1	0	0	0	0	0	0	0	0	0	0	0	1	0	0	0	0	0	0	0	0	0	0	0	0	0	0	0	0	0
1	AACAGCCTCTCGTTT	A86G,A119G,T177C,T503A,C589G,T805A,C806A,C807G,T858C,G871A,C894A,G1022T,G1041A,C1090G,G1101T,C1123T	161	41	13	18	3	2	0	63	0	0	0	0	0	0	0	0	0	0	0	0	0	0	0	0	0	0	0	0	0	1	0	0	0	1	0	0	0	0	0	0	0	0	0	0	0	0	0
1	AACAGCTTCATATTC	T105A,T280A,T379C,G419T,G760A	1832	1461	184	62	42	46	6	10	0	0	0	0	0	0	0	9	0	0	0	0	0	0	0	0	0	1	0	0	0	0	0	0	0	0	0	0	0	0	0	0	0	0	0	0	0	0	0
1	AACAGGACGTAGAGA	G24A,C273A,A349G,T1023A,G1066T,A1192C	1153	310	34	48	8	700	14	1	0	0	0	0	0	0	0	6	0	0	0	0	0	0	0	0	0	0	0	0	0	0	0	0	0	0	0	0	0	0	0	0	0	0	0	0	0	0	0
1	AACAGGATCTAAGCA	G33T,A44G,G133A,C174T,AGG243A,G509A,T536C,G735A,G803A,A817T,A856G,C986G,C1136T	658	586	8	10	4	38	1	3	0	0	2	0	0	0	0	4	0	0	0	0	0	0	0	0	0	0	0	0	0	0	0	0	0	0	0	0	0	0	0	0	0	0	0	0	0	0	0
1	AACAGGCCTAATAGA	C167A,T224A,T319C,G542T,G549T,TG599T,C886T,A1058C,G1190A,T1198C	460	216	12	9	0	19	1	3	0	0	0	0	0	0	0	10	1	61	115	0	0	0	0	0	0	1	0	0	0	0	0	0	0	0	0	0	0	0	0	0	0	0	0	0	0	0	0
1	AACAGGTTGACTTGC	A136T,T142C,C145G,G406A,C787G,C836G,A848T,T858A,G883A,C997A,T1020C,A1220G,G1221A	2169	1759	171	50	65	76	10	2	0	0	0	0	0	0	0	13	0	3	0	0	0	0	0	0	0	1	0	0	0	1	0	0	0	5	0	0	0	0	0	0	0	0	0	0	0	0	0
1	AACAGTAGGACAGTA	T105C,A336T,A339G,C448T,G798T,T1055G,TC1206T,A1210G	713	555	54	36	3	50	1	1	0	0	0	0	0	0	0	3	0	0	0	0	0	0	0	0	0	1	0	0	0	0	0	0	0	0	0	0	0	0	0	0	0	0	0	0	0	0	0
1	AACAGTATCGATGTG	C92G,A119T,C166T,TA328T,TC553T,G629A,T674C,T896C,T1064C,G1245A	740	569	97	22	34	5	1	4	0	1	0	0	0	0	0	3	0	0	0	0	0	0	0	0	0	0	0	0	0	0	0	0	0	0	0	0	0	0	0	0	0	0	0	0	0	0	0
1	AACAGTCTTAAGAAA	T168C,A192G,TA292T,G405T,G843A,T881A,GC1163G,A1227T	208	160	22	8	2	6	0	4	0	0	0	0	0	0	0	3	0	0	0	0	0	0	0	0	0	0	0	0	0	0	0	0	0	0	0	0	0	0	0	0	0	0	0	0	0	0	0
1	AACATACCCCTCGAT	A46T,A117T,G211T,GA215G,C226G,T268C,G309A,C360T,T465A,A497T,C566G,T569A,T667A,C709T,G749A,G868T,C946T,G1073T	212	150	8	3	1	0	0	0	0	0	0	0	0	0	0	1	0	0	0	0	0	0	0	0	0	0	0	0	0	0	0	0	0	0	0	0	0	0	0	0	0	0	0	0	0	0	0
1	AACATACGAGGCAGG	T61C,T168A,T407C,T626C,C852T,T907C,T1158G,A1220G	1237	1028	95	35	32	22	0	5	0	0	0	0	0	0	0	11	0	2	0	0	0	0	0	0	0	0	0	0	0	0	0	0	0	0	0	0	0	0	0	0	0	0	0	0	0	0	0
1	AACATAGTGACCAGA	T201A,C225T,A294C,G352A,T499A,C678A,T995A,T1020C,A1044T	606	369	125	8	92	3	1	0	0	0	0	0	0	0	0	6	0	0	0	0	0	0	0	0	0	0	0	0	0	0	0	0	0	0	0	0	0	0	0	0	0	0	0	0	0	0	0
1	AACATCAAGGCATTG	T28A,T61A,A69G,G211T,A259G,G286A,A331G,A398G,C1129A,C1219G,G1225A,A1253T	212	159	22	21	5	3	0	0	0	0	0	0	0	0	0	1	0	0	0	0	0	0	0	0	0	0	0	0	0	0	0	0	0	0	0	0	0	0	0	0	0	0	0	0	0	0	0
1	AACATCCGATCGATT	AG69A,G253A,A294T,G410T,G419T,G548T,A564T,C767A,C1091T	1065	888	89	17	12	20	0	0	0	0	2	0	0	0	0	22	1	0	0	0	0	0	0	0	0	0	0	0	0	0	0	0	0	1	0	0	0	0	0	0	0	0	0	0	0	0	0
1	AACATCTTTAATATA	C68A,A102T,A131T,G182C,GA215G,T283C,T387C,G422T,CT502C,C522T,A653T,A727T,G777A,A904G,C913A,T937TCA,C960T,C1069A,A1148G,C1171T,A1242T	110	82	3	11	0	0	1	0	0	0	0	0	0	0	0	1	0	0	0	0	0	0	0	1	0	0	0	0	0	0	0	0	0	0	0	0	0	0	0	0	0	0	0	0	0	0	0
1	AACATGATCCCGCCAA	C92A,G110T,T694C,A746T,G950A,C996T,C1117T,G1245A	1893	97	986	79	3	7	0	4	0	0	1	0	0	0	707	0	0	0	0	0	0	0	0	0	0	0	0	0	0	1	0	0	0	1	0	0	0	0	0	0	0	0	0	0	0	0	0
1	AACATGATTTGTCTA	G60T,T66A,G361T,A594T,T638C,T694A,A814T,A855C,T1050C,A1108G	837	727	33	33	26	10	0	4	0	0	0	0	0	0	0	0	0	1	0	0	0	0	0	0	0	0	0	0	0	2	0	0	0	0	0	0	0	0	0	0	0	0	0	0	0	0	0
1	AACATGGTAGGGTTT	C122A,T425C,T896A,C984A,C1003T,G1022A	3430	2632	626	21	47	15	0	43	0	0	0	0	0	0	0	26	2	3	0	0	0	1	0	0	0	0	0	0	0	0	0	0	0	1	0	0	0	0	0	0	0	1	0	0	0	0	0
1	AACATGTGTAATCAC	A136T,A180G,G240A,A243T,T404C,G406C,T590C,T926C,T932A	794	670	36	23	6	34	0	0	0	0	0	0	0	0	0	9	2	0	0	0	0	1	0	0	0	0	0	0	0	1	0	0	0	0	0	0	0	0	0	0	0	0	0	0	0	0	0
1	AACATTAAGGGCCGG	G33T,G118A,T283A,G428T,TG541T,G596A,A671T,A710G,CA787C,T1014A,C1079A,C1128T,T1160A	687	586	71	4	10	2	0	0	0	0	1	0	0	0	0	9	0	0	0	0	0	0	0	0	0	0	0	0	0	0	0	0	0	0	0	0	0	0	0	0	0	0	0	0	0	0	0
1	AACCAATAATGTTCG	T162C,C396A,A485G,T528A,C540T,T640A,A848T,A930C,C962A,T987A,C1046T,C1129T	403	275	61	13	21	19	5	1	0	0	0	0	0	0	0	7	0	0	0	0	0	0	0	0	0	0	0	0	0	0	0	0	0	0	0	0	0	0	0	0	0	0	0	0	0	0	0
1	AACCACAGCGTAACC	C167G,C174T,A315G,C448T,A1226G	1272	1106	40	51	14	27	2	5	0	2	0	0	0	0	0	6	0	0	0	0	0	0	0	0	0	0	0	0	0	2	0	0	0	0	0	0	0	0	0	0	0	0	0	0	5	0	0
1	AACCACATTTAAACA	C38T,T156C,G194T,T379A,A574G,A728G,A771T,G811A,T846C,G950A,A1230C	209	95	6	46	1	2	0	0	0	0	0	0	0	0	5	1	0	0	0	0	0	1	0	0	0	0	0	0	0	0	0	0	0	0	0	0	0	0	0	0	0	0	0	0	0	0	0
1	AACCACCCACACGGT	C356T,C371A,A385C,C424T,A505T,A625G,G629C,T731C,A904G,T955A,T1019G,T1020G	389	255	33	22	23	36	1	2	0	1	0	0	0	0	0	4	0	0	1	0	0	0	0	0	0	0	0	0	0	0	0	0	0	0	0	0	0	0	0	0	0	0	0	0	0	0	0
1	AACCAGATTCGACCG	A119T,A131G,C449T,C535T,T696C	660	539	12	18	59	20	1	1	0	0	1	0	0	0	0	3	0	0	0	0	0	0	0	0	0	1	0	0	0	1	0	0	0	0	0	0	0	0	0	0	0	0	0	0	1	0	0
1	AACCAGGGTCTGCTT	T57A,C127T,C287T,C391G,A414T,T706C,C962T,C996A,T1034A,G1190A	918	199	27	20	8	634	7	0	0	0	0	0	0	0	0	1	2	0	0	0	0	0	0	0	0	0	0	0	0	0	0	0	0	1	0	0	0	1	0	0	0	0	0	0	0	0	0
1	AACCAGTCGCTCGGG	T222G,T263A,G266C,A350T,A574T,A608G,C717A,C789T,T837C,T881C,C894A,T1024A,C1052G,A1179G,C1241A	210	136	19	11	19	12	2	2	0	0	0	0	0	0	0	2	0	0	0	0	0	0	0	0	0	0	0	0	0	3	0	0	0	0	0	0	0	0	0	0	0	0	0	0	0	0	0
1	AACCAGTTATTAGGT	G279A,G487T,T1050TC,T1202C,C1229A	561	320	145	13	45	25	1	1	0	0	0	0	0	0	0	7	0	1	0	0	0	0	0	0	0	0	0	0	0	2	0	0	0	0	0	0	0	0	0	0	0	0	0	0	0	0	0
1	AACCATCACTGGTGG	G279A,A308G,C441T,A480T,G708A,T718C,AG831A,C886T,G933A,G951T,T1198A	454	382	11	8	30	13	2	0	0	0	0	0	0	0	0	7	0	0	0	0	0	0	0	0	0	0	0	0	0	0	0	0	0	0	0	0	0	0	0	0	0	0	0	0	0	0	0
1	AACCCACAAAAGCAG	T32A,C92T,G588A,G612T,G745A,T824A,C1070A,C1129T	1368	1244	16	15	72	6	0	1	0	1	1	0	0	0	0	9	1	0	0	0	0	0	0	1	0	0	0	0	0	0	0	0	0	0	0	0	0	0	0	0	0	0	0	0	0	0	0
1	AACCCCCGAGTCAGA	T105A,T139A,A298G,G510A,C682G	857	744	34	17	4	20	3	1	0	0	0	0	0	0	0	19	0	0	0	0	0	0	0	0	0	0	0	0	0	0	0	0	0	0	0	0	0	0	0	0	0	0	0	0	0	0	0
1	AACCCGGGATTGTCC	A52G,G62A,C65T,G107T,T278C,G481A,A930T,G1150A	1532	1289	85	68	30	16	3	4	0	0	1	0	0	0	0	14	2	0	0	0	0	0	0	0	0	0	0	0	0	0	0	0	0	5	0	0	0	0	0	0	0	0	0	0	0	0	0
1	AACCCGTATGCTACT	G240T,G423A,A444G,C449T,A482C,T599A	874	685	112	14	26	13	0	4	0	0	0	0	0	0	0	12	1	1	0	0	0	0	0	0	0	0	0	0	0	0	0	0	0	0	0	0	0	0	0	0	0	0	0	0	3	0	0
1	AACCCTCGGTCAAGA	G408A,G487A,G749A,G1005C,G1191T	1916	1704	70	9	82	18	0	1	0	1	0	0	0	0	0	20	0	0	0	0	0	0	0	0	0	0	0	0	0	2	0	0	0	1	0	0	0	0	0	0	0	0	0	0	0	0	0
1	AACCCTGGCTAGGCG	G87A,A119T,C417A,T546A,A637G,A797T,T891A,T939A,C994T,C1219G	440	365	31	20	7	7	0	0	0	0	0	0	0	0	0	4	1	1	0	0	0	0	0	0	0	0	0	0	0	0	0	0	0	0	0	0	0	0	0	0	0	0	0	0	0	0	0
1	AACCGAGACAATTTA	T204C,G215A,T640A,A644T,C691T,G715A,A797G	268	209	35	10	9	1	0	0	0	0	0	0	0	0	0	0	0	0	0	0	0	0	0	0	0	0	0	0	0	0	0	0	0	0	0	0	0	0	0	0	0	0	0	0	0	0	0
1	AACCGCATGTACGCT	G272T,A779G,C925A,G958A,T971C,T975A,G1260A	3617	2720	617	27	51	127	10	10	0	4	1	0	0	0	0	22	3	2	0	0	0	0	0	0	0	0	0	0	0	0	0	0	0	0	0	0	0	0	0	0	0	0	0	0	0	0	0
1	AACCGCCTATGGGTG	G178A,A180G,T201A,A637T,C806T	525	446	38	14	5	6	1	1	0	0	0	0	0	0	0	6	0	0	0	0	0	0	0	0	0	0	0	0	0	0	0	0	0	0	0	0	0	0	0	0	0	0	0	0	0	0	0
1	AACCGGCGAGCACGC	G42T,A59T,C174T,A234C,C281A,G358T,CG417C,A429C,G446A,G479C,C678G,T979A,C1016T,TG1080T,A1218G	560	438	22	56	6	4	0	1	0	0	0	0	0	0	0	14	1	0	0	0	0	0	0	0	0	0	0	0	0	0	0	0	0	0	0	0	0	0	0	0	0	0	0	0	0	0	0
1	AACCGGGTCGTGTTC	T121A,A176G,G208A,T346C,T367A,G492A,A643T,T676A,G890T,C990A,A1059G,G1086A,A1098G,T1126C,C1172A,T1254A	608	470	31	10	77	5	5	0	0	0	0	0	0	0	0	2	0	2	0	0	0	0	0	0	0	0	0	0	0	0	0	0	0	1	0	0	0	0	0	0	0	0	0	0	0	0	0
1	AACCGTATGTGATTA	C93A,T302A,T459C,A484T,T748C,A817G,T941A,T1062G,T1063A,G1225A	611	123	413	49	2	2	0	7	0	0	0	0	0	0	0	0	0	0	0	0	0	0	0	0	0	2	0	0	0	0	0	0	0	1	0	0	0	0	0	0	0	0	0	0	1	0	0
1	AACCGTGGGTTTGAT	T155A,A192T,G285C,C852G,G871T,T966C,T1035C,A1058T,G1131T,A1188G	1383	627	66	29	21	593	24	0	0	0	0	0	0	0	0	8	0	0	0	0	0	0	0	0	0	0	0	0	0	0	0	0	0	0	0	0	0	0	0	0	0	0	0	0	0	0	0
1	AACCGTGTGCTAGTA	C64T,T249C,A251G,C300T,AT323A,G386T,C434A,A516T,T568A,C607A,A898C,T939C,C1078T	1087	988	37	26	13	10	0	1	0	0	1	0	0	0	0	0	0	0	0	0	0	0	0	0	0	0	0	0	0	0	0	0	0	0	0	0	0	0	0	0	0	0	0	0	0	0	0
1	AACCTACGAATACAG	T28C,C79G,C439CA,C607T,C645T,C790T,A856G,A981T	597	499	32	9	33	12	0	1	0	0	0	0	0	0	0	6	0	0	0	0	0	0	0	0	0	0	0	0	0	1	0	0	0	1	0	0	0	0	0	0	0	0	0	0	1	0	0
1	AACCTACTGTATCTA	C31T,A44G,A86T,G103A,G250A,T322C,T392A,G509T,G549A,T568A,G781T,G808T,G1009A,G1109A,T1160G	1026	973	12	8	8	10	1	1	0	0	0	0	0	0	0	7	3	1	0	0	0	0	0	0	0	0	0	0	0	0	0	0	0	0	0	0	0	0	0	0	0	0	0	0	0	0	0
1	AACGAAGCGATGGCT	A228T,A265G,T267C,TC432T,T553A,C642A,T651A,GC687G,T891G,G892T,G1045T,A1108G,C1212T,G1264A	299	184	98	5	3	2	0	2	0	0	0	0	0	0	0	0	0	0	0	0	0	0	0	0	0	0	0	0	0	0	0	0	0	0	0	0	0	0	0	0	0	0	0	0	1	0	0
1	AACGACCGCTCTTTA	C140A,A192G,A259G,G285T,T397C,G500A,A526G,T674G,GA733G,G743A,C1070G,T1121C,C1223T,A1242G	692	11	666	5	2	0	0	2	0	0	0	0	0	0	0	1	0	0	0	0	0	1	0	0	0	0	0	0	0	0	0	0	0	0	0	0	0	0	0	0	0	0	0	0	2	0	0
1	AACGACCTAGCTGGC	T284A,T432A,T1103C,C1165T	239	210	9	5	6	2	0	0	0	0	0	0	0	0	0	2	1	0	0	0	0	0	0	4	0	0	0	0	0	0	0	0	0	0	0	0	0	0	0	0	0	0	0	0	0	0	0
1	AACGACGCGAGCCTG	C140T,G421A,G702A,A795T,C807T,G828A,A1168G	1406	1104	167	28	25	53	1	11	0	0	1	0	0	0	0	11	0	0	0	0	0	0	0	0	0	0	0	0	0	0	0	0	0	0	0	0	0	0	0	0	0	0	0	0	0	0	0
1	AACGACGTTACTTAT	T152C,C462A,G586T,T638A,C823T,C1123A	2514	2018	301	46	20	68	1	10	0	0	1	0	0	0	0	17	3	4	0	0	0	0	0	0	0	0	0	0	0	1	0	0	0	1	0	0	0	0	0	0	0	0	0	0	9	0	0
1	AACGAGAGTGTTGG	TG19T,C174A,A192T,T312C,T364A,T382A,C624T,A762T,T939C,T983A,AC1227A	915	740	58	31	37	31	2	1	0	0	0	0	0	0	0	8	0	1	0	0	0	0	0	0	0	0	0	0	0	0	0	0	0	0	0	0	0	0	0	0	0	0	0	0	0	0	0
1	AACGATCCTGTTTCT	CT65C,A136T,G215A,C417A,C441A,T489A,A613T,C713T,T922A,G1028T,C1107T,A1118T,G1243T	3276	2141	914	17	96	17	2	22	0	0	1	0	0	0	0	47	0	4	0	0	0	1	0	0	0	0	0	0	0	0	0	0	0	0	0	0	0	0	0	0	0	0	0	0	0	0	0
1	AACGCCAAATAATTT	C174A,A290G,G351T,C369A,G798T,T939A,T985C,C1000T,T1018G,T1184A	477	232	73	88	7	32	2	0	0	0	1	0	0	0	0	0	1	2	0	0	0	0	0	0	0	0	0	0	0	2	0	0	0	1	0	0	0	0	0	0	0	0	0	0	0	0	0
1	AACGCCCCGGTGGAA	T80C,T292A,A339G,G344A,T382A,C513A,G757A,G1053A,A1094G,C1124A,G1169T	579	430	31	23	4	82	0	1	0	0	0	0	0	0	0	3	0	0	0	0	0	0	0	0	0	0	0	0	0	0	0	0	0	1	0	0	0	0	0	0	0	0	0	0	0	0	0
1	AACGCGGAATCTCAT	-	1214	996	91	16	25	45	4	3	0	0	0	0	0	0	0	17	2	0	0	0	0	0	0	0	0	2	0	0	0	0	0	0	0	1	0	0	0	0	0	0	0	0	0	0	0	0	0
1	AACGCTTATTCTCAC	G24C,T319A,A779T,T818C,T900C,C929A,C1129CG,A1133T,T1156C,G1215A,G1239C,A1247T	437	345	22	8	12	33	4	1	0	0	0	0	0	0	0	3	0	0	0	0	0	0	0	1	0	1	0	0	0	0	0	0	0	0	0	0	0	0	0	0	0	0	0	0	1	0	0
1	AACGGAATGAGCTAG	C41A,CA135C,T177A,T274C,C303A,C374A,A429T,A440T,A472T,T536C,TG706T,T756G,C859T,T878C	732	569	49	14	75	15	1	0	0	1	0	0	0	0	0	4	0	0	0	0	0	0	0	0	0	0	0	0	0	0	0	0	0	0	0	0	0	0	0	0	0	0	1	0	0	0	0
1	AACGGAGCTTGGTAA	G23T,A209T,G264A,T316A,A349T,C360T,T407C,G420T,C565T,A604G,C880A,C918T,T939A	204	170	13	8	6	6	0	0	0	0	0	0	0	0	0	0	0	0	0	0	0	0	0	0	0	0	0	0	0	0	0	0	0	0	0	0	0	1	0	0	0	0	0	0	0	0	0
1	AACGGAGGCTATAAA	-	455	357	51	16	6	17	0	0	0	0	0	0	0	0	0	2	0	0	0	0	0	0	0	0	0	0	0	0	0	0	0	0	0	1	0	0	0	0	0	0	0	0	0	0	0	0	0
1	AACGGCACTGGATTA	C51T,C174T,A217T,A251T,A414T,T416C,A497T,A530T,A613G,A802T,T824C,C864A,G1088C,A1210T,G1250A	378	324	22	18	2	2	0	3	0	0	0	0	0	0	0	2	0	1	0	0	0	0	0	0	0	0	0	0	0	0	0	0	0	0	0	0	0	0	0	0	0	0	0	0	0	0	0
1	AACGGGTCGGAGACA	T165C,A336G,C448A,G736T,T939G,T1160C	1616	1374	63	24	74	44	1	1	0	0	0	0	0	0	0	22	2	1	0	0	0	0	0	0	0	0	0	0	0	0	0	0	0	1	0	0	0	0	0	0	0	0	0	0	0	0	0
1	AACGGTAATCGGCAA	C83A,C161A,A370G,T379C,G423A,GC521G,A654T,G720T,T744A,AG762A,A788G,C823T,A898T,T991C,T1060C,A1192G	1003	33	908	33	3	0	0	6	0	0	0	0	0	0	0	0	0	0	0	0	0	0	0	0	0	2	0	0	0	0	0	0	0	0	0	0	0	0	0	0	0	0	0	0	5	0	0
1	AACGGTTGGTTACTC	T325A,T425C,C448A,A485T,A563T,T696A,G699A,A774G,T900C,C994A,T1030C,A1039T,C1129A	165	8	10	12	0	107	26	0	0	0	0	0	0	0	0	0	0	1	0	0	0	0	0	0	0	0	0	0	0	0	0	0	0	0	0	0	0	0	0	0	0	0	0	0	0	0	0
1	AACGTAGGCACGAAC	T297A,G419A,G586A,G754A,A827G,G952A,T991A,T1049C	1894	1547	242	33	23	31	1	2	0	0	1	0	0	0	0	10	0	0	0	0	0	0	0	0	0	1	0	0	0	0	0	0	0	0	0	0	0	0	0	0	0	0	0	0	0	0	0
1	AACGTAGTGGAGTAG	C85T,G133A,A185T,T222C,T288A,T397A,A530G,G646A,T676A,T928A	2410	1911	161	48	184	60	11	8	0	0	1	0	0	0	0	6	0	0	0	0	0	1	0	0	0	0	0	0	0	3	0	0	0	0	0	0	0	0	0	0	0	0	0	0	0	0	0
1	AACGTCAATATATCT	A128G,A181G,G393A,T503A,T568G,C639A,A746T,G749A,T1049C,T1106A,G1173T,A1214G	186	12	153	18	1	1	0	0	0	0	0	0	0	0	0	0	0	0	0	0	0	0	0	0	0	0	0	0	0	0	0	0	0	0	0	0	0	0	0	0	0	0	0	0	0	0	0
1	AACGTCGCTTCATGT	A86C,A258G,G289T,C458G,C496T,T907G,C1212A	2262	1287	682	33	118	41	4	12	0	2	0	0	0	0	0	9	2	0	0	0	0	1	0	1	0	0	0	0	0	1	0	0	0	1	0	0	0	0	0	33	0	0	0	0	7	0	0
1	AACGTTCGAAACAGA	G286A,T357C,C447T,A721G,G780T,T991A	819	642	71	45	4	14	1	8	0	0	0	0	0	0	0	8	0	0	0	0	0	0	0	0	0	0	0	0	0	0	0	0	0	15	1	0	0	0	0	0	0	0	0	0	0	0	0
1	AACGTTGGGATTTCG	T494C,C592T,G775T,T881C,C1241G	1857	1522	169	33	37	59	0	2	0	2	0	0	0	0	0	17	1	2	0	0	0	0	0	0	0	0	0	0	0	0	0	0	0	1	0	0	0	0	0	0	0	0	0	0	0	0	0
1	AACGTTTGCCATGC	T382C,C417T,TC432T,T541C,G542A,A698G,T731C,T945C,T1001A	1076	869	87	19	58	15	1	8	0	0	0	0	0	0	0	1	0	3	0	0	0	0	0	0	0	2	0	0	0	1	0	0	0	2	1	0	0	0	0	0	0	0	0	0	0	0	0
1	AACTAAATTCTGAGA	T95C,G206A,T267A,G272A,T302A,T346C,C359G,T667C,G740T,G1221T,T1236A	356	316	3	9	1	9	0	0	0	0	0	0	0	0	0	12	0	0	0	0	0	0	0	0	0	0	0	0	0	1	0	0	0	0	0	0	0	0	0	0	0	0	0	0	0	0	0
1	AACTACTACGTAGTG	T153A,T156A,A227G,A429T,C448A,C464A,T953A,G958A	806	665	68	19	11	28	0	2	0	0	0	0	0	0	0	7	0	0	0	0	0	0	0	0	0	0	0	0	0	1	0	0	0	0	0	0	0	0	0	0	0	0	0	0	0	0	0
1	AACTCAATATATAGT	T328A,G427A,T641A	743	626	63	13	5	13	0	5	0	0	0	0	0	0	0	8	0	1	0	0	0	1	0	0	0	0	0	0	0	1	0	0	0	4	0	0	0	0	0	0	0	0	0	0	0	0	0
1	AACTCGGGACAGCGT	A59T,C437T,T459C,G558A,A728T,T914C,T991C,C1171T	2144	1823	94	42	106	35	2	1	0	0	1	0	0	0	0	20	1	0	0	0	0	0	0	0	0	0	0	0	0	0	0	0	0	0	0	0	0	0	0	0	0	0	0	0	1	0	0
1	AACTCTCATGACAAG	G21T,A898T,C931T,T983C,A1058T,A1134G,G1267T	209	133	10	4	1	50	0	1	0	0	0	0	0	0	0	0	1	0	0	0	0	0	0	0	0	0	0	0	0	1	0	1	0	0	0	0	0	0	0	0	0	0	0	0	0	0	0
1	AACTGCCTATTCTCG	G820T,A1108G,T1206G	1239	1073	73	20	22	32	0	1	0	0	0	0	0	0	0	3	3	0	0	0	0	0	0	0	0	0	0	0	0	0	0	0	0	0	0	0	0	0	0	0	0	0	0	0	1	0	0
1	AACTGGTATGGTTAA	A243G,G253A,A258G,A265T,T296A,G362A,C454A,T491A,C669G,GA699G,T975C	846	573	197	25	20	18	0	8	0	0	0	0	0	0	0	0	0	0	0	0	0	0	0	0	0	0	0	0	0	0	0	0	0	0	0	0	0	0	0	0	0	0	0	0	2	0	0
1	AACTGTAACCCCTTA	T304C,T380C,T536A,C577T,T744A	749	31	669	28	2	0	0	5	0	0	0	0	0	0	0	1	0	0	0	0	0	1	0	0	0	1	0	0	0	0	0	0	0	1	0	0	0	0	0	0	0	0	0	0	3	0	0
1	AACTGTATTGCACTC	T28G,T57G,T162A,TG404T,G664A,C692G,C695A,A768G,T983C,C1208A	1326	834	30	12	377	46	15	1	0	0	0	0	0	0	0	0	0	1	0	0	0	0	0	0	0	0	0	0	0	6	0	0	0	0	0	0	0	0	0	0	0	0	0	0	0	0	0
1	AACTGTCTTTTGATG	T11G,T316C,T467A,T647C,G684T,A964T,G1053T,A1238T	2130	1140	638	64	3	192	1	5	0	0	0	0	0	0	0	0	0	0	0	0	0	0	0	48	0	0	0	0	0	0	0	0	0	0	1	0	0	0	0	0	0	0	0	0	0	0	0
1	AACTTAAATACCTGC	G103T,C396T,T640C,C755T,GA798G,TG869T,G952A,T978C,T987A,T1004C,G1028C,A1227G	279	245	15	7	0	6	0	0	0	0	0	0	0	0	0	3	0	0	0	0	0	0	0	0	0	0	0	0	0	0	0	0	0	0	0	0	0	0	0	0	0	0	0	0	0	0	0
1	AACTTACAACCAAGC	C68T,T139C,T224C,C371A,T837A,G1173A,G1244A	570	514	22	2	4	14	0	3	0	0	0	0	0	0	0	9	0	0	0	0	0	0	0	0	0	0	0	0	0	0	0	0	0	0	0	0	0	0	0	0	0	0	0	0	0	0	0
1	AACTTACGGGCCGCA	G62A,G77A,T967C,A968T	585	506	32	10	5	14	0	3	0	0	0	0	0	0	0	6	0	0	0	0	0	0	0	0	0	0	0	0	0	0	0	0	0	2	0	0	0	0	0	0	0	0	0	0	0	0	0
1	AACTTAGAGAAACGT	A353G,A551G,C607A,C786T,A827T,C918G,C1136T,A1168T	920	123	28	40	9	6	1	0	0	1	3	0	520	0	0	0	0	0	0	0	0	0	0	0	0	0	0	151	0	0	0	0	0	0	0	0	0	0	0	0	0	0	0	0	2	0	0
1	AACTTATGCAGATAT	A176T,A247AT,G276T,G338A,C512T,T578C,T620G,C690T,C807T,T978C,G1006T	454	375	38	9	5	20	0	1	0	0	0	0	0	0	0	0	0	3	0	0	0	0	0	0	0	0	0	0	0	0	0	0	0	0	0	0	0	0	0	0	0	0	0	0	0	0	0
1	AACTTATTGAGCTAG	-	257	228	11	3	11	0	0	1	0	0	0	0	0	0	0	2	0	0	0	0	0	0	0	0	0	0	0	0	0	0	0	0	0	0	0	0	0	0	0	0	0	0	0	0	0	0	0
1	AACTTCCTTGCGGCT	A259G,T296A,C396A,C468G,A505T,C512G,T541A,T546C,A653G,G752A,C796T,T1023C,T1034C,C1124T,T1184A	132	48	10	11	6	50	4	0	0	0	0	0	0	0	0	0	0	0	0	0	0	0	0	0	0	1	0	0	0	0	0	0	0	0	0	0	0	0	0	0	0	0	0	0	0	0	0
1	AACTTCGTGCGTAGG	C184A,T249C,A265T,A526G,A533T,C547T,T560A,G591A,A727G,CA761C,C857T,T887A,T895C,T1103A,C1122T,T1154A	2979	2519	157	38	63	155	0	0	0	0	0	0	0	0	0	36	0	0	0	0	0	0	0	0	0	0	0	0	0	1	0	0	0	2	0	0	0	0	0	0	0	0	0	0	0	0	0
1	AACTTGGTCAGGCGC	A185T,G215A,G343C,T380C,A485T,T494A,C738A,CG741C,A930T,T934A,T943C	397	81	126	61	3	2	0	9	0	0	0	0	0	0	0	0	106	0	0	0	0	0	0	0	0	0	0	0	0	0	0	0	0	0	0	0	0	0	0	0	0	0	0	0	1	0	0
1	AACTTGGTTAAGTTT	G25T,AC170A,A237G,G239A,A258T,TA328T,G418A,TC432T,C642G,G681T,C1051T	526	387	36	5	40	42	3	2	0	0	0	0	0	0	0	1	0	0	0	0	0	0	0	0	0	0	0	0	0	1	0	0	0	0	0	0	0	0	0	0	0	0	0	0	0	0	0
1	AACTTTGATAACCTT	G21T,A89T,T274A,T599C,A610G,T649C,A821T,C864T,G950A,T1014C,G1053A,T1055C,G1082A,C1120T,A1134G,G1163T	607	240	9	126	2	8	0	0	0	0	0	0	0	0	69	15	0	2	0	0	0	0	0	0	0	0	0	0	0	0	0	0	0	0	0	0	0	0	0	0	0	0	0	0	0	0	0
1	AACTTTTAAGCCGGT	C486T,T956A,C998A,G1221T	335	62	254	13	0	1	0	1	0	0	0	0	0	0	0	0	0	2	0	0	0	0	0	0	0	0	0	0	0	0	0	0	0	2	0	0	0	0	0	0	0	0	0	0	0	0	0
1	AAGAAAGTGTCACTG	C190T,C310A,T731G,G753C,A848C,T911A,T961A,T1004A,C1116T,G1249C	1688	99	161	134	5	3	0	0	1139	0	0	0	0	0	0	2	0	1	0	0	0	0	0	0	0	0	0	0	0	0	0	0	0	0	0	0	0	0	0	0	0	1	0	0	0	0	0
1	AAGAAATTGGCAAGC	C27A,T159A,A260T,A401T,A429G,C439T,T561C,A739C,A1110T,T1126C	598	501	31	21	2	24	0	4	0	0	1	0	0	0	0	8	0	0	0	0	0	0	0	0	0	0	0	0	0	0	0	0	0	0	0	0	0	0	0	0	0	0	0	0	0	0	0
1	AAGAAGATCTATACC	C134T,A349T,G420T,G479T,G1249A	582	502	41	20	1	7	0	2	0	0	1	0	0	0	0	1	0	0	0	0	0	0	0	0	0	0	0	0	0	0	0	0	0	4	0	0	0	0	0	0	0	0	0	0	0	0	0
1	AAGAAGCTCTAGGAA	C43T,T90C,A136C,T346C,T499C,A506G,A856T,T910C,T1019C,T1206A	792	642	94	11	17	8	4	3	0	0	0	0	0	0	0	5	0	0	0	0	0	0	0	0	0	0	0	0	0	1	0	1	0	1	0	0	0	0	0	0	0	0	1	0	0	0	0
1	AAGAAGGACCCGTGT	A265T,T425C,A480G,G495C,A608G,T668C,A671T,C682A,T696A,A721G,T744C,G752C,G853T,C1084T,AC1227A	119	3	78	33	1	0	0	0	0	0	0	0	0	0	0	0	0	1	0	0	0	0	0	0	0	0	0	0	0	2	0	0	0	0	0	0	0	0	0	0	0	0	0	0	1	0	0
1	AAGAAGTAAGTCATG	C47T,G96T,C154T,A723G,A874T,T888C,T1020C,T1224C	260	234	7	8	6	3	0	0	0	0	0	0	0	0	0	1	0	0	0	0	0	0	0	0	0	0	0	0	0	0	0	0	0	0	0	0	0	0	0	0	0	0	0	0	0	0	0
1	AAGAATACCTTAAGA	C140T,C161A,T204A,A331G,T503C,C598A,G615A,A734T,C886A	161	135	15	2	4	2	0	0	0	0	0	0	0	0	0	3	0	0	0	0	0	0	0	0	0	0	0	0	0	0	0	0	0	0	0	0	0	0	0	0	0	0	0	0	0	0	0
1	AAGAATTAGAATAGG	GC36G,A331T,G521T,T887G	839	734	44	24	11	7	1	1	0	0	0	0	0	0	0	9	0	1	0	0	0	1	0	0	0	0	0	0	0	1	0	0	0	0	0	0	0	0	0	0	0	0	0	0	0	0	0
1	AAGACAGTGTCGGCA	C35T,T57C,G116A,TC162T,T357C,C523A,C607T,C623G,A783G,T928G,T1198C	1912	1665	68	45	11	75	0	2	0	1	0	0	0	0	0	24	0	1	0	0	0	0	0	0	0	0	0	0	0	1	0	0	0	0	0	0	0	0	0	0	0	0	0	0	0	0	0
1	AAGACAGTTCTCTAT	C169T,T248C,A259T,A340T,T372C,T696C,T756C,C894T,T947A,T1063C,TC1064T	856	693	49	10	82	5	0	10	0	0	1	0	0	0	0	1	0	0	0	0	0	0	0	0	0	0	0	0	0	1	0	0	0	0	0	0	0	0	0	0	0	0	0	0	0	0	0
1	AAGACATCGATGTAA	G33A,G492C,G832T,C913T,T1152A,C1235A,C1240A	812	560	166	20	2	22	0	19	0	0	3	0	0	0	0	13	0	0	0	0	0	1	0	0	0	0	0	0	0	0	0	0	0	0	0	0	0	0	0	0	0	0	0	0	0	0	0
1	AAGACCCTAATACTG	T397A,A680G,C996T,G1173A,G1213A	348	258	13	31	24	10	0	0	0	0	0	0	0	0	0	5	0	0	0	0	0	0	0	0	0	0	0	0	0	0	0	0	0	4	0	0	0	0	0	0	0	0	0	0	0	0	0
1	AAGACGCAGGATGCT	G133A,C172T,A259G,G266A,G492A,C607T,T888A,T896C,T911C,T1035C,C1114T,C1129A	1847	1573	87	48	36	54	8	1	0	0	0	0	0	0	0	19	0	3	1	0	0	0	0	0	0	0	0	0	0	0	0	0	0	3	1	0	0	0	0	0	0	0	0	0	0	0	0
1	AAGACTATCTTTCGT	TG274T,T283G,C738T,C755T,T805C,T926C,T956A,A1068T,TG1075T,G1088T,T1154A	544	58	43	45	0	6	0	0	0	0	0	0	0	0	0	3	0	0	0	0	0	0	0	0	0	0	0	0	0	0	0	0	0	0	0	0	0	0	0	0	0	0	0	0	1	0	0
1	AAGACTGTTTGTTAC	G55T,C154T,A176T,T584C,G585T,C809T,G872C,C889T	265	223	13	6	9	9	1	0	0	1	0	0	0	0	0	2	0	0	0	0	0	0	0	0	0	0	0	0	0	1	0	0	0	0	0	0	0	0	0	0	0	0	0	0	0	0	0
1	AAGAGACCACTAAAA	C443T,A551G,C555T,A848T,C873T	382	306	44	1	4	3	0	19	0	0	0	0	0	0	0	1	0	0	0	0	0	0	0	0	0	0	0	0	0	0	0	0	0	0	0	0	0	0	0	0	0	0	0	0	0	0	0
1	AAGAGAGGTGAACTT	C172A,T270A,C473T,G915A,T920A,T1202C	1422	666	473	21	212	20	7	3	0	0	0	0	0	0	0	6	0	0	0	0	0	0	0	2	0	1	0	0	0	3	0	0	0	4	0	0	0	0	0	0	0	0	0	0	1	0	0
1	AAGAGTTCGGTATCA	GT344G,TC372T,A840T,G1061A,G1132A,G1173T	260	192	36	12	2	6	1	0	0	0	0	0	0	0	0	2	0	1	0	0	0	0	0	0	0	0	0	0	0	0	0	0	0	0	0	0	0	0	0	0	0	0	0	0	0	0	0
1	AAGATACCTTTCGGT	G22T,G62T,C582T,T910A,T1198A	1165	941	135	13	21	24	0	11	0	0	1	0	0	0	0	4	0	3	0	0	0	0	0	0	0	1	0	0	0	1	0	0	0	0	0	0	0	0	0	0	0	0	0	0	0	0	0
1	AAGATACTAGCCATC	G77A,C91A,T156A,T220C,C303T,T324A,T632C,A799G,A840T,T966C,C994T,C1025A,T1050A,A1142G	211	163	11	4	1	19	0	1	0	10	0	0	0	0	0	1	0	0	0	0	0	0	0	0	0	0	0	0	0	0	0	0	0	0	0	0	0	0	0	0	0	0	0	0	0	0	0
1	AAGATAGCACAGCCT	A181T,A195G,T334G,C417A,T792C,G811C,G849T,T878C,C909T,G1073A	678	559	20	26	13	0	0	40	0	0	0	0	0	0	0	14	0	0	0	0	0	0	0	0	0	0	0	0	0	1	0	0	0	0	0	0	0	0	0	0	0	0	0	0	0	0	0
1	AAGATCGCAGGATGG	C93A,A576G,G687C,G1045A,GC1113G,T1236A,G1250A	1566	1203	116	39	29	154	1	6	0	1	2	0	0	0	0	0	0	0	0	0	0	0	0	0	0	0	0	0	0	0	0	0	0	2	0	0	0	0	0	0	0	0	0	0	1	0	0
1	AAGATCTATAGCTCT	C34T,T152C,A341C,T387A,A511G,T641C,A701T,A817T,T818C,C886T,C912T,T916C,T936C,T987A,A988T,C1046T,T1121C,G1135A	339	270	21	13	15	13	1	2	0	0	0	0	0	0	0	1	0	2	0	0	0	0	0	0	0	0	0	0	0	0	0	0	0	0	0	0	0	0	0	0	0	0	0	0	0	0	0
1	AAGATGACGGTAGGC	C64G,A125G,T263C,G383A,C449T,GC531G,CG547C,C582G,G882A,T1008A	385	337	21	4	11	2	0	0	0	0	0	0	0	0	0	5	0	1	0	0	0	0	0	0	0	0	0	0	0	0	0	0	0	0	0	0	0	0	0	0	0	0	0	0	0	0	0
1	AAGATGGATCAACCA	AC125A,TG346T,T599C,G860T,T891A,T939C,T1012C,C1037A,T1106C,A1218G	1886	1631	174	25	19	6	0	8	0	0	1	0	0	0	0	15	0	0	0	0	0	0	0	0	0	0	0	0	0	0	0	0	0	1	0	0	0	0	0	0	0	0	0	0	0	0	0
1	AAGATGGATTGAGCT	T168C,C281A,C468A,T891A,T936C,G1093C	840	679	58	34	28	17	1	1	0	0	0	0	0	0	0	11	0	2	0	0	0	0	0	0	0	0	0	0	0	0	0	0	0	0	0	0	0	0	0	0	0	0	0	0	1	0	0
1	AAGATGGGGCTGGAT	A117T,C453A,A472T,T544C,C592G	1249	853	128	14	141	43	2	3	0	0	0	0	0	0	0	44	0	1	0	0	0	2	0	0	0	0	0	0	0	1	0	0	0	1	0	0	0	0	0	0	0	0	1	0	0	0	0
1	AAGATGGTCATACCC	A315T,A370T,T514A,G740T,A827G,T1075A,A1179G	1969	1863	31	14	14	3	0	0	0	0	1	0	0	0	0	22	0	0	0	0	0	0	0	1	0	0	0	0	0	0	0	0	0	0	0	0	0	0	0	0	0	0	1	0	0	0	0
1	AAGATGTGTTCTTGC	T177C,T207G,G361A,C471A,T489G,T494C,A533G	152	124	13	3	7	1	1	2	0	0	0	0	0	0	0	1	0	0	0	0	0	0	0	0	0	0	0	0	0	0	0	0	0	0	0	0	0	0	0	0	0	0	0	0	0	0	0
1	AAGCAAAAAGGACAT	T56C,A497G,T499C,A533G,A610T,C619T,T649C,C741T,C755T,C790T,C864A,C909A,A1188T,T1198A,CA1229C	336	288	12	8	3	6	0	1	0	0	1	0	0	0	0	12	0	0	0	0	0	0	0	0	0	0	0	0	0	0	0	0	0	0	0	0	0	0	0	0	0	0	0	0	0	0	0
1	AAGCAAACCTTGACG	G892T,T1080C,A1108T,T1154C	1149	973	82	18	23	35	0	2	0	0	0	0	0	0	0	12	0	0	0	0	0	0	0	0	0	0	0	0	0	0	0	0	0	0	0	0	0	0	0	0	0	0	0	0	0	0	0
1	AAGCAAATGTGCTAT	T302A,G405A,A538T,G622A,T632C,C944CTA	949	764	97	16	32	21	1	5	0	0	1	0	0	0	0	7	0	2	0	0	0	0	0	0	0	0	0	0	0	0	0	0	0	0	0	0	0	0	0	0	0	0	0	0	0	0	0
1	AAGCAACACCTTACA	C146A,T297C,C359T,T395C,T638C,C704G,G708A,G810T,T818C,A831T,A848T,A930G,T957C,C1051A	212	104	35	3	0	65	0	3	0	0	0	0	0	0	0	1	1	0	0	0	0	0	0	0	0	0	0	0	0	0	0	0	0	0	0	0	0	0	0	0	0	0	0	0	0	0	0
1	AAGCACCAGGGAGCA	A247G,G358A,C374T,A480G,A562T,C655A,A988ATC	946	783	92	23	3	30	0	3	0	0	0	0	0	0	0	5	0	1	0	0	0	0	0	0	0	1	0	0	0	1	0	0	0	0	0	0	0	0	0	0	0	0	0	0	0	0	0
1	AAGCACCTTGCGATT	C63G,C135T,G230A,T280A,A294C,A370T,T404A,T445A,A472G,C486T,T546C,C589A,C592T,A654G,C678G,T756C,CA787C,G850A,T928A,T937C,T1012A,T1026G	1517	947	402	17	81	20	1	2	0	2	0	0	0	0	0	10	0	0	0	0	0	0	0	0	0	0	0	0	0	0	0	0	0	0	0	0	0	0	0	0	0	0	0	0	0	0	0
1	AAGCACGGAAGTCC	G23A,C99T,G108A,CA127C,C129T,C167A,C556A,TG881T,C919A	1577	1379	37	49	11	64	1	10	0	1	0	0	0	0	0	13	0	0	0	0	0	0	0	0	0	0	0	0	0	0	0	0	0	1	0	0	0	0	0	0	0	0	1	0	0	0	0
1	AAGCACTGCAGTCAG	T162A,T183C,T469A,G711C,C796A,T878C,T907C,A1242T	522	315	98	9	61	8	0	5	0	0	0	0	0	0	0	5	0	0	0	0	0	0	0	0	0	0	0	0	0	8	0	0	0	0	0	0	0	0	0	0	0	0	0	0	0	0	0
1	AAGCAGATAAATTGA	G22A,G77T,T248A,A330T,C374A,A440T,A526T,C556T,T572A,T628A,A701T,G707A,A734T,T945C,T977C,C1174A	386	323	14	13	4	16	1	0	0	0	0	0	0	0	0	12	0	0	0	0	0	0	0	0	0	0	0	0	0	0	0	0	0	2	0	0	0	0	0	0	0	0	0	0	0	0	0
1	AAGCAGGTGAGTGAG	G42C,C169A,C261G,T407A,G419T,T514C,T611A,A710T,A746G,T991A,G1082T	275	30	205	26	4	0	0	1	0	0	0	0	0	0	0	0	0	0	0	0	0	0	0	0	0	0	0	0	0	1	0	0	0	0	0	0	0	0	0	0	0	0	0	0	0	0	0
1	AAGCATCAATATGTG	G54A,T499C,C592T,C889G,A964G,T999C,C1003T,T1004A,G1081A,A1181T	1660	235	50	793	14	4	0	0	264	0	0	0	0	0	0	2	0	0	0	0	0	0	0	0	0	0	0	0	0	0	0	0	0	6	0	0	0	0	0	0	0	0	0	0	0	0	0
1	AAGCATCTACGTGGA	A294C,T578G,C616T,A802G,G890A,T969C	1629	1317	132	29	61	42	0	1	0	0	0	0	0	0	0	33	1	2	0	0	0	0	0	0	0	0	0	0	0	0	0	0	0	0	0	0	0	0	0	0	0	0	0	0	0	0	0
1	AAGCATTGCGTGATA	T123C,A353T,G421A,T426C,C464T,A505G,A516T,G531A,C557A,C741G,G883A,G890A,T993A,A1230T,A1242T	1736	1612	58	11	13	13	0	0	0	0	1	0	0	0	0	16	1	1	0	0	0	0	0	0	0	0	0	0	0	0	0	0	0	0	1	0	0	0	0	0	0	0	0	0	0	0	0
1	AAGCCAAACATTCGA	A59G,C97T,C154T,T292A,T381A,C389T,T445A,G509T,T546A,G754T,C807A,G948A	1151	987	44	35	15	24	0	11	0	0	0	0	0	0	0	13	0	0	0	0	0	0	0	0	0	7	0	0	0	0	0	0	0	1	0	0	0	0	0	0	0	0	0	0	0	0	0
1	AAGCCAATTGAGGTA	C35A,T155A,T207C,A497G,T922C,G1161A,C1165A,A1194T	617	509	45	25	11	6	0	3	0	0	1	0	0	0	0	6	0	0	0	0	0	0	0	0	0	0	0	0	0	0	0	0	0	6	0	0	0	0	0	0	0	0	0	0	0	0	0
1	AAGCCCGCGTTAATT	C171T,C555T,G622A,C688T,T922C,C942T,A1072T,G1190T	706	626	44	6	20	0	0	2	0	0	0	0	0	0	0	0	0	0	0	0	0	0	0	0	0	0	0	0	0	0	0	0	0	0	0	0	0	0	0	0	0	0	0	0	1	0	0
1	AAGCCGAACATTCTC	T56C,A102T,A210T,C273T,CG417C,GC446G,T469A,A482T,G752A,T985C,T1075A,T1121A,C1122T,G1173T	850	256	536	6	40	1	0	0	0	0	0	0	0	0	0	7	0	1	0	0	0	0	0	0	0	0	0	0	0	0	0	0	0	0	0	0	0	0	0	0	0	0	0	0	1	0	0
1	AAGCCTAACCTCTCG	A44G,A69G,C99T,C113A,G186T,A209G,C300A,T326C,TC372T,C391A,C458A,A573T,A817G,C857T,T941C,T1014A	375	276	86	2	7	0	0	1	0	0	0	0	0	0	0	1	0	0	0	0	0	0	0	0	0	1	0	0	0	0	0	0	0	0	0	0	0	0	0	0	0	0	0	0	0	0	0
1	AAGCCTTTGATGTAA	T201C,G264T,T278C,T676G,A821G,G893A,G1119A,T1198A	2946	2296	277	23	180	90	6	4	0	0	1	0	0	0	0	33	1	1	0	0	0	0	0	0	0	2	0	0	0	1	0	0	0	3	0	0	0	0	0	0	0	0	0	0	0	0	0
1	AAGCGAAAGTGCTGC	A516T,T995C,T1020A,T1177A	2167	1663	151	66	37	18	1	9	0	0	0	140	0	0	0	18	0	1	0	0	0	0	0	0	24	1	0	0	0	0	0	0	0	1	0	0	0	0	0	0	0	0	1	0	1	0	0
1	AAGCGCAAAGCGTCA	G42T,G106C,TC165T,T292C,T425C,C462A,G481T,C609T,T744C,G759T,G794T,A795G,G884A,G1028A,TC1064T,G1083A,A1214T	189	40	45	90	1	2	0	1	0	0	0	0	0	0	0	0	0	0	0	0	0	0	0	0	0	0	0	0	0	0	0	0	0	1	0	0	0	0	0	0	0	0	0	0	2	0	0
1	AAGCGGCCCCCTCAG	T357A,C391A,G475T,T519A,C566A,G884T,A904G,T941A,G948A,T1014C,A1098T,A1166T,G1217T	253	0	12	1	10	0	0	0	0	0	214	0	0	0	0	0	0	0	0	0	0	0	0	0	0	0	0	0	0	0	0	0	0	0	0	0	0	0	0	0	0	0	0	0	0	0	0
1	AAGCGGCCTGGTACC	A46G,C287A,TG346T,T357A,A401T,C577T,G630A,C750G,A768T,T936C,GC1163G,C1197T	702	469	33	19	141	10	7	1	0	0	0	0	0	0	0	15	0	1	0	0	0	0	0	0	0	0	0	0	0	2	0	0	0	0	0	0	0	0	0	0	0	0	0	0	0	0	0
1	AAGCGTTAGGTTAGG	T139C,T199A,G231T,T274A,C488A,A644G,C761A,AC788A,T936C,G1201A	294	252	22	5	1	6	0	0	0	0	0	0	0	0	0	5	0	0	0	0	0	0	0	0	0	0	0	0	0	0	0	0	0	0	0	0	0	0	0	0	0	0	0	0	0	0	0
1	AAGCTAATACGATGT	A59G,T268G,G495T,A506G,T590A,C751T,A874T,A923G,C1151T	877	686	52	10	63	33	6	0	0	0	0	0	0	0	0	14	0	3	0	0	0	0	0	0	0	0	0	0	0	2	0	0	0	0	0	0	0	0	0	0	0	0	0	0	0	0	0
1	AAGCTACGACCGAAG	T80C,T105A,C146T,T164A,C301A,A739T,G747A,A800T,T865C,C918T,T953C,T957C,A1068G,T1080C,T1103C	197	28	122	39	0	1	0	4	0	0	0	0	0	0	0	0	0	0	0	0	0	0	0	0	0	0	0	0	0	0	0	0	0	0	0	0	0	0	0	0	0	0	0	0	0	0	0
1	AAGCTATTGGGTGTG	T56A,G219A,A336G,T372A,A564T,A723T,G868A,G1006T,T1063C,T1127C,A1166T,A1179T	223	22	1	0	0	0	0	0	0	178	0	0	0	0	0	0	0	1	0	0	0	0	0	0	0	0	0	0	0	0	0	0	0	0	0	0	0	0	0	0	0	0	0	0	0	0	0
1	AAGCTCAATGGCCCG	A294T,A323G,C369A,T397C,C454T,T667C,A671T,A800T,CT954C,A1017G,T1080A	105	49	7	16	2	19	0	0	0	0	0	0	0	0	0	2	0	0	0	0	0	0	0	0	0	0	0	0	0	0	0	0	0	0	0	0	0	0	0	0	0	0	0	0	0	0	0
1	AAGCTCAGCCTGGCC	T28A,C135A,A185G,T204A,C287T,C473T,A656T	471	333	114	7	0	7	0	0	0	0	0	0	0	0	0	0	0	0	0	0	0	0	0	0	0	0	0	0	0	0	0	0	0	0	0	0	0	0	0	0	0	0	0	0	0	0	0
1	AAGCTCAGGGAGTGT	C140T,T150C,T326A,A340T,G377A,T392A,A429T,T445C,G951T,G1053A,C1128G,T1251C	663	377	31	17	11	205	3	4	0	0	0	0	0	0	0	1	0	0	0	0	0	0	0	0	0	0	0	0	0	0	0	0	0	0	0	0	0	0	0	0	0	0	0	0	7	0	0
1	AAGCTTAAGTTTTAG	A170G,A294T,C589T,T641A,G646T,A746G,G1233T	421	14	374	24	2	1	0	0	0	0	0	0	0	0	0	0	0	0	0	0	0	0	0	0	0	0	0	0	0	0	0	0	0	0	0	0	0	0	0	0	0	0	0	0	1	0	0
1	AAGCTTTAATTGAGC	C47T,T56C,C282A,T328C,A349G,TC372T,G753T,A816G,T941A,C1115A	900	711	76	45	12	21	0	9	0	0	0	0	0	0	0	5	1	0	0	0	0	0	0	0	0	0	0	0	0	0	0	0	0	4	0	0	0	0	0	0	0	0	0	0	0	0	0
1	AAGGAAGCTGCTAAA	A136T,C145T,A195T,T319A,T325G,T1087C,C1146T	794	672	60	12	12	21	0	3	0	0	0	0	0	0	0	12	0	0	0	0	0	0	0	0	0	0	0	0	0	0	0	0	0	0	0	0	0	0	0	0	0	0	0	0	0	0	0
1	AAGGACAGGCGTTGC	T213C,T425A,G446A,T499C,T528C,C555T,A594G,C726T,C823T,G903T,T910C,A1044T,G1056A	1052	843	108	33	3	38	1	1	0	0	0	0	0	0	0	12	0	0	0	0	0	0	0	0	0	2	0	0	0	0	0	0	0	2	0	0	0	0	0	0	0	0	0	0	0	0	0
1	AAGGACCATTGCGTA	A242G,C281T,G479A,T932A,T987A,A1072T	1033	936	24	37	7	0	0	0	0	0	1	0	0	0	0	15	0	0	0	0	0	0	0	0	0	0	0	0	0	0	0	0	0	0	0	0	0	0	0	0	0	0	0	0	1	0	0
1	AAGGACTTATCGTCG	G252C,T304A,G427A,G612A,A746T,G763T,G1015T,G1042A,G1073A	6410	158	6127	13	10	6	1	78	0	0	0	0	0	0	0	2	0	0	0	0	0	0	0	0	0	12	0	0	0	0	0	0	0	1	0	0	0	0	0	0	0	0	0	0	0	0	0
1	AAGGAGCTATAACTC	T296G,T459C,C547G,T706A,T845C	1023	757	188	15	6	29	0	1	0	0	0	0	0	0	0	17	0	0	0	0	0	0	0	0	0	0	0	0	0	1	0	0	0	0	0	0	0	0	0	0	0	0	0	0	0	0	0
1	AAGGAGGAATGGTTG	T676C,G703A,C726T,A930G,A1072T,T1140A	1782	1321	261	40	37	0	0	9	0	0	0	0	0	0	0	85	1	1	0	0	0	0	0	0	0	2	0	0	0	0	0	0	0	3	0	0	0	0	0	0	0	0	0	0	1	0	0
1	AAGGAGGGCTTTGGG	T483A,A827T	434	96	23	12	4	3	0	1	0	0	0	0	265	0	0	0	0	1	0	0	0	0	0	0	0	1	0	14	0	0	0	0	0	0	0	0	0	0	0	0	0	0	0	0	0	0	0
1	AAGGATTGGAACGTC	G408A,A658T,A721T,G808T,G884A,TTC936T,T993C,G1190T,C1229T	2227	1757	315	59	5	44	2	2	0	2	0	0	0	0	0	0	0	1	0	0	0	0	0	0	0	0	0	0	0	1	0	0	0	1	0	0	0	3	0	0	0	0	0	0	0	0	0
1	AAGGCACACTGCCT	A136G,G211C,G276T,A401G,T426C,T571C,A574G,C806T,A817T,T1049C	704	484	133	30	14	9	0	18	0	0	0	0	0	0	0	8	0	3	0	0	0	0	0	0	0	3	0	0	0	0	0	0	0	1	0	0	0	0	0	0	0	0	0	0	1	0	0
1	AAGGCACTATACCCT	T142C,G191A,G279C,T288C,C705T,T922A,C972A,T993A,C1208A	594	515	24	11	5	21	0	0	0	0	0	0	0	0	0	6	1	8	0	0	0	0	0	0	0	0	0	0	0	1	0	0	0	0	0	0	0	0	0	0	0	0	0	0	0	0	0
1	AAGGCATGGCACAGG	G120A,A216T,G231A,A243C,TA322T,A331T,C389T,T469A,A573G,G596A,T649C,A658T,C717T,A768T,G1006A,A1166G,C1199T	1372	1045	229	4	5	4	0	0	0	0	0	0	0	0	0	0	0	0	0	0	0	0	0	0	0	0	0	0	0	0	0	0	0	0	0	0	0	0	0	0	0	0	0	0	0	0	0
1	AAGGCCATAGACGCG	T325A,A429G,A530T,G711A,T914C,T1026C,T1087C,T1121C,A1218G	671	520	57	24	53	9	0	1	0	0	0	0	0	0	0	4	0	0	0	0	0	0	0	0	0	0	0	0	0	0	0	0	0	2	0	0	0	0	0	0	0	0	0	0	0	0	0
1	AAGGCCTTGTATTGC	A237T,T296A,T407C,A538G,T1198C	1982	1581	161	35	109	42	0	5	0	1	2	0	0	0	0	22	3	1	0	0	0	1	0	0	0	0	0	0	0	1	0	0	0	0	0	0	0	0	0	0	0	0	0	0	1	0	0
1	AAGGCGGGATCGTGT	G271A,G351T,C368A,C391T,C567A,T731C,G785A,A795T,A831G,A1210T	1875	1645	68	22	54	34	7	0	0	3	0	0	0	0	0	25	0	0	0	0	0	0	0	0	0	0	0	0	0	1	0	0	0	0	0	0	0	0	0	0	0	0	0	0	0	0	0
1	AAGGCTTTATGCACA	G187A,G230T,T255A,C567G,T1010A,C1176A	2333	2095	164	6	26	13	2	2	0	1	1	0	0	0	0	14	0	0	0	0	0	0	0	0	0	1	0	0	0	0	0	0	0	0	1	0	0	0	0	0	0	0	0	0	0	0	0
1	AAGGGAAATCGTCTG	C34T,C65A,G96T,AC125A,T165A,G531T,T590C,G681T,C705T,G884A,T902A,T941A,G1053T,T1080C,A1108C,T1154C,A1167G,T1202C,T1206C	1061	851	20	28	15	118	1	0	0	0	2	0	0	0	0	20	1	0	0	0	0	0	0	0	0	0	0	0	0	1	0	0	0	0	0	0	0	0	0	0	0	0	0	0	0	0	0
1	AAGGGAATACAGAGC	A119T,T199C,A340T,C726T,C836G,T979A,T991C,A1094G	213	158	32	9	2	5	0	0	0	0	0	0	0	0	0	1	0	3	0	0	0	0	0	0	0	0	0	0	0	0	0	0	0	0	0	0	0	0	0	0	0	0	0	0	0	0	0
1	AAGGGACTGCAATGC	G120A,A131T,G269A,TG620T,T1001A,C1099T,A1214G	942	787	77	28	27	7	0	1	0	1	0	0	0	0	0	3	0	0	0	0	0	0	0	0	0	0	0	0	0	2	0	0	0	0	0	0	0	0	0	0	0	0	0	0	0	0	0
1	AAGGGAGACGGTTTG	G55A,A131G,G245A,A251T,G291C,A472T,T494C,A506T,G508C,C598A,C683G,A698G,T878A,T907C,T973C,C1084A,C1136T,A1220T	634	449	82	18	52	18	1	1	0	0	0	0	0	0	0	6	0	1	0	0	0	0	0	0	0	0	0	0	0	0	0	0	0	0	0	0	0	0	0	0	0	0	0	0	1	0	0
1	AAGGGAGCCATTCCC	A265G,T346A,T367A,T432C,T469C,C488A,C618T,C642A,T729G,AG734A,A829T,A844G,A862T,A904T,T1019C	1484	863	303	9	271	7	3	0	0	0	0	0	0	0	0	14	4	0	0	0	0	0	0	0	0	1	0	0	0	1	0	0	0	0	0	0	0	0	0	0	0	0	1	0	0	0	0
1	AAGGGATCAAGCCCA	C157T,C158A,G211C,TG274T,G431A,TC432T,TG584T,G660A,T792A,T824C,T881C,G933A,G1130A,C1146T,T1160A,T1251C	429	331	19	9	46	10	2	1	0	0	0	0	0	0	0	2	0	0	0	0	0	0	0	0	0	0	0	0	0	1	0	0	0	0	0	0	0	0	0	0	0	0	0	0	0	0	0
1	AAGGGATCTCCAAGG	G133A,T364A,T367A,T381A,G393A,T407C,A604G,G614C,C642T,TG659T,A698T,T706C,A762T,G1028C,T1246A	1731	1430	240	16	10	15	2	9	0	0	1	0	0	0	0	1	0	0	0	0	0	0	0	0	0	0	0	0	0	0	0	0	0	0	0	0	0	0	0	0	0	0	0	0	0	0	0
1	AAGGGATCTTTGAC	G60A,C190T,T317A,A411G,T725A,T941A,C1065CA,A1142G,G1185T	1469	1227	72	43	32	5	1	9	0	0	0	0	0	0	0	28	0	0	0	0	0	0	0	0	0	1	0	0	0	0	0	0	0	2	0	0	0	0	0	0	0	0	0	0	2	0	0
1	AAGGGATGACAAGTG	C471T,A727T,A817T,A1068T,C1129T	737	300	62	29	28	292	8	2	0	0	0	0	0	0	0	0	1	1	0	0	0	0	0	0	0	0	0	0	0	0	0	0	0	1	0	0	0	0	0	0	0	0	0	0	0	0	0
1	AAGGGCTCATCTTAC	C148T,G481T,A497T,CT583C,A608G,A644C,G758T,A874T,C1003A,G1006T,T1106A,C1144A,G1150A	590	332	152	13	77	0	0	1	0	0	0	0	0	0	0	0	0	0	0	0	0	1	0	0	0	0	0	0	0	1	0	0	0	1	1	0	0	0	0	0	0	0	0	0	0	0	0
1	AAGGGGAAAGTCTCA	T57C,G100A,G737A	662	590	19	11	5	14	0	1	0	1	0	0	0	0	0	11	0	0	0	0	0	0	0	0	0	0	0	0	0	0	0	0	0	0	0	0	0	0	0	0	0	0	0	0	0	0	0
1	AAGGGTACTTATAGG	T76C,A209T,G215T,G386A,T432TC,T445C,T590C,A594C,A604T,GC687G,T696A,G892A,A923G,A930G,GC1173G	99	90	3	3	2	1	0	0	0	0	0	0	0	0	0	0	0	0	0	0	0	0	0	0	0	0	0	0	0	0	0	0	0	0	0	0	0	0	0	0	0	0	0	0	0	0	0
1	AAGGGTCTTTTTGGA	C63T,T95C,T121C,G252T,C281T,T321G,A516G,G716T,GA777G,C812T,G834T,C921A,A964T,T1103A	1209	1006	55	31	23	44	2	13	0	0	0	0	0	0	0	13	1	0	0	0	0	0	0	0	0	0	0	0	0	0	0	0	0	0	0	0	0	0	0	0	0	0	0	0	0	0	0
1	AAGGGTTAGGCCAAG	G118T,T159C,T284A,C389T,C513A,T670C,G675A,T1014A,G1040T,T1152C	115	0	3	17	0	84	2	0	0	0	0	0	0	0	0	0	0	0	0	0	0	0	0	0	0	0	0	0	0	0	0	0	0	1	0	0	0	0	0	0	0	0	0	0	0	0	0
1	AAGGGTTTTCAGAGA	T95A,T321C,A497G,A505G,C598A,A604T,T611G,G622A,G677A,G720A,A727T,T920A,A1044G,C1128A	193	128	14	14	5	18	7	1	0	0	0	0	0	0	0	3	0	0	0	0	0	0	0	0	0	0	0	0	0	0	0	0	0	0	0	0	0	0	0	0	0	0	0	0	0	0	0
1	AAGGTAGGGGCTAAC	C371T,C435T,C583T,C790A	842	724	51	18	18	21	0	3	0	0	0	0	0	0	0	3	0	0	0	0	0	0	0	0	0	0	0	0	0	1	0	0	0	0	0	0	0	0	0	0	0	0	0	0	0	0	0
1	AAGGTCTATTAGTTG	T204A,A298T,A511G,T584C,G752A,G766A,T911C,T1103C,A1139G,G1244T	235	180	33	7	2	2	0	0	0	0	0	0	0	0	0	4	0	0	0	0	0	0	0	0	0	0	0	0	0	0	0	0	0	1	0	0	0	0	0	0	0	0	0	0	0	0	0
1	AAGGTCTATTTCACG	C188G,A594T,A603G,TCC1127T,G1162T,C1209T	159	119	8	12	12	3	1	2	0	0	0	0	0	0	0	1	0	0	0	0	0	0	0	0	0	0	0	0	0	0	0	0	0	0	0	0	0	0	0	0	0	0	0	0	0	0	0
1	AAGGTCTCACATTAC	A234G,T392A,T407A,A484C,A530G,G587A,T725A,G780T,G794A,A848T,G1015A,A1253T	3011	2287	361	39	25	16	2	223	0	3	0	0	0	0	0	20	0	0	0	0	0	1	0	0	0	23	0	0	0	0	0	0	0	1	0	0	0	0	0	0	0	0	0	0	0	0	0
1	AAGGTGAATGTCAAC	A170G,G252T,A698T,G760A,C913A,C1031T,G1186T	1289	947	154	55	19	59	0	5	0	0	0	0	0	0	0	39	1	0	0	0	0	0	0	0	0	1	0	0	0	0	0	0	0	0	0	0	0	0	0	0	0	0	0	0	0	0	0
1	AAGGTGCCTGTCTAG	T168A,T334A,T346C,G614A,A700G,A710T,G777C,A862T,T911C,T1071A,A1098C,T1158G,A1166G	1092	930	101	9	13	2	0	2	0	0	0	0	0	0	0	2	0	0	0	0	0	1	0	0	0	0	0	0	0	0	0	0	0	0	0	0	0	0	0	0	0	0	0	0	0	0	0
1	AAGGTGCTTCATCC	G81A,C146T,T296G,T304C,G793T,A816T,T943C,G1040T,T1202A	619	0	18	58	0	510	13	0	0	0	0	0	0	0	0	0	0	0	0	0	0	0	0	0	0	0	0	0	0	0	0	0	0	0	0	0	0	0	0	0	0	0	0	0	0	0	0
1	AAGGTTGTCGGCACA	A119G,T123C,G133A,A228G,C439T	1769	1443	145	47	47	56	2	3	0	0	0	0	0	0	0	10	1	1	0	0	0	0	0	0	0	0	0	0	0	0	0	1	0	3	0	0	0	0	0	0	0	0	0	0	0	0	0
1	AAGTAAACTGAGCGC	A44G,C63T,C532T,T536C,A575C,G703A,G830A,A862G,G903A,C918A,T983A,T995A,C1038T,T1092C,A1238G	1609	1283	118	20	94	26	7	1	0	1	0	0	0	0	0	46	1	0	0	0	0	0	0	0	0	0	0	0	0	1	0	0	0	0	0	0	0	0	0	0	0	0	0	0	0	0	0
1	AAGTAAGTCAGTGGA	C79T,C172T,A176G,G205T,G231C,G252C,T319C,A485T,A511G,G749T,G833T,C1070A,A1214T	138	122	4	8	1	0	0	1	0	0	0	0	0	0	0	2	0	0	0	0	0	0	0	0	0	0	0	0	0	0	0	0	0	0	0	0	0	0	0	0	0	0	0	0	0	0	0
1	AAGTACCGGTTGAAT	C43T,C146T,A243C,A563G,A608G,T641G,A814T,G843A,T1018A,C1129A,C1174A	2216	1890	261	9	10	3	1	23	0	1	0	0	0	0	0	2	0	4	0	0	0	0	0	0	0	0	0	0	0	0	0	0	0	0	0	0	0	0	0	0	0	0	0	0	0	0	0
1	AAGTACGGGTCTTCA	C111T,CAG233C,C369A,C447T,C473T,T536C,T599A,A701G,C741T,C894T,A1044T,C1199A	2988	358	2356	3	246	4	2	0	0	0	2	0	0	0	0	2	0	0	0	0	0	0	0	0	0	1	0	0	0	0	0	0	0	0	0	0	0	0	0	0	0	1	1	0	3	0	0
1	AAGTAGGTGGTAGCA	C113T,T297C,T465C,C673A,T725A,C761T,G882A,C918T,A981T,T1018A	3185	1176	1704	5	263	13	0	7	0	1	0	0	0	0	0	4	1	0	0	0	0	0	0	0	0	0	0	0	0	1	0	0	0	0	0	0	0	0	0	0	0	0	0	0	2	0	0
1	AAGTAGTCCGGGCCC	G21T,C85G,C171A,T459A,T514A,C673A,C1065T,G1101A,G1216T	1626	1181	125	42	54	168	10	1	0	0	0	0	0	0	0	13	0	1	0	0	0	0	0	0	0	0	0	0	0	1	0	0	0	5	0	0	0	0	0	0	0	0	0	0	0	0	0
1	AAGTATCCCAGACCT	C126T,T676C,A728G,T1012A,G1083T	1991	1676	207	24	30	8	1	12	0	0	0	0	0	0	0	25	0	1	0	0	0	0	0	0	0	0	0	0	0	0	0	0	0	0	0	0	0	0	0	0	0	0	0	0	0	0	0
1	AAGTATCGGAACAAC	G60C,A102G,A125T,C163T,T222C,CA226C,T249C,C522T,A530G,C540A,C577A,G596A,A613T,A654G,A768G,G842A,T1020C,C1070G	1464	1309	85	18	22	22	1	0	0	0	1	0	0	0	0	1	0	0	0	0	0	0	0	0	0	0	0	0	0	0	0	0	0	0	0	0	0	0	0	0	0	0	0	0	0	0	0
1	AAGTATTCGATGAGCG	A293T,C310T,A440G,A710G,TG756T,T941C,C962A,C1025T,A1044T,C1128A,G1135A	2455	1958	349	21	44	21	2	8	0	0	2	0	0	0	0	35	0	0	1	0	0	0	0	0	0	1	0	0	0	0	0	0	0	2	0	0	0	0	0	0	0	0	0	0	1	0	0
1	AAGTCATCACGGGGC	T153C,C167T,A336G,T426C,A551T,C606A,T620C,A698T,A723G,G740T,T878A,T965A	1515	1271	80	32	18	49	1	6	0	0	0	0	0	0	0	36	1	0	0	0	0	0	0	1	0	0	0	0	0	0	0	0	0	0	0	0	0	3	0	0	0	0	0	0	0	0	0
1	AAGTCCAGAGGTAGC	C92T,T156C,C157A,A192T,G231A,A259G,T270G,T379G,G552T,G600A,C712T,C1003A,T1103A	1691	1251	308	22	39	18	1	7	0	0	1	0	0	0	0	33	0	1	0	0	0	0	0	0	0	0	0	0	0	0	0	0	0	0	0	0	0	1	0	0	0	0	0	0	0	0	0
1	AAGTCCAGTTTCTAT	G191A,T381A,A485G,T494A,T528C,T572C,T611C,C682T,T731A,G745T,G747T,C806T,C917T,A981T,T1034C,A1230T	476	12	406	45	2	0	0	3	0	0	0	0	0	0	0	0	0	0	0	0	0	3	0	0	0	1	0	0	0	0	0	0	0	0	0	0	0	0	0	0	0	0	0	0	1	0	0
1	AAGTCCATATGATTT	T57C,C94A,T407G,A698G,T714G,T1024C,G1131T,G1243A,T1254C	234	98	27	18	3	86	2	0	0	0	0	0	0	0	0	0	0	0	0	0	0	0	0	0	0	0	0	0	0	0	0	0	0	0	0	0	0	0	0	0	0	0	0	0	0	0	0
1	AAGTCCCTGTTGGAA	TG19T,C27T,A52T,G70T,T249A,T268A,TA328T,C374A,C751T,C1196T,T1236A	1049	917	43	25	16	18	0	2	0	0	1	0	0	0	0	12	0	0	0	0	0	0	0	1	0	0	0	0	0	0	0	0	0	0	0	0	0	0	0	0	0	0	0	0	0	0	0
1	AAGTCGAAAGGGTGC	A530G,G552T,C592G,C618T,A721G,G1066T,A1133G,A1242G	832	254	47	14	6	439	0	0	0	1	0	0	0	0	0	15	0	0	0	0	0	0	0	0	0	0	0	0	0	0	0	0	0	0	0	0	0	1	0	0	0	0	0	0	0	0	0
1	AAGTCGCTAACGTTC	T150A,A814T,C852A,T971A,G1053T,C1229T	1276	888	99	47	18	199	3	1	0	1	0	0	0	0	0	11	1	0	0	0	0	0	0	0	0	0	0	0	0	2	0	0	0	1	0	0	0	0	0	0	0	0	0	0	0	0	0
1	AAGTCGGTTGTCCGG	A251T,A265G,TG284T,G418A,G481A,A516C,G675T,G759T,G780A,G832A,T858C,T928A,C1025A	1254	825	164	140	12	19	0	75	0	0	1	0	0	0	0	4	0	2	0	0	0	0	0	1	0	0	0	0	0	0	0	0	0	0	0	0	0	0	0	0	0	1	0	0	0	0	0
1	AAGTGAAGTGTGAGT	T319C,C402T,C512A,C609T,A829G,G905T,C1200T	764	665	50	11	7	15	0	2	0	0	1	0	0	0	0	7	0	2	0	0	0	0	0	1	0	2	0	0	0	0	0	0	0	0	0	0	0	0	0	0	0	0	0	0	0	0	0
1	AAGTGAGTTCAGCGG	T32A,A86T,T95C,C233G,A259G,T397A,C460T,C464A,C527A,A538T,A644G,T1008C,T1012A,T1106G,C1129A	2003	1847	87	18	7	10	0	14	0	2	0	0	0	0	0	8	0	2	0	0	0	1	0	0	0	1	0	0	0	0	0	0	0	0	0	0	0	0	0	0	0	0	0	0	0	0	0
1	AAGTGCCCGAAGATA	C41T,C111T,G118T,A298G,A411T,G423A,A739G,A776G,T1035C,T1156A,A1227T,C1241G	2259	1905	138	35	48	69	3	2	0	1	0	0	0	0	0	25	1	2	0	0	0	0	0	0	0	1	0	0	0	0	0	0	0	3	0	0	0	0	0	0	0	0	0	0	0	0	0
1	AAGTGGAATGAGTGT	G256A,A485G,A608T,A791T	1025	689	202	17	87	15	0	2	0	0	0	0	0	0	0	2	1	0	0	0	0	1	0	0	0	0	0	0	0	3	0	0	0	1	0	0	0	0	0	0	0	0	0	0	0	0	0
1	AAGTGGATTAACAGA	G908A,T973C,T1008A,A1110T,TC1127T	1000	832	91	7	34	8	0	5	0	0	1	0	0	0	0	13	2	1	0	0	0	0	0	1	0	0	0	0	0	0	0	0	0	0	0	0	0	0	0	0	0	0	0	0	0	0	0
1	AAGTGGCTCTACCAA	G42T,T159A,A192G,T268A,C473T,G487T,T659A,A778T,G868A,T928A,T947G,A988T,T1004A,T1251C	1998	122	131	125	10	7	1	0	1481	0	0	0	0	0	0	1	0	0	0	0	0	0	0	0	0	1	0	0	0	0	0	0	0	1	0	0	0	0	0	0	0	0	0	0	0	0	0
1	AAGTGGGTGCCACCT	C41T,C64T,A349G,T387C,A511G,G875A,C1129T	1471	1260	76	42	23	35	0	7	0	1	1	0	0	0	0	10	1	0	0	0	0	0	0	0	0	0	0	0	0	1	0	0	0	0	0	0	0	0	0	0	0	0	0	0	0	0	0
1	AAGTGTTACACAGTC	T123A,C366A,A398G,T465A,GC521G,T674C,T1001C	342	261	43	3	15	11	0	0	0	0	0	0	0	0	0	1	2	0	0	0	0	0	0	0	0	0	0	0	0	0	0	0	0	0	0	0	0	0	0	0	0	0	0	0	0	0	0
1	AAGTTAAGTGTGATA	-	140	124	3	2	2	8	0	0	0	0	0	0	0	0	0	0	0	0	0	0	0	0	0	0	0	0	0	0	0	0	0	0	0	0	0	0	0	0	0	0	0	0	0	0	0	0	0
1	AAGTTAGCCTCACAT	T426A,T676A,A721T,T957C,G1041A,A1167G,A1218G	111	48	10	44	2	3	0	0	0	0	0	0	0	0	0	0	0	0	0	0	0	0	0	0	0	0	0	0	0	0	0	0	0	0	0	0	0	0	0	0	0	0	0	0	0	0	0
1	AAGTTATACCCTCGT	G100A,T152C,G291A,A340T,TC367T,G420T,T590C,A1059G	684	617	34	6	8	5	0	2	0	0	3	0	0	0	0	3	0	0	0	0	0	0	0	0	0	1	0	0	0	0	0	0	0	0	0	0	0	0	0	0	0	0	0	0	0	0	0
1	AAGTTATGTGTTTCG	T162A,T306A,T445C,T628C,A671C,C906G,G1005C,T1127C,C1175T	1048	928	56	16	26	7	0	4	0	2	0	0	0	0	0	3	0	1	0	0	0	0	0	0	0	0	0	0	0	0	0	0	0	1	0	0	0	0	0	0	0	0	0	0	0	0	0
1	AAGTTCATAGGATGCG	G24A,A59T,CTCT149C,A234G,A243G,G246A,T372A,T381A,G384T,G386C,A848G,C1052A,T1055G,T1158A,A1226G	462	27	1	17	2	383	18	0	0	0	0	0	0	0	0	0	0	0	0	0	0	0	0	0	0	0	0	0	0	0	0	0	0	2	0	0	0	0	0	0	0	0	0	0	0	0	0
1	AAGTTCCTCCTCTAA	G77A,C169A,C435T,C636T,G803A,G811A,T1018C	154	78	12	39	0	14	0	3	0	0	0	0	0	0	0	1	0	0	0	0	0	0	0	0	0	0	0	0	0	0	0	0	0	0	0	0	0	0	0	0	0	0	0	0	0	0	0
1	AAGTTCGAAGGGCTG	T201C,T304A,C433T,C434A,G520T,C583G,G614T,A721T,A799T,T975C,T987A,C1025A,T1140A	1051	845	121	6	11	26	0	1	0	0	0	0	0	0	0	20	1	0	0	0	0	0	0	0	0	0	0	0	0	0	0	0	0	1	0	0	0	0	0	0	0	0	0	0	0	0	0
1	AAGTTCGTATATATA	C41T,C72G,T156C,A258T,CT282C,T304A,A376T,G393T,G549A,T584A,T635A,A653G,A783T,C972T,A1108T,G1217A,T1224C	309	267	4	9	9	8	1	0	0	0	0	0	0	0	0	4	0	0	0	0	0	0	0	0	0	0	0	0	0	1	0	0	0	1	0	0	0	0	0	0	0	0	0	0	0	0	0
1	AAGTTGCGCAGATGC	G42T,C79A,C97T,G98C,G211A,G250T,A251C,T283C,T292A,T302A,T316A,TA397T,A400T,T503A,T590C,A680T,G784C,A866T,C919A,T1019C	425	332	17	17	38	6	6	0	0	0	0	0	0	0	0	4	0	0	0	0	0	0	0	0	0	0	0	0	0	2	0	0	0	0	0	0	0	0	0	0	0	0	0	0	0	0	0
1	AAGTTGCGTGTGGCC	A46G,A117T,C254A,C369T,A452G,C486A,C566A,T568C,A604G,G621A,C624T,C717T,C750T,C938T,T993A,A1118G	1517	1263	93	11	87	23	1	0	0	0	1	0	0	0	0	21	1	4	0	0	0	0	0	0	0	0	0	0	0	0	0	0	0	0	1	0	0	0	0	0	0	0	0	0	0	0	0
1	AAGTTGGGACAGGGC	C63T,G106A,T156C,C373T,C462A,A472T,A538G,A575T,A594G,C807T,A831G,C1145T,A1167T	909	322	267	5	270	7	12	0	0	0	0	0	0	0	0	5	0	0	0	0	0	0	0	0	0	2	0	0	0	5	0	0	0	0	0	0	0	0	0	0	0	0	0	0	2	0	0
1	AAGTTGTTAGGAGTG	T367C,T382C,G431C,G664T,C1136G,A1167T	1139	875	26	27	167	21	2	4	0	0	1	0	0	0	0	1	2	0	0	0	0	1	0	0	0	0	0	0	0	5	0	0	0	0	0	0	0	0	0	0	0	0	0	0	0	0	0
1	AAGTTTACGGCCTGA	T53C,GC81G,A192G,C295A,T312C,C486G,T641A,C678T,A778G,T896A,C925T,T1121C,T1224C	473	359	45	7	35	8	0	1	0	0	0	0	0	0	0	13	0	0	0	0	0	0	0	0	0	0	0	0	0	0	0	0	0	1	0	0	0	0	0	0	0	0	0	0	0	0	0
1	AAGTTTGACATGTA	G203A,C300T,C359T,T390C,G542T,G591A,G697A,T881A,T1047A,G1066T,C1147T,G1216C,C1229A	310	53	14	2	4	116	16	0	0	0	0	0	0	0	0	3	0	0	0	86	0	0	0	0	0	0	0	0	0	0	0	0	0	0	0	0	0	0	0	0	0	0	0	0	0	0	0
1	AAGTTTTCTATTGAT	A119T,C200T,A243T,A370C,T546C,TG584T,C609T,G769A,G780A,T989C,G1042T	137	87	36	5	2	1	0	5	0	0	0	0	0	0	0	0	0	0	0	0	0	0	0	0	0	0	0	0	0	0	0	0	0	0	0	0	0	0	0	0	0	0	0	0	0	0	0
1	AATAAACAATCAATG	A180G,C282A,CT295C,T382A,A385G,TC432T,T569A,A580G,C691T,G745A,AT1017A,G1022C,G1053T,C1084A,C1120A	221	203	5	4	0	9	0	0	0	0	0	0	0	0	0	0	0	0	0	0	0	0	0	0	0	0	0	0	0	0	0	0	0	0	0	0	0	0	0	0	0	0	0	0	0	0	0
1	AATAAAGCTCTCCTT	G33A,G144A,G182C,A258G,G406A,T407A,T494C,C693A,A968G,T1020A	585	409	54	18	8	10	0	1	0	0	1	57	0	0	0	0	0	0	0	0	0	0	0	0	19	1	0	0	0	0	0	0	0	0	0	0	0	0	0	0	0	0	0	0	1	0	0
1	AATAAATGTACAAGA	A330T,T536C,G686T,A698G,G747A,A791G,T805C,G875A,G883A,C918A,G1159A	251	27	181	22	4	0	0	13	0	0	0	0	0	0	0	0	0	1	0	0	0	0	0	0	0	0	0	0	0	1	0	0	0	0	0	0	0	0	0	0	0	0	0	0	0	0	0
1	AATAAATTCAAGGGC	C79T,G81A,G103T,G187A,G246T,T387C,A480T,A484G,A506T,A643G,T674A,G745A,A968G,T991A,C1128A,G1143C,A1192T,A1227T	1492	1415	28	14	11	11	0	0	0	2	0	0	0	0	0	6	0	3	0	0	0	0	0	0	0	0	0	0	0	0	0	0	0	0	0	0	0	0	0	0	0	0	0	0	0	0	0
1	AATAACTCTTGGGCG	A69G,CG114C,T183A,A339T,C374T,T546A,G601A,A608G,G732C,T947A,G1043C	1181	945	44	12	10	3	0	4	0	2	0	0	0	0	0	6	0	0	0	0	0	0	0	0	0	0	0	0	0	0	0	0	0	0	0	0	0	0	0	0	0	0	0	0	0	0	0
1	AATAAGGCTCAGCAG	C135T,G193T,TC432T,T445A,G479A,A658T,A739G,T928A,C996T,G1041T,T1137C,T1152C,A1166G	424	186	19	50	3	144	0	4	0	0	0	0	0	0	0	0	0	0	0	0	0	0	0	0	0	0	0	0	0	0	0	0	0	6	0	0	0	0	0	0	0	0	0	0	0	0	0
1	AATAAGGCTTGGCGG	A119T,A170T,T268A,A294G,T367C,T382A,G418A,C619T,G719A,T729A,T744C,G952A,G1077A,G1119A,C1229A	1851	26	1792	10	1	0	0	1	0	0	0	0	0	0	0	1	0	0	0	0	0	0	0	0	0	0	0	0	0	0	0	0	0	0	0	0	0	0	0	0	0	0	0	0	8	0	0
1	AATAAGTATGACGGC	G36A,C93T,C122T,A216G,T457C,T503C,A831G,T896G,A1218T	422	358	36	1	18	2	1	0	0	0	0	0	0	0	0	3	1	0	0	0	0	0	0	0	0	1	0	0	0	0	0	0	0	0	0	0	0	0	0	0	0	0	0	0	0	0	0
1	AATAATAAAACCATG	G193C,T255C,GC677G,G1005A	1892	149	37	659	10	12	0	0	0	1	0	0	0	0	0	3	0	0	0	0	0	0	0	0	0	0	309	0	0	0	0	0	0	0	0	0	0	0	0	0	0	0	0	0	0	0	0
1	AATAATAGTTGAATA	C41T,G70T,C434T,C709T,G752A,A771T,T932C	446	345	71	13	7	1	0	1	0	0	0	0	0	0	0	5	0	0	0	0	0	1	0	0	0	0	0	0	0	1	0	1	0	0	0	0	0	0	0	0	0	0	0	0	0	0	0
1	AATAATCGATTCAGG	C97T,C188A,T262A,G266T,A339G,T381A,G745A,G765A,C919A	1279	1190	27	13	21	11	1	0	0	0	0	0	0	0	0	5	1	1	0	0	0	1	0	0	0	0	0	0	0	0	0	0	0	2	0	0	0	0	0	0	0	0	0	0	0	0	0
1	AATAATTCCGTAGGG	T284C,A294T,T334C,G348T,C360T,C609A,G687T,C712A,G839A,T957A,G1109T	579	497	14	17	39	4	0	1	0	0	0	0	0	0	0	0	0	0	0	0	0	0	0	0	0	0	0	0	0	0	0	0	0	1	0	0	0	0	0	0	0	0	0	0	1	0	0
1	AATAATTTAAGGGGC	C151A,A237T,A680T,G1029A	916	758	71	9	58	10	0	2	0	0	0	0	0	0	0	4	0	0	0	0	0	0	0	0	0	0	0	0	0	0	0	0	0	0	0	0	0	0	0	0	0	0	0	0	0	0	0
1	AATACAAGGCTCTGG	T297C,A506G,T571A,A656T,C750A,A840T,C912A,C929A,T977A,T1030C,A1039G,G1040C	169	18	8	25	0	104	0	0	0	0	0	0	0	0	0	0	0	0	0	0	0	0	0	0	0	0	0	0	0	0	0	0	0	0	0	0	0	0	0	0	0	0	0	0	0	0	0
1	AATACAGACCCGCCT	A101T,C161G,A209T,A762T,A800G,G803T,A814T,T818A,A874T,A898T,C909T,G1109T,A1142T	173	157	5	3	3	1	0	0	0	0	0	0	0	0	0	4	0	0	0	0	0	0	0	0	0	0	0	0	0	0	0	0	0	0	0	0	0	0	0	0	0	0	0	0	0	0	0
1	AATACAGATCTCCGC	T28C,GA241G,T268A,G309A,G490A,G591A,A643G,G732A,C738G,G775T,T792C,T881TA,G1143T,AC1170A	438	326	72	5	4	15	1	0	0	0	0	0	0	0	0	8	0	0	0	0	0	0	0	0	0	0	0	0	0	0	0	0	0	0	0	0	0	0	0	0	0	0	0	0	0	0	0
1	AATACAGTTCCGCGA	T28C,A332T,T934C,T947C	2195	1812	124	74	48	73	5	10	0	0	2	0	0	0	0	26	0	2	0	0	0	1	0	0	0	0	0	0	0	0	0	0	0	3	0	0	0	0	0	0	0	0	0	0	0	0	0
1	AATACATGGGCAGTG	-	523	404	80	6	6	11	0	3	0	0	0	0	0	0	0	4	0	0	0	0	0	0	0	0	0	0	0	0	0	1	0	0	0	1	0	0	0	0	0	0	0	0	0	0	0	0	0
1	AATACATTGGTTTTT	A228G,T255C,T357C,C389A,G408T,C488T,T494A,T568A,T641C,A768C,T1024C,T1060C,T1085C	143	95	4	30	5	5	0	0	0	0	0	0	0	0	0	2	1	0	0	0	0	0	0	0	0	0	0	0	0	0	0	0	0	0	0	0	0	0	0	0	0	0	0	0	0	0	0
1	AATACCAATTCAGGA	G754T,C809A,T975C,T999A,T1075A,T1126C	1740	1502	103	35	37	6	0	5	0	0	1	0	0	0	0	21	0	5	0	0	0	0	0	0	0	1	0	0	0	1	0	0	0	2	0	0	0	0	0	0	0	0	1	0	0	0	0
1	AATACTGGCGCGACA	T887C,C1120T	1027	843	67	28	37	29	2	1	0	0	0	0	0	0	0	7	0	1	0	0	0	0	0	0	0	0	0	0	0	0	0	0	0	0	0	0	0	0	0	0	0	0	0	0	0	0	0
1	AATAGAATACGTACA	T392A,AG411A,A476T,G681T,GA777G	539	453	26	7	35	8	2	0	0	0	0	0	0	0	0	1	0	4	0	0	0	0	0	0	0	0	0	0	0	0	0	0	0	0	0	0	0	0	0	0	0	0	0	0	0	0	0
1	AATAGATAAGTTATA	T546A,T824A,T837A,T977A,C1116T	198	152	18	9	0	13	0	0	0	0	0	0	0	0	0	1	0	0	0	0	0	0	0	0	0	0	0	0	0	0	0	0	0	0	0	0	0	0	0	0	0	0	0	0	0	0	0
1	AATAGATATCACTAC	T155C,A251G,G276A,A336G,T528C,TG659T,C683A,A698T,T714A,G732C,G803A,A856T,T961A,T1020C	384	337	21	12	2	11	0	0	0	0	0	0	0	0	0	0	0	0	0	0	0	0	0	0	0	0	0	0	0	0	0	0	0	0	1	0	0	0	0	0	0	0	0	0	0	0	0
1	AATAGCGAATACATC	T57C,G98A,A294T,T381C,G408A,C424A,A440T,A497G,T569G,G662A,A671G,A734C,A1218G	959	827	56	34	25	8	2	0	0	0	0	0	0	0	0	0	1	0	0	0	0	0	0	0	0	0	0	0	0	0	0	0	0	0	0	0	0	0	0	0	0	0	0	0	0	0	0
1	AATAGGCTGCAGCAG	T123C,T132A,G144A,C146T,A385G,T404A,C547A,T634A,A866G,C925T,A1210T	619	255	31	5	305	6	0	0	0	1	0	0	0	0	0	5	0	2	0	0	0	0	0	0	0	0	0	0	0	0	0	0	0	0	0	0	0	0	0	0	0	0	0	0	0	0	0
1	AATAGGTGTCACTCC	G100A,A610G,A656T,T714G,A795T,C1013A,A1108T,T1156A	896	770	93	7	0	6	0	5	0	0	0	0	0	0	0	4	0	2	0	0	0	0	0	0	0	0	0	0	0	0	0	0	0	2	0	0	0	0	0	0	0	0	0	0	1	0	0
1	AATAGTGTTGGATGT	G36A,T132C,A180C,A290C,GT1245G	2299	1804	218	56	50	94	3	12	0	0	0	0	0	0	0	33	2	1	0	0	0	1	0	0	0	0	0	0	0	1	0	0	0	1	0	0	0	0	0	0	0	0	0	0	2	0	0
1	AATAGTTGTCAACTC	C68A,T121C,C173A,A221T,C311T,G549A,T590A,A783G	1196	1055	29	26	13	47	0	1	0	5	0	0	0	0	0	16	0	0	2	0	0	0	0	0	0	0	0	0	0	0	0	0	0	2	0	0	0	0	0	0	0	0	0	0	0	0	0
1	AATAGTTTAGCAGTG	C37T,G186T,A228G,C515T,C525T,T578C,G622A,T634A,A671T,G803T,T846A	1204	780	68	16	274	10	10	2	0	0	0	0	0	0	0	4	1	2	0	0	0	0	0	0	0	0	0	0	0	5	0	0	0	0	0	0	0	0	0	0	0	0	0	0	0	0	0
1	AATATATCGGCCTGT	G120A,C154A,A580G,G675T,A799T,G1252A	1059	836	100	12	40	40	2	2	0	0	0	0	0	0	0	16	0	3	0	0	0	0	0	0	0	0	0	0	0	0	0	0	0	0	0	0	0	0	0	0	0	0	0	0	0	0	0
1	AATATCCGCTTATAA	G384T,T584TA,C592T	878	638	126	15	63	16	2	3	0	0	0	0	0	0	0	8	0	0	0	0	0	0	0	0	0	0	0	0	0	1	0	0	0	0	0	0	0	0	0	0	0	0	0	0	0	0	0
1	AATATCCTTTTTATG	C97T,C375T,T514C,T640C,G893A,C944T,T1032C,A1039C,G1057C	113	12	4	16	0	76	0	0	0	0	0	0	0	0	0	0	0	0	0	0	0	0	0	0	0	0	0	0	0	2	0	0	0	0	0	0	0	0	0	0	0	0	0	0	0	0	0
1	AATATCGCGGCCCGA	T19TG,G71A,G810A,T977C,C998T,A1072T,A1095G,A1218G,G1245A	695	512	97	54	15	0	0	4	0	0	1	0	0	0	0	5	0	0	0	0	0	0	0	0	0	0	0	0	0	0	0	0	0	2	0	0	0	0	0	0	0	0	0	0	0	0	0
1	AATATCTTTTAAACG	G120A,C375T,G558T,T744C,A874G,T916C,C976T,T1012A,A1017T,G1073A,A1148G,C1234T	2393	54	2268	21	6	3	1	4	0	0	0	0	0	0	0	0	0	0	0	0	0	0	0	0	0	0	0	0	0	0	0	0	0	0	0	0	0	0	0	0	0	0	0	0	25	0	0
1	AATATGATACGACCG	C92A,T304C,T544C,TG659T,G832A,T846C,T1001A	977	895	31	20	6	3	0	11	0	0	0	0	0	0	0	0	2	0	0	0	0	0	0	0	0	0	0	0	0	1	0	0	0	4	0	0	0	0	0	0	0	0	0	0	0	0	0
1	AATATGCCACATTTG	TG105T,C130T,G186A,G289T,G348C,AT398A,C402A,C504T,C583G,T756C,A788T,A816G,A862T,C1120T,G1215T	1123	682	272	22	105	16	1	1	0	2	1	0	0	0	0	12	0	0	0	0	0	0	0	0	0	0	0	0	0	2	0	0	0	0	0	0	0	0	0	0	0	0	0	0	2	0	0
1	AATATGGGCGAAGGG	T105C,A125G,T164C,T274A,T317C,C462A,G646A,A671G,G793T,T845C,T1063C,A1148T	296	228	20	21	16	4	0	1	0	0	0	0	0	0	0	4	1	1	0	0	0	0	0	0	0	0	0	0	0	0	0	0	0	0	0	0	0	0	0	0	0	0	0	0	0	0	0
1	AATATGTGAAAACGG	A86T,AC128A,C396A,T647A,T1023C,T1035C,C1078T,A1149G	340	293	9	16	2	9	1	3	0	0	0	0	0	0	0	2	0	0	0	0	0	0	0	0	0	0	0	0	0	0	0	0	0	0	0	0	0	0	0	0	0	0	0	0	0	0	0
1	AATATTAGAGGTTGA	T224A,T306A,T416A,C618T	467	393	41	11	6	9	1	1	0	0	0	0	0	0	0	1	0	0	0	0	0	0	0	0	0	0	0	0	0	0	0	0	0	1	0	0	0	0	0	0	0	0	0	0	0	0	0
1	AATATTCATATTTAG	G246A,T296A,GT406G,A518G,T584G,G596A,CT673C,C717T,A827G,T891A,T1103C,C1128A,A1149T,C1171T	196	171	2	6	11	0	0	1	0	0	0	0	0	0	0	5	0	0	0	0	0	0	0	0	0	0	0	0	0	0	0	0	0	0	0	0	0	0	0	0	0	0	0	0	0	0	0
1	AATATTCTTATGGTG	T12TC,G205A,G245A,A259T,G348T,C417T,A526T,T584C,G585A,C592T,A680G,T744A	146	6	136	3	0	0	0	1	0	0	0	0	0	0	0	0	0	0	0	0	0	0	0	0	0	0	0	0	0	0	0	0	0	0	0	0	0	0	0	0	0	0	0	0	0	0	0
1	AATCAAAACTTGAAG	G87C,G106A,C114A,T162C,A353C,T641A,C722T,C813G,A930G,T1050C	231	161	28	29	0	4	0	0	0	0	0	0	0	0	0	2	0	0	0	0	0	0	0	0	0	0	0	0	0	0	0	0	0	0	0	0	0	0	0	0	0	0	0	0	0	0	0
1	AATCAAAATACTCTA	G215A,G269A,T292C,T357A,T494A,TG584T,G1163A	1315	1087	82	37	21	35	0	13	0	0	0	0	0	0	0	20	0	4	0	0	0	0	0	0	0	1	0	0	0	0	0	0	0	1	1	0	0	0	0	0	0	0	0	0	0	0	0
1	AATCAAAATTCAAAC	C138A,G412T,C424G,A452G,T748A,A855T,G1221A	743	106	574	40	4	3	0	10	0	0	0	0	0	0	0	1	0	0	0	0	0	0	0	0	0	1	0	0	0	0	0	0	0	0	0	0	0	0	0	0	0	1	0	0	1	0	0
1	AATCAACGGTTACAC	C64T,A221G,C417A,A450T,T674A,A768G,A797T,ATCTC988A,C997A,G1109T	722	663	17	3	4	22	0	1	0	0	1	0	0	0	0	8	0	0	0	0	0	0	0	0	0	1	0	0	0	0	0	0	0	0	0	0	0	0	0	0	0	0	0	0	0	0	0
1	AATCAAGAGGGCCTA	G144T,A228G,G266A,A290T,C449A,A656T,G732T,C1128T,A1188G	347	306	11	20	0	5	0	0	0	0	0	0	0	0	0	1	0	0	0	0	0	0	0	0	0	0	0	0	0	0	0	0	0	0	0	0	0	0	0	0	0	0	1	0	0	0	0
1	AATCAGAGCGTTCAC	T80A,T123C,T425A,C705A,A776T,T865C,T900C,G952A,T1206C,A1226G	1285	1089	53	41	32	27	1	7	0	0	0	0	0	0	0	15	0	3	0	0	0	0	0	0	0	2	0	0	0	1	0	0	0	0	0	0	0	0	0	0	0	0	0	0	1	0	0
1	AATCAGTAAGGCGTA	C16T,G253T,G542C,C577G,T647C,T979A,A1148T,A1155T,G1243A	1432	1048	133	29	4	25	1	6	0	0	0	0	0	0	0	0	0	2	0	0	0	0	0	142	0	0	0	0	0	0	0	0	0	0	0	0	0	0	0	0	0	1	0	0	2	0	0
1	AATCAGTGTGATGTA	A265T,C456A,G542C,C688T,A698T,C879T,T957A,T1103A	2802	2107	349	26	137	119	3	18	0	2	0	0	0	0	0	0	1	3	0	0	0	0	0	0	0	1	0	0	0	1	0	0	0	0	0	0	0	0	0	0	0	0	0	0	2	0	0
1	AATCATCTGTAGGTC	A181T,T207A,T445A,A779G,T989C,C1209T	333	277	32	5	8	6	0	0	0	0	0	0	0	0	0	3	0	0	0	0	0	0	0	0	0	0	0	0	0	0	0	0	0	0	0	0	0	0	0	0	0	0	0	0	1	0	0
1	AATCATTGGGCGAGC	G29C,T57A,T328C,C488A,C577A,TG620T,GT675G,CT1070C	900	715	104	21	38	6	0	5	0	0	0	0	0	0	0	0	0	0	0	0	0	0	0	0	0	2	0	0	0	0	0	0	0	0	0	0	0	0	0	0	0	0	0	0	0	0	0
1	AATCCAAGCCCTACC	C130A,T164A,T201A,A227G,G272A,G344A,T372A,T445A,C607T,G686A,A840G,T881C,T978A,C986T,G1076A,T1126A,A1232C	1042	806	74	26	10	61	0	3	0	0	0	0	0	0	0	32	0	2	0	0	0	0	0	1	0	0	0	0	0	0	0	0	0	0	0	0	0	0	0	0	0	0	0	0	1	0	0
1	AATCCAAGCGGGTCC	A59G,A243T,A608G,C691G,G732A,T987C,C996T,A1017T,T1126A,C1200A,TC1206T	168	52	16	28	0	65	0	0	0	0	0	0	0	0	0	0	1	0	0	0	0	0	0	0	0	0	0	0	0	0	0	0	0	1	0	0	0	0	0	0	0	0	0	0	0	0	0
1	AATCCAGGGTTTCCT	G87A,T177A,T262A,T346C,G352T,G702T,A762T,G868C,T956A,C1079T,C1199T	1007	862	23	16	48	31	2	0	0	1	0	0	0	0	0	13	0	1	0	0	0	0	0	0	0	0	0	0	0	1	0	0	0	0	0	0	0	0	0	0	0	0	0	0	0	0	0
1	AATCCATGACAGAAT	A26T,A128T,T177A,G178A,A181G,G427A,T432A,T499C,C1046T,G1201A	628	494	43	20	21	30	0	1	0	0	0	0	0	0	0	5	0	3	0	0	0	0	0	0	0	0	0	0	0	0	0	0	0	3	0	0	0	0	0	0	0	0	0	0	1	0	0
1	AATCCCAGGCACTCT	C50G,T95A,G271A,A414G,T459C,G708A,C741T,AT817A,T941A,G950T,T977C,T1004C,T1014C,G1239A	1621	1393	66	33	48	51	1	1	0	0	0	0	0	0	0	20	0	1	0	0	0	0	0	0	0	0	0	0	0	0	0	0	0	2	0	0	0	0	0	0	0	0	0	0	0	0	0
1	AATCCCCTGGCTTTC	C41A,C197T,G272A,T333G,C375T,T382C,A562T,C606A,C624T,C705A,A762T,A817T,T888C,C894T,T937A,C990T,AG1039A,T1158G	208	29	8	4	3	3	0	0	0	0	0	0	0	0	0	0	138	0	0	0	0	16	0	0	0	0	0	0	0	0	0	0	0	0	0	0	0	0	0	0	0	0	0	0	0	0	0
1	AATCCCGCAATGTGA	C34G,G77A,T213G,A228T,G246T,T249C,T519C,C565T,G715A,A783T,G832A	666	592	20	15	9	16	0	0	0	0	1	0	0	0	0	11	0	0	0	0	0	0	0	0	0	0	0	0	0	0	0	0	0	0	0	0	0	0	0	0	0	0	0	0	0	0	0
1	AATCGAAGAAAATTA	TG270T,T284A,T318A,A411T,T459TCC,A474T,T670C,G772T,A797T,C879T	946	21	828	0	83	2	0	0	0	0	1	0	0	0	0	0	0	0	0	0	0	0	0	0	0	0	0	0	0	2	0	0	0	0	0	0	0	0	0	0	0	0	0	0	0	0	0
1	AATCGAATGAGTAGC	C172A,T494C,A573T,G752A,C1003T,T1024A,G1221A	2976	2318	435	64	15	73	1	14	0	0	0	0	0	0	0	24	3	0	0	0	0	0	0	0	0	0	0	0	0	2	0	0	0	1	0	0	0	0	0	0	0	0	0	0	2	0	0
1	AATCGACAAGGGCGT	G115C,G191T,C639A,C761T,A783G,C886T,A1058T,C1090T	298	217	27	6	11	28	3	0	0	0	0	0	0	0	0	0	0	0	0	0	0	0	0	0	0	0	0	0	0	0	0	0	0	0	0	0	0	0	0	0	0	0	0	0	0	0	0
1	AATCGAGTTGGTGCA	G62A,A538T,T620G,A654G,T744C,T824C,G958A,G1041A,G1153A,T1198A	280	1	232	38	0	0	0	0	0	0	0	0	0	0	0	0	0	0	0	0	0	0	0	0	0	0	0	0	0	0	0	0	0	1	0	0	0	0	0	0	0	0	0	0	4	0	0
1	AATCGATGAAAAGGG	A217G,G418T,C447T,T620C,G621T,A964T	145	131	3	3	2	5	0	0	0	0	0	0	0	0	0	1	0	0	0	0	0	0	0	0	0	0	0	0	0	0	0	0	0	0	0	0	0	0	0	0	0	0	0	0	0	0	0
1	AATCGCAGCGGGTTC	TG105T,G232T,C927A,C929T,G1015A,A1214G	2822	2234	438	6	32	12	0	20	0	0	1	0	0	0	0	24	2	3	0	0	0	0	0	4	0	0	0	0	0	1	0	0	0	0	0	0	0	0	0	0	0	0	0	0	0	0	0
1	AATCGCTTCGGGATT	T123C,G327A,G764A,A800G,G843T,A1095G	332	160	43	63	4	6	1	2	0	0	0	0	0	0	0	0	0	0	0	0	0	0	0	0	0	0	0	0	38	0	0	0	0	1	0	0	0	0	0	0	0	0	0	0	0	0	0
1	AATCGGATGCCATGG	T95A,C134A,T142C,G191A,A234G,T288A,AT315A,T325A,G351A,C374A,G383A,A450G,CCA470C,CCT692C,T756C,T792A,A795C,T869G,A898C,T993A,T1018C,C1211T,A1238C	211	31	89	4	44	3	24	0	0	1	0	0	0	0	0	0	0	0	0	0	0	0	0	0	0	0	0	0	0	13	0	0	0	0	0	0	0	0	0	0	0	0	0	0	2	0	0
1	AATCGGCAGCATCTT	T168A,T267A,G490A,G521A,C547T,G602T,TG659T,G665T,A768T,A827T,G899A,C913T,T920C,G1259A,G1264T	514	133	41	12	3	4	1	0	0	0	0	0	310	0	0	0	0	0	0	0	0	0	0	0	0	0	0	3	0	0	0	0	0	0	0	0	0	0	0	0	0	0	0	0	1	0	0
1	AATCGTCTAGGCCAT	A86G,A136G,T274A,T404A,T409A,TC432T,T499A,G719C	1264	530	236	27	9	23	1	5	0	0	0	0	0	0	0	1	0	0	0	0	0	0	0	0	0	2	0	0	0	0	0	0	0	0	0	0	0	0	0	0	0	0	0	0	2	0	0
1	AATCGTCTAGTGTTG	C143G,A227T,A774G,C786G,G851A,T963G	1505	1270	63	20	65	48	2	2	0	1	0	0	0	0	0	14	1	0	0	0	0	0	0	0	0	0	0	0	0	0	0	0	0	4	0	0	0	0	0	0	0	0	0	0	0	0	0
1	AATCTAGAACACTAG	G215T,C359A,TC432T,C453T,A608T,G630A,C886T,T955A,C1011T,C1123A,GC1143G	759	419	68	9	229	8	7	3	0	0	0	0	0	0	0	6	1	2	0	0	0	0	0	0	0	0	0	0	0	1	0	0	0	0	0	0	0	0	0	0	0	0	0	0	0	0	0
1	AATCTCCCACGGATG	ACCT136A,A482G,A563T,C683T,C738T,T975C,T987C,T1103A,T1106C	702	363	246	25	27	15	0	12	0	0	0	0	0	0	0	11	0	0	0	0	0	0	0	0	0	0	0	0	0	0	0	0	0	0	0	0	0	0	0	0	0	0	0	0	0	0	0
1	AATCTCGGGGTAGGC	C449T,T611C,T744C,C787A,G1028T,T1177A,A1218G	2135	60	1936	47	5	5	0	57	0	0	1	0	0	0	0	1	0	0	0	0	0	0	0	0	0	12	0	0	0	0	0	0	0	1	0	0	0	0	0	0	0	0	0	0	3	0	0
1	AATCTGCCGTCCGCT	G107A,A247G,A350T,C453T,C502T,TG659T,T989C,G1066A,C1079A,T1085C,G1143C,C1240A	721	572	22	36	3	4	0	6	0	0	0	0	0	0	0	1	0	0	0	0	0	0	0	0	0	0	0	0	0	0	0	0	0	1	0	57	0	0	0	0	0	0	0	0	2	0	0
1	AATCTGGGACATCCG	G24T,TA201T,G257A,T345A,T536C,T670C,C678A,T824C,C931T	426	312	30	15	45	8	3	0	0	0	0	0	0	0	0	5	0	0	0	0	0	0	0	0	0	0	0	0	0	1	0	0	0	1	0	0	0	0	0	0	0	0	0	0	0	0	0
1	AATCTTCATTACCCA	A117T,G193T,A234C,A353T,C363T,T390C,C501T,T553C,C593A,C617T,T641C,G841T,C924G,G1006T,CA1165C	1102	797	206	13	23	33	0	1	0	0	0	0	0	0	0	16	1	2	0	0	0	0	0	3	0	0	0	0	0	1	0	0	0	0	0	0	0	0	0	0	0	0	0	0	0	0	0
1	AATCTTCCGGGTGTA	A290G,A506T,G702A,G733C,C796A,T911C,T928G,A1139T,A1168G	2252	1882	139	97	38	51	0	5	0	0	0	0	0	0	0	22	0	1	1	0	0	0	0	0	0	0	0	0	0	2	0	0	0	1	0	0	0	0	0	0	0	0	0	0	0	0	0
1	AATCTTGAGTAGAGA	C172T,T628A,T977A,T1026C,T1034G	1147	686	80	38	18	274	5	0	0	0	0	0	0	0	0	16	1	2	0	0	0	0	0	0	0	0	0	0	0	0	0	0	0	4	0	0	0	0	0	0	0	0	0	0	3	0	0
1	AATCTTGATTTAGGA	T105C,T270C,G377A,A385T,A472G,T729C,G833A,T914A,G915A	1692	1378	67	60	104	43	2	10	0	0	0	0	0	0	0	13	0	0	0	0	0	0	0	1	0	0	0	0	0	5	0	0	0	0	0	0	0	0	0	0	0	1	0	0	0	0	0
1	AATGAAGGTGAGAGG	C233T,A259G,T326A,G420A,C565T,T674C,C912A,C1037A	2125	1952	104	12	20	7	1	2	0	1	1	0	0	0	0	11	0	3	0	0	0	0	0	0	0	0	0	0	0	0	0	0	0	0	0	0	0	0	0	0	0	0	0	0	0	0	0
1	AATGAAGGTGATTCG	T155C,C437T,C451G,G548A,C852T,G872A,A1133T,T1246C	702	564	56	27	30	17	0	0	0	0	1	0	0	0	0	2	0	0	1	0	0	0	0	0	0	0	0	0	0	1	0	0	0	0	0	0	0	0	0	0	0	0	0	0	0	0	0
1	AATGAATAACACAC	G498A,T544A,A658G,G719A,C726T,C796T	379	183	73	27	10	7	0	1	0	0	0	0	0	0	0	0	0	0	0	0	0	0	0	0	0	0	0	0	0	0	0	0	0	0	0	0	0	0	0	0	73	0	0	0	0	0	0
1	AATGACCAAAATTTA	-	120	95	14	4	5	1	0	0	0	0	0	0	0	0	0	1	0	0	0	0	0	0	0	0	0	0	0	0	0	0	0	0	0	0	0	0	0	0	0	0	0	0	0	0	0	0	0
1	AATGACCATTTTCTT	G276T,A349G,T647C,G763T,C1164T	1109	717	154	47	12	34	1	3	0	0	0	0	0	0	0	0	0	0	1	0	0	0	0	123	0	0	0	0	0	0	0	0	0	0	0	0	0	0	0	0	0	0	0	0	0	0	0
1	AATGACCCGAGCGAG	T90C,C161CTCT,C169A,T204C,G275T,GC521G,C678T,C683T,C796T,G842A,C972A,G1005C,C1011T,C1052A	275	56	25	13	1	161	2	0	0	0	0	0	0	0	0	5	0	0	0	0	0	0	0	0	0	0	0	0	0	1	0	0	0	0	0	0	0	0	0	0	0	0	0	0	0	0	0
1	AATGACTAGAGAACT	T207A,T263C,C299A,A350T,C373T,A485T,T514C,A563C,AT604A,A721T,T1121A,TG1160T,G1249T	206	179	9	2	1	7	0	0	0	0	0	0	0	0	0	3	0	0	0	0	0	0	0	0	0	0	0	0	0	0	0	0	0	0	0	0	0	0	0	0	0	0	0	0	0	0	0
1	AATGAGGCATACCTG	C135A,G223C,G256A,T317G,A341G,T553C,T668A,G686T,C689T,G736A,T911C,T1034A,T1121C,C1147A	174	62	3	11	1	93	1	0	0	0	0	0	0	0	0	1	0	0	0	0	0	0	0	0	0	0	0	0	0	1	0	0	0	0	0	0	0	0	0	0	0	0	0	0	0	0	0
1	AATGAGGGAATAACT	T56A,C75A,T139A,G686T,TA922T,T945A,T991A,C1000A,T1030A,C1031T,A1118T,C1129T,T1177C,T1204C,A1247G	115	39	6	55	2	9	0	0	0	0	0	0	0	0	0	1	0	0	0	0	0	0	0	0	0	0	0	0	0	1	0	0	0	0	0	0	0	0	0	0	0	0	0	0	0	0	0
1	AATGATCGGAATCCT	A196G,T325C,A474T,T519A,T633A,A698T,T846C,C859T,T959C,T1012A,G1187A,G1221A,A1247T	2010	13	1901	0	87	2	1	0	0	0	0	0	0	0	0	0	0	0	0	0	0	1	0	0	0	0	0	0	0	1	0	0	0	0	0	0	0	0	0	0	0	0	0	0	0	0	0
1	AATGATTTAGTACTC	A237T,A258G,T367A,T756A,G893A,T967A	840	718	44	23	9	25	0	3	0	1	1	0	0	0	0	7	0	0	0	0	0	0	0	0	0	1	0	0	0	0	0	0	0	1	0	0	0	0	0	0	0	0	0	0	0	0	0
1	AATGCAAAACGGAAG	A170T,G179A,G271T,T463A,A604T,A644G,T651A,G699T,G801T,A1108G,T1127C,A1149T,A1179T,G1221C,G1249A	234	203	14	2	3	11	0	0	0	0	0	0	0	0	0	0	0	0	0	0	0	0	0	0	0	0	0	0	0	0	0	0	0	0	0	0	0	0	0	0	0	0	0	0	0	0	0
1	AATGCAACGTATATC	A452T,T455A,G495T,T632C,T647C,T696C,C1037G	2785	2165	544	15	16	7	1	14	0	1	0	0	0	0	0	0	3	0	0	0	0	1	0	0	0	1	0	0	0	0	0	0	0	0	0	0	0	0	0	0	0	0	0	0	0	0	0
1	AATGCAATTCCGCAA	G21A,G178T,A192G,G250A,A411T,T425A,T465A,A526T,C691T,C751G,C906T,A1044T,T1126C	434	226	97	5	97	5	3	0	0	0	0	0	0	0	0	0	0	0	0	0	0	0	0	0	0	0	0	0	0	0	0	0	0	0	0	0	0	0	0	0	0	0	0	0	0	0	0
1	AATGCCAGGGCTTTC	A44T,C84A,T123C,T147C,G427A,T432A,A526G,T634C,A671T,G798A,CT877C,T896C,T1034C	650	353	40	59	4	175	2	2	0	0	0	0	0	0	0	0	0	0	0	0	0	0	0	0	0	0	0	0	0	1	0	0	0	0	0	0	0	0	0	0	0	0	0	0	0	0	0
1	AATGCCGTCCACTCG	G205A,A243T,C287A,T382C,T409A,C557G,G798T,G951T,G1185A	544	481	19	10	4	20	0	0	0	0	0	0	0	0	0	8	0	0	0	0	0	0	0	0	0	0	0	0	0	0	0	0	0	0	0	0	0	0	0	0	0	0	0	0	0	0	0
1	AATGCGATGATTTAG	G55A,C126A,G549A,C631G,T792C,T922C,C1038T	1305	1127	85	27	19	27	1	1	0	0	0	0	0	0	0	10	0	0	0	0	0	0	0	0	0	0	0	0	0	0	0	0	0	0	0	0	0	0	0	0	0	0	0	0	0	0	0
1	AATGCGTTCTGAAGT	T76C,G711A,G892A,C1079A,C1123T	1809	1421	163	32	51	99	4	3	0	0	0	0	0	0	0	18	0	2	0	0	0	0	0	0	0	0	0	0	0	1	0	0	0	1	0	0	0	0	0	0	0	0	0	0	0	0	0
1	AATGGACAAGAATGT	A52T,A86C,T123C,C127A,A181G,A401T,T409C,G549T,T910A,T1075A,G1157A,C1165CA	234	190	10	3	4	2	0	1	0	0	0	0	0	0	0	1	0	7	14	0	0	0	0	0	0	0	0	0	0	0	0	0	0	0	0	0	0	0	0	0	0	0	0	0	0	0	0
1	AATGGACACGTCATA	C63A,A323G,C369A,C374A,C439T,T670C,C751T,C807A,A876G,T911C,C1090T,C1234T	521	451	33	17	1	5	0	0	0	0	1	0	0	0	0	9	0	0	0	0	0	0	0	0	0	3	0	0	0	0	0	0	0	0	0	0	0	0	0	0	0	0	0	0	0	0	0
1	AATGGATTTTCCTTA	C82A,T95A,A117G,C462T,A563G,T590A,A594G,G687A,A930T,T1019G	673	567	21	11	39	28	1	1	0	0	0	0	0	0	0	1	0	0	0	0	0	0	0	0	0	0	0	0	0	0	0	0	0	0	0	0	0	0	0	0	0	0	0	0	0	0	0
1	AATGGCGTGCTATCC	C35T,T222A,T284G,G697T,T914C,G980A,G1006T,C1199T,C1228T	2030	1403	358	85	59	63	1	4	0	0	0	0	0	0	0	28	0	1	0	0	0	0	0	0	0	1	0	0	0	1	0	0	0	6	0	0	0	0	0	0	0	0	0	0	0	0	0
1	AATGGGACCTTTTTG	T345G,A608T,A625G,A721C,A776G,G835GC,T977C,T993A	1607	1473	44	26	11	32	1	2	0	1	1	0	0	0	0	9	1	0	0	0	0	0	0	0	0	0	0	0	0	0	0	0	0	0	0	0	0	0	0	0	0	0	0	0	0	0	0
1	AATGGGACTTGCGTG	T317C,T382A,G542T,TC553T,T632A,G825T,C921A,T989A,C990A,A1194T	298	247	25	5	8	7	0	2	0	0	0	0	0	0	0	2	0	0	0	0	0	0	0	0	0	0	0	0	0	0	0	0	0	0	0	0	0	0	0	0	0	0	0	0	0	0	0
1	AATGGGATACCTCCC	A26T,T224A,G362A,G427C,T432C,A1166G	1428	1182	135	12	17	36	2	9	0	0	0	0	0	0	0	19	0	1	0	0	0	0	0	0	0	1	0	0	0	0	0	0	0	0	0	0	0	0	0	0	0	0	1	0	1	0	0
1	AATGGGCCAGTACAA	T165A,C233A,G347T,G769T,C790A,T977G,T1004C,C1136T	849	691	59	21	28	36	0	0	0	0	2	0	0	0	0	7	0	0	0	0	0	0	0	0	0	0	0	0	0	2	0	0	0	1	0	0	0	0	0	0	0	0	0	0	0	0	0
1	AATGGGCGAATTTCT	T213A,T222A,G348A,T584A,A654T,G758T,G759A,TG837T,T973A	1222	768	262	78	10	38	0	10	0	0	0	0	0	0	0	18	0	3	0	0	0	0	0	0	0	0	0	0	0	0	0	0	0	2	0	0	0	0	0	0	0	0	0	0	0	0	0
1	AATGGGCGCTGGGGA	T95C,T132A,T177A,T204C,T248A,T457A,C460A,T611C	785	627	66	20	33	17	6	3	0	0	0	0	0	0	0	5	0	0	0	0	0	0	0	0	0	1	0	0	0	0	0	0	0	0	0	0	0	0	0	0	0	0	0	0	0	0	0
1	AATGGGGCCTAGTCG	T28C,C40T,C72T,C130A,A258T,T280C,G344A,T345C,C365A,T407C,T432TC,A866G,A1227T	735	657	24	21	1	20	0	1	0	0	0	0	0	0	0	4	3	0	0	0	0	0	0	0	0	0	0	0	0	0	0	0	0	0	0	0	0	0	0	0	0	0	0	0	0	0	0
1	AATGGGGTTTGGCGG	C148A,C157A,C513A,C557T,A768G,C1175A	2514	2311	42	20	44	54	1	0	0	2	0	0	0	0	0	27	0	0	0	0	0	0	0	0	0	0	0	0	0	0	0	0	0	0	0	0	0	0	0	0	0	0	0	0	1	0	0
1	AATGGTACCAGCGAA	G108A,A176G,A258G,G427A,A511T,G662A,A680C,T792C,G811T,T1156C	2697	1059	125	37	1311	45	38	19	0	0	0	0	0	0	0	2	1	0	0	0	0	0	0	0	0	1	0	0	0	28	0	0	0	0	1	0	0	0	0	0	0	0	0	0	1	0	0
1	AATGGTTTATCAAAT	GC133G,A136G,T155A,A227G,T372C,C441T,T546A,C648T,T725A,T1034C,G1077A	540	232	43	105	5	132	12	0	0	0	0	0	0	0	0	1	0	0	0	0	0	0	0	0	0	0	0	0	0	4	0	0	0	0	0	0	0	0	0	0	0	0	0	0	0	0	0
1	AATGTAGCGCCTCGA	C391T,C462A,G481A	727	617	52	20	8	16	1	1	0	1	0	0	0	0	0	5	0	0	0	0	0	0	0	0	0	0	0	0	0	0	0	0	0	1	0	0	0	0	0	0	0	0	0	0	1	0	0
1	AATGTAGCGTCACGC	C470A,C873T,T975A	2234	1119	632	17	108	75	11	170	0	0	1	0	0	0	0	11	7	2	0	0	0	1	0	1	0	0	0	0	0	4	0	0	0	0	0	0	0	0	0	0	0	0	0	0	10	0	0
1	AATGTCATTCTCGGC	A573C,T696A,A768G,C921A,C935A	2403	2043	90	42	106	84	0	2	0	1	0	0	0	0	0	15	0	2	0	0	0	0	0	0	0	0	0	0	0	1	0	0	0	1	0	0	0	0	0	0	0	0	0	0	0	0	0
1	AATGTCGGGCCTCAT	T270A,T380G,A573T,G719A,T805C,G872T,T957C,C1183A,G1250A	722	598	45	42	6	9	1	0	0	0	1	0	0	0	0	13	0	0	0	0	0	0	0	0	0	0	0	0	0	0	0	0	0	0	0	0	0	0	0	0	0	0	0	0	0	0	0
1	AATGTGATGACTTCA	T76A,GC110G,G144C,A238AG,T306A,C522A,G601A,T725A,A817C,T818C,G867A,T881C,T1092C,T1154A,G1260A	1634	1418	47	30	15	81	1	0	0	0	0	0	0	0	0	19	0	4	1	0	0	2	0	1	0	1	0	0	0	0	0	0	0	0	0	0	0	0	0	0	0	0	0	0	0	0	0
1	AATGTTGCCTTTGTG	C92A,T201C,G272T,TC372T,G479T,T620C,T696C,C942G,C1171T,T1202A	1215	1024	77	25	35	37	2	4	0	1	0	0	0	0	0	0	0	1	0	0	0	1	0	0	0	1	0	0	0	0	0	0	0	1	0	0	0	0	0	0	0	0	0	0	0	0	0
1	AATGTTGTATCGCGG	G24C,C35A,A44C,A192G,T316A,A336G,A472G,A575G,G601A,G758A,C859A,A1044G,G1077A,G1113A,C1234T	267	133	91	25	4	9	1	0	0	0	0	0	0	0	0	3	0	0	0	0	0	0	0	0	0	0	0	0	0	0	0	0	0	0	0	0	0	0	0	0	0	0	0	0	0	0	0
1	AATGTTTTCCTACTT	C35A,T132A,C171T,T503A,C689A,G1189T	1223	813	90	17	243	22	13	5	0	0	0	0	0	0	0	0	0	0	1	0	0	1	0	0	0	0	0	0	0	2	0	0	0	0	0	0	0	0	0	0	0	0	0	0	0	0	0
1	AATTAAGTTTGCATT	T321A,G478A,G550T,C555T,A564G,T869A,T887A,A1142T,G1252T	353	130	189	18	7	3	0	0	0	0	1	0	0	0	0	1	0	0	0	0	0	0	0	0	0	2	0	0	0	0	0	0	0	0	0	0	0	0	0	0	0	0	0	0	1	0	0
1	AATTAATATTTTAGG	C78A,A180G,T333C,G358A,C389T,C683T,A710T,A855T,T907C,T1001A,C1070T	449	392	19	3	9	2	0	1	0	0	0	0	0	0	0	18	0	0	0	0	0	0	0	0	0	0	0	0	0	0	0	0	0	0	0	0	0	0	0	0	0	0	0	0	0	0	0
1	AATTAATGTTACACC	C50T,C91A,C184A,C189T,A353G,A401T,G646A,G707T,A840G,T910C	935	802	38	20	40	20	0	0	0	0	0	0	0	0	0	9	0	1	0	0	0	0	0	0	0	0	0	0	0	1	0	0	0	0	0	0	0	0	0	0	0	0	0	0	0	0	0
1	AATTAATTATATATT	C75G,C189A,C441T,T1010A	1992	1741	140	13	29	7	0	9	0	1	0	0	0	0	0	37	0	1	0	0	0	0	0	0	0	1	0	0	0	0	0	0	0	0	0	0	0	0	0	0	0	0	0	0	0	0	0
1	AATTAATTATTGCCA	T28C,C173A,C394T,A450G,C557G,C921A	552	473	44	9	9	4	0	0	0	0	0	0	0	0	0	12	0	0	0	0	0	0	0	0	0	0	0	0	0	0	0	0	0	0	0	0	0	0	0	0	0	0	0	0	0	0	0
1	AATTACAATATTGCT	G98A,C134T,C473T,T568A,T628A,C683A,G743A,C750T,A827T,G1088T,G1130T	1621	35	1367	3	1	0	0	0	0	0	0	0	97	0	0	2	0	0	0	0	0	0	0	0	0	0	0	96	0	0	0	0	0	0	0	0	0	0	0	0	0	0	0	0	1	0	0
1	AATTACATTGAAGTA	C97T,C113T,A227G,C356A,A497G,G1009A	1285	1072	138	11	24	13	1	3	0	0	0	0	0	0	0	9	0	0	0	0	0	0	0	0	0	0	0	0	0	0	0	0	0	1	0	0	0	0	0	0	0	0	0	0	0	0	0
1	AATTAGATGATATGC	C50T,A336G,A576T,C970T	1248	997	117	34	15	51	0	1	0	1	0	0	0	0	0	21	0	0	0	0	0	0	0	0	0	0	0	0	0	0	0	0	0	0	0	0	0	0	0	0	0	0	0	0	0	0	0
1	AATTAGCGACTGTTT	A59T,G71GC,T321A,T345A,C501A,T640C,C692A,C1069T	398	236	38	6	83	15	13	1	0	1	1	0	0	0	0	0	0	1	0	0	0	0	0	0	0	1	0	0	0	0	0	0	0	0	0	0	0	0	0	0	0	0	0	0	0	0	0
1	AATTAGCGAGATAAT	G430T,C464T,A474T,T620C,T635C,T670A,T969A,G1042T	4804	103	4260	3	385	8	1	0	0	0	23	0	0	0	0	0	0	0	0	0	0	0	0	0	0	0	0	0	0	1	0	0	0	0	0	0	0	0	0	0	0	0	0	0	2	0	0
1	AATTAGGTCGTTAGG	T380A,T638C,T846G,G849T,T941C,G1119A,T1152A	361	307	29	5	11	2	0	5	0	0	0	0	0	0	0	1	0	0	0	0	0	0	0	0	0	0	0	0	0	0	0	0	0	0	0	0	0	0	0	0	0	0	0	0	0	0	0
1	AATTATTGGTGGGGA	G182A,G510A,C689T,A821G,C864T,T869C,T928A,A1097G	854	775	33	16	11	13	0	0	0	0	0	0	0	0	0	1	0	0	0	0	0	0	0	0	0	0	0	0	0	1	0	0	0	0	0	0	0	0	0	0	0	0	0	0	0	0	0
1	AATTCAGGTAGGACC	A228T,G849A,T869A,A923T,G1042T,A1139G	1832	1555	156	27	48	15	0	0	0	0	1	0	0	0	0	17	0	0	0	0	0	0	0	1	0	1	0	0	0	1	0	0	0	0	0	0	0	0	0	0	0	0	0	0	0	0	0
1	AATTCATCCAGTGCA	G45T,C79A,A125T,G144C,T213A,A506T,A533T,C554T,G890A,T920C,T945G,T1062A	673	595	49	15	4	1	0	0	0	0	0	0	0	0	0	5	1	0	0	0	0	0	0	0	0	0	0	0	0	0	0	0	0	0	0	0	0	0	0	0	0	0	0	0	0	0	0
1	AATTCCAACTCTGCG	A136T,C300T,A530T,A613G,A768T,C949G,T1224A	1031	602	306	14	76	14	2	3	0	0	0	0	0	0	0	2	1	0	0	0	0	0	0	0	0	1	0	0	0	1	0	0	0	4	0	0	0	0	0	0	0	0	0	0	0	0	0
1	AATTCCATCGATGGG	G33A,A89T,A170T,C188A,C311T,T357A,A530T,C540A,G586T,G646A,T756C,A788T,T985C,G1101T,T1160A,A1194T	959	696	103	19	103	19	3	1	0	1	1	0	0	0	0	1	0	0	0	0	0	0	0	0	0	0	0	0	0	2	0	0	0	0	0	0	0	0	0	0	0	0	0	0	0	0	0
1	AATTCCCGAATAGTC	A48T,A228G,G285A,A340G,C396T,C501T,G752A,T1018C,CA1165C	393	209	83	26	11	49	0	1	0	0	0	0	0	0	0	3	0	0	0	0	0	0	0	0	0	0	0	0	0	1	0	0	0	0	0	0	0	0	0	0	0	0	0	0	4	0	0
1	AATTCCCTCATGGTC	C188A,T268C,G277A,T318G,G708T,G850A,T959A,T999C,T1080A	1341	1148	84	15	24	28	0	5	0	1	0	0	0	0	0	26	1	0	0	0	0	1	0	1	0	0	0	0	0	0	0	0	0	0	0	0	0	0	0	0	0	0	1	0	0	0	0
1	AATTCCTAGCTAAGA	A216T,G230T,T399C,T463C,C623A	775	672	27	13	3	21	0	1	0	0	0	0	0	0	0	4	0	0	0	0	0	0	0	0	0	2	0	0	0	1	0	0	0	0	0	0	0	0	0	0	0	0	0	0	0	0	0
1	AATTCGCGGCACTAG	A192G,G212C,G264A,C417T,T432A,C532A,G558A,G663T,C693A,G708A,A898G,A1214G,A1232G,C1235A	500	462	8	12	7	6	0	0	0	0	0	0	0	0	0	0	0	0	0	0	0	0	0	0	0	0	0	0	0	0	0	0	0	0	0	0	0	0	0	0	0	0	0	0	0	0	0
1	AATTCGGTATCATC	G98T,T222G,T297C,T536C,T649A,T1014A	1846	1339	445	12	6	4	0	24	0	1	0	0	0	0	0	1	2	5	0	0	0	0	0	0	0	0	0	0	0	0	0	0	0	0	0	0	0	0	0	0	0	0	0	0	0	0	0
1	AATTCGTATCCACAG	G108C,A136G,T159C,A385T,T489C,A1058C,T1080A,T1184A	712	559	58	41	12	23	0	4	0	2	0	0	0	0	0	10	0	0	0	0	0	0	0	0	0	0	0	0	0	0	0	0	0	0	0	0	0	0	0	0	0	0	0	0	0	0	0
1	AATTCGTGAGAGCTT	C94T,A228C,T297C,T381A,TA399T,C540A,G720A,G784T,A874G,T989A,T1034A,T1206A	1296	892	112	30	57	162	14	6	0	0	0	0	0	0	0	12	1	0	0	0	0	0	0	0	0	0	0	0	0	1	0	0	0	0	0	0	0	0	0	0	0	0	0	0	0	0	0
1	AATTCGTTTTGACCA	G223C,G246T,G974A,A1253T	416	345	26	9	0	9	0	0	0	0	0	0	0	0	0	6	0	0	0	0	0	0	0	0	0	0	0	0	0	0	0	0	0	0	0	0	0	0	0	0	0	0	0	0	0	0	0
1	AATTCTAGGACTCGA	C112T,C114A,T155C,G178T,A238T,C535A,T536C,C566T,T926A	1005	924	23	19	5	17	1	1	0	0	0	0	0	0	0	5	0	3	0	0	0	0	0	0	0	0	0	0	0	0	0	0	0	0	0	0	0	0	0	0	0	0	1	0	0	0	0
1	AATTCTCCCGCAACG	C287A,T319C,A331T,A530G,A551G,C683A,C954T,T985A,T1012A,T1020C,T1026C,G1045C,G1086A,G1131T,G1143C,G1201A,G1245A	2306	1436	515	49	65	161	4	14	0	1	0	0	0	0	0	31	0	0	0	0	0	0	0	1	0	1	0	0	0	0	0	0	0	0	0	0	0	0	0	0	0	0	0	0	6	0	0
1	AATTCTCGTTCATCA	A196G,G347T,G591A,A855T,T934A,TC995T,G1053T,T1075A,T1156C	557	457	28	8	20	25	1	0	0	0	0	0	0	0	0	12	0	2	0	0	0	0	0	0	0	0	0	0	0	0	0	0	0	0	0	0	0	0	0	0	0	0	0	0	0	0	0
1	AATTCTGTAAATGAG	T56A,A637G,T667C,C894A,GC1113G,G1141T,A1210T	447	346	38	23	1	6	0	1	0	0	0	0	0	0	0	11	0	1	0	0	0	0	0	0	0	0	0	0	0	1	0	0	0	0	0	0	0	0	0	0	0	0	0	0	0	0	0
1	AATTCTTTCCACACG	C38A,G191A,G223C,G246A,T334C,T1019C,A1058T	391	305	7	9	1	64	0	0	0	2	0	0	0	0	0	1	0	0	0	0	0	0	0	0	0	0	0	0	0	0	0	0	0	0	0	0	0	0	0	0	0	0	0	0	0	0	0
1	AATTGATCTCGTAAA	C200A,TC224T,A258G,T284A,A315T,A336C,T605A,T611G,G703T,A727G,G757A,C909T,A1188G	152	126	9	9	2	3	1	0	0	0	0	0	0	0	0	1	0	0	0	0	0	0	0	0	0	0	0	0	0	0	0	0	0	0	0	0	0	0	0	0	0	0	0	0	0	0	0
1	AATTGATTCGAAAGC	C83T,A209T,A401T,C424T,T459C,C616T,T676C,T696G,G719T,T824C,G1028T,A1166G,A1179T	833	547	137	4	132	0	0	8	0	0	0	0	0	0	0	0	0	0	0	0	0	0	0	0	0	0	0	0	0	1	0	0	0	0	0	0	0	0	0	0	0	0	0	0	0	0	0
1	AATTGGACACTTCCG	-	209	186	11	3	2	3	0	0	0	0	0	0	0	0	0	2	0	0	0	0	0	0	0	0	0	0	0	0	0	1	0	0	0	0	0	0	0	0	0	0	0	0	0	0	0	0	0
1	AATTGGCGCGGGGCC	G45A,G103A,C145T,T357C,C378G,G707T,G781A,A817T,G847T,C859G,C864A,T891C,T947C,C986T,G1045A,G1082T	675	568	32	23	10	23	1	0	0	0	0	0	0	0	0	11	0	0	0	0	0	0	0	0	0	0	0	0	0	1	0	0	0	3	0	0	0	0	0	0	0	0	1	0	0	0	0
1	AATTGGGACTCTCGC	T32C,A874G,T916A,G950A,T1023C,AG1263A	684	110	19	249	7	8	0	0	0	0	0	0	0	0	86	1	0	0	0	0	0	0	0	0	0	0	0	0	0	0	0	0	0	0	0	0	0	0	0	0	0	0	0	0	0	0	0
1	AATTGGTCGTCATCA	TA328T,A376G,T528A,C639T,A671T,A791G	2694	1428	635	49	459	60	22	5	0	0	0	0	0	0	0	4	0	3	0	0	0	0	0	1	0	0	0	0	0	5	0	0	0	0	0	0	0	0	0	0	0	0	0	0	0	0	0
1	AATTGGTGTTTTAAG	C30G,C167T,A594G,T635G,T955C,T1140C	705	632	34	11	11	10	0	0	0	1	0	0	0	0	0	4	0	1	0	0	0	0	0	0	0	0	0	0	0	0	0	0	0	0	0	0	0	0	0	0	0	0	0	0	0	0	0
1	AATTGTAGGGAATAG	C30T,A102G,C114T,C287A,C359T,G405T,C434G,A452G,C454T,T1012C,G1135T,C1199T	327	285	10	4	8	8	1	5	0	0	0	0	0	0	0	3	0	0	0	0	0	0	0	0	0	0	0	0	0	1	0	0	0	0	0	0	0	0	0	0	0	0	0	0	0	0	0
1	AATTGTGGTCTAGGA	C111T,A604T,A625G,A797T,C940A,A964G,T1156C	1541	1271	146	30	34	38	0	1	0	0	0	0	0	0	0	9	1	1	0	0	0	0	0	0	0	0	0	0	0	1	0	0	0	0	0	0	0	0	0	0	0	0	0	0	0	0	0
1	AATTTAAGGATAAGG	TG731T,G871T,T966A,C1069G,A1118G,A1227G,C1240T	130	96	8	20	0	3	0	0	0	0	0	0	0	0	0	2	0	0	0	0	0	0	0	0	0	0	0	0	0	0	0	0	0	0	0	0	0	0	0	0	0	0	0	0	0	0	0
1	AATTTAAGTTTCGGC	T499A,A797G,T1062C,G1089C	1594	1256	220	25	59	4	0	6	0	0	1	0	0	0	0	9	1	0	0	0	0	0	0	2	0	0	0	0	0	0	0	0	0	1	0	0	0	0	0	0	0	0	0	0	0	0	0
1	AATTTAGGACAACCA	G98T,A217T,C254A,C311T,C363T,C623T,C787T,A817G,A844T,T881A,G1061A	218	195	6	5	1	6	0	0	0	0	0	0	0	0	0	0	0	0	0	0	0	0	0	0	0	0	0	0	0	0	0	0	0	0	0	0	0	0	0	0	0	0	0	0	0	0	0
1	AATTTATGAAAATTA	C31T,G120C,CA226C,T263C,G279A,T357A,T459TCC,T499A,T561A,C627T,G661A,T670A,G770T,A771T,C809T,C823T,C913CT,T936C,T977C,T983A,G1015A,G1173C,T1177G,A1230T	902	624	190	1	79	0	0	1	0	0	0	0	0	0	0	0	0	3	0	0	0	0	0	0	0	2	0	0	0	0	0	0	0	0	0	0	0	0	0	0	0	0	0	0	0	0	0
1	AATTTATGCGGTACA	A538T,C790A,A901G,T1103C	1842	1429	240	25	64	52	5	4	0	0	0	0	0	0	0	15	1	0	0	0	0	0	0	0	0	0	0	0	0	0	0	0	0	0	1	0	0	0	0	0	0	0	0	0	0	0	0
1	AATTTATGTCTCCCG	G42A,A117G,A227T,G361T,T887C,C1107A,C1211T	755	654	42	16	15	13	1	2	0	0	0	0	0	0	0	5	0	1	0	0	0	0	0	0	0	0	0	0	0	2	0	0	0	0	1	0	0	0	0	0	0	0	0	0	0	0	0
1	AATTTATTCCGACGA	T156A,G186A,A259T,C391A,A538G,A613G,A734T,T865C,G1217C	1187	781	282	59	21	9	0	4	0	0	0	0	0	0	0	6	0	0	0	0	0	0	0	1	0	0	0	0	0	1	0	0	0	0	0	0	0	0	0	0	0	0	0	0	1	0	0
1	AATTTCCACATCACC	C157T,G596A,T941C,G982A	1409	1173	79	24	39	51	5	2	0	0	0	0	0	0	0	19	1	4	0	0	0	0	0	0	0	0	0	0	0	1	0	0	0	0	0	0	0	0	0	0	0	0	0	0	0	0	0
1	AATTTCCAGGAGTAA	T304A,C365A,C738A,G793T,C940T,G1096T,TG1258T	320	268	16	26	1	2	0	4	0	0	0	0	0	0	0	2	0	0	0	0	0	0	0	0	0	0	0	0	0	0	0	0	0	0	0	0	0	0	0	0	0	0	0	0	0	0	0
1	AATTTCTGGGAATTG	C438A,A654G,G697A,AT728A,A795G,G860T,C1207A	1934	1740	73	33	10	56	0	3	0	1	0	0	0	0	0	4	1	0	0	0	0	0	0	0	0	0	0	0	0	0	0	0	0	0	0	0	0	0	0	0	0	0	0	0	3	0	0
1	AATTTCTTCGAAATT	T90A,T132A,A136G,G182A,G285A,G338A,T514A,A608T,A625G,T635C,G849C,C960T,T991C,TG1026T,T1064A,A1166T,C1176A,A1188T,T1224A	1085	683	202	53	9	4	0	126	0	0	0	0	0	0	0	2	0	0	0	0	0	0	0	0	0	1	0	0	0	0	0	0	0	0	0	0	0	0	0	0	0	0	0	0	0	0	0
1	AATTTGGCTCTGGTT	A46T,T142A,A227G,G275T,T322A,C356A,T382A,A411G,T483G,T514C,A530T,G537A,C1212T	802	605	98	27	28	18	0	2	0	0	0	0	0	0	0	9	0	0	0	0	0	0	0	0	0	0	0	0	0	1	0	0	0	0	0	0	0	0	0	0	0	0	0	0	0	0	0
1	AATTTGTTATATGAA	C669A,T959A,TG1004T	287	222	38	8	2	11	0	2	0	0	0	0	0	0	0	0	0	1	0	0	0	0	0	0	0	0	0	0	0	1	0	0	0	1	0	0	0	0	0	0	0	0	0	0	0	0	0
1	AATTTTAACACGCAG	A59G,C527T,T881TA,G1027A,A1155G,C1165T,T1184A,A1194G	921	59	17	68	5	5	0	0	0	0	0	0	0	0	0	0	1	0	0	0	682	0	0	0	0	0	0	0	0	0	0	0	29	2	0	0	0	0	0	0	0	0	0	0	1	0	0
1	AATTTTCACCTCGGT	C114A,T288C,T382A,C424A,A698T,A774C,C823T,TCA928T,T955A,T1060A	1022	830	99	29	12	8	0	2	0	0	0	0	0	0	0	30	0	1	0	0	0	1	0	0	0	0	0	0	0	0	0	0	0	0	0	0	0	0	0	0	0	0	0	0	0	0	0
1	AATTTTGGAATCTTA	T32A,T207A,G250A,C436T,T455A,A526G,G646A,C790A,G847T,A1170T	129	95	22	1	6	3	0	0	0	0	0	0	0	0	0	2	0	0	0	0	0	0	0	0	0	0	0	0	0	0	0	0	0	0	0	0	0	0	0	0	0	0	0	0	0	0	0
1	AATTTTGGTGTTTAC	A136T,T536C,TG714T,G733T,G752A,C809A,T957A,T1075G,T1254C	1239	427	336	23	9	4	1	3	0	0	0	0	0	0	0	8	0	0	0	0	0	0	0	0	0	0	0	0	0	0	0	0	0	0	414	0	0	0	0	0	0	0	0	0	0	0	0
1	AATTTTTAGATGCCC	T284G,T304C,A350C,TG426T,T494C,C565T,A644G,A728G,G853A,T891A,T916C,G1089C	920	846	34	17	1	15	0	0	0	0	0	0	0	0	0	5	0	0	0	0	0	0	0	0	0	1	0	0	0	0	0	0	0	0	0	0	0	0	0	0	0	1	0	0	0	0	0
1	ACAAAACTGAGACTA	A86G,T142A,T150C,A237G,C273T,T280A,T367A,G602GA,G614T,C738T,T895A,T955C,G1215T	190	136	25	19	1	3	0	3	0	0	1	0	0	0	0	0	0	0	0	0	0	0	0	0	0	2	0	0	0	0	0	0	0	0	0	0	0	0	0	0	0	0	0	0	0	0	0
1	ACAAAAGACAGTGGA	T641A,A840T,A901T,T961C,CT976C,C1078T,T1177A	859	755	53	25	7	3	0	2	0	0	0	0	0	0	0	4	2	3	0	0	0	0	0	0	0	0	0	0	0	0	0	0	0	0	0	0	0	0	0	0	0	0	0	0	0	0	0
1	ACAAAAGCCTTGAGT	A210T,C836A,T858C,T991C,G1216T	435	351	26	16	11	13	1	3	0	0	0	0	0	0	0	10	0	1	0	0	0	0	0	0	0	0	0	0	0	0	0	0	0	2	0	0	0	0	0	0	0	0	0	0	0	0	0
1	ACAAAAGGTCTGGAC	AG229A,G289A,A370T,T392A,A656C,A898C,A968G,G1015T,G1057C,G1135A,TG1184T	1275	1117	79	14	0	20	0	14	0	0	0	0	0	0	0	8	1	1	0	0	0	0	0	0	0	0	0	0	0	0	0	0	0	0	0	0	0	0	0	0	0	0	0	0	0	0	0
1	ACAAACAGTGTATC	G285T,G347A,C368T,C375T,C396A,C435A,A472G,G520A,T584A,C609G,TG620T,G747A,G811A,T846A,C1037A	2261	81	2006	33	9	8	0	88	0	0	0	0	0	0	0	0	0	1	0	0	0	0	0	0	0	19	0	0	0	0	0	0	0	1	0	0	0	0	0	0	0	0	0	0	0	0	0
1	ACAAACGACAGTTAG	A136G,T932A,T977C,C1172T,G1195T	138	85	24	19	2	2	0	0	0	0	0	0	0	0	0	1	0	0	0	0	0	0	0	0	0	0	0	0	0	0	0	0	0	1	1	0	0	0	0	0	0	0	0	0	0	0	0
1	ACAAAGTTGAGTGAC	A353T,T379C,T404G,T425C,A440G,A505T,A874G,T881A,T932A,T1004A,A1108G,C1223G	3288	435	208	684	26	8	0	2	1289	0	0	0	0	0	0	4	0	0	0	0	0	0	0	0	0	0	0	0	0	1	0	1	0	4	0	0	0	0	0	0	0	0	0	0	0	0	0
1	ACAAATACGGGAAAA	G87T,T177C,A237C,C433T,C488T,A551T,C1105T,C1228T,A1256T	578	430	76	12	40	6	1	3	0	0	0	0	0	0	0	8	0	0	0	0	0	0	0	0	0	0	0	0	0	0	0	0	0	0	0	0	0	0	0	0	0	0	0	0	0	0	0
1	ACAAATGACTGTTTA	G179T,C233T,A234G,T324A,T367G,G419T,TG426T,T560A,G612A,A700G,G808T,T910C,C1051A,T1064A,G1086A,G1101T,C1120T,T1206G	176	136	30	5	1	4	0	0	0	0	0	0	0	0	0	0	0	0	0	0	0	0	0	0	0	0	0	0	0	0	0	0	0	0	0	0	0	0	0	0	0	0	0	0	0	0	0
1	ACAACACACAACTT	C63G,C375G,C556T,C812T,C925T,C1052G,A1149G,G1221A	230	175	16	21	6	5	0	0	0	0	1	0	0	0	0	4	0	0	0	0	0	0	0	0	0	1	0	0	0	1	0	0	0	0	0	0	0	0	0	0	0	0	0	0	0	0	0
1	ACAACCAGGAGGGCG	C30T,A170G,T267C,C436T,T647A,T1004C	430	381	24	6	3	6	0	1	0	0	0	0	0	0	0	6	0	2	0	0	0	0	0	0	0	0	0	0	0	0	0	0	0	0	0	0	0	0	0	0	0	0	0	0	0	0	0
1	ACAACCTGCATAATT	C64A,A86G,T95A,G257A,A329G,G337T,C403A,T519A,G585A,T635A,G664T,C717T,A723G,T792C,C796T,T824C,C998A	829	216	43	6	535	4	4	3	0	0	0	0	0	0	0	0	0	0	0	0	0	0	0	0	0	0	0	0	0	9	0	0	0	0	0	0	0	0	0	0	0	0	0	0	0	0	0
1	ACAACGATCCGAAAA	T248C,C682A,C693A,A700T,C713A,G743A,T881C,G905C,C925T,G1102A,T1160A,A1253G	1725	35	1651	13	1	0	0	12	0	0	0	0	0	0	0	0	0	0	0	0	0	0	0	0	0	1	0	0	0	0	0	0	0	0	0	0	0	0	0	0	0	0	0	0	6	0	0
1	ACAACGTGTAAGCCA	C75A,C134A,T312C,C486G,G495A,A575C,CG683C,A788G,A855G,T1020A,TG1026T,C1196T	2232	1508	559	44	88	7	0	3	0	0	0	6	0	0	0	2	1	0	0	0	0	0	0	0	0	0	0	0	0	1	0	0	0	0	0	0	0	0	0	0	0	0	0	0	0	0	0
1	ACAACTAAAGGATTG	A202T,G239T,A376T,G412T,A533G,T584G,T1001C	609	560	13	5	2	9	1	2	0	0	0	0	0	0	0	10	0	0	0	0	0	0	0	0	0	0	0	0	0	0	0	0	0	0	0	0	0	0	0	0	0	0	0	0	0	0	0
1	ACAACTAATAACCAG	T76C,T156A,G420T,T744A,G838T,G860A,C1091A	492	28	430	24	2	0	0	3	0	0	0	0	0	0	0	0	0	0	0	0	0	0	0	0	0	1	0	0	0	0	0	0	0	0	0	0	0	0	0	0	0	0	0	0	0	0	0
1	ACAACTCGAGGATAG	T321A,TA561T,A608G,C751T,T1019C	1526	1250	182	15	39	19	4	3	0	0	1	0	0	0	0	4	0	0	0	0	0	0	0	0	0	2	0	0	0	0	0	0	0	0	0	0	0	0	0	0	0	0	1	0	0	0	0
1	ACAACTTTCATGGAA	GA179G,G205A,A228T,G487A,C540T,A643T,G740T,G810A	249	182	11	4	39	7	1	1	0	0	0	0	0	0	0	0	0	0	0	0	0	0	0	0	0	0	0	0	0	1	0	0	0	0	0	0	0	0	0	0	0	0	0	0	0	0	0
1	ACAAGACCGCGTACG	G21A,G60A,G108T,A180G,A329T,C359T,C617T,G835A,T896C,C909T,G1161A	494	411	22	26	2	6	0	10	0	1	0	0	0	0	0	2	0	1	0	0	0	1	0	0	0	0	0	0	0	0	0	0	0	0	0	0	0	0	0	0	0	0	0	0	0	0	0
1	ACAAGACGAGAGCCG	A308G,C442A,G860A,TTC936T,T1034A,G1066A	132	27	9	33	2	4	0	0	0	0	0	0	0	0	0	0	1	0	0	0	0	0	0	0	0	0	0	0	0	1	0	0	0	0	0	52	0	0	0	0	0	0	0	0	0	0	0
1	ACAAGACTAGGCTGC	T224A,A353T,C522T,C556T,C789T,A802C,T957A,TC995T,T1035C,T1087A,T1106C,C1172A,T1204A,C1219T	949	874	15	15	13	13	0	2	0	0	0	0	0	0	0	7	0	0	0	0	0	0	0	0	0	1	0	0	0	0	0	0	0	4	0	0	0	0	0	0	0	0	0	0	0	0	0
1	ACAAGCCGAAAGTAT	T57A,T121C,A227T,A474T,C678A,A727G,A778T,CG852C,T941C,T963C,T1062C,G1169T,G1225A	1743	53	537	2	1110	1	2	2	0	0	3	0	0	0	0	0	0	1	0	0	0	0	0	0	0	0	0	0	0	7	0	0	0	0	0	0	0	0	0	0	0	0	0	0	2	0	0
1	ACAAGTCGAGACCGC	G29A,T56G,A643T,C689T,C741T,A768G,A1108G,C1176A,C1199T	1780	1371	57	15	260	51	4	0	0	0	0	0	0	0	0	1	0	0	0	0	0	0	0	0	0	0	0	0	0	2	0	0	0	0	0	0	0	0	0	0	0	0	0	0	0	0	0
1	ACAAGTCTTTGTCGC	C300A,A329G,A480G,T907A,G1077C,C1235T	1804	1358	182	55	44	129	2	12	0	0	0	0	0	0	0	6	1	0	0	0	0	0	0	0	0	1	0	0	0	1	0	0	0	0	1	0	0	0	0	0	0	0	0	0	0	0	0
1	ACAATAATTTTTGCT	TG19T,A260T,T296A,T372C,A401T,C761A,A788T,G843A,A1188G	480	387	31	28	9	4	0	3	0	2	0	0	0	0	0	7	0	0	0	0	0	0	0	0	0	0	0	0	0	2	0	0	0	2	0	0	0	0	0	0	0	0	0	0	0	0	0
1	ACAATATGACTTCCC	A52T,A128T,A216T,T318C,A497T,G664T,G819A,T1026A,T1064A,G1215C	138	11	5	23	1	0	0	0	0	0	0	0	0	33	0	0	0	0	0	0	0	0	0	0	0	0	0	0	0	4	4	0	0	0	0	0	0	0	43	0	0	0	0	0	0	0	0
1	ACAATATTCTTAATT	A450G,T640C,C880A,G951T,T966A,C1078A,C1129A,A1218G,T1254C	779	465	243	25	23	7	0	6	0	1	0	0	0	0	0	2	0	0	0	0	0	0	0	0	0	0	0	0	0	1	0	0	0	0	0	0	0	0	0	0	0	0	0	0	4	0	0
1	ACAATCCGATCTGTT	C50T,T168C,T207C,T263A,A349C,T381C,C447T,G681C,A721G,A898T,T1103A	735	570	90	15	6	29	0	16	0	0	0	0	0	0	0	0	0	0	0	0	0	0	0	0	0	1	0	0	0	0	0	0	0	0	0	0	0	0	0	0	0	0	0	0	0	0	0
1	ACAATGGCCGGTATG	TG53T,T95C,T249A,T380A,G495A,A511T,T676C,G811A,T1080A,T1184G	745	617	38	31	11	10	0	9	0	0	1	0	0	0	0	14	0	1	0	0	0	0	0	1	0	0	0	0	0	3	0	0	0	0	0	0	0	0	0	0	0	0	0	0	0	0	0
1	ACAATGTTGTTGCAT	T76C,T123A,T201A,A202T,C451T,G534A,A564G,A721G,A898T,T941C,A1230T	350	234	78	14	0	6	0	9	0	0	0	0	0	0	0	3	0	3	0	0	0	0	0	0	0	0	0	0	0	0	0	0	0	0	0	0	0	0	0	0	0	0	0	0	0	0	0
1	ACACAAAGGACATTA	T32C,T316A,A440T,G716T,T1063C,A1166G,T1177A	1382	1202	45	17	66	18	1	2	0	0	1	0	0	0	0	8	0	0	0	0	0	0	0	1	0	0	0	0	0	3	0	0	0	0	0	0	0	0	0	0	0	0	0	0	0	0	0
1	ACACAAGGCGGTCGA	T397A	944	824	44	17	6	19	2	3	0	0	0	0	0	0	0	9	0	7	0	0	0	0	0	0	0	0	0	0	0	0	0	0	0	1	0	0	0	0	0	0	0	0	0	0	0	0	0
1	ACACAATATATAACG	A216T,A350T,T387C,C439T,GC687G,G716A,T881A	768	463	20	10	242	6	4	1	0	0	0	0	0	0	0	1	0	1	0	0	0	0	0	0	0	0	0	0	0	3	0	0	0	0	0	0	0	0	0	0	0	0	0	0	0	0	0
1	ACACACGGGTACACG	A86T,C368A,A450T,C567A,A625T,C796T,T922A,C1099T,A1118T,C1145T	1380	1235	42	22	14	41	0	0	0	0	0	0	0	0	0	12	0	1	0	0	0	0	0	0	0	0	0	0	0	1	0	0	0	0	0	0	0	0	0	0	0	0	0	0	0	0	0
1	ACACAGATGGAAATG	AC48A,T80C,C82A,T162C,A329T,A594T,G614T,C705A,T706C,T845C,C1124T,A1133T,A1149G	965	827	22	22	36	25	3	0	0	0	0	0	0	0	0	19	0	2	0	0	0	0	0	0	0	0	0	0	0	1	0	0	0	0	0	0	0	0	0	0	0	1	0	0	0	0	0
1	ACACATAGTGGCCAG	-	393	352	16	6	1	14	0	0	0	0	0	0	0	0	0	2	0	0	0	0	0	0	0	0	0	0	0	0	0	0	0	0	0	0	0	0	0	0	0	0	0	0	0	0	0	0	0
1	ACACATTTAGGAATT	T76A,GC81G,A398G,T1064A	1019	883	67	22	22	7	1	2	0	0	0	0	0	0	0	5	0	0	0	0	0	0	0	0	0	0	0	0	0	0	0	0	0	0	0	0	0	0	0	0	0	0	0	0	0	0	0
1	ACACCCGATAATACG	T463C,C486G,A654T,A734C,G798GA,G982A,A1044T,G1113A,T1140A	2390	1665	634	8	13	33	0	1	0	0	2	0	0	0	0	23	0	0	0	0	0	0	0	0	0	0	0	0	0	1	0	0	0	0	0	0	0	0	0	0	0	1	0	0	1	0	0
1	ACACCCGTTATATAA	T105C,G240C,G245T,G291A,G348T,G377T,A643T,G753T,G793T,T896A,A1166G,G1189T	1086	690	226	12	60	38	13	29	0	0	1	0	0	0	0	5	0	0	0	0	0	0	0	0	0	1	0	0	0	2	0	0	0	1	0	0	0	0	0	0	0	0	0	0	0	0	0
1	ACACCTGACCGGCTA	A217G,A237G,C394A,G408C,T633A,T725C,A727T,A814C,T824C,G838A,T911C,T1034A,C1146T	156	65	5	18	1	65	1	0	0	0	1	0	0	0	0	0	0	0	0	0	0	0	0	0	0	0	0	0	0	0	0	0	0	0	0	0	0	0	0	0	0	0	0	0	0	0	0
1	ACACGACCTTTTCGA	C360A,A385T,C456T,G601T,T943C,C1013T,T1060A,G1195A	1198	1031	60	39	32	4	0	1	0	1	3	0	0	0	0	12	1	3	0	0	0	0	0	2	0	0	0	0	0	0	0	0	0	0	0	0	0	0	0	0	0	0	0	0	0	0	0
1	ACACGAGTAAGTTGG	T28A,T109C,C134T,T164A,TC457T,A482G,T633C,T731A,G745A,G825T,T887C,T955C,A1097G,G1162T,G1262A	3944	3672	84	20	86	41	0	0	0	0	1	0	0	0	0	12	0	1	0	0	0	0	0	1	0	0	0	0	0	0	0	0	0	1	0	0	0	0	0	0	0	0	0	0	0	0	0
1	ACACGATTAATTTTT	C175T,A294T,T302A,T345A,A429T,T571C,C582T,A594G,TG599T,T649A,G681A,T888A,A1098T	526	459	26	13	3	11	0	3	0	0	0	0	0	0	0	2	0	0	0	0	0	0	0	0	0	0	0	0	0	0	0	0	0	0	0	0	0	0	0	0	0	0	0	0	0	0	0
1	ACACGGCATCAGGTA	A69C,A260T,T399C,A411T,A795T,A1139G	1113	909	101	36	23	22	0	6	0	0	0	0	0	0	0	10	0	0	0	0	0	0	0	0	0	0	0	0	0	0	0	0	0	2	0	0	0	0	0	0	0	0	0	0	0	0	0
1	ACACGGGCCGTCATT	-	761	648	50	25	12	8	0	5	0	0	1	0	0	0	0	7	0	0	0	0	0	0	0	0	0	0	0	0	0	1	0	0	0	0	0	0	0	0	0	0	0	0	0	0	0	0	0
1	ACACGGGGGTTAAAT	T90C,A258G,T469C,A898G,C1117G	1196	608	387	9	130	17	13	3	0	0	0	0	0	0	0	6	0	0	0	0	0	0	0	0	0	0	0	0	0	1	0	0	0	0	0	0	0	0	0	0	0	0	0	0	0	0	0
1	ACACGTCTAGCTGGA	A265T,C369T,T546A,A643T,G794T,G1028T	1786	1400	200	8	118	11	0	22	0	0	1	0	0	0	0	10	0	2	0	0	0	0	0	0	0	1	0	0	0	0	0	0	0	0	0	0	0	0	0	0	0	0	0	0	2	0	0
1	ACACTATAGATGACA	-	364	312	18	9	10	3	0	1	0	0	0	0	0	0	0	10	0	0	0	0	0	0	0	0	0	0	0	0	0	0	0	0	0	0	0	0	0	0	0	0	0	0	0	0	0	0	0
1	ACACTCACTAAAAGG	A247G,C906T,G1027A,T1085A,A1108T,CG1129C	779	72	19	63	4	5	2	0	0	0	0	0	0	0	0	0	0	0	0	0	536	0	0	0	0	0	0	0	0	0	0	0	22	0	0	0	0	0	0	0	0	0	0	0	1	0	0
1	ACACTCTGGTGTACT	T201C,T696C,C755A,G839A,A901T,T922C,C1199T	1292	1056	41	37	101	34	2	2	0	0	1	0	0	0	0	1	2	1	0	0	0	0	0	0	0	0	0	0	0	1	0	0	0	1	0	0	0	0	0	0	0	0	0	0	0	0	0
1	ACACTTACTTCTAAG	T364A,C434T,C524T,C673A,A723T,C807A,A814G,T837C,T961C,T1010G,T1055C	440	392	13	15	1	3	0	8	0	0	0	0	0	0	0	0	0	0	0	0	0	0	0	0	0	3	0	0	0	0	0	0	0	0	0	0	0	0	0	0	0	0	0	0	0	0	0
1	ACACTTATCTTGCAC	T296A,T392C,G418T,T979C	814	669	50	10	20	34	1	1	0	0	0	0	0	0	0	8	2	0	0	0	0	0	0	0	0	0	0	0	0	0	0	0	0	1	0	0	0	0	0	0	0	0	0	0	0	0	0
1	ACACTTCTTCCGCTG	G36A,A44T,C73A,G179T,T263C,A290G,T382C,G419T,T426A,T560A,G662T,A739G,A814G,A874T,GT899G,C918T,A1118G,A1220T	213	160	27	11	6	6	0	1	0	0	0	0	0	0	0	1	0	0	0	0	0	0	0	0	0	0	0	0	0	0	0	0	0	0	0	0	0	0	0	0	0	0	0	0	0	0	0
1	ACAGAAGGTAAATGT	T121A,C122G,C166A,A176T,G343T,C373A,G430A,C439T,T748A,A831C,C931G,G1067T,A1134G	320	56	148	76	1	19	0	3	0	0	0	0	0	0	0	0	0	3	0	0	0	0	0	1	0	2	0	0	0	2	0	0	0	2	0	0	0	0	0	0	0	0	1	0	0	0	0
1	ACAGACACGTACTTA	A128C,G520A,G753A,C790T,C880T,A964G,A1059G,T1087A	513	427	39	21	14	2	0	1	0	0	0	0	0	0	0	7	1	0	0	0	0	0	0	0	0	0	0	0	0	0	0	0	0	0	0	0	0	0	0	0	0	0	0	0	0	0	0
1	ACAGACGTGTATGTG	A450G,T628C,C918T,G1203A	1653	1271	259	36	27	23	1	4	0	1	0	0	0	0	0	8	1	0	1	0	0	0	0	0	0	0	0	0	0	0	0	0	0	0	0	0	0	0	0	0	0	0	0	0	0	0	0
1	ACAGACTACACCTGG	A48T,A330T,AC440A,C554T,G629T,G810T	594	492	33	29	10	7	0	3	0	0	0	0	0	0	0	10	0	0	0	0	0	0	0	0	0	0	0	0	0	0	0	0	0	0	0	0	0	0	0	0	0	0	0	0	0	0	0
1	ACAGACTTTAGCTGG	G45T,C99T,C589T,A854G,T1030C,C1138A,G1186T	174	87	6	10	7	60	1	1	0	0	0	0	0	0	0	1	0	0	0	0	0	0	0	0	0	0	0	0	0	1	0	0	0	0	0	0	0	0	0	0	0	0	0	0	0	0	0
1	ACAGAGATTTAGAGT	G25A,T142C,A376G,A671G,G684C,C807T,T824C,G834T,A1059G,T1087C	322	228	37	23	1	1	0	12	0	0	0	0	0	0	0	2	0	0	0	0	0	0	0	0	0	0	0	0	0	0	0	0	0	0	0	0	0	0	0	0	0	0	0	0	0	0	0
1	ACAGAGGAAACTATA	A260T,C504A,T632C,G687GC,C864T,T1023C,G1048A,A1118T	223	117	9	20	10	47	5	2	0	0	0	0	0	0	0	1	0	3	0	0	0	0	0	0	0	0	0	0	0	0	0	0	0	4	0	0	0	0	0	0	0	0	0	0	0	0	0
1	ACAGAGTGTAAGGCA	C88T,T494A,C631A,C655T,C679T,G743T,G830T,T955C,T1182C	770	31	703	21	3	0	0	2	0	0	0	0	0	0	0	0	0	0	0	0	0	0	0	0	0	1	0	0	0	0	0	0	0	0	0	0	0	0	0	0	0	0	0	0	6	0	0
1	ACAGATACCGTGCGT	A234T,T267C,A411G,A440T,T945G,T955C,G1053A,G1089T,T1158A,A1188G,C1200G	559	411	14	40	5	73	0	0	0	1	0	0	0	0	0	10	0	1	0	0	0	0	0	0	0	0	0	0	0	0	0	0	0	0	0	0	0	0	0	0	0	0	0	0	0	0	0
1	ACAGCCAACTGTTGA	C93T,G108A,G116T,T177C,T584C,A739T,T989A,T1010A	813	665	77	10	10	3	0	23	0	0	1	0	0	0	0	20	0	0	0	0	0	0	0	0	0	2	0	0	0	0	0	0	0	0	0	0	0	0	0	0	0	0	0	0	0	0	0
1	ACAGCCATACGCGCG	G115T,A294G,T382A,T425C,T748C,A774T	387	113	181	29	5	9	0	5	0	0	1	0	0	0	0	4	0	0	0	0	0	0	0	0	0	1	0	0	0	1	0	0	0	1	0	0	0	0	0	0	0	0	0	0	0	0	0
1	ACAGCCGCCGACCTA	C151A,C167T,T316C,G384A,G406A,A450G,C470T,C539T,G596A,G602A,A829G,T837C,T932C,G948A,T967A	1775	1348	203	20	125	44	3	1	0	0	0	0	0	0	0	19	0	0	0	0	0	0	0	0	0	0	0	0	0	1	0	0	0	0	0	0	0	0	0	0	0	0	0	0	0	0	0
1	ACAGCCTATTCCAGA	G25T,G393C,TC432T,A814T,G842T,T947C,G1150T,T1198C	352	290	23	22	3	8	0	2	0	0	0	0	0	0	0	1	0	0	0	0	0	0	0	0	0	0	0	0	0	0	0	0	0	0	0	0	0	0	0	0	0	0	0	0	0	0	0
1	ACAGCGCCCTTGAGG	C38A,C82T,T270C,C447T,T561A,A573T,T696A,C809T,A848T,T881C,C1129G	1151	894	84	13	118	22	2	0	0	0	1	0	0	0	0	0	1	0	0	0	0	1	0	0	0	1	0	0	0	4	0	0	0	0	0	0	0	0	0	0	0	0	0	0	0	0	0
1	ACAGCGGAATTGCT	C79T,A265T,G347T,C624A,TG718T,G948T,G1131T,G1157A	1279	890	193	39	78	48	4	5	0	0	0	0	0	0	0	4	0	1	0	0	0	0	0	0	0	0	0	0	0	1	0	0	0	0	0	0	0	0	0	0	0	0	0	0	0	0	0
1	ACAGCTACTAAACTA	T319C,G393A,A563G,A653T,A727C,G766A,A831AG,C859A,G950A,A1210G	857	447	55	162	14	14	1	0	0	0	1	0	0	0	38	13	0	0	0	0	0	0	0	0	0	1	0	0	0	0	0	0	0	0	0	0	0	0	0	0	0	0	0	0	0	0	0
1	ACAGCTTATGTTAAG	G205T,C310T,C369A,T432TC,C442T,A855T,T858A,T891G,T945C,T963C,T1018A,T1019A,T1075C,G1096A,C1172A	206	193	4	2	1	0	0	4	0	0	0	0	0	0	0	1	0	0	0	0	0	0	0	0	0	0	0	0	0	0	0	0	0	0	0	0	0	0	0	0	0	0	0	0	0	0	0
1	ACAGGACAAGAGCTT	G144A,T296A,T380A,T792C,G1162T,T1204C,A1214G,G1245A	1517	1279	94	34	44	32	1	6	0	2	2	0	0	0	0	7	0	2	0	0	0	0	0	0	0	0	0	0	0	0	0	0	0	0	0	0	0	0	0	0	0	0	0	0	0	0	0
1	ACAGGATTTGCGCGG	T568C,C741T,A783G,T922A,G1131T,T1140G,T1152A,T1224C	1480	1296	36	27	40	43	1	1	0	0	0	0	0	0	0	15	0	0	0	0	0	0	0	0	0	0	0	0	0	0	0	0	0	0	1	0	0	0	0	0	0	0	0	0	0	0	0
1	ACAGGCATATTAGTT	T11A,T319A,C454A,A625G,A698G,T947A,C970A,T1010C,T1064A,T1103C	1138	956	106	24	25	6	0	7	0	1	1	0	0	0	0	3	1	2	0	0	0	0	0	0	0	0	0	0	0	0	0	0	0	0	1	0	0	0	0	0	0	0	0	0	0	0	0
1	ACAGGCCATTTGGGT	-	264	221	23	7	2	4	1	3	0	0	0	0	0	0	0	1	0	0	0	0	0	0	0	0	0	0	0	0	0	0	0	0	0	0	0	0	0	0	0	0	0	0	0	0	0	0	0
1	ACAGGCCGATTAACG	C84A,A101T,C130A,A181G,A530G,T626A,A723T,G737A,T818A,T887C,T983C,C1129T,A1133T	1115	992	25	31	41	7	2	0	0	0	0	0	0	0	0	9	0	0	0	0	0	0	0	0	0	0	0	0	0	2	0	0	0	0	0	0	0	0	0	0	0	0	0	0	0	0	0
1	ACAGGCGTATCAACT	T177A,A236G,T397C,A450T,T641A,T837C,T1050C,G1083T	256	203	18	17	2	1	0	0	0	0	0	0	0	0	0	9	0	0	0	0	0	0	0	0	0	0	0	0	0	0	0	0	0	4	0	0	0	0	0	0	0	0	0	0	0	0	0
1	ACAGGGCCACTCTAT	A192T,A370T,T514A,A788G,A816G,A827G,G838T,T1004C,T1023A,G1040T	363	0	11	39	0	290	10	0	0	0	0	0	0	0	0	0	0	0	0	0	0	0	0	0	0	0	0	0	0	0	0	0	0	6	0	0	0	0	0	0	0	0	0	0	0	0	0
1	ACAGGGTACGCTACA	T80A,A349T,C439T,T611C,G1009A,G1203A,T1224A	2728	2353	204	31	42	31	1	18	0	0	0	0	0	0	0	26	1	2	0	0	0	0	0	0	0	0	0	0	0	0	0	0	0	3	0	0	0	0	0	0	0	0	0	0	0	0	0
1	ACAGGTCCACCTGGA	G187A,A195G,A816G,T902A,G951A	667	555	45	25	13	19	0	1	0	0	0	0	0	0	0	2	0	0	0	0	0	0	0	0	0	0	0	0	0	0	0	0	0	0	0	0	0	0	0	0	0	0	0	0	0	0	0
1	ACAGGTGAAACCCGA	T263A,C441G,A511G,A526T,G730A,C767A,C787A,G810T,A844T,G1053A,G1186T,A1192G	1061	597	98	26	13	304	12	6	0	0	0	0	0	0	0	1	0	0	0	0	0	0	0	0	0	0	0	0	0	0	0	0	0	0	0	0	0	0	0	0	0	0	0	0	0	0	0
1	ACAGGTGAGTGCTTG	T90C,T321C,C468T,G661T,G794A,G810A,G1045C,A1148G	665	478	20	39	65	45	6	0	0	0	0	0	0	0	0	2	0	0	0	0	0	0	0	0	0	0	0	0	0	6	0	0	0	0	0	0	0	0	0	0	0	0	0	0	0	0	0
1	ACAGGTTGGAAAAGT	G96T,A237G,A243T,C261T,T321A,A336C,ACT370A,G418T,C496T,T714A,C919T,T920A,T932A,C1165A	670	501	81	23	16	31	0	1	0	0	0	0	0	0	0	8	1	1	0	0	0	0	0	0	0	0	0	0	0	0	0	0	0	0	0	0	0	0	0	0	0	0	0	0	0	0	0
1	ACAGGTTTGTTGAGA	A26C,T183C,G250A,A497T,A791T,GA847G,T914C,T1062C	3622	2428	884	43	207	16	0	6	0	1	1	0	0	0	0	15	0	3	0	0	0	0	0	0	0	0	0	0	0	0	0	0	0	0	0	0	0	0	0	0	0	0	0	0	0	0	0
1	ACAGTCCATCTCAAG	T28C,A350G,A497G,A551G,G595T,T729A,C750T,G847A,T934A,A1118T	1303	1057	75	28	91	23	5	1	0	0	0	0	0	0	0	16	1	0	0	0	0	0	0	0	0	0	0	0	0	1	0	0	0	0	0	0	0	0	0	0	0	0	0	0	0	0	0
1	ACAGTCGTGGCAACA	C113T,G214T,G286A,C442A,A476G,A497G,T632C,TG718T,AG771A,G871T,C880A,T936C,G1213T	828	521	80	67	5	14	0	2	0	0	0	0	0	0	0	3	0	3	0	0	0	0	0	1	0	1	0	0	0	0	0	123	0	0	0	0	0	0	0	0	0	0	0	0	0	0	0
1	ACAGTGAAGCGAAAC	G110A,G343T,G1021A	2490	2110	256	23	26	17	0	18	0	0	0	0	0	0	0	15	4	1	0	0	0	0	0	0	0	2	0	0	0	0	0	0	0	0	0	0	0	0	0	0	0	0	0	0	0	0	0
1	ACAGTGCGATTTACT	T61C,C198A,A265T,T409A,A594G,G781T,A831G,C917A,A1179G,C1234T	248	211	22	4	5	2	0	1	0	0	0	0	0	0	0	1	0	0	0	0	0	0	0	0	0	1	0	0	0	0	0	0	0	0	0	0	0	0	0	0	0	0	0	0	0	0	0
1	ACAGTGTTATGTTAG	A59T,C113T,C513T,C673A,T744C,C1037T,A1168G	612	30	501	50	2	2	0	19	0	0	0	0	0	0	0	0	0	0	0	0	0	0	0	0	0	3	0	0	0	0	0	0	0	1	0	0	0	0	0	0	0	0	0	0	0	0	0
1	ACAGTGTTGGTTGTC	C68T,A180G,C190A,T267A,G352A,T599A,G830A,A874G,T1001C	1069	881	78	15	40	33	3	4	0	2	0	0	0	0	0	7	0	0	0	0	0	0	0	0	0	1	0	0	0	0	0	0	0	0	0	0	0	0	0	0	0	0	0	0	0	0	0
1	ACAGTTAACTAGAGA	C63T,T123C,A180G,G231A,A401T,C515A,TA561T,G591A,T676C,G724T,A840T,T888C,T914A	483	382	32	9	23	11	1	2	0	1	0	0	0	0	0	18	0	2	0	0	0	0	0	0	0	0	0	0	0	0	0	0	0	1	0	0	0	0	0	0	0	0	0	0	0	0	0
1	ACAGTTCCTGCCTAA	T213A,A229T,T268C,C619T	217	188	16	4	4	3	0	1	0	0	0	0	0	0	0	0	0	0	0	0	0	0	0	0	0	0	0	0	0	0	0	0	0	0	0	0	0	0	0	0	0	0	0	0	0	0	0
1	ACAGTTTGGGGTAAA	-	528	467	30	8	8	9	0	2	0	0	0	0	0	0	0	2	0	0	0	0	0	1	0	0	0	0	0	0	0	0	0	0	0	0	0	0	0	0	0	0	0	0	1	0	0	0	0
1	ACATAAGGGTACGTC	C41T,TG105T,G327C,C363T,G509C,C566T,T668C	1778	1545	44	41	11	54	4	2	0	0	0	0	0	0	0	42	0	3	0	0	0	2	0	0	0	0	0	0	0	0	0	0	0	0	0	0	0	0	0	0	0	0	0	0	0	0	0
1	ACATACACGGTCGGA	TA328T,T364A,T568A,C593T,T605A,G811A,G867T,T891G,G950A,T1035C,G1089A,G1252A	698	424	18	139	18	5	0	0	0	0	1	0	0	0	5	3	1	0	0	0	0	0	0	0	0	0	0	0	0	1	0	0	0	0	0	0	0	0	0	0	0	0	0	0	0	0	0
1	ACATACAGGTTACCT	G42C,A196G,T528A,T590C,T628C,C750T,A797G,A802G,G811A,C815T,G830T,G905A,C913T,A1094T,C1235A	197	178	0	3	9	4	0	0	0	0	0	0	0	0	0	1	0	2	0	0	0	0	0	0	0	0	0	0	0	0	0	0	0	0	0	0	0	0	0	0	0	0	0	0	0	0	0
1	ACATACGCAATCGAA	CG35C,A46G,A625G,C722T,A778G,G793A,T895A,C946A,T1154A	469	373	50	10	12	10	0	0	0	0	0	0	0	0	0	7	0	0	0	0	0	0	0	0	0	0	0	0	0	0	0	0	0	0	0	0	0	0	0	0	0	0	0	0	0	0	0
1	ACATACTCTCGTAGA	C34T,G116T,A131T,A290G,A575G,C929T,GC1113G	681	514	69	15	13	37	5	8	0	0	0	0	0	0	0	12	1	1	0	0	0	0	0	0	0	1	0	0	0	0	0	0	0	0	0	0	0	0	0	0	0	0	0	0	0	0	0
1	ACATAGCGAAAAAA	-	410	358	17	8	5	7	1	3	0	0	0	0	0	0	0	4	0	0	0	0	0	0	0	0	0	0	0	0	0	0	0	0	0	2	0	0	0	0	0	0	0	0	0	0	0	0	0
1	ACATAGTCTACCCGG	C39A,C151T,C300T,G412T,T544C,G661T,AT728A,T914C,T1035A,G1042A	201	69	11	36	5	66	12	0	0	0	0	0	0	0	0	0	0	0	0	0	0	0	0	0	0	0	0	0	0	1	0	0	0	0	0	0	0	0	0	0	0	0	0	0	0	0	0
1	ACATATGTTAAACGG	C31A,G58T,T296A,A414T,C566A,G793T,G868A,T902C,C998T,G1076T,C1078T,G1086A,C1151T	169	130	4	19	3	11	0	0	0	0	0	0	0	0	0	1	0	0	0	0	0	0	0	0	0	0	0	0	0	0	0	0	0	0	0	0	0	0	0	0	0	0	0	0	0	0	0
1	ACATCAAATCAGCAT	G54T,T425C,C582T,A728G,G890T	1550	1201	214	35	23	31	1	4	0	0	1	0	0	0	0	21	0	0	0	0	0	0	0	0	0	1	0	0	0	0	0	0	0	0	0	0	0	0	0	0	0	0	0	0	0	0	0
1	ACATCATGATGGAGT	A192G,A216T,G269A,G958A,C986A,C1025A,A1098G,T1103C	995	836	60	19	12	17	2	6	0	1	0	0	0	0	0	3	1	0	0	0	0	0	0	0	0	0	0	0	0	0	0	0	0	0	0	0	0	0	0	0	0	0	0	0	0	0	0
1	ACATCCTGTTTAGCT	C104A,A551T,A791T,G801T,T1023A	1916	1259	419	53	66	66	2	3	0	0	0	0	0	0	0	13	0	0	0	0	0	0	0	0	0	1	0	0	0	0	0	0	0	2	0	0	0	0	0	0	0	0	0	0	4	0	0
1	ACATCGACAATGACA	C43A,A136G,T255C,G361A,C466A,G487A,G615A,G735A,G737A,A797T,C938A,T987C,G1061T,T1206A	2727	1660	176	30	576	178	58	3	0	1	1	0	0	0	0	23	1	1	0	0	0	0	0	0	0	0	0	0	0	6	0	0	0	0	0	0	0	0	0	0	0	0	0	0	0	0	0
1	ACATCGGGGCACATG	T177A,G211A,G223C,T528C,A643T,A1210G	213	174	9	3	12	6	0	0	0	0	0	0	0	0	0	4	0	0	0	0	0	0	0	0	0	2	0	0	0	0	0	0	0	0	0	0	0	0	0	0	0	0	0	0	0	0	0
1	ACATCGTATAAGGGG	G25A,C82G,C83A,C148A,A315T,A576G,C589A,C623T,G735A,G834C,T975A,G1132T	892	749	42	8	14	42	0	11	0	0	0	0	0	0	0	14	0	2	0	0	0	0	0	1	0	0	0	0	0	0	0	0	0	0	1	0	0	0	0	0	0	1	0	0	0	0	0
1	ACATCGTGAGGAGGT	C65A,C83A,C130A,C158A,G191T,A209G,T328G,TC367T,C461T,A480T,A505G,C527A,G847T,C1174T	247	220	6	7	1	9	0	0	0	0	0	0	0	0	0	2	0	1	0	0	0	0	0	0	0	0	0	0	0	0	0	0	0	0	0	0	0	0	0	0	0	0	0	0	0	0	0
1	ACATCTTATCCGTTA	G115T,A195T,T306C,C456T,G1021A,C1164T,A1214T	687	600	47	7	10	6	0	1	0	0	0	0	0	0	0	11	0	0	0	0	0	0	0	0	0	0	0	0	0	0	0	0	0	0	0	0	0	0	0	0	0	0	0	0	0	0	0
1	ACATCTTGTGGGATT	C27T,T56A,T224C,T334C,G351A,T367C,C424G,C435A,A551T,C642G,G849T,A866T,A1095T	133	104	8	13	6	1	0	0	0	0	0	0	0	0	0	1	0	0	0	0	0	0	0	0	0	0	0	0	0	0	0	0	0	0	0	0	0	0	0	0	0	0	0	0	0	0	0
1	ACATGAAAGTGGCTG	CG114C,A332G,G337T,C417T,C709T,C927T,A1166G	1225	957	116	26	23	61	1	6	0	0	0	0	0	0	0	16	1	2	0	0	0	0	0	0	0	0	0	0	0	2	0	0	0	7	0	0	0	0	0	0	0	1	0	0	0	0	0
1	ACATGACTAGCCAAA	C84T,C442A,G711T,A827G	1572	1320	67	27	50	36	4	0	0	0	1	0	0	0	0	42	5	7	0	0	0	0	0	0	0	0	0	0	0	1	0	0	0	0	0	0	0	0	0	0	0	0	1	0	0	0	0
1	ACATGCATTTATCCG	TC90T,G103A,A293T,A414T,G735T,C1016T,T1236A	870	701	24	56	18	49	1	1	0	1	0	0	0	0	0	6	0	0	0	0	0	0	0	1	0	1	0	0	0	0	0	0	0	0	0	0	0	0	0	0	0	0	0	0	0	0	0
1	ACATGCCTGGTAGTA	A52T,A227G,G384A,T503A,C554A,T628C,T649C,C1125T,A1166G	2009	1658	141	28	15	78	0	2	0	0	1	0	0	0	0	62	1	0	0	0	0	0	0	0	0	0	0	0	0	0	0	0	0	0	0	0	0	0	0	0	0	0	0	0	0	0	0
1	ACATGCCTTGGCCAC	A228G,G408A,T459A,A594G,C880T,G1111T,C1145A,C1146T,A1149G,C1219T	949	764	67	17	29	26	3	4	0	0	1	0	0	0	0	12	0	4	0	0	0	0	0	0	0	0	0	0	0	0	0	0	0	0	0	0	0	0	0	0	0	0	0	0	0	0	0
1	ACATGGTGTCTACGC	G133A,C171T,A217G,A259T,T296A,T364A,G498A,C592T,T920G,C1107T	475	406	17	20	6	19	0	3	0	0	0	0	0	0	0	2	0	0	0	0	0	0	0	0	0	0	0	0	0	0	0	0	0	0	0	0	0	0	0	0	0	0	0	0	0	0	0
1	ACATGTATCGGGTTT	C145T,C287A,C513T,C683T,A776G,A829T,T878C,G1190A	3668	3135	140	42	70	161	7	6	0	1	0	0	0	0	0	46	2	2	0	0	0	0	0	2	0	0	0	0	0	0	0	0	0	0	0	0	0	0	0	0	0	0	0	0	1	0	0
1	ACATGTTGTAAAGTA	C127G,C146A,C169T,G235T,TG255T,A474T,T632C,G708C,A844G,G1041A,G1135T,C1208A	597	20	327	1	152	1	62	0	0	0	0	0	0	0	0	0	0	0	0	0	0	0	0	0	0	0	0	0	0	10	0	0	0	0	0	0	0	0	0	0	0	0	0	0	0	0	0
1	ACATTATACTCTAAA	C68A,G178T,T204A,G264A,C273A,T345C,C360A,A551G,T584C,T670A,T985A,T1014A,G1086A,A1134G,A1142G,G1186T	368	268	87	1	2	0	0	3	0	0	0	0	0	0	0	5	0	0	0	0	0	0	0	0	0	0	0	0	0	0	0	0	0	0	0	0	0	0	0	0	0	0	0	0	0	0	0
1	ACATTATGGGACCAA	C688T,T824A,G882C,G908A,T993A	390	307	35	3	36	5	0	0	0	0	0	0	0	0	0	0	0	0	0	0	0	0	0	0	0	0	0	0	0	0	0	0	0	0	0	0	0	0	0	0	0	0	0	0	0	0	0
1	ACATTATTCCCCATT	T296A,T469A,A511T,C522A,T536G,C623T,T824A,C996T,T1055C,T1063C	989	805	87	4	81	1	1	1	0	0	0	0	0	0	0	6	0	0	0	0	0	0	0	0	0	0	0	0	0	1	0	0	0	0	0	0	0	0	0	0	0	0	0	0	0	0	0
1	ACATTATTCGTTTG	C200A,T372C,C619A,T805C,T895A,T963A,T1008A,T1063C	210	183	10	5	2	0	0	7	0	0	0	0	0	0	0	2	0	0	0	0	0	0	0	0	0	0	0	0	0	0	0	0	0	0	0	0	0	0	0	0	0	0	1	0	0	0	0
1	ACATTCAGCGTTTAA	T61C,A243G,A516G,T626C,T718C,A727C,A829T,C836A,C1223A	2092	1795	63	44	76	54	5	5	0	0	0	0	0	0	0	27	1	2	1	0	0	0	0	0	0	0	0	0	0	0	0	0	0	1	0	0	0	0	0	0	0	0	0	0	0	0	0
1	ACATTCTATGCCACG	T322C,G415C,C598A,A700T,A762G,A817T,A844G,T1062A,C1211T	1025	890	66	14	22	12	0	0	0	0	2	0	0	0	0	6	0	1	0	0	0	0	0	0	0	0	0	0	0	0	0	0	0	2	0	0	0	0	0	0	0	0	0	0	0	0	0
1	ACATTGGTTCAAGTT	G33T,A86T,T139A,A243G,T372G,C456A,C464A,C695A,C712G,C787A,A1072C	2014	1803	70	28	101	0	0	5	0	0	0	0	0	0	0	0	0	3	0	0	0	0	0	0	0	0	0	0	0	1	0	0	0	0	0	0	0	0	0	0	0	0	0	0	0	0	0
1	ACATTTAAGCGGAAC	C112T,C470A,C504T,A563G,T635A,G785A,T1121A	1306	205	831	4	214	4	5	9	0	0	0	0	0	0	0	2	0	1	0	0	0	0	0	0	0	0	0	0	0	6	0	0	0	0	0	0	0	0	0	0	0	0	0	0	3	0	0
1	ACATTTGACTTGAAT	GC36G,C127G,A242T,T288C,T426C,A429T,C453T,T469A,T744A,A795C,G868C,A876G,A904T,T941A,T966A,T991C,G1081A,G1130T	4424	104	4261	4	1	0	0	0	0	0	0	0	0	0	0	0	0	1	0	0	0	0	0	1	0	0	0	0	0	1	0	0	0	0	0	0	0	0	0	0	0	0	0	0	42	0	0
1	ACCAAAGATTACTTG	-	359	308	20	12	5	7	0	1	0	0	0	0	0	0	0	2	1	0	0	0	0	0	0	0	0	2	0	0	0	0	0	0	0	0	0	0	0	0	0	0	0	0	0	0	1	0	0
1	ACCAAAGCCAGTGTA	T274A,TC312T,TC432T,A564G,G754A,A788C,A840T,G872A,T910C,C924G,A1098T,C1125A,G1161A,A1179T,T1224A	568	442	39	56	8	4	0	1	0	0	0	0	0	0	0	4	0	0	0	0	0	0	0	0	0	1	0	0	0	0	0	0	0	0	0	0	0	0	0	0	0	0	0	0	0	0	0
1	ACCAACTCATTGCTT	C41A,A117G,C173A,A209G,A339T,T499A,C513A,A516T,T519C,T571G,T634C	270	245	8	7	1	7	0	0	0	0	0	0	0	0	0	1	0	0	0	0	0	0	0	0	0	0	0	0	0	0	0	0	0	0	0	0	0	0	0	0	0	1	0	0	0	0	0
1	ACCAACTCCAGGCCC	G418A,C435A,G490A,C524A,TG584T,A671G,T1055G	289	220	12	21	4	19	0	0	0	0	1	0	0	0	0	5	0	0	0	0	0	0	0	0	0	0	0	0	0	1	0	0	0	0	0	0	0	0	0	0	0	0	0	0	0	0	0
1	ACCAAGATTGTGAGA	T155C,G384C,A429G,T670A,T916A,T999A,TG1026T,C1065A,T1075C,A1133G	1470	1209	169	18	25	8	0	4	0	0	0	0	0	0	0	18	1	4	0	0	0	0	0	0	0	0	0	0	0	0	0	0	0	0	0	0	0	0	0	0	0	0	0	0	0	0	0
1	ACCAAGCTGAGATCA	-	559	457	32	22	17	11	0	1	0	1	0	0	0	0	0	10	0	4	0	0	0	0	0	0	0	0	0	0	0	0	0	0	0	0	0	0	0	0	0	0	0	0	0	0	0	0	0
1	ACCAAGGACACGTCG	G276T,A480T,T553C,C592T,G612A,G870T,T881C,G1143T	999	841	67	14	23	38	0	1	0	0	0	0	0	0	0	5	0	3	0	0	0	0	0	0	0	1	0	0	0	1	0	0	0	0	0	0	0	0	0	0	0	0	0	0	0	0	0
1	ACCAATCATAGATGA	G120A,G212T,T213A,T514A,T718C,A723T,G724A,G772T,A795G,T911A,T932A,T1177C,G1178T,AG1214A	325	261	14	17	19	7	0	0	0	0	0	0	0	0	0	4	0	0	0	0	0	0	0	0	0	0	0	0	0	0	0	0	0	0	0	0	0	0	0	0	0	0	0	0	0	0	0
1	ACCACACCATTCGTT	T132A,T153C,A170G,TG346T,G508T,C529T,A604G,T640G,G687C,T729A,A800C,A1039T,G1130T,G1180T	176	4	8	38	1	124	0	0	0	0	0	0	0	0	0	0	0	0	0	0	0	0	0	0	0	0	0	0	0	0	0	0	0	0	0	0	0	0	0	0	0	0	0	0	0	0	0
1	ACCACCTATCAGCTT	T152A,TG584T,G591A,A604T,CG683C	355	265	37	8	19	18	1	0	0	0	0	0	0	0	0	0	0	0	0	0	0	0	0	0	0	1	0	0	0	0	0	0	0	0	0	0	0	0	0	0	0	0	0	0	0	0	0
1	ACCACCTATCCCTGA	G36A,T105A,AC125A,T139C,G232GT,C424T,A573G,C750T,G890A,A1072G	1123	1019	41	25	20	0	0	2	0	0	1	0	0	0	0	2	1	0	0	0	0	0	0	0	0	0	0	0	0	1	0	0	0	0	0	0	0	0	0	0	0	0	0	0	0	0	0
1	ACCACCTTGAAGTCC	G70A,G277T,C388T,G413A,G420A,G587T,GC687G,G810A,T1008C,T1020C,A1059G	1486	1093	272	19	75	5	1	11	0	1	0	0	0	0	0	1	0	2	0	0	0	0	0	0	0	0	0	0	0	1	0	0	0	0	0	0	0	0	0	0	0	0	0	0	0	0	0
1	ACCACGGGGTTTCTC	G42A,C78T,C94T,A131G,A228G,T270C,A315G,G422A,TC432T,C437A,A474G,G495T,T536C,G550T,A698T,A797T,C997A,A1108T	4042	56	3597	4	360	2	8	0	0	0	0	0	0	0	0	0	0	0	0	0	0	0	0	0	0	0	0	0	0	2	0	0	0	0	0	0	0	0	0	0	0	0	1	0	0	0	0
1	ACCACTTAAGGGGAC	T379G,A746T,T792A,CA815C,T1014A,A1058T	2643	80	2497	22	6	3	0	22	0	1	1	0	0	0	0	0	0	0	0	0	0	0	0	0	0	6	0	0	0	0	0	0	0	0	0	0	0	0	0	0	0	0	0	0	0	0	0
1	ACCAGAGTGTTAGAG	C122A,G621T,T756C,T881A,A901T,C913A,CG949C,T1012A	1687	1323	245	28	43	9	2	26	0	0	0	0	0	0	0	3	1	1	0	0	0	1	0	0	0	0	0	0	0	0	0	0	0	0	0	0	0	0	0	0	0	0	0	0	0	0	0
1	ACCAGCTACTTACTT	C163A,G413A,G446C,T651A,A728G,C940T	133	104	19	3	0	3	0	4	0	0	0	0	0	0	0	0	0	0	0	0	0	0	0	0	0	0	0	0	0	0	0	0	0	0	0	0	0	0	0	0	0	0	0	0	0	0	0
1	ACCAGGCCTAGTGCA	T95A,C157G,A217G,A227T,A411G,G412A,T514C,C524G,A533T,TG541T,T571A,A575T,TG628T,C683A,G754T,T845A,T973C,T987C,T993C,A1094G,G1141T,A1253T	132	93	5	13	3	3	0	0	0	0	0	0	0	0	0	7	0	0	0	0	0	0	0	0	0	0	0	0	0	1	0	0	0	0	0	0	0	0	0	0	0	0	0	0	0	0	0
1	ACCAGGCGTCATAGA	T142C,T152A,G203A,G393A,T399G,T409C,T670C,A848G,T987A,C1116T,C1222T	391	345	21	2	9	4	0	0	0	0	0	0	0	0	0	8	0	0	0	0	0	0	0	0	0	0	0	0	0	0	0	0	0	0	0	0	0	0	0	0	0	0	0	0	0	0	0
1	ACCAGGTTAAACGGA	G24T,A411G,ACCTCTCTC452A,G549T,G819A,A827G,A855G,T1020A,T1055A,G1109A	1357	820	164	41	9	25	0	1	0	0	0	151	0	0	0	9	1	29	38	0	0	0	0	0	47	0	0	0	0	0	0	0	0	0	0	0	0	0	0	0	0	0	0	0	0	0	0
1	ACCAGTGAGGAGTAG	G393A,A400T,C456A,G481T,G752T,T911C,T934A,T939G,G1015T,A1072T,C1197T,G1239C	2825	2332	385	17	39	0	0	9	0	0	0	0	0	0	0	20	2	1	0	0	0	0	0	5	0	1	0	0	0	0	0	0	0	1	0	0	0	0	0	0	0	0	0	0	0	0	0
1	ACCAGTGCGTAATCG	-	1411	1175	104	32	29	28	2	8	0	0	0	0	0	0	0	13	0	0	0	0	0	0	0	1	0	1	0	0	0	4	0	0	0	0	0	0	0	0	0	0	0	0	0	0	0	0	0
1	ACCATCAACGGTTCA	C129T,C233A	2662	2137	249	79	63	75	1	6	0	0	1	0	0	0	0	29	0	1	0	0	0	0	0	0	0	2	0	0	0	2	0	0	0	1	0	0	0	0	0	0	0	0	0	0	1	0	0
1	ACCATCGCAGTCTAA	C161A,T302A,T387A,T519C,A574G,G601A,G646A,G716T,A746T,T896C,A1133T	1064	28	973	39	3	1	0	4	0	0	0	0	0	0	0	0	0	0	0	0	0	0	0	0	0	1	0	0	0	0	0	0	0	0	0	0	0	0	0	0	0	0	0	0	6	0	0
1	ACCATGATGCTTAAG	T651C,G664A,T718C,G794A,A802G,A844G,C1151A,A1220T	1489	1221	57	25	136	36	5	1	0	0	0	0	0	0	0	1	1	1	0	0	0	0	0	0	0	0	0	0	0	0	0	0	0	0	0	0	0	0	0	0	0	0	0	0	0	0	0
1	ACCATTCGGACTATT	A370C,T649A,G766A,G838C,T969C,TG1026T,T1055A,C1199T,C1212A,T1248C	877	730	77	29	8	2	0	13	0	0	1	0	0	0	0	1	0	0	0	0	0	0	0	0	0	0	0	0	0	0	0	0	0	0	0	0	0	0	0	13	0	0	0	0	0	0	0
1	ACCCAGCAAAGAACG	C39T,C72T,G423A,T599A,A643T,T696A,T714C,G758A,A817T,C1117T,T1177C,T1236A	895	460	290	27	87	11	0	6	0	0	0	0	0	0	0	1	2	0	0	0	0	0	0	0	0	2	0	0	0	1	0	0	0	1	0	0	0	0	0	0	0	0	0	0	1	0	0
1	ACCCAGGCGGAGGGT	C74T,G286A,T318A,A339T,G794A,A814C,C823G,GGA825G,A866G,G1067T,A1210G	542	223	6	16	6	274	8	1	0	0	0	0	0	0	0	2	0	0	0	0	0	0	0	0	0	0	0	0	0	0	0	0	0	2	0	0	0	0	0	0	0	0	0	0	0	0	0
1	ACCCATGACCAGATA	C73T,C83T,T213C,A265T,C434T,C451T,T544C,C597T,C695T,A762T,G832A,C940T,T1032A,A1167T	132	43	14	34	4	33	0	0	0	0	0	0	0	0	0	0	0	0	0	0	0	0	0	0	0	1	0	0	0	3	0	0	0	0	0	0	0	0	0	0	0	0	0	0	0	0	0
1	ACCCATTACAGTTGG	GA384G,G662T,G784A,G828T,A831T,A876G,G1187A,A1188G	1092	775	79	17	171	16	7	1	0	0	0	0	0	0	0	2	2	1	0	0	0	0	0	0	0	2	0	0	0	6	0	0	0	0	0	0	0	0	0	0	0	0	0	0	0	0	0
1	ACCCCACGTTTGAAG	G780A,A854G,T1004A,T1035C,C1078T,G1083T,T1202A	1988	500	58	592	18	6	0	1	192	1	1	0	0	0	0	9	0	0	0	0	0	0	0	0	0	0	0	0	0	1	0	0	0	2	0	0	0	0	0	0	0	0	0	0	0	0	0
1	ACCCCGGGGCGTATG	G178T,T207A,G277A,T387C,T407A,A429G,A526T,T578A,T620C,A644T,G808T,C836T,A1068T,C1115T	156	76	8	0	0	72	0	0	0	0	0	0	0	0	0	0	0	0	0	0	0	0	0	0	0	0	0	0	0	0	0	0	0	0	0	0	0	0	0	0	0	0	0	0	0	0	0
1	ACCCCTCGGGATGTT	A119T,T288A,T317A,C373T,C375T,A398AT,G406A,T578A,A608G,A844T,T1055A,T1060C,C1146T,GC1173G,A1238G	1438	1225	125	18	21	2	0	4	0	0	2	0	0	0	0	14	0	0	0	0	0	0	0	0	0	1	0	0	0	1	0	0	0	0	0	0	0	0	0	0	0	0	0	0	3	0	0
1	ACCCCTTTCGTTACG	A128G,A237G,C310T,C356T,A385G,G386A,G393A,A472G,AC511A,A526T,T541G,T634C,C726T,G742T,A771T,C812A,T858C,T865A,T989C,A1166G	2290	51	2118	23	5	3	0	74	0	0	0	0	0	0	0	0	0	0	0	0	0	0	0	0	0	0	0	0	0	1	0	0	0	0	0	0	0	0	0	0	0	0	0	0	2	0	0
1	ACCCGAGAACATATG	G22T,G54A,A136T,A385G,T426A,T967A,G1225A,A1238G	851	717	46	22	18	20	3	2	0	1	0	0	0	0	0	11	0	0	0	0	0	0	0	0	0	0	0	0	0	1	0	0	0	0	0	0	0	0	0	0	0	0	0	0	0	0	0
1	ACCCGATGTTTCTCC	C30A,TC432T,C522T,A562T,A603T,GC665G,T676C,G724C,T729C,A797G,C836A,C1122T,G1157A	2121	1631	132	35	214	59	7	4	0	0	1	0	0	0	0	22	0	3	0	0	0	0	0	2	0	1	0	0	0	0	0	0	0	0	0	0	0	0	0	0	0	0	0	0	0	0	0
1	ACCCGCACTTTAAAC	A128G,G191T,C335T,A497C,G614C,G664T,T837C,C1011T,G1067T,G1131T,A1134C,A1148G	814	191	24	17	31	440	102	2	0	0	0	0	0	0	0	0	0	0	0	0	0	0	0	0	0	0	0	0	0	2	0	0	0	0	0	0	0	0	0	0	0	0	0	0	0	0	0
1	ACCCGGCAGAGCAAA	C72T,C75T,T76A,T165A,T270G,G286T,TA328T,T407A,C525T,A727G,A746T,C823T,A827G,G830T,C1002T,T1075C,C1200A,A1210G,A1214C,G1225T	504	23	447	29	0	0	0	0	0	0	0	0	0	0	0	1	0	0	0	0	0	0	0	0	0	1	0	0	0	0	0	0	0	0	0	0	0	0	0	0	0	0	0	0	0	0	0
1	ACCCGTGACTCGATCA	T95C,A258T,T416A,A480G,A594G,A603G,A734T,G820T,G1040T	531	0	17	20	0	458	19	0	0	0	0	0	0	0	0	0	0	0	0	0	0	0	0	0	0	0	0	0	0	0	0	0	0	4	0	0	0	0	0	0	0	0	0	0	0	0	0
1	ACCCTATCATTGGC	G246A,C683A,T845A,T907C,T957A,T985A	568	496	29	8	11	14	0	4	0	1	1	0	0	0	0	1	0	0	0	0	0	0	0	0	0	0	0	0	0	0	0	0	0	0	0	0	0	0	0	0	0	0	0	0	0	0	0
1	ACCCTCAAGTAAGCA	C50A,T345C,C435G,C525T,T546C,A580T,G765T,T792C,G793A,T995A,T1001A,G1042T,G1057T,G1074A	930	659	204	9	6	7	0	24	0	0	0	0	0	0	0	13	0	0	0	0	0	0	0	1	0	0	0	0	0	1	0	0	0	0	0	0	0	0	0	0	0	0	0	0	0	0	0
1	ACCCTGTACCAGTCG	T284C,T318A,A336G,T404C,C454A,T469A,A516G,A530G,T546A,C894T,G905A,T966C,T1008A,T1087C,C1124G,TG1160T	1596	1248	214	7	62	23	0	23	0	0	0	0	0	0	0	14	0	1	0	0	0	0	0	0	0	0	0	0	0	0	0	0	0	0	0	0	0	1	0	0	0	0	0	0	0	0	0
1	ACCCTTAGTCATAGT	A290T,T568G,C713G,G882C,T983C,T1092C,T1154A	1757	1462	77	16	54	108	1	4	0	0	0	0	0	0	0	23	1	1	0	0	0	0	0	0	0	0	0	0	0	0	0	0	0	0	0	0	0	1	0	0	0	0	0	0	0	0	0
1	ACCCTTCGTATAAGT	G42T,T139A,A330T,C356A,TC432T,C557A,T647A,G699C,A1095T,G1252A	226	203	7	6	0	2	0	0	0	0	0	0	0	0	0	4	0	0	0	0	0	0	0	0	0	0	0	0	0	0	0	0	0	0	0	0	0	0	0	0	0	0	0	0	0	0	0
1	ACCGAACGGCACACC	T249C,C375T,A472T,GC687G,A774T,G784T,A814G,G825A,C852G,G948A,T1014A,C1211T,G1249T	3630	1291	1607	13	673	11	0	2	0	1	4	0	0	0	0	3	0	2	0	0	0	0	0	0	0	1	0	0	0	2	0	0	0	0	0	0	0	0	0	0	0	0	0	0	0	0	0
1	ACCGAATGTCGTTAC	G110A,T541C,T626C,C683T,G766A,A1155T,T1160C,G1221T	1001	740	87	29	53	34	0	8	0	1	0	0	0	0	0	24	0	0	0	0	0	0	0	2	0	2	0	0	0	1	0	0	0	0	0	0	0	0	0	0	0	0	0	0	1	0	0
1	ACCGACCCGTCCACT	T404C,T528C,T667A,GC687G,A723T,G825T,C925A,C994CT	1487	1163	102	24	163	23	0	2	0	0	0	0	0	0	0	1	0	1	0	0	0	0	0	0	0	0	0	0	0	3	0	0	0	1	0	0	0	0	0	0	0	0	0	0	0	0	0
1	ACCGACGGTTTGTGT	G212A,A450G,A814C,G871T,T936A,T1030C,G1066A	1332	213	115	137	14	16	0	0	0	0	0	0	0	0	0	7	0	0	0	0	0	0	0	0	0	0	0	0	0	1	0	0	0	0	0	708	0	0	0	0	0	0	0	0	2	0	0
1	ACCGAGACATTTCGT	G178T,T519C,A563T,A564T,G684T,A701T,C1069A,G1088A,A1108T,C1164T	483	389	54	12	10	7	2	0	0	0	0	0	0	0	0	5	3	0	0	0	0	0	0	1	0	0	0	0	0	0	0	0	0	0	0	0	0	0	0	0	0	0	0	0	0	0	0
1	ACCGAGTCACCCGTC	T142A,T155C,A185T,C282A,G289A,C547T,A564C,C589A,GC687G,T731C,T1064A,G1082T,A1094T	285	205	8	9	57	1	0	0	0	0	0	0	0	0	0	0	0	0	0	0	0	0	0	0	0	0	0	0	0	3	0	0	0	0	0	0	0	0	0	0	0	0	0	0	0	0	0
1	ACCGATCCCTGTTAT	C88T,T168A,G244T,C360T,A370T,G386A,C473T,G492A,A576G,A904T,T907A,G951T,A1072G,C1091T,C1116T,T1121A,G1186T	1282	503	652	3	95	0	0	7	0	0	0	0	0	0	0	9	0	0	0	0	0	0	0	0	0	2	0	0	0	1	0	0	0	0	0	0	0	0	0	0	0	0	0	0	0	0	0
1	ACCGATCTCCTTGGA	G60A,T274C,C369A,A551T,C570T,C593T,G810T,A840G,A1068G,T1224G,A1226T,G1244T	257	181	33	2	23	6	0	0	0	0	0	0	0	0	0	3	0	0	0	0	0	0	0	0	0	0	0	0	0	0	0	0	0	0	0	0	0	4	0	0	0	0	0	0	0	0	0
1	ACCGATGACGGTTTT	A59T,C233T,T321C,C417T,A450T,G542A,C705T,C712G,A923G,T1008C,T1018C,A1058T	362	63	9	12	2	265	1	0	0	0	0	0	0	0	0	3	0	0	0	0	0	0	0	0	0	0	0	0	0	1	0	0	0	0	0	0	0	0	0	0	0	0	0	0	0	0	0
1	ACCGATTTTAAATCT	T280A,G749C,G759A,G1028T,CT1070C,A1133C	1144	704	363	10	25	5	0	22	0	0	1	0	0	0	0	4	2	2	0	0	0	0	0	0	0	2	0	0	0	1	0	0	0	0	0	0	0	0	0	0	0	0	0	0	0	0	0
1	ACCGCAAGAACGAGC	G21A,A192G,T395C,G601T,A654T,T694C,A831T,T1160A,G1213T,T1248A	157	129	10	13	1	2	0	0	0	0	0	0	0	0	0	0	0	0	0	0	0	0	0	0	0	0	0	0	0	0	0	0	0	0	0	0	0	0	0	0	0	0	0	0	0	0	0
1	ACCGCACCAGTGTAG	G107T,A209T,TG213T,T224A,G338A,G587T,C592A,TG599T,G720A,C761G,G780T,T869G,A874G,C998A,A1166T	144	128	5	3	0	6	0	0	0	0	0	0	0	0	0	1	0	0	0	0	0	0	0	0	0	0	0	0	0	0	0	0	0	0	0	0	0	0	0	0	0	0	0	0	0	0	0
1	ACCGCCACATAATGC	C27A,T32C,C113T,A170G,A227G,T249C,C447A,T528A,T553C,T561C,C617A,T674C,A795G,G850A,T969A,C998A,G1089C,GC1173G,A1218G	244	211	11	13	3	0	0	0	0	0	0	0	0	0	0	3	0	1	0	0	0	0	0	0	0	0	0	0	0	0	0	0	0	0	0	0	0	0	0	0	0	0	0	0	0	0	0
1	ACCGCCAGCATGTTA	T284A,T312A,A340T,C435A,A653G,G663T,T978C,T1014A,G1101T,C1123T,A1230G,A1242T,T1254C	2234	1740	383	22	49	11	0	13	0	0	1	0	0	0	0	4	1	0	0	0	0	0	0	0	0	0	0	0	0	1	0	0	0	0	0	0	0	0	0	0	0	0	0	0	0	0	0
1	ACCGCCGACCAGCGT	TG19T,C111T,C391A,G419A,T455A,G711A,A778T,T891A,T1106C	3070	2304	386	46	132	135	11	3	0	0	1	0	0	0	0	32	1	0	0	0	0	0	0	0	0	0	0	0	0	1	0	0	0	0	0	0	0	0	0	0	0	0	0	0	3	0	0
1	ACCGCGAAAGTACTT	G203T,C486T,G614T,T902C,T961A	801	658	65	17	26	19	2	1	0	0	0	0	0	0	0	5	0	0	1	0	0	0	0	0	0	0	0	0	0	1	0	0	0	0	0	0	0	0	0	0	0	0	0	0	0	0	0
1	ACCGCGTCCTGATTT	-	874	675	94	23	27	38	0	7	0	0	0	0	0	0	0	7	1	0	0	0	0	0	0	0	0	0	0	0	0	0	0	0	0	0	0	0	0	0	0	0	0	0	0	0	0	0	0
1	ACCGCGTTCTTAGTA	T156C,G214T,G309A,GA338G,C540A,CT567C,C609T,T945TCA,C1120A,G1233T	727	526	118	12	47	17	1	1	0	0	0	0	0	0	0	2	2	0	0	0	0	0	0	0	0	0	0	0	0	0	0	0	0	0	0	0	0	0	0	0	0	0	0	0	0	0	0
1	ACCGCTAGGATCTCA	C30G,G54T,A192T,T201C,A340G,T404A,G630A,A700G,C712T,G763A,G860T,T993A,G1067T,G1132A	629	144	19	20	55	250	131	0	0	0	0	0	0	0	0	1	0	0	0	0	0	0	0	0	0	0	0	0	0	4	0	0	0	0	0	0	0	0	0	0	0	0	0	0	0	0	0
1	ACCGCTGTTGCCAGT	AG229A,G344T,T469A,C515A,T1020A	1280	385	439	18	244	7	5	3	0	0	0	56	0	0	0	8	0	0	0	0	0	0	0	0	64	0	0	0	0	1	0	0	0	0	0	0	0	0	0	0	0	0	0	0	0	0	0
1	ACCGGATTGAGAAAG	C88T,T132C,G186T,G419A,T494G,G500T,C886A,T900A,A1017T,G1119C	193	74	15	15	7	63	6	0	0	0	0	0	0	0	0	1	0	0	0	0	0	0	0	0	0	0	0	0	0	0	0	0	0	0	0	0	0	0	0	0	0	0	0	0	3	0	0
1	ACCGGATTTATAACT	C27A,G178A,G327A,C359G,G542T,T605C,G747T,A855G,T891C,T1014C,T1075C,A1247G	818	21	768	17	0	0	0	2	0	0	0	0	0	0	0	0	0	0	0	0	0	0	0	0	0	1	0	0	0	0	0	0	0	0	0	0	0	0	0	0	0	0	0	0	2	0	0
1	ACCGGCTGTATTTGA	A181T,G235T,T381A,A450G,C513A,T626C,A981G,A1095G,C1115T	1611	1252	217	31	34	25	1	4	0	0	1	0	0	0	0	21	0	1	0	0	0	0	0	0	0	0	0	0	0	1	0	0	0	0	0	0	0	0	0	0	0	0	1	0	0	0	0
1	ACCGGGTCGACGGAA	A216G,C589T,A608T,A701G,C1151G,G1233T	255	208	17	13	3	11	0	0	0	3	0	0	0	0	0	0	0	0	0	0	0	0	0	0	0	0	0	0	0	0	0	0	0	0	0	0	0	0	0	0	0	0	0	0	0	0	0
1	ACCGGTGGATGCAAA	A59G,C94T,TC224T,T824A,G851A,T932A,A988G,T1055A,A1155C,G1186T	765	669	31	26	13	5	0	1	0	0	3	0	0	0	0	11	0	0	0	0	0	0	0	0	0	0	0	0	0	1	0	0	0	0	0	0	0	0	0	0	0	0	0	0	0	0	0
1	ACCGTACAAATTCCT	T207A,C360T,A411G,T425C,T514A,G595T,G601A,T632C,A656G,G810A,C1000A,G1191T	187	172	7	1	0	4	0	0	0	0	0	0	0	0	0	1	0	1	0	0	0	0	0	0	0	0	0	0	0	0	0	0	0	0	0	0	0	0	0	0	0	0	0	0	0	0	0
1	ACCGTCGCCTTCCTT	G36C,T296A,G347A,A350G,T392C,G697A,A728G,T756A,A774G,C864T,T902A,T943A,G1009A,T1024G,C1038T,G1053C,G1057C,C1078T,A1100G,T1103C,C1146A,G1221A	407	331	5	3	20	39	2	0	0	0	0	0	0	0	0	4	0	1	0	0	0	0	0	0	0	0	0	0	0	0	0	0	0	0	0	0	0	0	0	0	0	0	0	0	0	0	0
1	ACCGTGACCAGCGGC	C161A,CT282C,T284C,T302C,A370G,C417A,A608T,C623T,G715C,T967A,G1093A	474	360	20	12	65	7	0	0	0	0	0	0	0	0	0	4	0	0	0	0	0	0	0	0	0	0	0	0	0	1	0	0	0	0	0	0	0	0	0	0	0	0	0	0	0	0	0
1	ACCGTGATATACAGG	T248C,A340T,T465A,T489A,G798A,C877T,T1014C	1016	599	243	3	138	23	4	0	0	0	1	0	0	0	0	2	0	1	0	0	0	0	0	0	0	0	0	0	0	0	0	0	0	0	0	0	0	0	0	0	0	0	0	0	0	0	0
1	ACCGTGGAGGTATTG	A376T,T634A,C1052T	840	379	29	24	50	275	57	0	0	0	0	0	0	0	0	3	2	5	0	0	0	0	0	0	0	0	0	0	0	3	0	0	0	0	0	0	0	0	0	0	0	0	0	0	0	0	0
1	ACCGTTACCGTAGTT	A340G,C378G,G419A,T445A,A802C,T888C,T995A,T1062A,A1094T,C1125T,G1132T,T1224C,A1230T	317	267	12	19	14	1	0	0	0	0	0	0	0	0	0	3	0	0	0	0	0	0	0	0	0	0	0	0	0	0	0	0	0	0	0	0	0	0	0	0	0	0	0	0	0	0	0
1	ACCGTTTCGGCGTAA	G33A,A242G,G285A,A290T,G419T,GC521G,A594T,G614C,GC615G,G629T,T718A,G773A,C1037T,G1041A,C1116T,A1179G,T1198A	479	214	27	6	3	203	8	1	0	0	0	0	0	0	0	8	0	0	0	0	0	0	0	0	0	0	0	0	0	0	0	0	0	1	0	0	0	0	0	0	0	0	0	0	0	0	0
1	ACCGTTTGTCTATGG	G33A,C88T,A128G,T165A,A237T,C354T,G585A,G646A,G675A,C750T,G759A,A855T,C859A,T1019A	912	694	164	15	23	10	0	1	0	0	0	0	0	0	0	1	0	0	0	0	0	0	0	0	0	0	0	0	0	0	0	0	0	0	0	0	0	0	0	0	0	0	0	0	0	0	0
1	ACCTAAGCTCATGTG	C282A,G384A,A506T,A533G,T544C,G711A,A874T,C1003T,T1049A	414	110	19	2	4	275	1	0	0	0	0	0	0	0	0	0	0	0	0	0	0	0	0	0	0	0	0	0	0	0	0	0	0	0	0	0	0	0	0	0	0	0	0	0	0	0	0
1	ACCTACAATGGCAAC	C30A,T153G,T155A,C190T,T302C,T304C,C371G,A575G,A653T,A734G,G810T,G933A,G948T,T955A,T1236A	805	564	159	37	3	16	0	12	0	0	0	0	0	0	0	8	0	1	0	0	0	0	0	0	0	2	0	0	0	0	0	0	0	1	0	0	0	0	0	0	0	0	0	0	0	0	0
1	ACCTACTCGCTTGGC	C51G,G352A,T561C,C624A,T628A,T676C,A1110G,C1115T	1916	1587	161	31	46	38	1	3	0	1	0	0	0	0	0	36	0	1	0	0	0	0	0	0	0	0	0	0	0	1	0	0	0	0	0	0	0	0	0	0	0	0	0	0	0	0	0
1	ACCTAGTGCACATTC	T95A,A401G,T426C,G446T,G507A,C555A,A700T,T1236A	1015	736	168	51	5	25	1	12	0	0	1	0	0	0	0	5	0	0	0	0	0	0	0	0	0	0	0	0	0	0	0	0	0	2	0	0	0	0	0	0	0	0	0	0	3	0	0
1	ACCTAGTGGCAAGGT	G58T,T147C,A234G,A339G,G415C,CT462C,G548T,G552A,T632C,T640C,C713T,T1020A,A1044G,C1197T	171	125	11	11	3	14	0	0	0	0	0	2	0	0	0	2	0	0	0	0	0	0	0	0	1	0	0	0	0	0	0	0	0	0	0	0	0	0	0	0	0	0	0	0	0	0	0
1	ACCTATAGCATAGCA	C112T,T150A,G286A,T296A,G418A,G832A,C852T,T979C,T1126A,C1136T,C1172A,T1224C	310	260	23	17	1	3	0	2	0	0	0	0	0	0	0	1	0	1	0	0	0	0	0	0	0	0	0	0	0	0	0	0	0	1	0	0	0	0	0	0	0	0	0	0	0	0	0
1	ACCTATCTCACCTCC	C138A,T162A,A290G,G343T,C532G,C607A,G759A,G808A,A930G,A988ATC	850	762	18	18	6	26	1	5	0	0	0	0	0	0	0	2	0	1	0	0	0	0	0	0	0	0	0	0	0	1	0	0	0	0	0	0	0	0	0	0	0	0	0	0	0	0	0
1	ACCTATTTATCATAA	G23A,A472G,C555G,G558T,G699T,G1111T,G1157C	515	460	12	17	9	4	0	0	0	1	0	0	0	0	0	7	1	0	1	0	0	0	0	0	0	0	0	0	0	0	0	0	0	1	0	0	0	0	0	0	0	0	0	0	0	0	0
1	ACCTATTTTGTACGA	T262A,C624T,TG881T,G1041A,C1124A,C1199T	473	283	13	20	13	129	5	1	0	0	0	0	0	0	0	2	0	0	0	0	0	0	0	0	0	0	0	0	0	1	0	0	0	0	0	0	0	0	0	0	0	0	0	0	0	0	0
1	ACCTCATGGCGTGTA	G120A,G351T,A530T,A573G,A981T	1726	1305	258	27	58	44	2	16	0	0	0	0	0	0	0	1	0	6	0	0	0	0	0	0	0	0	0	0	0	1	0	0	0	3	0	0	0	0	0	0	0	0	0	0	0	0	0
1	ACCTCCTCAGAGTAT	A440G,T640A,G766A,A778G,T926A,G1066A,C1091T	496	391	26	16	9	9	1	0	0	0	0	0	0	0	0	5	1	1	0	0	0	0	0	0	0	0	0	0	0	0	0	0	0	2	0	21	0	0	0	0	0	0	0	0	0	0	0
1	ACCTCTAGGTACGGA	G178A,T288G,T432A,G715T,G733C,G794A,T969C,T1152C,C1207G	911	816	28	12	5	29	0	8	0	0	0	0	0	0	0	10	0	0	0	0	0	0	0	0	0	0	0	0	0	0	0	0	0	0	0	0	0	0	0	0	0	0	0	0	0	0	0
1	ACCTGATTTTCTACT	T183C,G361A,T380A,C555T,A576T,C631A,C906A,T910C	1358	1160	92	29	9	30	1	5	0	0	0	0	0	0	0	6	1	0	0	0	0	0	0	0	0	1	0	0	0	0	0	0	0	1	2	0	0	0	0	0	0	0	0	0	0	0	0
1	ACCTGCGATTGGTAT	T284A,T296A,C299G,A400G,T404C,G548A,T947G,T1019C,A1097T,A1230G,G1250A	1289	1147	48	26	21	17	1	6	0	0	1	0	0	0	0	17	0	0	0	0	0	0	0	0	0	0	0	0	0	0	0	0	0	0	0	0	0	0	0	0	0	0	0	0	0	0	0
1	ACCTGGGGTTTGGGA	T109A,G178T,C360A,A710G,G784T,T991G,T1026C,G1178T	212	163	14	17	3	1	0	3	0	0	0	0	0	0	0	0	1	0	0	0	0	0	0	1	0	0	0	0	0	0	0	0	0	3	0	0	0	0	0	0	0	0	0	0	0	0	0
1	ACCTGGGTAGATAAG	C310T,T326A,C540CA,C582A,A643T,C678A,A698T,C712T,A816T,G1131T	562	315	76	6	104	12	14	1	0	0	0	0	0	0	0	26	0	0	0	0	0	0	0	0	0	0	0	0	0	0	0	0	0	0	0	0	0	0	0	0	0	0	0	0	0	0	0
1	ACCTGGTTAAGTCGT	T12C,C134A,A440G,A452T,G477A,T553C,C672G,C717T,A721T,T1126C	497	315	116	16	3	6	0	3	0	0	0	0	0	0	0	27	0	0	0	0	0	0	0	0	0	0	0	0	0	0	0	0	0	0	0	0	0	0	0	0	0	0	0	0	0	0	0
1	ACCTGTCAAGATCGA	C375T,C512G,T519C,G703A,G735T,A816T,A1155G,G1186A	1291	1112	29	15	33	49	1	1	0	0	1	0	0	0	0	34	0	0	0	0	0	0	0	0	0	1	0	0	0	0	0	0	0	0	0	0	0	0	0	0	0	0	0	0	0	0	0
1	ACCTGTCTAAGTTTG	G58A,G500A,TA561T,A604T,C767T,T1080C,C1120T	232	187	24	8	5	1	0	1	0	0	0	0	0	0	0	1	0	2	0	0	0	0	0	0	0	0	0	0	0	1	0	0	0	0	0	0	0	0	0	0	0	0	0	0	0	0	0
1	ACCTGTGGAACCTTA	G245T,T714C,G838T,C873T,C925A,A1100T	417	286	31	10	4	6	0	74	0	0	0	0	0	0	0	2	0	0	0	0	0	0	0	2	0	0	0	0	0	0	0	0	0	0	0	0	0	0	0	0	0	0	0	0	1	0	0
1	ACCTTCGCGCTGTGA	T379A,A516G,A533G,GC591G,C655G,T955C,A1072G,C1090A,G1201A	786	679	66	18	6	0	0	2	0	0	1	0	0	0	0	3	1	0	0	0	0	0	0	0	0	0	0	0	0	0	0	0	0	0	0	0	0	2	0	0	0	0	0	0	0	0	0
1	ACCTTTGGTTTTGGA	G98A,C127A,T147C,T153C,A506T,A656G,A1166T	662	589	32	6	0	26	0	1	0	0	0	0	0	0	0	0	1	1	0	0	0	0	0	0	0	0	0	0	0	0	0	0	0	0	0	0	0	0	0	0	0	0	0	0	1	0	0
1	ACGAAAACGTGGCGG	G276T,G509T,C836A,C1016A,G1067C,G1077A,C1123A,T1202G	3507	3011	383	6	16	14	1	24	0	1	0	0	0	0	0	33	1	4	0	0	0	0	0	0	0	2	0	0	0	0	0	0	0	0	0	0	0	0	0	0	0	0	0	0	0	0	0
1	ACGAAAGAGTATATA	C92T,C442A,C597A,C693G,A854T,G1076T,G1143A,C1207G,A1218T	591	428	14	23	66	45	9	0	0	1	0	0	0	0	0	0	1	2	0	0	0	0	0	0	0	0	0	0	0	0	0	0	0	0	0	0	0	0	0	0	0	0	0	0	0	0	0
1	ACGAAATCTGGTCGA	T164A,A370T,T409A,C529T,C554T,GC687G,A746G,C789T,GA853G,A898C,C1065G,T1092C	1034	28	966	22	1	0	0	2	0	0	0	0	0	0	0	0	0	0	0	0	0	0	0	0	0	0	0	0	0	0	0	0	0	0	0	0	0	0	0	0	0	0	0	0	3	0	0
1	ACGAACATCTTTCAA	C198T,T324C,T546C,G749T,A778G,A821T,T878A,C1175T	204	154	25	7	6	9	0	1	0	0	0	0	0	0	0	2	0	0	0	0	0	0	0	0	0	0	0	0	0	0	0	0	0	0	0	0	0	0	0	0	0	0	0	0	0	0	0
1	ACGAAGACTGTAACT	C74T,G481A,A637G,A848G,G872A,T891A,T978A,T1014A,T1030A,A1072T,C1116T	1370	1197	82	35	3	0	0	0	0	0	1	0	0	0	0	12	0	1	0	0	0	0	0	0	0	0	0	0	0	1	0	0	0	0	0	0	0	0	0	0	0	0	0	0	0	0	0
1	ACGAAGATCACGATG	C75A,T109C,T357C,G358A,T392A,G405T,T483A,G548A,A795G,A831T,A874G,T936A,C938T,C1016G,A1179G	2571	2067	85	80	62	210	9	3	0	0	1	0	0	0	0	14	1	0	0	0	0	1	0	0	0	0	0	0	0	1	0	0	0	0	0	0	0	0	0	0	0	0	0	0	4	0	0
1	ACGAAGATTCTGAG	T1087C,C1235A	1654	1349	132	33	36	56	0	9	0	2	1	0	0	0	0	13	0	2	0	0	0	1	0	0	0	2	0	0	0	0	0	0	0	0	0	0	0	0	0	0	0	0	0	0	0	0	0
1	ACGAATAAGTAGGAG	T57A,T164A,A341G,T392A,C434T,G883A,G1088A,T1158C,A1230T	1669	1382	123	45	26	53	0	0	0	0	1	0	0	0	0	18	1	3	0	0	0	0	0	0	0	0	0	0	0	1	0	0	0	0	0	0	0	0	0	0	0	0	0	0	0	0	0
1	ACGAATATCCTCGCA	-	1026	880	47	15	32	31	2	3	0	0	0	0	0	0	0	11	0	0	0	0	0	0	0	0	0	0	0	0	0	0	0	0	0	0	0	0	0	0	0	0	0	0	0	0	0	0	0
1	ACGAATATGGTTCTG	T155A,C488A,T514C,T553A,A721G,G883T,T945A,T983A	922	763	86	30	6	13	0	9	0	1	1	0	0	0	0	6	0	1	0	0	0	0	0	0	0	0	0	0	0	0	0	0	0	0	0	0	0	0	0	0	0	0	0	0	0	0	0
1	ACGAATATTGCGCCA	G24A,G107C,A265T,C303A,G384A,T465C,A485T,G517A,C873T,T961C,T1008A,A1044G,A1068T,G1089A,T1103A,G1159A	431	93	143	16	21	35	15	40	0	0	0	0	0	0	0	1	0	0	0	0	0	0	0	0	0	1	0	0	0	2	0	0	0	0	0	0	0	0	0	0	0	0	0	0	0	0	0
1	ACGAATCGCTTCCAT	T274A,T514A,G675A,A698T,T1026A,T1055A,T1060C,T1182C,C1212T	156	17	10	22	0	1	0	0	0	0	0	0	0	63	0	0	0	0	0	0	0	0	0	0	0	0	0	0	0	0	26	0	0	2	0	0	0	0	2	0	0	0	0	0	0	0	0
1	ACGACACTTAGGTTG	G107T,C273T,T395A,A440G,A904G,T957A,A1253G	1134	898	110	37	27	25	0	13	0	1	1	0	0	0	0	12	0	0	0	0	0	0	0	0	0	0	0	0	0	0	0	0	0	0	0	0	0	0	0	0	0	0	0	0	0	0	0
1	ACGACCCGAAAGCGA	T334C,A376T,T560A,G581C,T706C,G853A,T910G,T1004C,C1052A,C1138A	638	120	20	9	2	457	3	4	0	0	0	0	0	0	0	2	0	0	0	0	0	0	0	0	0	0	0	0	0	0	0	0	0	3	0	0	0	0	0	0	0	0	0	0	0	0	0
1	ACGACCGGTAGTCGT	A227G,G384A,A472G,A505T,A776C,T1184C,G1249A	574	381	85	16	72	10	1	1	0	0	0	0	0	0	0	2	1	2	0	0	0	0	0	0	0	0	0	0	0	1	0	0	0	0	0	0	0	0	0	0	0	0	0	0	0	0	0
1	ACGACCTTCAATTCG	G36A,A136T,G487A,G498A,A506G,GC521G,C527G,C556T,TG584T,T718A,A776G,G784A,C944A,T1001C,T1075G	1085	801	88	6	176	3	0	0	0	1	0	0	0	0	0	7	1	0	0	0	0	0	0	0	0	0	0	0	0	0	0	0	0	0	0	0	0	0	0	0	0	0	0	0	1	0	0
1	ACGACGGTTAACCGA	G36A,G87A,A131T,G430T,C449T,C488T,A625T,C705G,A791T,C806A,A816T,G832T,T858A,T911A,T922A,T943A,A1134G	378	205	45	16	5	9	0	1	0	0	0	0	0	0	0	4	0	1	0	0	0	0	0	2	0	74	0	0	0	0	0	0	0	0	0	0	0	0	0	0	0	0	0	0	0	0	0
1	ACGACGTTGTTCTAA	C63A,G71A,G100C,C158A,C172A,G219A,C460T,T571G,C583A,A644G,C690T,T714A,G758A,T965A,T987C,T1184A,A1192T	104	17	6	2	0	1	0	0	0	64	0	0	0	0	0	0	0	0	0	0	0	0	0	0	0	0	0	0	0	0	0	0	0	0	0	0	0	0	0	0	0	0	0	0	0	0	0
1	ACGACTAGAACGCTA	T560A,C593T,T947C,A981G,C1171T,T1177A,C1268T	322	272	24	6	12	3	0	0	0	0	0	0	0	0	0	4	0	0	0	0	0	0	0	0	0	0	0	0	0	1	0	0	0	0	0	0	0	0	0	0	0	0	0	0	0	0	0
1	ACGACTCAAGAGCTA	T153C,T278A,T676A,C683A	967	797	59	24	25	33	3	7	0	0	0	0	0	0	0	15	0	0	0	0	0	0	0	0	0	0	0	0	0	1	0	0	0	0	0	0	0	0	0	0	0	0	0	0	0	0	0
1	ACGACTTTTCGTCTC	A294T,G478C,G517T,T536C,T572A,C755A,T1034C,T1121C,T1202C	753	447	19	56	5	201	7	0	0	1	0	0	0	0	0	5	0	0	0	0	0	0	0	0	0	0	0	0	0	0	0	0	0	0	0	0	0	0	0	0	0	0	0	0	0	0	0
1	ACGAGACGGGTAACC	G178A,A234T,A339T,T457C,T483A,G740A,T922A,T955A,G1006T,T1062A,T1127C	1098	1003	39	8	17	6	0	0	0	1	0	0	0	0	0	19	0	0	0	0	0	0	0	0	0	0	0	0	0	0	0	0	0	0	0	0	0	0	0	0	0	0	0	0	0	0	0
1	ACGAGAGCTTGGCGC	C83T,CT167C,T379C,T381A,T432A,T519A,T584C,T1092C,G1161A	1845	1433	176	54	72	41	1	18	0	0	1	0	0	0	0	16	0	0	0	0	0	0	0	1	0	1	0	0	0	0	0	0	0	7	0	0	0	0	0	0	0	0	0	0	1	0	0
1	ACGAGAGTGCCCATA	T168A,T204C,T306A,G492C,C570T,C589A,A613T,C683A,C741T,C790T,A1072T,T1085A,A1133T,A1166G	1002	851	79	15	36	0	0	1	0	0	0	0	0	0	0	20	0	0	0	0	0	0	0	0	0	0	0	0	0	0	0	0	0	0	0	0	0	0	0	0	0	0	0	0	0	0	0
1	ACGAGCACCAGGCGG	A52T,C83T,A101G,T204A,AG506A,C513T,T641A,T649A,C755A,A814T,G1073C,A1094G	116	109	5	2	0	0	0	0	0	0	0	0	0	0	0	0	0	0	0	0	0	0	0	0	0	0	0	0	0	0	0	0	0	0	0	0	0	0	0	0	0	0	0	0	0	0	0
1	ACGAGCACTTTAGGG	T263C,A298G,A329G,T392A,G495A,T696C,G715T	1063	823	19	14	168	22	6	3	0	0	0	0	0	0	0	0	0	1	0	0	0	0	0	0	0	0	0	0	0	2	0	0	0	1	0	0	0	0	0	0	0	0	0	0	0	0	0
1	ACGAGGGAGCAAGTT	T123G,T676C,G798A	2357	1829	286	36	71	52	3	3	0	1	0	0	0	0	0	47	2	3	0	0	0	0	0	0	0	2	0	0	0	4	0	0	0	0	0	0	0	0	0	0	0	0	0	0	0	0	0
1	ACGAGTCAAGGTTCA	T57C,AG229A,T263A,CG417C,A746T,A768T,C806A,G826A	916	103	173	50	6	10	0	0	0	0	0	0	0	0	0	1	0	0	0	0	0	0	0	0	0	516	0	0	0	0	0	0	0	3	0	0	0	0	0	0	0	0	0	0	0	0	0
1	ACGAGTCTGGTTACT	T61G,T165C,A237C,T280A,G361A,A530T,T599C,G600T,G621T,A671G,G759C,T858A,T928A,A1058C,T1071C,T1127C,C1176T,A1220T	824	592	150	38	6	6	1	10	0	0	0	0	0	0	0	10	0	2	0	0	0	0	0	0	0	0	0	0	0	0	0	0	0	0	0	0	0	0	0	0	0	0	0	0	0	0	0
1	ACGAGTGCTTGCGAT	T80C,A117T,T164A,T292G,C470CT,C471CT,T503C,C705T,C713CT,C852T,C1013T,A1094G,C1209T	376	302	39	15	6	2	1	0	0	0	0	0	0	0	0	6	1	1	0	0	0	0	0	1	0	0	0	0	0	1	0	0	0	0	0	0	0	0	0	0	0	0	0	0	0	0	0
1	ACGAGTGGGTTATTG	T32C,C189T,TG1160T	1027	861	81	22	16	25	0	1	0	1	1	0	0	0	0	11	0	2	0	0	0	0	0	0	0	0	0	0	0	1	0	0	0	0	2	0	0	0	0	0	0	0	0	0	0	0	0
1	ACGAGTGTACGCCAC	T53A,G115T,T404A,G622C,G772T,A814G,T888A,G1093T	501	414	37	32	3	6	0	2	0	0	0	0	0	0	0	1	1	0	0	0	0	0	0	0	0	0	0	0	0	1	0	0	0	0	0	0	0	0	0	0	0	0	0	0	0	0	0
1	ACGAGTTCTGGCCCG	T150C,T380A,C557T,A658G,G661A,T937G,C938A,C1078T,A1220G	642	107	19	16	160	4	0	0	0	0	0	0	0	0	0	0	1	0	0	0	0	0	0	0	0	0	0	0	0	5	0	0	0	0	0	0	0	0	0	0	327	0	0	0	0	0	0
1	ACGATAACAGAATGG	G70T,T469A,C523T,G1150A	773	675	32	18	13	12	3	3	0	0	0	0	0	0	0	5	0	1	0	0	0	0	0	0	0	0	0	0	0	1	0	0	0	2	0	0	0	0	0	0	0	0	0	0	0	0	0
1	ACGATATTGTGAGAT	T306C,T312A,T455A,C468T,G661T,C673A,A1017T,G1101A,T1103A,C1145T	1320	372	28	111	70	521	173	0	0	0	1	0	0	0	0	0	0	0	0	0	0	0	0	1	0	0	0	0	0	6	0	0	0	0	0	0	0	0	0	0	0	0	0	0	0	0	0
1	ACGATCGGATTCGAC	T153A,G231C,GA410G,A505G,T725C,A930T,T977C,C1235T	1428	1255	44	39	10	47	1	6	0	0	0	0	0	0	0	11	0	0	0	0	0	0	0	1	0	1	0	0	0	0	0	0	0	0	0	0	0	0	0	0	0	0	0	0	0	0	0
1	ACGATGGATGGAGTA	G71A,T249A,A340G,G362C,T416G,G492T,C683A,A964G,T1004C,G1088A	2518	1996	238	76	28	80	0	15	0	0	1	0	0	0	0	64	2	1	0	0	0	0	0	0	0	1	0	0	0	0	0	0	0	0	0	0	0	0	0	0	0	0	1	0	0	0	0
1	ACGATGGGGGGGGTG	C167A,A202T,A216G,T222C,C287T,T321C,C396T,G490A,A981T,C997A,T1014C,C1033T,A1094G,C1123A,T1127A,A1238G	453	368	52	4	11	4	0	3	0	1	1	0	0	0	0	5	0	0	0	0	0	0	0	0	0	0	0	0	0	0	0	0	0	0	0	0	0	0	0	0	0	0	0	0	0	0	0
1	ACGATTACCGGCTGC	A52T,T132A,C134T,G218A,T274A,C320T,TA399T,T426A,C436T,G542T,A700G,G915A,C940T,G952A,T1008A,G1053A,A1094T,G1233A	128	108	11	3	3	0	0	0	0	0	0	0	0	0	0	0	0	1	0	0	0	0	0	0	0	0	0	0	0	0	0	0	0	0	0	0	0	0	0	0	0	0	0	0	0	0	0
1	ACGATTAGTGTTCTG	G507A,C566A,A637G,T641A,T674C,G686T,A739G,C925A,A964C,C1016A,A1214T	3432	2942	407	7	17	2	1	22	0	0	1	0	0	0	0	17	0	1	0	0	0	0	0	0	0	1	0	0	0	0	0	0	0	0	0	0	0	0	0	0	0	0	0	0	0	0	0
1	ACGATTCAGAGGGAC	C442G,TC469T,G478C,G508A,C532A,C582T,T641C,C704A,A728T,A746T,A776G,T1001C,A1179T	180	38	64	57	5	5	0	3	0	0	0	0	0	0	0	0	0	0	0	0	0	0	0	0	0	0	0	0	0	0	0	0	0	0	0	0	0	0	0	0	0	0	0	0	0	0	0
1	ACGATTCTGCGGGGT	G272T,A298T,T407A,A450T,A516T,A530G,G781T,A874G,C972A,T1085A	1242	1077	58	39	18	33	2	0	0	0	1	0	0	0	0	9	0	1	0	0	0	0	0	0	0	1	0	0	0	0	0	0	0	0	0	0	0	0	0	0	0	0	0	0	0	0	0
1	ACGATTGGTTCCTAC	C84G,A86T,A341G,G377C,G552A,C704T,G835A,A840T,A866G,T914C,C1037T,C1229A	2414	1855	194	34	21	256	2	0	0	0	0	0	0	0	0	14	2	1	0	0	0	1	0	0	0	0	0	0	0	3	0	0	0	1	0	0	0	0	0	0	0	0	0	0	0	0	0
1	ACGCAATCGTTTTGG	T152A,T304A,T306G,T312C,G420A,A440T,A452G,C557A,C589T,C592A,G686A,G719T,G832A,T878C	845	622	25	11	101	25	4	3	0	0	0	0	0	0	0	41	1	0	0	0	0	0	0	0	0	0	0	0	0	3	0	0	0	0	0	0	0	0	0	0	0	0	0	0	0	0	0
1	ACGCAGGTATTTTTG	G98A,C158A,G214A,T249C,T345C,T599C,G601A,G615A,G708A,C709T,C722T,G784T,A795T,T1126A	299	200	82	10	1	3	0	0	0	1	0	0	0	0	0	2	0	0	0	0	0	0	0	0	0	0	0	0	0	0	0	0	0	0	0	0	0	0	0	0	0	0	0	0	0	0	0
1	ACGCAGTTCAACAGC	G21A,G22A,G179T,G343A,T432TC,A440G,G622A,G1053T,C1079A,T1158A	103	69	4	4	0	25	0	0	0	0	0	0	0	0	0	0	0	0	0	0	0	0	0	0	0	0	0	0	0	0	0	0	0	0	0	0	0	0	0	0	0	0	0	0	0	0	0
1	ACGCATAGTTATGTA	C114T,A236T,T364C,G430T,T467C,C998T,G1113A,C1207A	2159	846	1058	7	186	30	4	7	0	0	0	0	0	0	0	2	0	1	0	0	0	1	0	0	0	0	0	0	0	2	0	0	0	0	0	0	0	0	0	0	0	0	0	0	0	0	0
1	ACGCATCGCTTATCC	G60A,A102G,C184T,C592T,C918A,T963A,T1014C,T1137C,C1241G	1340	1093	120	18	47	36	0	5	0	1	1	0	0	0	0	10	0	1	0	0	0	0	0	0	0	1	0	0	0	0	0	0	0	2	0	0	0	0	0	0	0	0	0	0	0	0	0
1	ACGCCCATATGTATG	C35T,C84A,A228T,T628C,G675A,A776T	1516	1315	84	35	22	25	0	4	0	0	0	0	0	0	0	15	0	4	0	0	0	0	0	0	0	0	0	0	0	1	0	0	0	0	0	0	0	0	0	0	0	0	0	0	0	0	0
1	ACGCCCGCTTCTAGA	AC170A,C566A,A610T,C693A,G733A,T916C,C1124A	2347	2098	95	33	31	72	2	2	0	1	0	0	0	0	0	0	0	1	0	0	0	0	0	0	0	0	0	0	0	0	0	0	0	0	0	0	0	0	0	0	0	0	0	0	0	0	0
1	ACGCCCTATCTTCAC	G81A,T162C,C451T,G875C	870	689	82	23	24	27	0	5	0	0	1	0	0	0	0	7	1	1	0	0	0	0	0	0	0	0	0	0	0	0	0	0	0	1	1	0	0	0	0	0	0	0	0	0	0	0	0
1	ACGCCTCAGCTACTG	C37G,A444G,G733A,A779T,G1088A,T1092C	1470	1084	211	47	32	48	0	10	0	0	0	0	0	0	0	16	1	6	0	0	0	0	0	1	0	1	0	0	0	2	0	0	0	0	0	0	0	0	0	0	0	0	0	0	2	0	0
1	ACGCCTGACTCAGGT	T66C,C189A,A210T,G495A,GA550G,G587A,T1126A,T1204A	206	146	31	3	15	6	0	0	0	0	0	0	0	0	0	3	0	0	0	0	0	0	0	0	0	0	0	0	0	0	0	0	0	0	0	0	0	0	0	0	0	0	0	0	0	0	0
1	ACGCCTGATGCGGGG	T322C,T694C,T939C,T965C,T1248C	1519	1232	60	21	151	30	3	5	0	0	0	0	0	0	0	0	0	2	0	0	0	0	0	0	0	0	0	0	0	1	0	0	0	0	0	0	0	1	0	0	0	0	0	0	0	0	0
1	ACGCCTTTCTTAGAA	A217G,T302C,T317C,T381C,A511T,T553A,T651C,C666T,C717T,A827T,G839C,A904G,C1052A,C1107A,C1208A	269	5	3	4	0	1	0	0	0	0	0	0	14	0	0	0	0	0	0	0	0	0	0	0	0	1	0	0	0	0	0	0	0	0	0	0	0	0	0	0	0	0	0	0	0	0	0
1	ACGCCTTTTGGACGC	A89G,T284C,A370G,A797T,G826A,G1054A,GC1113G	1660	489	49	31	24	1013	19	4	0	0	0	0	0	0	0	1	2	5	0	0	0	0	0	0	0	1	0	0	0	0	0	0	0	0	0	0	0	0	0	0	0	0	0	0	0	0	0
1	ACGCGAAGCAGCCTA	C31A,C82T,CTCT149C,G427A,C462G,G664A,T668TC,T979C,T985C,T1019G,T1030A,T1063C,T1224A	309	76	15	25	35	89	61	0	0	0	1	0	0	0	0	0	0	0	0	0	0	0	0	0	0	0	0	0	0	5	0	0	0	0	0	0	0	0	0	0	0	0	0	0	0	0	0
1	ACGCGAATCGTATTA	G289A,T304C,G393A,T409C,G730C,A831G,G839T,C1114G,G1186T	2221	1884	144	43	43	66	2	2	0	0	3	0	0	0	0	14	1	1	0	0	0	0	0	0	0	3	0	0	0	0	0	0	0	0	0	0	0	0	0	0	0	1	0	0	2	0	0
1	ACGCGACGCGGTATG	G534T,G550A,C592A,A671C,A710C,A768T,C852T,T959C,C1078T,A1232T	1861	1659	79	28	28	46	2	0	0	0	0	0	0	0	0	4	2	0	0	0	0	0	0	1	0	0	0	0	0	0	0	0	0	1	0	0	0	0	0	0	0	0	0	0	0	0	0
1	ACGCGATCTAAGCGC	G421A	1482	1277	56	34	46	32	0	5	0	0	1	0	0	0	0	17	1	0	0	0	0	0	0	0	0	1	0	0	0	1	0	2	0	0	1	0	0	0	0	0	0	0	0	0	0	0	0
1	ACGCGCCCCCTCAAG	T318C,G423A,TC432T,G479C,T569A	797	714	31	15	7	16	0	4	0	0	0	0	0	0	0	8	0	0	0	0	0	0	0	0	0	0	0	0	0	0	0	0	0	0	0	0	0	0	0	0	0	0	0	0	0	0	0
1	ACGCGGTTATCCAGC	G36GC,C92A,G214A,A234G,A237G,A259T,T947C,T983G,G1201C,G1249A,C1269T	1195	998	78	48	23	24	0	4	0	1	1	0	0	0	0	12	1	0	0	0	0	0	0	0	0	1	0	0	0	0	0	0	0	0	0	0	0	0	0	0	0	0	0	0	0	0	0
1	ACGCGTCGTGTGAGT	T164C,G358A,A385G,A414T,C464T,T560C,G737A,G842A,A874G,T916A,T926C,G951T	2364	2013	48	53	10	179	2	3	0	0	0	0	0	0	0	20	2	0	0	0	0	0	0	1	0	0	0	0	0	0	0	0	0	0	0	0	0	0	0	0	0	0	0	0	0	0	0
1	ACGCGTCTGCCACCT	C72T,T132C,C148T,T306G,C360A,C609T,C618A,G622T,G749A,G793A,G830T,A840T,C938A,T1087C,G1201C	3637	3059	104	46	246	89	13	1	0	2	0	0	0	0	0	37	0	14	0	0	0	0	0	0	0	1	0	0	0	0	0	0	0	0	0	0	0	0	0	0	0	0	0	0	0	0	0
1	ACGCGTGCATCTGGG	A101T,A238G,G478T,A778G,A844T,C1065T,G1157A,C1196A	417	318	11	22	1	47	5	0	0	1	0	0	0	0	0	1	0	2	0	0	0	0	0	0	0	0	0	0	0	1	0	0	0	0	0	0	0	0	0	0	0	0	0	0	0	0	0
1	ACGCTAGAATTGCCG	T57C,G108A,T177A,A251T,T262A,G908A	1232	993	97	38	24	24	4	20	0	1	0	0	0	0	0	15	1	0	0	0	0	0	0	0	0	1	0	0	0	0	0	0	0	1	0	0	0	0	0	0	0	0	0	0	0	0	0
1	ACGCTATGGATAGAC	C63T,G206A,G347T,G534A,T640A,T696C,TC939T,T1026A	128	20	3	24	0	31	3	0	0	0	0	0	0	37	0	0	0	0	0	0	0	0	0	0	0	0	0	0	0	1	1	0	0	0	0	0	0	0	2	0	0	0	0	0	0	0	0
1	ACGCTATGGTGTTAG	T142A,T288G,A440G,G509T,C535G,C691A,T967A,A1134T,TG1160T,G1216T	874	229	32	20	5	6	0	4	0	0	0	0	0	0	0	0	0	0	0	0	0	0	0	0	0	0	0	0	0	0	0	0	0	0	0	0	497	0	0	0	0	0	0	0	0	9	0
1	ACGCTATGTGTTTGT	A59T,A258G,C636T,A816T	1271	969	166	32	51	22	2	1	0	0	0	0	0	0	0	10	0	2	0	0	0	0	0	0	0	1	0	0	0	0	0	0	0	5	0	0	0	0	0	0	0	0	0	0	1	0	0
1	ACGCTGTTAACAAGG	C39T,T53C,G62A,C79T,T155C,T213A,A227C,T278A,T379C,T514A,G757T,C790T,T928C,T1085A,C1175A,A1220G	1155	1071	16	19	5	30	1	0	0	0	0	0	0	0	0	7	0	1	0	0	0	0	0	0	0	0	0	0	0	0	0	0	0	1	0	0	0	0	0	0	0	0	0	0	0	0	0
1	ACGCTTAACAGGCAT	G231A,A259G,C388T,C673A,C679A,G745A,G752T,G892T,T1019C,A1188G	2912	2614	73	19	137	25	2	3	0	0	1	0	0	0	0	25	0	0	0	0	0	0	0	0	0	0	0	0	0	1	0	0	0	1	0	0	0	0	0	0	0	0	0	0	0	0	0
1	ACGCTTGGATTCTTG	G98C,C114T,A259G,T381C,T392A,T578A,T1202C,C1212A,T1224A	686	609	28	12	8	16	1	0	0	0	0	0	0	0	0	0	0	1	0	0	0	0	0	0	0	0	0	0	0	0	0	0	0	4	0	0	0	0	0	0	0	0	0	0	0	0	0
1	ACGGACCAGTGCATC	C311A,TG346T,A398T,G410A,C470A,A506G,T659C,A739T,A1017T,G1021A,T1055C,G1215A	250	48	121	31	5	7	0	1	0	0	0	0	0	0	0	0	0	0	0	0	0	0	0	1	0	0	0	0	0	2	0	0	0	0	0	0	0	0	0	0	0	0	0	0	2	0	0
1	ACGGACCCCAGGTAC	A228G,A247G,C311A,T399A,T514A,G697A,G753T,A898G,A988G,GC1113G	622	481	34	24	20	36	0	5	0	0	0	0	0	0	0	13	0	1	0	0	0	0	0	0	0	0	0	0	0	1	0	0	0	0	0	0	0	0	0	0	0	0	0	0	0	0	0
1	ACGGAGGAGGTACAG	G870T	941	801	57	33	15	20	0	0	0	0	1	0	0	0	0	6	0	0	0	0	0	0	0	0	0	0	0	0	0	0	0	0	0	0	0	0	0	0	0	0	0	0	0	0	0	0	0
1	ACGGAGGCCAGCGGA	C99A,T165C,T364A,T381C,A573G,A874G,A1192G,C1200G,T1236C	589	518	19	22	2	9	0	1	0	0	0	0	0	0	0	8	0	3	0	0	0	0	0	0	0	0	0	0	0	0	0	0	0	0	0	0	0	0	0	0	0	0	0	0	0	0	0
1	ACGGAGTGGCCAGCT	A221T,A331T,G384A,A573T,G622T,A840T,T888C,C897T,T934C,C1183A	791	681	22	21	3	42	0	3	0	9	0	0	0	0	0	2	1	0	0	0	0	0	0	0	0	1	0	0	0	0	0	0	0	0	0	0	0	0	0	0	0	0	0	0	0	0	0
1	ACGGATACCACGGA	A26G,T204A,G240A,T380C,G542T,T578A,C583A,G766T,A866T,C929A,C1172T,G1173A	209	177	10	6	1	9	1	0	0	0	0	0	0	0	0	4	0	0	0	0	0	0	0	0	0	0	0	0	0	1	0	0	0	0	0	0	0	0	0	0	0	0	0	0	0	0	0
1	ACGGATACGTGACAG	C233T,G272A,G711C,T896A,G1101T,T1137C,GC1143G,C1146T,A1179T,T1182A,C1208T	1273	965	152	16	36	62	0	8	0	0	1	0	0	0	0	13	1	2	0	0	0	0	0	0	0	1	0	0	0	0	0	0	0	0	0	0	0	0	0	0	0	0	0	0	0	0	0
1	ACGGATAGCTCTCAT	TC66T,G100A,G269A,C504A,G684A,C713A,C789T	1436	1018	249	25	68	48	2	4	0	0	0	0	0	0	0	4	1	3	0	0	0	0	0	1	0	1	0	0	0	1	0	0	0	2	0	0	0	0	0	0	0	0	0	0	2	0	0
1	ACGGATCTGTAGATG	C138T,T635C,T640C,C786T,G948T,G1006A,GA1093G	679	573	67	4	3	2	0	16	0	0	1	0	0	0	0	1	2	0	0	0	0	0	0	0	0	0	0	0	0	0	0	0	0	0	0	0	0	0	0	0	0	0	0	0	0	0	0
1	ACGGCAAAGTTATCT	T123C,T387C,C493T,C713A,T714C,T805C,A848G,G863A,C918T	1147	926	59	41	29	43	2	17	0	0	0	0	0	0	0	12	0	0	0	0	0	0	0	0	0	0	0	0	0	1	0	0	0	0	0	0	0	0	0	0	0	0	0	0	0	0	0
1	ACGGCAACGCGGGGT	T204G,G492T	259	214	12	6	5	17	0	0	0	0	0	0	0	0	0	2	0	0	0	0	0	0	0	1	0	0	0	0	0	0	0	0	0	0	0	0	0	0	0	0	0	0	0	0	0	0	0
1	ACGGCATCACGACAT	G60C,A551G,T568A,G715T,T878G,T1049C	2755	2237	158	38	252	30	0	3	0	1	0	0	0	0	0	18	1	0	0	0	0	0	0	0	0	1	0	0	0	2	0	0	0	0	0	0	0	0	0	0	0	0	0	0	1	0	0
1	ACGGCCCGGACAGAT	T590C,T641C,G675A,G765T,C815T,G883A,T941C,T1198C	1023	770	151	31	22	33	0	1	0	0	0	0	0	0	0	6	0	0	0	0	0	0	0	1	0	0	0	0	0	0	0	0	0	0	0	0	0	0	0	0	0	0	0	0	0	0	0
1	ACGGCCCGTGTATGC	A472C,G498A,T649A,A930T,T963C,T987A,T993C,A1059G,C1069G,C1078T,AG1110A,C1124A	1134	601	497	13	6	8	0	1	0	0	0	0	0	0	0	1	0	0	0	0	0	0	0	0	0	0	0	0	0	0	0	0	0	0	0	0	0	0	0	0	0	0	0	0	0	0	0
1	ACGGCCGGCATGGCC	C114T,T296C,A505G,A538T,T674C,G742A,A1068T,T1137A,T1224C	182	35	99	29	1	10	0	1	0	0	0	0	0	0	0	0	0	0	0	0	0	0	0	0	0	0	0	0	0	1	0	0	0	0	0	0	0	0	0	0	0	0	0	0	0	0	0
1	ACGGCGCAGCGGGAT	A180G,T213A,G256T,A290C,T638A,G733A,AG1188A,T1224C	867	664	139	17	8	30	0	3	0	0	0	0	0	0	0	1	0	0	0	0	0	0	0	0	0	0	0	0	0	0	0	0	0	0	0	0	0	0	0	0	0	0	0	0	0	0	0
1	ACGGCGGCAAATACG	A125T,G211T,G446A,A530T,G622A,C683T,T744A,C796T,G899C,T961A,C1172T	153	11	135	2	0	0	0	2	0	0	0	0	0	0	0	1	0	0	0	0	0	0	0	0	0	1	0	0	0	0	0	0	0	1	0	0	0	0	0	0	0	0	0	0	0	0	0
1	ACGGCGTTTTAAGTA	A353C,G383A,G405T,A484G,A497T,T528A,A603G,T674C,G699T,C852A,T902C,C909T,TTC936T,T971C,T993C,T1008G,C1124A	2688	1361	1246	11	18	14	0	23	0	0	0	0	0	0	0	3	0	0	0	0	0	1	0	0	0	7	0	0	0	0	0	0	0	0	0	0	0	0	0	0	0	0	0	0	0	0	0
1	ACGGCTACGCCGGTA	G245A,A339T,G361A,A411T,C433T,T463C,T541C,G587T,G662T,T714A,T1001A,T1004C,CG1052C,A1167G,A1194G,G1262A	668	391	119	22	99	17	3	4	0	0	0	0	0	0	0	1	1	0	0	0	0	0	0	0	0	0	0	0	0	4	0	0	0	0	0	0	0	0	0	0	0	0	0	0	2	0	0
1	ACGGCTCCGCATCAT	G487A,T635A,G733T,C823T,A855G,T907C,T943A,G1162T,GC1163G,T1182C	996	593	332	12	7	33	0	6	0	0	0	0	0	0	0	9	1	1	0	0	0	0	0	0	0	1	0	0	0	0	0	0	0	0	0	0	0	0	0	0	0	0	0	0	0	0	0
1	ACGGGAATCGGTTCG	C300T,G420T,T590A,C655T,G684T,C942A,G950A,T1023A,G1028T,A1095G,C1212T	735	502	147	66	4	2	0	3	0	0	0	0	0	0	7	2	0	0	0	0	0	0	0	0	0	0	0	0	0	0	0	0	0	0	0	0	0	0	0	0	0	0	0	0	0	0	0
1	ACGGGACCGGTATCA	G144A,G219C,C402A,A574C,G793A,A866G,G1015A	318	35	4	2	0	1	0	0	0	263	0	0	0	0	0	1	0	0	0	0	0	0	0	0	0	0	0	0	0	0	0	0	0	0	0	0	0	0	0	0	0	0	0	0	0	0	0
1	ACGGGAGAACAACGG	C73A,C112A,T318A,T519A,A574G,A762G,G903A,G1007A,C1268G	2263	2068	114	15	37	11	0	5	0	0	0	0	0	0	0	6	0	2	0	0	0	0	0	1	0	0	0	0	0	0	0	0	0	0	0	0	0	0	0	0	0	0	0	0	0	0	0
1	ACGGGAGAGTTAAAC	T32A,A125G,A411G,T469A,C645T,A771G,A774G,C806G,G841A,C918A,C997T,T1014A,C1145A,C1200A	3750	1469	1331	8	893	8	0	4	0	0	2	0	0	0	0	19	0	1	0	0	0	0	0	0	0	1	0	0	0	0	0	0	0	0	0	0	0	0	0	0	0	0	0	0	0	0	0
1	ACGGGATTACATATC	T519A	923	768	65	25	23	18	1	4	0	0	1	0	0	0	0	9	0	0	0	0	0	0	0	0	0	0	0	0	0	0	0	0	0	0	0	0	0	0	0	0	0	0	0	0	0	0	0
1	ACGGGCACTGCCCCA	G286A,G410T,C540T,G549T,G719C,C741T,C790A,C880A,C996T,C1122A,T1177C	1511	1231	33	13	10	19	0	1	0	2	1	0	0	0	0	14	0	20	146	0	0	0	0	0	0	0	0	0	0	0	0	0	0	2	0	0	0	0	0	0	0	0	0	0	0	0	0
1	ACGGGCCCTGAACCG	T165C,G421A,G477T,G487A,C813T,C946A,A964T,C1003A,T1121C,T1158C	1282	1190	22	31	7	10	0	5	0	0	0	0	0	0	0	10	1	1	0	0	0	0	0	0	0	1	0	0	0	0	0	0	0	0	0	0	0	0	0	0	0	0	0	0	0	0	0
1	ACGGGGAATCGTGCT	T123A,C169T,A603G,G665T,T731C,C750T,T846G,T1024C,G1111A	569	261	15	31	77	130	28	2	0	0	1	0	0	0	0	0	0	1	1	0	0	0	0	0	0	0	0	0	0	5	0	0	0	0	0	0	0	0	0	0	0	0	0	0	0	0	0
1	ACGGGGTTAAACACT	A370T,A429G,A901T,G1042A,C1079A,G1081A,C1107T	981	795	83	31	10	36	1	8	0	0	1	0	0	0	0	9	0	0	0	0	0	0	0	0	0	0	0	0	0	0	0	0	0	1	0	0	0	0	0	0	0	0	0	0	0	0	0
1	ACGGGTCGATTTAGA	T345G,C486T,T571C,C648A,C946A,G1213T	609	453	44	37	1	6	0	3	0	0	0	0	0	0	0	1	1	0	0	0	0	0	0	0	0	0	0	0	0	1	0	58	0	0	0	0	0	2	0	0	0	0	0	0	0	0	0
1	ACGGGTGGATTTGAAG	T11A,T32C,T132A,T147C,A181G,T201C,G285C,C424A,T469C,C557A,G951T,C1052T	318	131	17	5	18	115	25	0	0	0	0	0	0	0	0	1	1	0	0	0	0	0	0	0	0	0	0	0	0	0	0	0	0	0	0	0	0	0	0	0	0	0	0	0	0	0	0
1	ACGGTAATGTTACAC	C190T,T274A,GA338G,C394T,A746G,G872T,T936C,T971C,C1078T,A1094G	102	12	67	17	1	1	0	0	0	0	0	0	0	0	0	0	0	0	0	0	0	0	0	0	0	0	0	0	0	0	0	0	0	2	1	0	0	0	0	0	0	0	0	0	0	0	0
1	ACGGTATCCTTCAGA	C79A,C454T,GGA825G	2051	1671	196	46	50	47	0	8	0	1	1	0	0	0	0	19	1	1	0	0	0	0	0	0	0	0	0	0	0	0	0	0	0	2	0	0	0	0	0	0	0	0	0	0	2	0	0
1	ACGGTCCAGTCTTAT	C163A,G241A,A400T,A562G,T674C,A840T,A898G,T910A,C913A,TC1121T,T1126A	1208	991	94	27	8	53	1	3	0	3	1	0	0	0	0	5	0	1	0	0	0	0	0	0	0	0	0	0	0	1	0	0	0	0	0	0	0	0	0	0	0	0	0	0	0	0	0
1	ACGGTCCCGAAAAAA	C72T,G81A,A102T,T177A,A243G,T255C,T288C,G477A,T514A,A530G,G742C,A866T,G1040T,G1101A,C1129A	130	0	13	65	0	39	0	0	0	0	0	0	0	0	0	0	0	1	0	0	0	0	0	0	0	0	0	0	0	0	0	0	0	0	0	0	0	0	0	0	0	0	0	0	0	0	0
1	ACGGTCTCAGCATCT	C94A,T168A,T322A,G410T,G419T,C436T,C529T,A778G,AG840A,TG1026T	1735	1029	546	30	75	9	2	14	0	0	0	0	0	0	0	18	0	1	0	0	0	0	0	0	0	1	0	0	0	0	0	0	0	0	0	0	0	0	0	0	0	0	0	0	2	0	0
1	ACGGTGAAGAGTCAT	A119G,A181T,A229G,C388T,T397C,A656G,A817T,G825T,A829G,C913G,T932C,T937C,T1064G,A1072T,C1175T	3646	3292	222	57	0	0	0	4	0	1	1	0	0	0	0	15	3	2	0	0	0	0	0	0	0	3	0	0	0	0	0	0	0	0	0	0	0	0	0	0	0	0	0	0	1	0	0
1	ACGGTGATGGGCCTG	A101G,T183A,AG229A,T318C,G784T,A831AG,C909A,T989A,TG1055T	1007	793	75	30	23	57	0	6	0	0	0	0	0	0	0	12	0	1	0	0	0	0	0	0	0	0	0	0	0	0	0	0	0	2	0	0	0	0	0	0	0	0	0	0	0	0	0
1	ACGGTGCAACGTTTGG	G45T,A46T,T326C,T634A,A854G,C1104T,C1125G	1115	790	65	19	174	29	16	4	0	0	0	0	0	0	0	4	3	0	0	0	0	0	0	0	0	1	0	0	0	1	0	0	0	1	0	0	0	0	0	0	0	0	0	0	0	0	0
1	ACGGTGGAGGACTAC	C37T,GA194G,G358T,C439T,C448A,C683A,T966C,T1064C,G1082A,AG1188A	1019	793	124	21	31	7	0	3	0	0	1	0	0	0	0	22	1	0	1	0	0	0	0	1	0	0	0	0	0	2	0	0	0	0	0	0	0	0	0	0	0	0	0	0	0	0	0
1	ACGGTGGTCTAACTT	C726A	1892	1443	259	63	29	43	1	13	0	0	2	0	0	0	0	10	1	0	0	0	0	0	0	0	0	4	0	0	0	1	0	0	0	6	0	0	0	0	0	0	0	0	0	0	0	0	0
1	ACGGTTAACTAGTAA	G55C,C79T,G103A,CT295C,C363G,G477T,G662A,C709T,G730A,A821C,T910C,T937A	620	556	11	25	3	14	1	0	0	0	0	0	0	0	0	0	1	6	0	0	0	0	0	0	0	0	0	0	0	1	0	0	0	0	0	0	0	0	0	0	0	0	0	0	0	0	0
1	ACGGTTTACACTGTG	G71A,C522A,T544C,C1172A	702	638	18	17	4	13	0	0	0	0	0	0	0	0	0	9	0	0	0	0	0	0	0	0	0	0	0	0	0	0	0	0	0	0	0	0	0	0	0	0	0	0	0	0	0	0	0
1	ACGGTTTGAGACCCC	T66A,C92T,A227G,T318C,C466T,A551T,C787T,C1223A,T1254C	1208	984	78	29	27	27	3	5	0	0	0	0	0	0	0	15	1	0	1	0	0	0	0	0	0	1	0	0	0	0	0	0	0	11	0	0	0	0	0	0	0	0	0	0	0	0	0
1	ACGGTTTGCACTCCG	T53C,C171T,G285A,A411T,A414G,G495T	1797	1537	91	58	27	46	0	7	0	1	1	0	0	0	0	13	0	0	0	0	0	0	0	0	0	1	0	0	0	0	0	0	0	1	0	0	0	1	0	0	0	0	0	0	1	0	0
1	ACGGTTTGGATCTCG	A202T,T544G,T939C	966	758	66	27	62	25	5	1	0	0	0	0	0	0	0	9	1	0	0	0	0	0	0	1	0	0	0	0	0	1	0	0	0	0	0	0	0	1	0	0	0	0	0	0	0	0	0
1	ACGTAAATGCGCTTC	A376T,A700T,C712A,C761A,G1111T	1034	870	57	29	9	28	1	2	0	0	0	0	0	0	0	27	0	0	0	0	0	0	0	1	0	1	0	0	0	0	0	0	0	0	0	0	0	0	0	0	0	0	0	0	0	0	0
1	ACGTAACTGTTATCAC	C30T,G42T,G77A,T302C,T345C,T409C,G492C,A574T,C678T,T756A,G951T,T991A,TG1026T,C1229A	496	362	87	4	21	5	0	7	0	0	0	0	0	0	0	6	2	1	0	0	0	0	0	0	0	0	0	0	0	1	0	0	0	0	0	0	0	0	0	0	0	0	0	0	0	0	0
1	ACGTAATTAATATAG	G36A,A69G,A86G,C189T,A202T,T263C,C311A,A341T,A526G,T845A,TG881T,T939C,G1006A,G1082T,TC1121T	736	666	34	9	13	1	0	7	0	0	0	0	0	0	0	3	0	0	0	0	0	0	0	0	0	0	0	0	0	0	0	0	0	0	0	0	0	0	0	0	0	0	0	0	0	0	0
1	ACGTACAATGGCAGG	G107T,TG274T,C299T,T316A,T321A,TG659T,C689T,A701C,C1199T	958	776	84	32	10	21	0	5	0	0	0	0	0	0	0	1	1	5	0	0	0	0	0	0	0	0	0	0	0	1	0	0	0	0	0	0	0	0	0	0	0	0	0	0	0	0	0
1	ACGTACGGCGTTCGG	C126T,T156C,C447T,C577T,A671G,G1180A	1493	1142	170	45	36	42	3	4	0	0	0	0	0	0	0	29	0	1	0	0	0	0	0	0	0	1	0	0	0	2	0	0	0	0	0	0	0	0	0	0	0	0	0	0	0	0	0
1	ACGTAGCGGATAAGC	T28A,G54C,G107A,T270C,G348T,T357C	2840	2196	327	86	60	94	2	17	0	0	0	0	0	0	0	29	0	1	1	0	0	0	0	1	0	1	0	0	0	1	0	0	0	1	0	0	0	0	0	0	0	0	0	0	3	0	0
1	ACGTATCAGAGAAAA	T95C,C261T,T317A,A385G,G588C,T1024A,A1166T	389	305	39	10	7	11	0	3	0	0	1	0	0	0	0	4	0	0	0	0	0	0	0	0	0	0	0	0	0	1	0	0	0	3	0	0	0	0	0	0	0	0	0	0	0	0	0
1	ACGTATCCACTATTG	A89G,C556A,A827T,T869C,A1044G,T1062C	229	57	3	12	0	1	0	0	0	0	0	0	146	0	0	0	0	0	0	0	0	0	0	0	0	1	0	1	0	1	0	0	0	0	0	0	0	0	0	0	0	0	0	0	0	0	0
1	ACGTATCCCATATAT	C84T,T357C,G543A,C880A,G1009A,C1078T,A1155T	1165	1001	83	19	25	10	1	4	0	0	0	0	0	0	0	10	0	5	0	0	0	0	0	0	0	0	0	0	0	0	0	0	0	0	0	0	0	0	0	0	0	0	0	0	0	0	0
1	ACGTATGCATATTTA	G215T,A227G,C233T,C273T,G279A,C363T,C369A,T392C,T465C,G646A,A1072T,G1077A	4244	554	3039	12	593	0	0	6	0	0	0	0	0	0	0	1	1	0	0	0	0	0	0	0	0	0	0	0	0	7	0	0	0	0	0	0	0	0	0	0	0	0	0	0	16	0	0
1	ACGTATTTGAGGAGG	A69C,T381C,T457C,T536A,T725A,A844T,A862T,C949G,T1019A	1532	1157	221	17	85	27	2	3	0	0	1	0	0	0	0	12	0	1	0	0	0	0	0	1	0	1	0	0	0	0	0	0	0	0	1	0	0	0	0	0	0	1	0	0	0	0	0
1	ACGTCAGTTCTACAC	C189T,A229T,G908A,G1073T,A1118G,C1129A	2031	1646	257	27	45	0	0	11	0	0	0	0	0	0	0	21	2	0	0	0	0	0	0	0	0	0	0	0	0	1	0	0	0	1	0	0	0	0	0	0	0	0	0	0	1	0	0
1	ACGTCATTTCCGAGA	C49T,A69T,T379C,G423T,CA515C,C557T,C709A,C767T,G773T,G863A,C918T,C1122T	957	783	42	18	42	35	3	1	0	0	0	0	0	0	0	16	0	0	0	0	0	0	0	0	0	0	0	0	0	0	0	0	0	2	0	0	0	0	0	0	0	0	0	0	0	0	0
1	ACGTCCGGTACGGTG	C200T,T317A,T346C,T381A,CT1003C,T1064A,T1154C,C1171A,C1235T	179	153	19	4	2	0	0	1	0	0	0	0	0	0	0	0	0	0	0	0	0	0	0	0	0	0	0	0	0	0	0	0	0	0	0	0	0	0	0	0	0	0	0	0	0	0	0
1	ACGTCCTGAGAGGTC	G87A,A125T,C437A,G803T,A901G,G958A,G1163A	2090	1641	217	41	45	90	3	13	0	0	0	0	0	0	0	19	4	1	0	0	0	0	0	0	0	0	0	0	0	0	0	0	0	2	0	0	0	0	0	0	0	0	0	0	0	0	0
1	ACGTCGACTTTCAAC	T105C,T204C,C254A,G269A,A564G,G587T,C624A,G657T,C815T,T896C	1761	1242	376	52	0	46	0	8	0	0	2	0	0	0	0	6	0	0	0	0	0	0	0	0	0	4	0	0	0	0	0	0	0	1	0	0	0	0	0	0	0	0	0	0	1	0	0
1	ACGTCGCCTTCTATT	C73A,G239A,T397G,C679T,T729C,G763T,T792C,G1057T,T1071C	1163	889	45	17	68	89	11	1	0	1	0	0	0	0	0	23	0	0	0	0	0	0	0	0	0	0	0	0	0	0	0	0	0	0	0	0	0	0	0	0	0	0	0	0	0	0	0
1	ACGTCGCTTCTCCCT	GC81G,C174G,A176G,A259G,A370T,TG426T,C812T,T934C,T936A,C1146A	2978	2440	279	63	47	70	0	14	0	0	2	0	0	0	0	30	1	7	0	0	0	0	0	0	0	0	0	0	0	1	0	0	0	0	0	0	0	0	0	0	0	1	1	0	0	0	0
1	ACGTCTACCTTCAAT	C690T,A727T,T1071A,TG1258T	937	690	190	18	13	5	0	9	0	0	0	0	0	0	0	0	1	3	0	0	0	0	0	0	0	0	0	0	0	0	0	0	0	0	0	0	0	0	0	0	0	0	1	0	0	0	0
1	ACGTCTGACCAAACT	C113T,C114T,C311T,C360T,T382A,T416C,T659A,A816G,C1117T,G1252A	1082	940	54	25	3	30	0	7	0	0	0	0	0	0	0	10	1	0	0	0	0	0	0	0	0	0	0	0	0	0	0	0	0	0	0	0	0	0	0	0	0	0	0	0	0	0	0
1	ACGTGATTTAACGAG	A236T,C1212A	428	371	18	20	4	5	0	0	0	0	0	0	0	0	0	2	0	0	0	0	0	0	0	0	0	0	0	0	0	1	0	0	0	3	0	0	0	0	0	1	0	0	0	0	0	0	0
1	ACGTGCTCCTTCGTT	T201A,C673A,T987C,G1042A,T1106A,GC1113G	720	595	50	15	20	25	1	3	0	0	1	0	0	0	0	4	0	0	0	0	0	0	0	0	0	1	0	0	0	1	0	0	0	1	0	0	0	0	0	0	0	0	0	0	0	0	0
1	ACGTGGATTCAAAGC	C369A,A474G,C486T,T519C,T837C,T969C,T978C,T1004A,T1085A	9244	192	447	11	32	14	0	0	8248	0	1	0	0	0	0	1	0	0	0	0	0	0	0	0	0	0	0	0	0	4	0	0	0	0	0	0	0	0	0	0	0	0	0	0	0	0	0
1	ACGTGGATTTCCGAG	-	188	148	20	2	9	4	0	0	0	0	0	0	0	0	0	4	0	0	0	0	0	0	0	0	0	0	0	0	0	0	0	0	0	0	0	0	0	0	0	0	0	0	0	0	0	0	0
1	ACGTGGCAGTTCGTC	G191A,C233T,T324A,A398T,C570T,A625T,G868A,T916C,T1020G,T1049A,T1064A,A1095T,G1112A,T1198C	1102	854	119	34	21	48	2	0	0	0	0	0	0	0	0	10	0	1	0	0	0	0	0	0	0	0	0	0	0	1	0	0	0	0	0	0	0	0	0	0	0	0	0	0	0	0	0
1	ACGTGGCCTAGGATT	G29C,G33A,A46T,C65A,T159A,C607T,G665C,C666T,T729G,A795G	1082	923	45	21	54	24	2	3	0	0	0	0	0	0	0	1	0	1	0	0	0	0	0	0	0	0	0	0	0	0	0	0	0	0	0	0	0	0	0	0	0	0	1	0	0	0	0
1	ACGTGGCTGCTCCTT	T164A,T572C,A625C,C692A,A771T,C789T,A817G,A876G,T1014A,A1039G,G1111T,G1161A,G1261A	836	62	29	105	7	334	59	0	0	1	0	0	0	0	0	0	0	1	0	0	0	0	0	0	0	0	0	0	0	6	0	0	0	0	0	0	0	2	0	0	0	0	0	0	0	0	0
1	ACGTGGGCGGAGTAA	G212A,A290C,T407C,C894T	3001	2268	429	64	47	103	0	29	0	0	0	0	0	0	0	36	0	0	0	0	0	0	0	0	0	2	0	0	0	1	0	0	0	0	0	0	0	0	0	0	0	0	0	0	3	0	0
1	ACGTGTCAGCTATAA	T262G,T306A,A474T,C554A,G675A,G871A,T932A	2455	47	2112	1	215	1	4	1	0	0	0	0	0	0	0	0	0	0	0	0	0	0	0	0	0	0	0	0	0	12	0	0	0	0	0	0	0	0	0	0	0	0	0	0	5	0	0
1	ACGTGTCCTGGCCAA	C50A,T53C,T168C,G285C,G410T,A429G,T939A,T978C,T1008C,TG1026T,T1035C,G1074A,G1086A	2277	1750	416	10	21	18	0	28	0	1	0	0	0	0	0	14	0	7	0	0	0	0	0	0	0	0	0	0	0	0	0	0	0	0	0	0	0	0	0	0	0	0	0	0	0	0	0
1	ACGTGTGTACAGTCC	G100T,G393A,A444T,A450G,G478T,A505G,T635A,G677A,A721G,A734T,T1018A,T1154A	2364	1007	1298	6	12	5	0	6	0	1	0	0	0	0	0	21	1	2	0	0	0	1	0	0	0	0	0	0	0	0	0	0	0	0	0	0	0	0	0	0	0	0	0	0	0	0	0
1	ACGTGTGTGGTGAGT	G23A,T263C,C363T	1384	1123	101	36	34	44	0	8	0	2	0	0	0	0	0	20	0	1	0	0	0	0	0	0	0	0	0	0	0	1	0	0	0	2	0	0	0	0	0	0	0	0	0	0	0	0	0
1	ACGTGTGTTAATTGA	C92A,T152A,C226A,G362T,T367A,T392C,T494C,T541C,G591T,T676A,C678G,G752A,A783G,G860T,T914C,T1064C	1271	1084	66	25	52	6	3	0	0	1	0	0	0	0	0	25	1	0	0	0	0	0	0	0	0	0	0	0	0	1	0	0	0	0	0	0	0	0	0	0	0	0	0	0	0	0	0
1	ACGTTAGCATAACCT	G36A,A170G,T312A,T390A,C650T,G760C,T1106C	790	634	79	33	6	17	0	1	0	0	0	0	0	0	0	0	0	3	0	0	0	0	0	1	0	2	0	0	0	0	0	0	0	0	0	0	0	0	0	0	0	0	0	0	0	0	0
1	ACGTTAGTAGGAAAG	C130A,T319C,G405T,G495T,A518T,T599C,G600A,G711A,C852T,T966A,T995A,G1061A,T1224A	676	592	10	7	30	7	1	0	0	0	0	0	0	0	0	18	0	1	0	0	0	0	0	0	0	0	0	0	0	0	0	0	0	2	0	0	0	0	0	0	0	0	0	0	0	0	0
1	ACGTTATTCAGTTGG	T322A,A353G,T395C,T432A,A653G,C873T,T928C,C1069T,T1085A,A1166G,T1224A	1218	740	69	29	9	139	0	110	0	0	1	0	0	0	0	19	0	0	0	0	0	0	0	0	0	0	0	0	0	1	0	0	0	0	0	0	0	0	0	0	0	0	0	0	0	0	0
1	ACGTTATTCCTGAAT	G98A,T224A,A440AT,T469C,C761T,A821T,A844G,T845C,G849A,T902G,C909A,C946A,G1022C,T1050A,G1061T,T1064A,C1120A,TG1160T	897	526	174	16	46	107	4	8	0	0	0	0	0	0	0	4	0	0	0	0	0	0	0	0	0	0	0	0	0	0	0	0	0	0	0	0	0	0	0	0	0	0	0	0	0	0	0
1	ACGTTCAAGCCGAGA	C82T,C83A,T147C,T199C,C335A,T397C,C470G,G479GA,GC521G,G743A,G849C,T999A	237	19	196	15	2	0	0	5	0	0	0	0	0	0	0	0	0	0	0	0	0	0	0	0	0	0	0	0	0	0	0	0	0	0	0	0	0	0	0	0	0	0	0	0	0	0	0
1	ACGTTCTTGCTTGC	T53A,A86C,TG213T,C617A,C669A,G747A	1748	76	1543	23	1	3	0	13	0	0	0	0	0	0	0	0	0	0	0	0	0	76	0	0	0	0	0	0	0	1	0	0	0	2	0	0	0	0	0	0	0	0	1	0	0	0	0
1	ACGTTGATCGTTAAG	TG19T,G179A,G269C,C287T,C424A,G487A,G708A,G753T,C761T,T920A,G951C,T1050C	474	362	38	16	9	38	2	3	0	0	0	0	0	0	0	6	0	0	0	0	0	0	0	0	0	0	0	0	0	0	0	0	0	0	0	0	0	0	0	0	0	0	0	0	0	0	0
1	ACGTTGATTATGTCC	C188T,T325A,G596C,A727T,T865A,A898G	1025	797	58	25	27	28	2	43	0	0	0	0	0	0	0	19	1	1	0	0	0	0	0	0	0	1	0	0	0	1	0	0	0	0	0	0	0	0	0	0	0	0	0	0	0	0	0
1	ACGTTGGCCAATCGT	T168C,T278C,A680C,C767A,C809T	1775	1427	92	33	113	69	10	1	0	1	0	0	0	0	0	6	1	0	0	0	0	0	0	0	0	0	0	0	0	1	0	0	0	0	0	0	0	0	0	0	0	0	0	0	0	0	0
1	ACGTTGGCGAAACAT	T142C,T409A,A575G,C984T,T1106C,G1159A,A1166T	986	781	121	24	15	17	0	6	0	1	1	0	0	0	0	13	0	0	0	0	0	0	0	0	0	1	0	0	0	1	0	0	0	0	0	0	0	0	0	0	0	0	0	0	0	0	0
1	ACGTTGTCAAATGCG	A251G,T317C,G412T,T463C,T676C,C691A,G740T,G890A,A923G,A1100G,C1107T	2372	1903	78	59	217	78	14	0	0	2	0	0	0	0	0	0	0	0	0	0	0	0	0	0	0	0	0	0	0	1	0	0	0	0	0	0	0	0	0	0	0	0	0	0	0	0	0
1	ACGTTGTGAAGTAAG	T28C,G58A,A353G,T896A,C1046T,T1071G,G1135T,C1211G	1115	883	147	14	32	6	0	4	0	1	0	0	0	0	0	10	0	11	0	0	0	0	0	0	0	0	0	0	0	0	0	0	0	0	0	0	0	0	0	0	0	0	0	0	0	0	0
1	ACGTTTCCGGAGGAC	G232A,A350T,T367A,A385G,G630T,G732T,G782A,A795G,C889A,T985C,G1089A,T1182C,C1197A	404	289	77	22	1	8	0	5	0	0	0	0	0	0	0	1	0	0	0	0	0	0	0	0	0	0	0	0	0	0	0	0	0	0	0	0	0	0	0	0	0	0	0	0	0	0	0
1	ACGTTTCGGTGACCA	A117G,C363T,T571A,A653G,T989A,C1011T,A1059G,A1192G,A1242C	150	115	27	4	2	0	0	1	0	0	0	0	0	0	0	0	0	0	0	0	0	0	0	0	0	0	0	0	0	1	0	0	0	0	0	0	0	0	0	0	0	0	0	0	0	0	0
1	ACTAAAAGATACTCT	G245T,G495C,A511G,A795T,G872A,T920A,G1157C	421	371	19	12	7	10	0	0	0	0	0	0	0	0	0	1	0	1	0	0	0	0	0	0	0	0	0	0	0	0	0	0	0	0	0	0	0	0	0	0	0	0	0	0	0	0	0
1	ACTAAAGTTACCCAT	A533G,G860A,A866T,T911C,T943C,G958T,T1008A,C1091A	1968	1788	107	21	11	7	0	0	0	1	2	0	0	0	0	24	3	0	0	0	0	0	0	1	0	0	0	0	0	0	0	0	0	0	0	0	0	0	0	0	0	0	0	0	0	0	0
1	ACTAAATAGGAATGC	G344A,CT378C,C391G,C417T,T503A,G550A,T611C,G621A,A701T,G908A,G1245A	1317	1100	64	30	19	44	4	9	0	0	1	0	0	0	0	17	1	0	0	0	0	0	0	0	0	0	0	0	0	1	0	0	0	0	0	0	0	0	0	0	0	0	0	0	0	0	0
1	ACTAACACTCAGCCT	T177C,T262A,T284C,T372G,T445A,G521T,A580T,C815T,G1132A,A1220G,A1230T	396	337	8	17	14	6	0	1	0	0	0	0	0	0	0	11	0	0	0	0	0	0	0	0	0	0	0	0	0	0	0	0	0	0	0	0	0	0	0	0	0	0	0	0	0	0	0
1	ACTAACACTGATCGC	T177C,A480T,T536A,G621A,A771G,C790T,A855T,T869A,T973A,G1045A,T1064A,C1091T,T1137C,A1226T	1473	1184	76	62	69	31	1	0	0	0	0	0	0	0	0	15	0	0	0	0	0	0	0	0	0	0	0	0	0	1	0	0	0	0	0	0	0	0	0	0	0	0	0	0	0	0	0
1	ACTAACAGTACAAGC	A119T,A482T,T620A,C683A,A795G,C815T,G1056T,T1087A	431	324	16	27	7	27	0	0	0	0	0	0	0	0	0	23	0	0	0	0	0	0	0	0	0	0	0	0	0	0	0	0	0	2	0	0	0	0	0	0	0	0	0	0	0	0	0
1	ACTAACGGCTCTCTC	C49T,C97T,A176T,C226T,T635C,A797T,T966A,T1014C,T1023C	1292	1067	118	33	11	49	0	1	0	0	0	0	0	0	0	2	0	1	0	0	0	0	0	1	0	1	0	0	0	0	0	0	0	1	0	0	0	0	0	0	0	0	1	0	0	0	0
1	ACTAAGACATATAGA	TC90T,A128T,A228G,A315T,A604T,A831AG,C1116T,A1134G,A1238G	746	626	50	13	15	18	0	2	0	0	0	0	0	0	0	13	0	1	0	0	0	0	0	0	0	0	0	0	0	0	0	0	0	0	0	0	0	0	0	0	0	0	0	0	0	0	0
1	ACTAAGATCTTCTAA	A131G,T152C,G269A,T296A,G1029A,C1234A	2116	1688	298	25	31	24	0	11	0	1	0	0	0	0	0	20	0	1	0	0	0	0	0	0	0	1	0	0	0	1	0	0	0	0	0	0	0	0	0	0	0	0	0	0	0	0	0
1	ACTAATCGTTCGCTT	C486T,T536C,A723G,G834A,T965A	584	407	85	30	31	7	0	12	0	0	0	0	0	0	0	5	0	1	0	0	0	0	0	0	0	0	0	0	0	0	0	0	0	0	0	0	0	0	0	0	0	0	0	0	0	0	0
1	ACTAATCGTTGATC	A340G,A414T,T465C,C473T,A610G,T641C,G745A,G766A,T907C,T914A,A1214G	1630	492	454	1	649	7	4	0	0	0	1	0	0	0	0	4	0	1	0	0	0	0	0	0	0	0	0	0	0	6	0	0	0	0	0	0	0	0	0	0	0	0	0	0	3	0	0
1	ACTAATGATGAAGGA	TG404T,T445A,A723G,T920C,T934C,T1032C,A1039T,A1210G	198	21	9	34	3	116	9	0	0	0	0	0	0	0	0	0	0	0	0	0	0	0	0	1	0	0	0	0	0	1	0	0	0	0	0	0	0	0	0	0	0	0	0	0	0	0	0
1	ACTACACAGGGGCT	A217G,C225A,TA328T,G343A,A874T,C1122T	553	501	14	11	5	10	0	2	0	1	0	0	0	0	0	5	1	0	0	0	0	0	0	0	0	0	0	0	0	0	0	0	0	0	0	0	0	0	0	0	0	0	0	0	0	0	0
1	ACTACCAAATAACTA	C72T,C78A,T325A,A401G,A562G,G600C,C669A,G716A,A779T,G838A,G903A,G915A,A1072G,C1124A,G1159A,A1232T	601	561	13	11	6	0	0	0	0	0	1	0	0	0	0	2	0	6	0	0	0	0	0	0	0	0	0	0	0	0	0	0	0	0	0	0	0	0	0	0	0	0	0	0	0	0	0
1	ACTACGAGAGGTGTT	C27T,A59G,A125G,A131T,T150A,T152A,G191T,G275C,T328A,G422A,G490A,T553C,C619A,C623A,G730A,G766T,A791T,A855G,G863A,T934G,T1127A,G1193A,A1230G	1255	1095	49	35	13	42	2	0	0	0	0	0	0	0	0	3	0	5	0	0	0	0	0	0	0	0	0	0	0	0	0	0	0	3	0	0	0	0	0	0	0	0	0	0	0	0	0
1	ACTACTAAATCTCAC	T32C,T142C,C169T,T267A,T914C,T1103C,C1223T	491	430	20	14	9	9	0	4	0	0	0	0	0	0	0	0	0	1	0	0	0	0	0	0	0	0	0	0	0	0	0	0	0	0	0	0	0	0	0	0	0	0	0	0	0	0	0
1	ACTACTACACGAGTC	T255C,G510A,C790T,T881A,C998A,C1136A	1396	1235	45	27	9	55	1	2	0	0	0	0	0	0	0	10	0	0	0	0	0	0	0	0	0	0	0	0	0	1	0	0	0	0	0	0	0	0	0	0	0	0	0	0	1	0	0
1	ACTAGAAATGAACTT	A52G,T76C,G87A,C145G,A290G,G418A,G630A,A658G	1141	202	34	13	847	2	10	2	0	2	0	0	0	0	0	0	0	0	0	0	0	0	0	0	0	0	0	0	0	12	0	0	0	0	0	0	0	0	0	0	0	0	0	0	0	0	0
1	ACTAGCTATTCGTCT	C197T,A339G,T536C,C645A,A795G,T1026C,A1166T	141	116	7	4	0	8	0	1	0	0	0	0	0	0	0	0	0	0	0	0	0	0	0	0	0	0	0	0	0	0	0	0	0	0	0	0	0	0	0	0	0	0	0	0	2	0	0
1	ACTAGCTTTTTGCAT	A227G,C539T,G581A,A788T,T881C,T1092G	1006	852	37	14	22	43	2	5	0	0	0	0	0	0	0	17	0	1	0	0	0	1	0	1	0	0	0	0	0	0	0	0	0	0	0	0	0	0	0	0	0	0	0	0	0	0	0
1	ACTAGGAGGGCATAA	T392A,T568A,G863C,A968T	937	828	36	26	7	21	0	1	0	0	0	0	0	0	0	10	1	3	0	0	0	0	0	0	0	0	0	0	0	0	0	0	0	0	0	0	0	0	0	0	0	0	0	0	0	0	0
1	ACTAGGCAACAGCAA	T387A,C434T,G537A,A788G	1742	1298	244	30	89	52	5	4	0	0	0	0	0	0	0	12	0	0	0	0	0	0	0	0	0	0	0	0	0	0	0	0	0	0	0	0	0	0	0	0	0	0	0	0	0	0	0
1	ACTAGTACGCAAAAA	T463C,T499C,G899A,C906A,A1142G,G1173T	873	725	83	14	25	6	0	4	0	0	0	0	0	0	0	7	0	0	0	0	0	0	0	0	0	0	0	0	0	0	0	0	0	0	0	0	0	0	0	0	0	0	0	0	0	0	0
1	ACTAGTTACATGCGA	G60A,T123A,CT366C,T404C,G586A,G716T,T1032A,G1041T	429	46	12	47	4	294	21	0	0	0	0	0	0	0	0	1	0	0	0	0	0	0	0	0	0	1	0	0	0	0	0	0	0	0	0	0	0	0	0	0	0	0	0	0	0	0	0
1	ACTAGTTAGGTGCTG	T201A,T425C,G495C,C624T,T902A,C996G,G1081A,C1175A	425	344	35	20	6	6	1	2	0	0	0	0	0	0	0	4	0	1	0	0	0	0	0	0	0	0	0	0	0	0	0	0	0	2	0	0	0	0	0	0	0	0	0	0	0	0	0
1	ACTATAACAGGGCTA	C35A,C172A,A802T,G843C,T953A,T1034G,T1035A,G1043A,C1116T,A1253G	115	33	5	35	2	36	0	0	0	0	0	0	0	0	0	1	0	0	0	0	0	0	0	0	0	0	0	0	0	0	0	0	0	0	0	0	0	0	0	0	0	0	0	0	0	0	0
1	ACTATACAATTGGGC	C34T,T61A,GC81G,C126T,T943C	177	149	10	6	3	4	0	3	0	0	0	0	0	0	0	2	0	0	0	0	0	0	0	0	0	0	0	0	0	0	0	0	0	0	0	0	0	0	0	0	0	0	0	0	0	0	0
1	ACTATAGGCATCGGT	C151T,A234G,C705A,C913T,T920A,C998A	1025	861	64	12	29	30	2	1	0	0	0	0	0	0	0	11	0	4	0	0	0	0	0	2	0	0	0	0	0	0	0	0	0	0	1	0	0	0	0	0	0	0	0	0	0	0	0
1	ACTATCCTTCCGCAG	G62A,G124A,A251G,T297A,T324C,C437T,A444T,C461A,G534T,G793A,T1055G,G1252A	133	91	9	20	1	4	0	0	0	0	0	0	0	0	0	5	0	0	0	0	0	0	0	0	0	0	0	0	0	0	0	0	0	0	0	0	0	0	0	0	0	0	0	0	0	0	0
1	ACTATGACCACGGCG	T152C,T262C,T267A,T304C,T659C,A746G,TG1184T	362	19	292	31	1	1	0	6	0	1	0	0	0	0	0	1	1	0	0	0	0	0	0	0	0	0	0	0	0	0	0	0	0	0	0	0	0	0	0	0	0	0	0	0	0	0	0
1	ACTATGATCAGATTC	T57G,C104A,C417CA,C448T,G716A,C836A,C909A,T937C,G952T,T1085A,A1118T,C1209T	2220	1860	73	43	43	168	5	4	0	0	1	0	0	0	0	11	0	1	0	0	0	0	0	1	0	1	0	0	0	0	0	0	0	0	0	0	0	1	0	0	0	0	0	0	0	0	0
1	ACTATGTCACCAGAG	GT55G,C68T,A580G,C679T,G760T,G838T,A856T,T1019G,G1161A,A1226T	153	117	17	11	2	1	0	1	0	0	0	0	0	0	0	2	0	0	0	0	0	0	0	0	0	0	0	0	0	0	0	0	0	0	0	0	0	0	0	0	0	0	0	0	0	0	0
1	ACTATGTCTGACGTC	G87A,A238T,G601T,C755T,G782T,A854T,G872T,T902A,A1210T,TG1248T	509	411	36	23	11	15	0	0	0	0	0	0	0	0	0	4	1	1	0	0	0	0	0	0	0	0	0	0	0	1	0	0	0	1	0	0	0	0	0	0	0	0	0	0	0	0	0
1	ACTATTTCGGTTTGA	G214T,A308G,C368A,C388A,G500A,GC687G,CCA812C	1115	707	167	42	174	10	2	3	0	0	0	0	0	0	0	1	2	3	0	0	0	0	0	0	0	0	0	0	0	1	0	0	0	0	0	0	0	0	0	0	0	0	0	0	1	0	0
1	ACTCATCTGTTGCGC	A46C,G291C,C513T,G630A,T902A,T920C	531	396	29	11	60	17	7	0	0	0	0	0	0	0	0	5	0	0	0	0	0	0	0	0	0	0	0	0	0	1	0	0	0	1	0	0	0	0	0	0	0	0	0	0	0	0	0
1	ACTCATGTTGACCAG	T201C,G408A,C688T,A866T,C1011A	1111	937	95	6	57	4	0	1	0	1	0	0	0	0	0	2	0	3	0	0	0	0	0	0	0	2	0	0	0	0	0	0	0	0	0	0	0	0	0	0	0	0	0	0	0	0	0
1	ACTCCACGTATATTG	T514C,C741G,C931A,T1008C	1524	1287	190	5	8	8	0	5	0	0	1	0	0	0	0	15	1	0	0	0	0	0	0	0	0	1	0	0	0	0	0	0	0	0	0	0	0	0	0	0	0	0	0	0	0	0	0
1	ACTCCCTGCCCCGAG	-	378	314	35	10	7	7	0	0	0	1	0	0	0	0	0	0	1	0	0	0	0	0	0	0	0	0	0	0	0	0	0	0	0	0	0	0	0	0	0	0	0	0	0	0	0	0	0
1	ACTCCGATTATACTC	C151A,G244A,C433T,T599C,A608G,A654T,A783T,T920A,T1158C	864	755	37	17	8	30	0	2	0	1	1	0	0	0	0	7	0	1	0	0	0	0	0	0	0	0	0	0	0	0	0	0	0	0	0	0	0	0	0	0	0	0	0	0	0	0	0
1	ACTCCGCAGTTGAAG	C35T,T153A,G203A,T267G,T357A,C557T,G825T,T1030C,C1033T,T1087A	117	78	2	13	1	18	0	0	0	0	0	0	0	0	0	3	0	0	0	0	0	0	0	0	0	0	0	0	0	0	0	0	0	0	0	0	0	0	0	0	0	0	0	0	1	0	0
1	ACTCCTATGCTAAAT	C37A,C141A,C254T,C335T,C582T,A637T,G716C,A797T,A844G,G860A,T1035C,T1198A	1273	1020	129	28	57	18	1	1	0	0	0	0	0	0	0	8	0	2	0	0	0	0	0	0	0	0	0	0	0	1	0	0	0	0	0	0	0	0	0	0	0	0	0	0	0	0	0
1	ACTCGGGCATTTTAG	G240A,C254T,A265T,A376T,T455A,TG584T,G621C,G1101T,C1146T,G1239A	1072	813	143	13	31	40	1	3	0	1	0	0	0	0	0	11	1	0	0	0	0	1	0	0	0	0	0	0	0	2	0	0	0	0	0	0	0	0	0	0	0	1	0	0	0	0	0
1	ACTCGTCAATTAGGC	T66A,C190A,T536A,TA572T,G863C,T902C,TTC936T	713	515	111	23	29	19	3	3	0	0	0	0	0	0	0	3	0	1	0	0	0	0	0	0	0	0	0	0	0	1	0	0	0	0	0	0	0	0	0	0	0	0	0	0	0	0	0
1	ACTCGTGTGTTAACT	C43T,G55A,T123C,G495T,T536C,T659A,G777T,A862G,T928C,T1024C,T1063C	530	379	28	43	6	56	1	0	0	0	0	0	0	0	0	9	0	1	0	0	0	0	0	0	0	0	0	0	0	0	0	0	0	0	0	0	0	0	0	0	0	0	0	0	0	0	0
1	ACTCGTTCCTGGGAG	T207C,T304C,A349T,A353C,G386T,C436CT,G662A,C864T,T910C,T1035C,G1061A,A1148T,A1168T	590	403	17	12	141	7	0	1	0	0	0	0	0	0	0	0	0	0	0	0	0	0	0	0	0	1	0	0	0	4	0	0	0	0	0	0	0	0	0	0	0	0	0	0	0	0	0
1	ACTCTACCGCCCTGC	T76C,G419A,G423A,A511T,T718G,AG762A,G825A,G885C,T914A,A1100C,A1142T,A1166T	1137	940	67	24	39	34	1	0	0	3	0	0	0	0	0	14	0	1	0	0	0	0	0	1	0	0	0	0	0	0	0	0	0	3	0	0	0	0	0	0	0	0	0	0	0	0	0
1	ACTCTACGTGAAGTA	TG105T,T292C,A874G,C1151A	661	537	40	13	12	37	0	0	0	0	0	0	0	0	0	16	0	1	0	0	0	0	0	0	0	0	0	0	0	0	0	0	0	0	0	0	0	0	0	0	0	0	0	0	0	0	0
1	ACTCTATATCGGCTA	A210G,T318G,T651C,A680G,A827G,T1012A,C1123A,G1190A,G1249T	533	458	61	1	4	1	0	3	0	0	0	0	0	0	0	0	0	2	0	0	0	0	0	0	0	1	0	0	0	0	0	0	0	0	0	0	0	0	0	0	0	0	0	0	0	0	0
1	ACTCTATTCAGGAAA	G206A,G240T,C396T,G769A,T881A,T891A,T993A	543	457	47	12	6	12	0	2	0	0	0	0	0	0	0	3	0	0	0	0	0	0	0	0	0	0	0	0	0	1	0	0	0	0	0	0	0	0	0	0	0	0	0	0	0	0	0
1	ACTCTCGTGCATACA	T123C,C436T,T491A,G785A	946	721	105	50	10	11	0	15	0	0	0	0	0	0	0	8	0	3	0	0	0	0	0	0	0	1	0	0	0	3	0	0	0	6	0	0	0	0	0	0	0	0	0	0	0	0	0
1	ACTCTTCCGTCACAA	GC81G,A221G,T409A,T569A,G675A,T718C	653	556	24	11	19	23	0	1	0	0	0	0	0	0	0	11	0	0	0	0	0	0	0	0	0	0	0	0	0	0	0	0	0	0	0	0	0	0	0	0	0	0	0	0	0	0	0
1	ACTGACGCGTTTTAA	T297A,T317C,G384A,G405T,TC467T,TC469T,G558A,T634C,G737T,T756TG,A817G,T978A,T991A,A1072G	839	649	134	5	33	0	0	0	0	0	0	0	0	0	0	4	0	0	0	0	0	0	0	0	0	0	0	0	0	0	0	0	0	0	0	0	0	0	0	0	0	0	0	0	0	0	0
1	ACTGAGGCAGGATGT	C31T,T76C,C174T,TC372T,G415A,C434A,G446A,C473T,G475T,T544A,A610G,C713T,G839T,T858C,C873G,G1053T,A1110G,C1123A,G1143A	950	0	61	2	10	0	13	0	0	0	587	0	0	0	0	0	0	0	0	0	0	0	0	0	0	0	0	0	0	2	0	0	0	0	0	0	0	0	0	0	0	0	0	0	0	0	0
1	ACTGAGTATGTTGAG	G55A,C606A,G780A,T911G,C1212T	362	281	36	25	6	1	1	0	0	1	1	0	0	0	0	6	0	0	0	0	0	0	0	0	0	0	0	0	0	0	0	0	0	0	0	0	0	0	0	0	0	0	0	0	0	0	0
1	ACTGAGTGATCACGT	A119G,C166G,G253A,A290T,C310A,T357C,G772T,C921A,T941A,C1078A,C1172A	1553	1250	170	37	16	43	0	2	0	0	1	0	0	0	0	8	2	0	0	0	0	0	0	0	0	0	0	0	0	0	0	0	0	4	1	0	0	0	0	0	0	0	0	0	3	0	0
1	ACTGATGACCTTAAT	A251G,CA439C,A816G,T985A,T1060A,A1110G,C1183T	716	566	82	25	18	5	0	9	0	0	0	0	0	0	0	6	0	0	0	0	0	0	0	0	0	0	0	0	0	0	0	0	0	1	0	0	0	0	0	0	0	0	0	0	0	0	0
1	ACTGCAATAAACGGC	A294T,G418T,A452G,T676A,T792C,C864A,T1085C,T1087C,A1155G,C1171T	1663	1361	171	25	67	16	1	4	0	0	0	0	0	0	0	11	0	2	0	0	0	0	0	0	0	0	0	0	0	1	0	0	0	0	0	0	0	0	0	0	0	0	0	0	1	0	0
1	ACTGCATCAAAACCG	ACTGC26A,G277A,A414T,G500A,A516T,T694C,T869A,G903A,T973A	789	677	33	26	19	21	0	0	0	0	0	0	0	0	0	0	1	0	0	0	0	0	0	0	0	0	0	0	0	0	0	0	0	0	0	0	0	0	0	0	0	0	0	0	0	0	0
1	ACTGCCATCAAGTAA	T109A,T199A,T292C,T326C,A411G,T426A,G430A,C448G,G508T,A653G,T674G,C738T,G811A	261	178	36	31	1	1	0	12	0	0	0	0	0	0	0	1	0	0	0	0	0	0	0	0	0	0	0	0	0	0	0	0	0	0	0	0	0	0	0	0	0	0	0	0	0	0	0
1	ACTGCGACTTTACAC	G116T,T155A,C157A,C488A,T499C,T519C,T638C,A658G,AT964A	386	293	13	10	43	13	1	3	0	0	0	0	0	0	0	0	0	0	0	0	0	0	0	0	0	0	0	0	0	2	0	0	0	0	1	0	0	0	0	0	1	0	0	0	0	0	0
1	ACTGCTAGCTTGTGG	C39A,A102G,G215A,A259T	1866	1531	138	75	32	41	1	6	0	0	2	0	0	0	0	14	0	0	0	0	0	0	0	0	0	1	0	0	0	1	0	0	0	1	0	0	0	0	0	0	0	0	0	0	1	0	0
1	ACTGCTATAGAACCA	C79A,T224G,T255C,T302A,T355C,G362A,A518T,C598A,C607T,C683T,A771G,A821G,G849C,T979A,A981T,G1066T,C1120A,T1140C,G1173A	1047	415	22	10	23	490	40	0	0	0	0	0	0	0	0	8	0	1	0	0	0	0	0	0	0	0	0	0	0	1	0	0	0	0	0	0	0	0	0	0	0	0	0	0	0	0	0
1	ACTGGAAGGCAATCA	T121A,G215A,A236C,C374A,C598G,C912A,C1031T,G1239T	2349	1942	118	74	94	83	2	3	0	1	0	0	0	0	0	10	0	1	0	0	0	0	0	0	0	0	0	0	0	2	0	0	0	0	0	0	0	0	0	0	0	0	0	0	0	0	0
1	ACTGGAATCCCTAAC	T66A,G266A,C314T,T355A,C525T,T590C,C682T,G825A,C852T,C1146G	2072	1699	97	40	35	67	1	0	0	2	1	0	0	0	0	104	1	0	0	0	0	0	0	0	0	0	0	0	0	2	0	0	0	0	0	0	0	0	0	0	0	0	0	0	0	0	0
1	ACTGGATACCAACGA	G29A,A128T,G223C,T249C,C314A,T381A,A450T,A603T,T628C,T706G,A1230G	627	555	27	13	8	8	0	2	0	2	0	0	0	0	0	6	0	1	0	0	0	0	0	0	0	0	0	0	0	0	0	0	0	0	0	0	0	0	0	0	0	0	0	0	1	0	0
1	ACTGGGACTTGATGG	T142A,C197T,A308T,G384T,A643T,C880A,G1250C,A1253G	260	209	15	2	22	4	1	3	0	0	0	0	0	0	0	2	0	0	0	0	0	0	0	0	0	0	0	0	0	0	0	0	0	0	0	0	0	0	0	0	0	0	1	0	0	0	0
1	ACTGGGCCGAACCAG	G244A,A298G,C437T,G601T,A653T,C1136T	403	341	32	9	2	6	0	0	0	0	0	0	0	0	0	8	0	0	0	0	0	0	0	0	0	0	0	0	0	0	0	0	0	0	0	0	0	0	0	0	0	0	0	0	0	0	0
1	ACTGGGCTTTCTTGG	C50A,T274A,A376G,C394G,C417T,C593A,CT619C,T676A,T1062A,C1240T	601	513	18	13	29	15	0	2	0	0	2	0	0	0	0	8	0	0	0	0	0	0	0	0	0	0	0	0	0	0	0	0	0	1	0	0	0	0	0	0	0	0	0	0	0	0	0
1	ACTGGTAGCTCTTAG	G241A,G769A,T891C,A1095T,A1148T	271	229	11	18	3	2	1	3	0	0	0	0	0	0	0	0	0	0	1	0	0	0	0	0	0	0	0	0	0	0	0	0	0	1	0	0	0	0	0	0	0	0	0	0	0	0	0
1	ACTGTACGAAGAGGC	T165C,G182C,T445C,C461A,G520A,T528A,A643T,T649A,C673A,G685A,T696C,T977A,T1182C	2219	1881	85	39	49	136	4	3	0	0	0	0	0	0	0	0	1	5	0	0	0	0	0	0	0	0	0	0	0	0	0	0	0	0	0	0	0	0	0	0	0	0	0	0	1	0	0
1	ACTGTACTCGAAGAC	C50G,C396T,A574G,T991A	1405	1144	132	21	28	48	2	4	0	1	0	0	0	0	0	16	0	0	0	0	0	0	0	0	0	0	0	0	0	0	0	0	0	4	0	0	0	0	0	0	0	0	0	0	0	0	0
1	ACTGTATGTACTTGC	A221G,G239A,G253T,T544A,C577T,T937C,G1053A	1003	599	24	18	5	331	3	2	0	0	0	0	0	0	0	7	0	1	0	0	0	0	0	0	0	0	0	0	0	1	0	0	0	2	0	0	0	0	0	0	0	0	0	0	0	0	0
1	ACTGTCAGCGCCGTA	A44T,C51A,C64A,A86G,C172A	1113	882	91	43	20	47	1	3	0	0	0	0	0	0	0	10	1	1	0	0	0	0	0	0	0	0	0	0	0	0	0	0	0	1	0	0	0	0	0	0	0	0	0	0	0	0	0
1	ACTGTCAGTGAGATC	G212A,CG360C,G661A,T725G,T744A,G952A,T1019C,G1195A	2143	27	2051	34	3	0	0	6	0	0	0	0	0	0	0	1	0	0	0	0	0	0	0	0	0	0	0	0	0	0	0	0	0	2	0	0	0	0	0	0	0	0	0	0	2	0	0
1	ACTGTCCCGATGAGT	T541C,A723T,A1108G	2404	1895	292	29	49	83	4	10	0	0	2	0	0	0	0	17	1	0	0	0	0	0	0	2	0	0	0	0	0	0	0	0	0	1	0	0	0	0	0	0	0	0	0	0	4	0	0
1	ACTGTCGTTATCGCC	A376G,G587T,C655T,C751A,T937G,T985C,G1186T	1276	1005	136	40	10	46	0	0	0	2	0	0	0	0	0	18	1	5	0	0	0	1	0	0	0	0	0	0	0	0	0	0	0	0	0	0	0	0	0	0	0	0	0	0	0	0	0
1	ACTGTCTCACTTGTG	C37A,G55T,T132C,GA208G,T326A,A497G,C616T,G716T,G743C,A855C,C864T,G1015T,T1049C,A1148T,C1172A	463	4	451	2	0	0	0	4	0	0	0	0	0	0	0	0	0	0	0	0	0	0	0	0	0	1	0	0	0	0	0	0	0	0	0	0	0	0	0	0	0	0	0	0	0	0	0
1	ACTGTCTTACGGCCT	C31T,A117G,T147TC,T380A,C672T,G684A,C1037A,C1172A,A1181G	244	206	29	5	2	1	0	1	0	0	0	0	0	0	0	0	0	0	0	0	0	0	0	0	0	0	0	0	0	0	0	0	0	0	0	0	0	0	0	0	0	0	0	0	0	0	0
1	ACTGTGACGAAGTTC	G45T,G422T,G490A,C496T,G686A,C1176A	1118	608	280	15	151	28	2	2	0	0	0	0	0	0	0	18	0	1	0	0	0	0	0	0	0	2	0	0	0	0	0	0	0	0	0	0	0	0	0	0	0	0	0	0	1	0	0
1	ACTGTGGACAGAAGT	A516G,A680G,G707A,G860T,TG1026T,G1073T,G1101T,G1153A,T1246A,T1251A	3257	2772	301	18	28	0	0	8	0	0	0	0	0	0	0	102	1	3	0	0	0	0	0	1	0	1	0	0	0	0	0	0	0	0	0	0	0	0	0	0	0	0	0	0	0	0	0
1	ACTGTGGTCGTCGTA	G24C,T80C,C369A,C1046T,A1155T	1782	1286	162	38	56	189	0	7	0	0	0	0	0	0	0	11	2	5	0	0	0	0	0	0	0	1	0	0	0	3	0	0	0	7	0	0	0	0	0	0	0	0	0	0	0	0	0
1	ACTGTTAGCTATCTA	T156A,T177C,A349T,T407C,G446T,TG519T,T725C,A771T,C809A,T920A	250	213	3	10	16	3	1	0	0	0	1	0	0	0	0	0	0	0	0	0	0	0	0	0	0	0	0	0	0	0	0	0	0	0	0	0	0	0	0	0	0	0	0	0	0	0	0
1	ACTGTTCTGAGAACA	T105C,G120A,G231T,C233T,C436A,C583A,G684A,G868A,T965A,T995A,TC1121T,C1219G	490	402	54	22	3	3	0	0	0	0	0	0	0	0	0	3	0	0	0	0	0	0	0	0	0	0	0	0	0	0	0	0	0	0	0	0	0	0	0	0	0	0	0	0	0	0	0
1	ACTGTTTATCCACAA	A52G,G115C,T147C,A228T,T345C,C436A,G537A,A562G,T626C,C631T,G1045A,A1148T	681	482	94	15	14	50	2	8	0	0	0	0	0	0	0	7	0	0	0	0	0	0	0	0	0	0	0	0	0	0	0	0	0	0	0	0	0	0	0	0	0	0	0	0	0	0	0
1	ACTGTTTGATAGAGT	C39T,G430T,G487A,A680G,G868A,T887A,T936A,T985A,C986G,C992T,TG1004T,T1012A,T1062C	2682	1800	646	10	143	7	0	0	0	0	2	0	0	0	0	50	1	1	0	0	0	3	0	0	0	9	0	0	0	0	0	0	0	0	0	0	0	0	0	0	0	0	0	0	0	0	0
1	ACTGTTTTTGTACAA	G70A,C99T,C374A,A429G,C442A,A855T,G899A,A1192G	512	426	41	8	12	11	0	7	0	0	0	0	0	0	0	3	0	0	0	0	0	0	0	0	0	0	0	0	0	0	0	0	0	0	0	0	0	0	0	0	0	0	0	0	0	0	0
1	ACTTACGCGTAAATG	G58A,G271A,A603G,G630C,A710T,T961G,A1134G	163	137	13	3	4	0	0	3	0	0	0	0	0	0	0	2	0	0	0	0	0	0	0	0	0	0	0	0	0	0	0	0	0	0	0	0	0	0	0	0	0	0	0	0	0	0	0
1	ACTTACTCGGTTACA	C41A,G214T,C305T,G487A,A643G,C741A,A821G,C859T,GC1163G,C1219T	843	756	28	6	8	17	0	1	0	2	0	0	0	0	0	11	0	1	1	0	0	0	0	0	0	0	0	0	0	0	0	0	0	0	0	0	0	0	0	0	0	0	0	0	0	0	0
1	ACTTAGGTATGATCC	G21T,C35A,G87A,A117G,C468T,T668C,A816G,T943C,C998A,A1017G,G1191T	112	44	12	23	1	22	0	0	0	0	0	0	0	0	0	0	0	1	0	0	0	0	0	0	0	0	0	0	0	0	0	0	0	3	0	0	0	0	0	0	0	0	0	0	0	0	0
1	ACTTATTATGGAGCC	A44G,T57A,G277A,T346A,A376T,T572A,CA679C,A746G,G766A,G782T,T792G,C1037A,G1111T,C1196A	1770	68	1365	20	3	4	0	6	0	1	0	0	0	0	0	1	0	0	0	0	0	0	0	0	0	0	0	0	0	0	0	0	0	0	0	0	0	0	0	0	0	0	0	0	6	0	0
1	ACTTCAGATTTAGGT	A86G,G352A,A625G,G736T,C1069G,C1091A,C1151T	826	745	15	22	6	15	0	1	0	0	0	0	0	0	0	13	0	0	0	0	0	0	0	0	0	0	0	0	0	2	0	0	0	0	0	0	0	0	0	0	0	0	0	0	0	0	0
1	ACTTCAGGGGAAAAT	C67T,C114A,T152C,G241T,CT282C,G285A,C295T,G500A,T519C,C617T,G716T,T911A,C912T,C1036T,G1191A	3220	2889	125	11	70	16	1	5	0	0	1	0	0	0	0	40	0	3	0	0	0	0	0	3	0	0	0	0	0	0	0	0	0	0	0	0	0	0	0	0	0	0	0	0	2	0	0
1	ACTTCGCATGCGTGT	C301A,T425C,T432A,T445C,G558T,G835A,T888C,A1167T,A1247G	1292	1121	52	23	32	35	1	1	0	0	1	0	0	0	0	12	1	0	0	0	0	0	0	0	0	0	0	0	0	1	0	0	0	1	0	0	0	0	0	0	0	0	0	0	1	0	0
1	ACTTCGGAGGGACCA	C138A,A195T,A370T,A414G,TC432T,C448T,C547T,C738T,A831T,A964T,T978A,G1089A,C1200T	248	190	11	37	0	5	0	4	0	0	0	0	0	0	0	0	0	0	0	0	0	0	0	0	0	0	0	0	0	0	0	0	0	0	0	0	0	0	0	0	0	0	0	0	0	0	0
1	ACTTCGTTAAAGGAC	G58A,C65T,C99T,A119G,C138A,G271T,G446A,C471A,T494C,A551G,C619T,A653G,C704T,T729C,G1082T	1706	1563	37	19	27	40	0	1	0	0	1	0	0	0	0	6	0	0	0	0	0	0	0	0	0	0	0	0	0	0	0	0	0	0	1	0	0	0	0	0	0	0	0	0	0	0	0
1	ACTTCTCTACCACCG	T355A,T499A,A643T,A700G,T914A,A981G,A1142T,T1204A	1132	617	278	15	184	17	1	3	0	0	2	0	0	0	0	1	0	0	0	0	0	0	0	0	0	0	0	0	0	4	0	0	0	0	0	0	0	0	0	0	0	0	0	0	0	0	0
1	ACTTCTGGTATCGAT	G760C	2621	2031	308	85	54	69	0	17	0	2	4	0	0	0	0	16	0	0	0	0	0	0	0	0	0	5	0	0	0	2	0	0	0	5	1	0	0	0	0	0	0	0	0	0	1	0	0
1	ACTTCTTCTTACATC	A102G,T324C,C712T,T1160C	1951	1536	201	29	67	84	0	2	0	0	1	0	0	0	0	14	0	1	0	0	0	0	0	0	0	0	0	0	0	0	0	0	0	0	0	0	0	5	0	0	0	0	0	0	0	0	0
1	ACTTGAAAAGATAAT	G230A,T249C,C261T,G596A,G602A,C666A,G749C,A901T,T947C,T993A,CT1084C	611	491	57	14	23	14	2	4	0	0	0	0	0	0	0	1	0	0	0	0	0	0	0	0	0	0	0	0	0	0	0	0	0	0	0	0	0	0	0	0	0	0	0	0	0	0	0
1	ACTTGACACAGAAAA	G22A,C27A,C67T,T156A,G286T,T318A,C672G,C807T,G811T,G893A,T939A,C1219G	458	301	63	35	8	14	1	4	0	0	0	0	0	0	0	19	0	0	0	0	0	0	0	0	0	1	0	0	0	1	0	0	0	0	0	0	0	0	0	0	0	0	0	0	0	0	0
1	ACTTGACATTTTTGA	T159C,C464A,G495T,A594G	647	561	29	8	20	10	0	1	0	0	0	0	0	0	0	8	0	3	0	0	0	0	0	0	0	0	0	0	0	0	0	0	0	0	0	0	0	0	0	0	0	0	0	0	0	0	0
1	ACTTGCGGGTGGTCG	C64A,A117T,C403A,A533T,C565T,C1200A,C1229T	801	685	36	25	5	19	0	1	0	0	0	0	0	0	0	17	0	0	0	0	0	0	0	0	0	0	0	0	0	0	0	0	0	5	0	0	0	1	0	0	0	0	0	0	0	0	0
1	ACTTGGCTAGCTGGT	C35T,T274A,G732T,A930T	1481	1236	113	43	13	43	0	4	0	1	1	0	0	0	0	15	0	2	0	0	0	0	0	0	0	0	0	0	0	0	0	0	0	0	0	0	0	0	0	0	0	0	0	0	0	0	0
1	ACTTGGTACCAGTAG	A228T,C233T,G271C,T334C,C442A,A518T,C540T,C566A,C741A,C913A,T983A,A1168G	3166	2813	77	44	85	68	2	1	0	1	0	0	0	0	0	29	1	0	0	0	0	0	0	0	0	0	0	0	0	1	0	0	0	1	0	0	0	0	0	0	0	0	1	0	1	0	0
1	ACTTGGTCTCATTGA	G422T,A506G,C565G,A654C,A680T,G773T,G952A,C1129A,A1155T,G1190T	1631	1377	100	34	6	53	0	1	0	1	0	0	0	0	0	10	0	0	0	0	0	0	0	0	0	0	0	0	0	0	0	0	0	0	0	0	0	37	0	0	0	0	0	0	0	0	0
1	ACTTGTGCCCGACGG	C435A,T445C,C453T,C486T,G498A,A768T,T881A,T1140A,G1190A	2799	2216	277	42	111	98	2	10	0	3	0	0	0	0	0	17	1	1	0	0	0	1	0	0	0	1	0	0	0	0	0	0	0	0	0	0	0	0	0	0	0	1	0	0	1	0	0
1	ACTTGTGGTTAGAGG	CG99C,G103A,G178A,A330T,T1020A,C1199T	783	585	44	37	8	12	2	1	0	0	1	63	0	0	0	8	0	2	0	0	0	0	0	0	7	0	0	0	0	1	0	0	0	1	0	0	0	0	0	0	0	0	0	0	0	0	0
1	ACTTGTTGGAGCGCT	C301CT,A353T,C369T,G383A,C436A,G591A,C627T,T651C,G681A,A734G,T748C,C976G,C990A,A1058G,C1175T	1061	32	988	31	3	1	1	1	0	0	0	0	0	0	0	1	0	0	0	0	0	0	0	0	0	0	0	0	0	0	0	0	0	0	0	0	0	0	0	0	0	0	0	0	0	0	0
1	ACTTGTTGTACCCAA	C31A,T132A,A176G,T404C,T887C	744	602	48	30	36	9	0	1	0	0	0	0	0	0	0	5	0	1	0	0	0	0	0	0	0	0	0	0	0	0	0	0	0	0	0	0	0	0	0	0	0	0	0	0	0	0	0
1	ACTTTAAATACATAC	G55A,C138G,C173A,A332T,A401G,T407A,G420A,T714C,A727T,T955C,T993C,G1045A,T1049C,C1078T,G1086A,C1223A	1228	968	207	15	4	6	1	5	0	0	1	0	0	0	0	6	0	0	0	0	0	0	0	0	0	0	0	0	0	0	0	0	0	0	0	0	0	0	0	0	0	0	0	0	0	0	0
1	ACTTTATCAGATCGG	A89T,C157T,A370C,T467G,C631CT,G677A,C683A,T1127A	760	421	235	16	54	12	1	2	0	0	0	0	0	0	0	10	0	1	0	0	0	0	0	0	0	0	0	0	0	0	0	0	0	2	0	0	0	0	0	0	0	0	0	0	0	0	0
1	ACTTTCGAGAATGCA	G106A,TA201T,T288C,T380G,C441A,T499A,C527T,G549T,G550A,G558T,T891A,AT964A,T983C,T1140C	898	82	15	1	3	4	0	0	0	0	1	0	0	0	0	2	0	557	209	0	0	0	0	0	0	0	0	0	0	0	0	0	0	1	0	0	0	0	0	0	0	0	0	0	0	0	0
1	ACTTTCTTGTTTAAG	TC90T,T159A,C225T,A228G,G231T,T328C,T397G,C462A,A580G,A653T,C906A,T937C,A1133T	261	218	14	3	6	14	0	0	0	0	1	0	0	0	0	3	0	0	0	0	0	0	0	0	0	0	0	0	0	0	0	0	0	0	0	0	0	0	0	0	0	1	0	0	0	0	0
1	ACTTTGACCGCTCGT	G70T,T132C,T268A,T432A,G1067T,G1162T,C1207T	1418	392	88	22	10	824	36	1	0	0	2	0	0	0	0	9	0	1	0	0	0	0	0	0	0	0	0	0	0	0	0	0	0	0	0	0	0	0	0	0	0	0	0	0	2	0	0
1	ACTTTGGTAGATATT	AG506A,C1207A	545	434	58	12	8	16	0	4	0	0	0	0	0	0	0	2	0	0	0	0	0	0	0	0	0	1	0	0	0	0	0	0	0	0	0	0	0	0	0	0	0	0	0	0	0	0	0
1	ACTTTTAGAGTTAGA	T155A,T634C,G732A,T1071A,G1093A	568	436	76	34	1	3	0	3	0	1	0	0	0	0	0	1	0	0	0	0	0	0	0	0	0	0	0	0	0	0	0	0	0	1	0	0	0	0	0	0	0	0	0	0	0	0	0
1	ACTTTTGCATCGGTA	C198A,C356A,C683T,C705A,A762G,C852T,A1148G	234	180	18	3	4	14	1	0	0	0	0	0	0	0	0	12	0	0	0	0	0	0	0	0	0	0	0	0	0	0	0	0	0	0	0	0	0	0	0	0	0	0	0	0	0	0	0
1	ACTTTTTGGAGACTC	T32A,G118A,T284A,T325A,A340C,T445C,T632A,C636A,A734G,G835A,A1118T,T1248A	294	179	101	6	0	0	3	0	0	0	0	0	0	0	0	5	0	0	0	0	0	0	0	0	0	0	0	0	0	0	0	0	0	0	0	0	0	0	0	0	0	0	0	0	0	0	0
1	AGAAAACAACTGCAG	G24T,C135T,A234G,T382C,A511G,T590C,C593T,A802G,T846A,C1070T,A1188T	248	207	14	14	8	3	0	0	0	0	0	0	0	0	0	1	0	0	0	0	0	0	0	0	0	0	0	0	0	0	0	0	0	0	0	0	0	0	0	0	0	0	0	0	0	0	0
1	AGAAAAGGTGGTGTG	C63G,GC71G,A265G,G405A,C570T,C929G	1003	784	93	35	43	31	2	0	0	0	0	0	0	0	0	6	0	0	0	0	0	0	0	1	0	0	0	0	0	0	0	0	0	1	0	0	0	0	0	0	0	0	0	0	0	0	0
1	AGAAAATACCAAGTC	C43T,C143T,G405T,G422T,T494A,G495A,G803A,A988AT,GC1113G,C1117T,A1134G,C1146T,G1189T,A1192T	313	218	46	14	10	8	0	1	0	0	0	0	0	0	0	9	0	0	0	0	0	0	0	0	0	0	0	0	0	0	0	0	0	0	0	0	0	0	0	0	0	0	0	0	0	0	0
1	AGAAACATCATTCCT	C31T,C167A,G191A,A237T,T280C,G507A,G549T,T634A,C682G,G719C,G742A,A746T,A829G,G860A,C1241T	989	31	92	32	3	2	0	0	0	0	0	0	0	0	0	0	0	814	0	0	0	0	0	0	0	4	0	0	0	0	0	0	0	0	0	0	0	0	0	0	0	0	0	0	3	0	0
1	AGAAACCTTTGCTCT	C99T,T641C,G724C,T729A,A746T,G760A,G793A,A802G,T936A,T965C,A1058T,C1229A	543	23	472	37	2	2	0	2	0	0	1	0	0	0	0	0	0	0	0	0	0	0	0	0	0	0	0	0	0	0	0	0	0	0	0	0	0	0	0	0	0	0	0	0	2	0	0
1	AGAAAGCTCATTTAT	C565G,C672T,G684A,T729C,T932A,T947C,A1059T,C1172T	1018	908	24	40	4	26	1	0	0	0	0	0	0	0	0	11	0	3	0	0	0	0	0	0	0	0	0	0	0	0	0	0	0	0	0	0	0	0	0	0	0	0	0	0	1	0	0
1	AGAAAGGGGCCCAGA	T28C,A89T,A217G,T262C,T280G,G344A,A376T,C448T,C466A,G478T,T519C,G662T,A876T	255	221	8	10	7	5	0	0	0	0	0	0	0	0	0	0	0	2	0	0	0	0	0	0	0	0	0	0	0	0	0	0	0	0	0	0	0	0	0	0	0	0	0	0	0	0	0
1	AGAAAGTAGCATTCA	T147A,T288A,G386T,C435A,A480T,G495T,T945A	218	184	16	12	2	0	0	2	0	0	0	0	0	0	0	0	0	0	0	0	0	0	0	0	0	0	0	0	0	0	0	0	0	1	0	0	0	0	0	0	0	0	0	0	0	0	0
1	AGAACAAATTTATGT	A69G,A429T,C448T,C1123T	546	463	48	10	2	8	0	3	0	0	0	0	0	0	0	5	0	0	0	0	0	0	0	0	0	0	0	0	0	0	0	0	0	0	0	0	0	0	0	0	0	0	0	0	0	0	0
1	AGAACAACCACATCT	C189A,C471A,A604T,G808A,C942T,C1145A	1476	1108	178	26	78	46	4	6	0	1	0	0	0	0	0	21	0	0	0	0	0	1	0	0	0	0	0	0	0	0	0	0	0	0	0	0	0	0	0	0	0	0	0	0	0	0	0
1	AGAACACTGCTTGGT	T123C,A237G,A308G,G686A,A734G,A831AGG,G893C,TC937T,A1238G	1444	1151	178	19	19	25	0	1	0	0	0	0	0	0	0	35	0	2	0	0	0	0	0	0	0	1	0	0	0	0	0	0	0	0	0	0	0	0	0	0	0	0	0	0	0	0	0
1	AGAACAGGGAATCAA	G81GC,T147C,G214A,A349G,C617A,T647A,G719A,T865A,A901T,T943C,T983A,T1026C,C1037A,G1162C,T1184A	1167	940	114	16	7	7	0	50	0	0	0	0	0	0	0	24	0	1	0	0	0	0	0	0	0	1	0	0	0	0	0	0	0	0	0	0	0	0	0	0	0	0	0	0	0	0	0
1	AGAACGCTAGTTTCT	A202C,G271A,A429T,A814T,G899T,T1064C	552	461	48	20	8	3	0	3	0	0	0	0	0	0	0	6	0	0	0	0	0	0	0	0	0	0	0	0	0	0	0	0	0	0	0	0	0	0	0	0	0	0	0	0	0	0	0
1	AGAACGTGTCGAGCA	G286A,T381A,T620G,A658T,A728G,G841T,T969C,A1044C,C1208T	2138	1570	418	44	7	27	0	47	0	0	0	0	0	0	0	0	0	0	0	0	0	0	0	1	0	0	0	0	0	0	0	0	0	1	0	0	0	0	0	0	0	0	0	0	1	0	0
1	AGAACTTGTGTATCA	T56A,C522A	2050	1779	98	69	10	49	2	9	0	0	0	0	0	0	0	14	2	2	0	0	0	0	0	1	0	2	0	0	0	0	0	0	0	2	0	0	0	0	0	0	0	0	0	0	0	0	0
1	AGAAGACTTCCGTGT	G347T,C437A,T467C,T569C,G601T,G757A,A771T,C873T,T1063C	2505	274	1938	5	113	7	4	106	0	0	0	0	0	0	0	3	0	0	0	0	0	0	0	0	0	0	0	0	0	4	0	0	0	0	0	0	0	0	0	0	0	0	0	0	10	0	0
1	AGAAGAGTACACCAT	A86G,A176T,T390C,A551T,T638A,CT673C,C894A,T993C	1395	1039	205	34	37	24	2	17	0	0	1	0	0	0	0	17	1	0	0	0	0	0	0	0	0	0	0	0	0	0	0	0	0	0	0	0	0	0	0	0	0	0	0	0	0	0	0
1	AGAAGAGTGAGAGTG	G115A,C172A,A180G,C360T,T483C,G552A,A574T,A654T,A710T,A728G,G743C,C761A,A776G,C815T,C1128T,A1149G	382	6	358	14	1	0	0	2	0	0	0	0	0	0	0	0	0	0	0	0	0	0	0	0	0	0	0	0	0	0	0	0	0	0	0	0	0	0	0	0	0	0	0	0	0	0	0
1	AGAAGCCTAGTAACT	T404C,T569C,C618A,G661T,A816G,T1030C,C1037G,C1241A	1013	747	37	19	153	27	2	14	0	0	0	0	0	0	0	0	1	3	1	0	0	0	0	0	0	0	0	0	0	3	0	0	0	0	0	0	0	0	0	0	0	0	0	0	0	0	0
1	AGAAGCGCAAAGGAT	G361A,T561A	1797	1480	134	39	41	54	4	2	0	1	0	0	0	0	0	11	0	8	0	0	0	0	0	0	0	3	0	0	0	0	0	0	0	2	0	0	0	0	0	0	0	0	2	0	1	0	0
1	AGAAGGAGCGAGTCA	A237T,C712T,G868A,A876G,C925A,T934C,C1228A	317	236	42	10	5	11	0	0	0	0	0	0	0	0	0	9	0	1	0	0	0	0	0	0	0	0	0	0	0	0	0	0	0	0	0	0	0	0	0	0	0	0	0	0	0	0	0
1	AGAAGTAAAGTAGTG	T53A,T105C,T296A,T334A,G492A,A1133G,T1177A,T1248C	1435	1224	89	32	25	23	1	9	0	0	1	0	0	0	0	13	2	1	0	0	0	0	0	1	0	0	0	0	0	0	0	0	0	3	0	0	0	0	0	0	0	0	0	0	0	0	0
1	AGAAGTTTCGGGGTA	G54A,C84A,CTCT149C,G275A,C301T,C354T,A452T,TC553T,C616T,C678A,G863A,A904G,TTC936T,T971A,A1108G,A1218C	789	546	118	5	90	8	0	8	0	0	0	0	0	0	0	8	0	1	0	0	0	0	0	1	0	1	0	0	0	1	0	0	0	0	0	0	0	0	0	0	0	0	0	0	0	0	0
1	AGAATACATTGAGGT	T109C,A180G,GA250G,C391A,A429G,G601C,C1222A	1368	1058	145	37	36	38	1	12	0	0	0	0	0	0	0	17	0	0	0	0	0	0	0	1	0	0	0	0	0	0	0	0	0	0	0	0	0	0	0	0	0	0	0	0	5	0	0
1	AGAATACTTTTTGAT	G289A,T333C,C619A,C1052T,G1082A	559	372	32	31	28	82	6	0	0	0	0	0	0	0	0	1	0	0	0	0	0	0	0	0	0	0	0	0	0	0	0	0	0	1	0	0	0	0	0	0	0	0	0	0	0	0	0
1	AGAATGAGACTACCA	A48G,C137T,A411T,C456A,C1145A,C1234T	948	796	54	40	28	9	1	2	0	0	0	0	0	0	0	8	1	3	0	0	0	0	0	0	0	1	0	0	0	0	0	0	0	1	0	0	0	0	0	0	0	0	0	0	0	0	0
1	AGAATGCGTCCCGCG	G42T,T105C,T224A,C389T,T395C,T426C,C443T	1738	1439	160	31	34	39	1	6	0	0	0	0	0	0	0	9	0	3	0	0	0	0	0	0	0	0	0	0	0	1	0	0	0	1	0	0	0	0	0	0	0	0	0	0	0	0	0
1	AGAATGTTTCCATCC	G327C,G344A,T392A,T432A,C493T,T528C,G735T,G770T,G861A	1090	916	34	13	18	63	2	1	0	0	0	0	0	0	0	28	2	0	0	0	0	0	0	0	0	0	0	0	0	0	0	0	0	0	0	0	0	0	0	0	0	0	0	0	0	0	0
1	AGAATTGAACAGATC	T201C,T404C,G419T,T620C,G1073T,A1108T,G1221T	927	764	108	19	17	0	0	2	0	0	1	0	0	0	0	5	2	0	0	0	0	0	0	0	0	0	0	0	0	0	0	0	0	1	0	0	0	0	0	0	0	0	0	0	0	0	0
1	AGAATTGTTAATAGA	AG229A,A336G,T387C,CG417C,G479T,A1134C	431	372	13	18	4	13	0	2	0	1	0	0	0	0	0	5	0	0	0	0	0	0	0	1	0	0	0	0	0	0	0	0	0	2	0	0	0	0	0	0	0	0	0	0	0	0	0
1	AGACAAATCAGTCAC	A101T,A533T,A710T,A1098G,C1124T	617	506	50	13	19	18	1	0	0	0	0	0	0	0	0	8	0	0	0	0	0	0	0	0	0	0	0	0	0	0	0	0	0	0	0	0	0	0	0	0	0	0	0	0	0	0	0
1	AGACAACGTCAGGCT	C114G,GA235G,A238G,A497G,T640C,T725A,T928C,G1041T,T1121C	728	357	45	43	9	249	11	3	0	0	1	0	0	0	0	0	0	0	0	0	0	1	0	0	0	0	0	0	0	0	0	0	0	1	0	0	0	0	0	0	0	0	0	0	1	0	0
1	AGACAGACGACGTTG	T123A,G187A,T274A,A349G,TC372T,G839C,G850A,A1167T	853	625	122	41	8	8	0	33	0	0	0	0	0	0	0	3	0	1	0	0	0	0	0	0	0	0	0	0	0	1	0	0	0	0	0	0	0	0	0	0	0	0	0	0	1	0	0
1	AGACAGCAAAATCGG	G241T,C369A,G431A,TC432T,A516G,T647A,T914C,A1148G,A1166T,A1253G	618	538	21	35	0	13	1	2	0	0	0	0	0	0	0	4	0	2	0	0	0	0	0	0	0	0	0	0	0	0	0	0	0	0	0	0	0	0	0	0	0	0	0	0	0	0	0
1	AGACATGTAAGAATC	T53C,G108C,T404A,T409C,T426A,A788T	987	812	93	28	19	14	0	2	0	0	0	0	0	0	0	9	0	1	0	0	0	0	0	0	0	0	0	0	0	0	0	0	0	0	0	0	0	0	0	0	0	0	0	0	0	0	0
1	AGACCACAGCATTCA	G737A	1379	1204	46	19	35	44	1	2	0	0	0	0	0	0	0	12	0	7	0	0	0	1	0	0	0	0	0	0	0	0	0	0	0	0	0	0	0	0	0	0	0	0	0	0	0	0	0
1	AGACCATCGCTTGGG	T150C,A398T,T541A,G884A,T911C,T993A,A1142T	706	604	39	26	7	5	0	0	0	0	0	0	0	0	0	6	0	1	0	0	0	0	0	0	0	0	0	0	0	0	0	0	0	0	0	0	0	0	0	0	0	11	0	0	0	0	0
1	AGACCCGCCGAGATC	A653G,A844T	2029	1764	115	40	27	42	2	2	0	2	0	0	0	0	0	19	0	3	0	0	0	0	0	0	0	1	0	0	0	1	0	0	0	2	0	0	0	0	0	0	0	0	0	0	0	0	0
1	AGACCCGGTTTGTTG	A125T,T177A,T334A,A480C,T572C,C880T	906	777	25	21	8	43	1	11	0	0	0	0	0	0	0	7	1	0	0	0	0	0	0	0	0	0	0	0	0	0	0	0	0	0	0	0	0	0	0	0	0	0	0	0	0	0	0
1	AGACCTAGAATATGA	C134T,C135A,A234T,A251T,T959C	935	735	89	30	22	23	2	3	0	0	1	0	0	0	0	15	0	3	0	0	0	0	0	0	0	1	0	0	0	0	0	0	0	1	0	0	0	0	0	0	0	0	0	0	1	0	0
1	AGACCTGGATTGTAG	C137G,CCT461C,T491A,A538G,G657A,G724T,A816G,C879T,C880A,C938A,T1019C,G1041A,GC1113G,T1160C,G1216A	117	77	17	11	1	8	0	1	0	0	0	0	0	0	0	1	0	0	0	0	0	0	0	0	0	0	0	0	0	0	0	0	0	0	0	0	0	0	0	0	0	0	0	0	0	0	0
1	AGACGACTGCATATA	A221T,T278C,G291A,C565T,A644T,A779G,A874T	510	451	9	10	7	23	1	1	0	3	0	0	0	0	0	4	0	0	0	0	0	0	0	0	0	0	0	0	0	0	0	0	0	0	0	0	0	0	0	0	0	0	0	0	0	0	0
1	AGACGAGGACGGAC	C129T,T155C,A181T,A221T,A242T,G377T,C402T,C486G,C512T,G520T,G601A,A656T,C673G,A762G,G808A,G834A,T1080A,T1202C	781	648	64	14	0	31	0	1	0	3	0	0	0	0	0	8	1	0	0	0	0	0	0	0	0	0	0	0	0	0	0	0	0	1	0	0	0	0	0	0	0	0	0	0	2	0	0
1	AGACGCCGATTGTTA	G781T,G950T	1134	885	127	46	14	26	0	3	0	2	0	0	0	0	0	12	1	1	0	0	0	0	0	0	0	0	0	0	0	2	0	0	0	0	0	0	0	0	0	0	0	0	0	0	0	0	0
1	AGACGGATCGAAGAC	A86G,C174A,A336T,A700G,C809T,A1142G	1401	1118	145	25	47	37	4	2	0	2	1	0	0	0	0	2	0	0	0	0	0	0	0	0	0	0	0	0	0	1	0	0	0	0	0	0	0	0	0	0	0	0	0	0	0	0	0
1	AGACGGCTTTTAGGA	C74A,G108A,C112T,C127T,C441G,C448A,T489A,A831T,G950A,C1016T,T1032C	1127	98	27	351	8	53	3	0	0	0	1	0	0	0	257	3	0	0	0	0	0	0	0	0	0	0	0	0	0	0	0	0	0	0	0	0	0	0	0	0	0	0	0	0	0	0	0
1	AGACGGGTTAAAGTT	C31T,T164A,C189T,G218T,A350G,G665T,G686A,C738T,T957A,T1137G,G1185A,C1207A	688	537	36	13	51	24	5	8	0	8	0	0	0	0	0	0	1	0	0	0	0	0	0	0	0	1	0	0	0	0	0	0	0	0	0	0	0	0	0	0	0	0	0	0	0	0	0
1	AGACGGTATGGCAAG	C360A,T392A,T426C,A452G,A505G,T544A,T568C,A700G,G745A,T1014C,T1106A,T1152C	1886	1802	29	4	23	15	0	0	0	1	1	0	0	0	0	9	0	0	0	0	0	0	0	0	0	0	0	0	0	1	0	0	0	0	0	0	0	0	0	0	0	0	0	0	0	0	0
1	AGACGTCCAGTGGAT	C67A,TG105T,T255C,C642G,A739T,AG762A,A778G,G826T,C857A,TTC936T,T945A,G1161A,C1171A	720	497	111	48	7	11	0	5	0	0	1	0	0	0	0	7	1	1	0	0	0	0	0	0	0	0	0	0	0	0	0	0	0	1	0	0	0	0	0	0	0	0	0	0	0	0	0
1	AGACGTGCTACTTCC	A290T,C300A,A336C,G405A,A518T,T1075C,T1158C,A1226C	2045	1678	232	27	46	17	0	6	0	0	0	0	0	0	0	14	1	2	0	0	0	0	0	0	0	0	0	0	0	2	0	0	0	0	0	0	0	0	0	0	0	0	1	0	0	0	0
1	AGACGTTCCGGGGGG	T57C,C113T,A192C,G203A,C360T,G393A,T432A,C438A,C468T,TG584T,A671G,T694C,T706A,G1040A	173	17	6	6	1	100	0	0	0	0	0	0	0	0	0	0	0	0	0	0	0	0	42	0	0	0	0	0	0	0	0	0	0	0	0	0	0	0	0	0	0	0	0	0	0	0	0
1	AGACGTTGGCTTAGG	G269A,A671T,C683A,G753T,G777T,A1110T,A1133G,T1140C,T1198C,C1240A	660	524	50	29	16	15	0	2	0	0	0	0	0	0	0	12	0	0	0	0	0	0	0	0	0	0	0	0	0	0	0	0	0	2	0	0	0	0	0	0	0	0	0	0	0	0	0
1	AGACTAATCGACTTA	G253A,C461CCT,G736T	427	368	13	8	6	25	1	0	0	0	0	0	0	0	0	5	0	0	0	0	0	0	0	0	0	0	0	0	0	0	0	0	0	0	0	0	0	0	0	0	0	0	0	0	0	0	0
1	AGACTCACGGCACAA	G98A,C175T,G218T,T297A,A564G,T651C,G822C,T837A,G1201T	145	120	6	3	1	9	0	2	0	4	0	0	0	0	0	0	0	0	0	0	0	0	0	0	0	0	0	0	0	0	0	0	0	0	0	0	0	0	0	0	0	0	0	0	0	0	0
1	AGACTCTATTACTGC	T32A,G178T,A671G,T869C,G1096A	581	462	25	38	24	10	0	1	0	0	0	0	0	0	0	11	0	0	0	0	0	0	0	0	0	2	0	0	0	0	0	0	0	0	0	0	0	0	0	0	0	0	0	0	0	0	0
1	AGACTGAGAATAACA	T61C,C83T,G309T,G338GA,G408A,A538T,C583T,T641C,G703A,G772T,C789T,G820T,T869C,G908A,C992A,AT1139A,C1237T	368	300	35	9	11	5	0	0	0	0	0	0	0	0	0	7	0	0	0	0	0	0	0	0	0	0	0	0	0	0	0	0	0	0	0	0	0	0	0	0	0	0	0	0	0	0	0
1	AGACTGCATAACCAA	G21T,T372C,T837C,C873A,T957C,C1046A,G1066A,C1212A	180	115	8	35	1	2	0	0	0	0	1	0	0	0	0	4	0	0	0	0	0	0	0	0	0	0	0	0	0	0	0	0	0	0	0	6	0	0	0	4	0	0	0	0	0	0	0
1	AGACTTCCACGGGTT	T284A,T326A,C433T,A444G,A575G,G743A,G757A,T973C,T1126A,G1163A,C1200A	2878	88	2690	45	6	0	0	12	0	0	0	0	0	0	0	0	0	0	0	0	0	1	0	0	0	4	0	0	0	0	0	0	0	0	0	0	0	0	0	0	0	0	0	0	14	0	0
1	AGAGAAGCTGCCCCG	C486T,T561C	953	797	74	19	16	22	1	1	0	0	1	0	0	0	0	13	0	1	0	0	0	0	0	0	0	0	0	0	0	0	0	0	0	0	0	0	0	0	0	0	0	0	0	0	0	0	0
1	AGAGACAGAGTCTAT	T76A,C146A,C149T,A195G,A526C,T987C,C994A,G1077A,G1150A,C1183A,G1233A	543	440	52	18	8	10	0	2	0	0	0	0	0	0	0	6	0	0	0	0	0	0	0	0	0	0	0	0	0	0	0	0	0	3	0	0	0	0	0	0	0	0	0	0	0	0	0
1	AGAGACAGGAGGACC	-	153	133	5	5	5	4	0	0	0	0	0	0	0	0	0	0	0	1	0	0	0	0	0	0	0	0	0	0	0	0	0	0	0	0	0	0	0	0	0	0	0	0	0	0	0	0	0
1	AGAGACCCGCTGAGG	T333A,G352T,A376G,CG417C,C435A,A452T,G531T,A727G,A739T,G766T,C917T,T989C,G1119C,T1140G	519	403	44	25	12	20	0	2	0	0	0	0	0	0	0	8	0	0	0	0	0	0	0	0	0	0	0	0	0	0	0	0	0	1	0	0	0	0	0	0	0	0	0	0	0	0	0
1	AGAGACTGTATTATA	G58A,A385T,G477A,G510A,CG683C,G740A,A795T,C1078T,C1120T	581	516	12	33	1	6	0	2	0	1	0	0	0	0	0	0	0	0	0	0	0	0	0	2	0	0	0	0	0	0	0	0	0	0	0	0	0	0	0	0	0	0	0	0	0	0	0
1	AGAGAGATTAGTAGT	C47T,T270A,T647A,T943C,C960A,G1185A	359	287	28	32	4	1	1	0	0	0	0	0	0	0	0	1	0	0	0	0	0	0	0	0	0	0	0	0	0	0	0	0	0	0	0	0	0	0	0	0	0	0	0	0	0	0	0
1	AGAGAGTTTCCTATT	T381C,T409C,T469A,T494C,G657T,C796G,G980T,G982A,T1126A,T1202C	1263	715	484	16	0	23	0	11	0	0	0	0	0	0	0	3	0	0	0	0	0	0	0	0	0	0	0	0	0	0	0	0	0	0	0	0	0	0	0	0	0	0	0	0	2	0	0
1	AGAGATCTACCGAAT	C35T,T123C,T207C,A236G,T306C,C394A,A429T,CG683C,A700G,C1051T,T1071A,T1080A,A1148G,G1159A,AG1188A,C1196T,T1251A	961	830	93	10	11	3	0	3	0	0	0	0	0	0	0	0	1	1	0	0	0	0	0	0	0	1	0	0	0	0	0	0	0	0	0	0	0	0	0	0	0	0	0	0	0	0	0
1	AGAGATTATGAACCG	G531A,G591T,G740C,G758A,A855T,C889A,G951T,A1179G	365	259	45	29	6	5	0	4	0	1	0	0	0	0	0	12	0	0	0	0	0	0	0	0	0	0	0	0	0	0	0	0	0	0	0	0	0	0	0	0	0	0	0	0	0	0	0
1	AGAGATTTAAGACCG	G45A,T53C,A228G,GC687G,A901T,T1075A	483	378	29	19	47	1	0	2	0	0	0	0	0	0	0	2	0	1	0	0	0	0	0	0	0	0	0	0	0	0	0	0	0	0	0	0	0	0	0	0	0	0	0	0	0	0	0
1	AGAGCAGAACTTTAT	G87A,C169T,G307A,G542A,A821G,A923G,C1011A,C1052T	1020	636	177	9	68	105	12	0	0	0	2	0	0	0	0	2	0	0	0	0	0	0	0	0	0	3	0	0	0	0	0	0	0	0	0	0	0	0	0	0	0	0	0	0	0	0	0
1	AGAGCAGTATGAGAC	G208C,G246A,G277C,T465C,T599A,T667C,T939C,A964T	196	89	82	2	12	3	1	1	0	0	0	0	0	0	0	4	0	2	0	0	0	0	0	0	0	0	0	0	0	0	0	0	0	0	0	0	0	0	0	0	0	0	0	0	0	0	0
1	AGAGCATGACTGTCC	T17C,C273T,A323G,A331T,A594C,T694A,GA733G,A827G,C1052A	1522	220	36	19	4	1186	8	1	0	0	0	0	0	0	0	0	0	0	0	0	0	0	0	0	0	0	0	0	0	0	0	0	0	1	0	0	0	0	0	0	0	0	0	0	0	0	0
1	AGAGCCCAGCAGCAT	T80A,C135T,T159C,G240T,T346C,T382A,G412A,T560A,T651A,G867T,T920A,G1066A,A1179G	446	388	17	18	4	1	0	0	0	0	0	0	0	0	0	1	0	0	0	0	0	0	0	0	0	0	0	0	0	0	0	0	0	1	0	16	0	0	0	0	0	0	0	0	0	0	0
1	AGAGCGAAGCTGGTT	A234T,A315T,G351A,A376T,G412A,C443T,T465A,T491C,T674A,G711C,G740A,G769T,G793T,G826A,A904T,T941G,T947A,T966A,A1100T	1298	914	108	33	89	62	10	2	0	0	0	0	0	0	0	17	0	0	1	0	0	0	0	0	0	0	0	0	0	4	0	0	0	0	0	0	0	0	0	0	0	0	0	0	0	0	0
1	AGAGCGCGCGTTTAC	T159A,A290T,T578C,G614T,G766T,A788T,A795T,T993A,G1225A	113	83	18	6	0	1	0	1	0	0	0	0	0	0	0	3	0	0	0	0	0	0	0	0	0	0	0	0	0	0	0	0	0	0	0	0	0	0	0	0	0	0	0	0	0	0	0
1	AGAGCGGTCTTAGGC	C38A,G70T,A131G,A228T,C305A,C456A,A746G,G772A,G882A,T1049A,A1095T,C1104T	797	47	662	58	2	4	0	4	0	0	0	0	0	0	0	1	0	0	0	0	0	0	0	0	0	2	0	0	0	0	0	0	0	1	0	0	0	0	0	0	0	0	1	0	4	0	0
1	AGAGCTGGCGCGTAA	C140T,AG229A,T263A,T312A,C493T,T541G,G724C,G867T,T869C,T1019A,G1054A,A1134T,T1152C	1742	782	43	15	9	840	26	0	0	1	0	0	0	0	0	2	0	0	0	0	0	0	0	0	0	1	0	0	0	0	0	0	0	0	0	0	0	0	0	0	0	0	0	0	0	0	0
1	AGAGCTTGATCTGCA	T404A,C424A,G517T,C618T,CG683C,C712G,T756A,T1004A,T1160C	1776	372	54	1216	24	6	1	1	57	0	0	0	0	0	0	1	0	0	0	0	0	0	0	0	0	1	0	0	0	1	0	0	0	0	0	0	0	0	0	0	0	0	0	0	0	0	0
1	AGAGGAGAGTACTGT	A294G,A429G,A518T,T571A,G719T,C949A,A981G,C1116T,T1224A	1572	1210	201	38	58	21	0	17	0	0	0	0	0	0	0	3	0	0	0	0	0	9	0	0	0	1	0	0	0	1	0	0	0	1	0	0	0	0	0	0	0	0	0	0	0	0	0
1	AGAGGATAGCACGGC	G107T,A128G,G144A,T183A,T263C,C369A,G602A,G686A,A799T	3157	2619	219	57	71	85	3	2	0	0	1	0	0	0	0	54	0	5	0	0	0	0	0	0	0	1	0	0	0	2	0	0	0	3	0	0	0	0	0	0	0	0	0	0	0	0	0
1	AGAGGCCTGGAACAT	A59C,C143T,TC224T,CT378C,C403T,G585C,G950A,G974C,A1118G,A1166T,G1217T	778	297	54	191	11	2	0	1	0	1	0	0	0	0	95	5	0	0	0	0	0	0	0	0	0	0	0	0	0	2	0	0	0	1	0	0	0	0	0	0	0	0	0	0	0	0	0
1	AGAGGGACTTGAGGG	C287A,G352A,T457A,C470A,T605C,C693T,C894T,T907A,G950A,C972A,T1008C,C1212A	591	67	287	12	122	0	1	0	0	0	0	0	0	0	83	0	0	0	0	0	0	0	0	0	0	0	0	0	0	3	0	0	0	0	0	0	0	0	0	0	0	0	0	0	0	0	0
1	AGAGGGCATTTAGTA	T278C,A290T,T321C,GC521G,C577T,A727T,T744A,G1216A	152	5	116	22	1	0	0	2	0	0	0	0	0	0	0	0	0	0	0	0	0	0	0	0	0	0	0	0	0	0	0	0	0	0	0	0	0	0	0	0	0	0	0	0	0	0	0
1	AGAGGGTAAGAAGCG	C114T,T132A,T155C,A329G,A350G,C359A,A411T,T483C,GA847G,A874G,T914A,G1015C,C1065A,T1106C,T1248A	259	234	5	5	2	0	0	1	0	0	0	0	0	0	0	3	0	0	0	0	0	0	0	0	0	0	0	0	0	0	0	0	0	0	0	0	0	0	0	0	0	0	0	0	0	0	0
1	AGAGGTCAGAGAGTG	T90C,T132A,T316A,G478T,G548T,T634C,G703A,G833A,C984T,C1025A,T1080C,G1130A,A1247G,G1250T,A1253G	979	842	35	41	10	7	0	5	0	3	1	0	0	0	0	25	1	0	0	0	0	0	0	0	0	0	0	0	0	0	0	0	0	0	0	0	0	0	0	0	0	0	0	0	0	0	0
1	AGAGGTGGATCTCTG	C83A,T123C,T201A,G245T,T283A,A340C,A370T,T605C,C606A,TG659T,G810A,T947C,T963C,T1236C,A1247G	464	379	40	23	3	9	0	1	0	0	0	0	0	0	0	0	0	0	0	0	0	0	0	1	0	0	0	0	0	0	0	0	0	1	0	0	0	0	0	0	0	0	0	0	1	0	0
1	AGAGGTTAAGCAGAA	C68A,A180G,G343C,T459A,G595A,A721G,A802T,C806G,A829T,G1021A	624	526	73	4	0	1	0	1	0	0	1	0	0	0	0	14	0	0	1	0	0	0	0	0	0	0	0	0	0	0	0	0	0	0	0	0	0	0	0	0	0	0	0	0	0	0	0
1	AGAGTACAATGGTCC	G54T,T105A,A180T,T503C,G825A,A904T,A1181G,G1203C	236	185	25	8	8	3	0	0	0	0	0	0	0	0	0	0	1	2	0	0	0	0	0	0	0	0	0	0	0	0	0	0	0	0	0	0	0	0	0	0	0	0	0	0	0	0	0
1	AGAGTACACATATCA	TG346T,T467A,T494A,A653G,C655T,A855G,G915A,C925A,T1030C,C1084T,G1101T,T1121C,T1160C,G1190T	280	129	60	22	3	59	1	1	0	0	0	0	0	0	0	0	0	0	0	0	0	0	0	0	0	0	0	0	0	0	0	0	0	0	0	0	0	1	0	0	0	0	0	0	1	0	0
1	AGAGTAGCGGTATAT	T56C,TG105T,A349G,TC605T,GC615G,T966C,C1269T	719	529	82	32	17	20	1	5	0	0	0	0	0	0	0	6	0	1	0	0	0	0	0	0	0	0	0	0	0	1	0	0	0	1	0	0	0	0	0	0	0	0	0	0	0	0	0
1	AGAGTCCATATCGCA	T213A,C261A,A440G,C502T,A637G,TG659T,A821T,G839A,G1073T,G1213A	796	702	54	31	6	0	0	0	0	0	0	0	0	0	0	0	0	0	0	0	0	0	0	0	0	0	0	0	0	0	0	0	0	1	0	0	0	0	0	0	0	0	0	0	0	0	0
1	AGAGTCCCCTACACA	A202G,G230T,G256A,A497T,G585T,G600C,T674C,G834C,G1005A,A1168T	362	15	2	100	1	0	0	0	0	0	0	0	0	0	0	0	0	0	0	0	0	0	0	0	0	0	162	0	0	0	0	0	0	0	0	0	0	0	0	0	0	0	0	0	0	0	0
1	AGAGTGACGAGAGAC	C85T,C137T,T390C,C540A,TG541T,A608C,T620A,A653G,T744C,G784T,T1020A,G1162T	4896	129	3971	35	16	3	1	13	0	1	0	1	0	0	0	3	0	0	0	0	0	1	0	0	703	5	0	0	0	1	0	0	0	1	0	0	0	0	0	0	0	0	0	0	3	0	0
1	AGAGTGAGTTTCATA	-	194	172	7	4	3	3	0	0	0	0	0	0	0	0	0	4	0	0	0	0	0	0	0	0	0	0	0	0	0	0	0	0	0	0	0	0	0	0	0	0	0	0	0	0	0	0	0
1	AGAGTGTTTTCATAA	G36A,T80C,G276T,A350T,T357A,T399C,C448CA,C577T,G699T,G773T,A855G,T937C,AT964A,C1165T,T1206A,G1243A	334	268	46	2	2	8	0	3	0	0	0	0	0	0	0	3	0	0	0	0	0	0	0	0	0	0	0	0	0	0	0	0	0	0	0	0	0	0	0	0	0	0	0	0	0	0	0
1	AGAGTTTTGGGTACG	C40T,T164C,G239T,CCA470C,A574T,C726T,G766A,G974A,C1070T,C1123G	1686	129	1480	5	45	6	4	2	0	0	1	0	0	0	0	3	0	0	0	0	0	0	0	0	0	0	0	0	0	1	0	0	0	2	0	0	0	0	0	0	0	0	0	0	4	0	0
1	AGATAAGCATCGTGT	A516G,C582A,G601A,C738A,A774T,T961C	782	630	81	18	15	20	1	2	0	0	0	0	0	0	0	4	0	0	0	0	0	0	0	0	0	0	0	0	0	0	0	0	0	2	0	0	0	0	0	0	0	0	1	0	0	0	0
1	AGATAAGGGATGTGG	G22T,T159C,T268A,T304A,T626C,G753T,T1024C,T1026C,A1168G,A1247G	305	207	17	39	9	15	0	0	0	0	0	0	0	0	0	3	0	0	0	0	0	0	0	0	0	0	0	0	0	0	0	0	0	5	0	0	0	0	0	0	0	0	0	0	0	0	0
1	AGATACAATGGCAAC	C299G,T407C,C944T	1657	1394	109	53	19	37	0	9	0	1	0	0	0	0	0	15	2	0	0	0	0	1	0	1	0	0	0	0	0	2	0	0	0	1	0	0	0	0	0	0	0	0	0	0	1	0	0
1	AGATACCAAGGAAAG	A854G,G908A,T1026A,T1050A,G1083A,A1167C	189	17	6	14	0	93	2	0	0	0	0	0	0	39	0	0	1	0	0	0	0	0	0	0	0	0	0	0	0	1	0	0	0	1	0	0	0	0	3	0	0	0	0	0	0	0	0
1	AGATAGAAGTTGTTG	C261T,A265G,G343A,T404C,G487A,C529T,G677T,T706C,G707T,C741A,C787T,T910C,A1139T	544	340	17	15	85	3	5	0	0	46	0	0	0	0	0	17	0	0	0	0	0	0	0	0	0	0	0	0	0	1	0	0	0	1	0	0	0	0	0	0	0	0	0	0	0	0	0
1	AGATCACGCACACGT	G21T,C114T,T397A,G621T,A844G,G1077A	2219	1829	178	30	66	70	2	3	0	0	4	0	0	0	0	8	1	4	0	0	0	0	0	0	0	0	0	0	0	0	0	0	0	1	0	0	0	0	0	0	0	0	0	0	1	0	0
1	AGATCCGATGGACAT	G45T,A217T,T274C,A414G,T494A,A497T,A603G,T626C,T670C,A862G,T887C,T943A,T966C	860	740	57	14	21	16	0	0	0	1	0	0	0	0	0	3	0	0	0	0	0	0	0	0	0	4	0	0	0	0	0	0	0	0	1	0	0	0	0	0	0	0	0	0	0	0	0
1	AGATCCTGTGGATAA	C134T,T432TC,T519A,T536C,G550A,C812T,T975C,A1108T	2209	1820	159	58	48	61	0	9	0	0	0	0	0	0	0	15	3	0	0	0	0	0	0	0	0	0	0	0	0	1	0	0	0	4	0	0	0	0	0	0	0	0	0	0	0	0	0
1	AGATCCTTTGGCCTT	T249C,T312A,T659C,C917T,T1020C,T1085A	987	819	73	25	12	41	2	3	0	0	0	0	0	0	0	2	0	0	0	0	0	0	0	1	0	1	0	0	0	0	0	0	0	0	0	0	0	0	0	0	0	0	0	0	0	0	0
1	AGATCGAAACTTGGT	C161A,C174T,G178T,A234T,T278G,T319C,G327C,T499C,G646A,A680T,A855G,C894A,T922C,C970T,T1064C,A1134C,G1186T,G1201C,T1254G	1478	1060	132	46	192	18	5	4	0	0	0	0	0	0	0	1	1	0	0	0	0	0	0	0	0	1	0	0	0	2	0	0	0	0	0	0	0	0	0	0	0	0	0	0	1	0	0
1	AGATCGAACGATTGC	C160A,T164A,G266C,A429T,C589G,G591T,A898T,T911C,T947C,C1052A,T1064C,C1228T	2097	1237	44	35	40	655	7	0	0	0	1	0	0	0	0	35	3	1	0	0	0	0	0	0	0	0	0	0	0	0	0	0	0	0	1	0	0	0	0	0	0	0	0	0	0	0	0
1	AGATCGAGATCGTAT	G70T,G205A,A332G,T346C,C741T,T881C	246	226	5	2	1	5	0	0	0	0	0	0	0	0	0	5	0	1	0	0	0	0	0	0	0	0	0	0	0	0	0	0	0	0	0	0	0	0	0	0	0	0	0	0	0	0	0
1	AGATCTACATACGAT	A48C,TG346T,A370C,G405T,C470T,G490T,T491A	985	461	328	21	135	15	7	3	0	0	0	0	0	0	0	8	0	0	0	0	0	0	0	0	0	1	0	0	0	0	0	0	0	0	1	0	0	0	0	0	0	0	0	0	3	0	0
1	AGATCTCAAAAACTG	G42T,G120A,G286T,TC372T,TC432T,C597T,G614A,G753T,G841A,A904G,T947C,A1108G,T1140C,A1210T	512	400	41	18	6	13	0	15	0	1	0	0	0	0	0	4	0	0	0	0	0	0	0	0	0	1	0	0	0	0	0	0	0	6	0	0	0	0	0	0	0	0	0	0	0	0	0
1	AGATCTCCGTTGCAA	A86C,C114T,A117G,A251T,A563T,C617A,T756C,A930T	993	829	58	25	23	27	2	0	0	1	0	0	0	0	0	15	0	0	0	0	0	0	0	0	0	1	0	0	0	0	0	0	0	0	0	0	0	0	0	0	0	0	0	0	0	0	0
1	AGATCTCTACAGGGT	C141A,C451T,A604G,C642G,T731A,A876G,A1149G	1524	1220	177	66	18	18	0	6	0	0	0	0	0	0	0	1	0	4	0	0	0	0	0	0	0	0	0	0	0	2	0	0	0	0	0	0	0	0	0	0	0	0	0	0	0	0	0
1	AGATGAAACGATGGA	T204C,G352A,T399A,T425A,G475T,C539T,A575T,G629A,T659A,G1088T,G1186A,AC1227A	806	0	279	0	37	0	0	0	0	0	426	0	0	0	0	0	0	0	0	0	0	0	0	0	0	0	0	0	0	0	0	0	0	0	0	0	0	0	0	0	0	0	0	0	1	0	0
1	AGATGAAGGGCGTAA	A48T,A243G,A613T,G1042T,G1066T,C1091T,C1223A	1099	704	147	19	44	152	5	8	0	0	1	0	0	0	0	14	0	0	0	0	0	0	0	0	0	0	0	0	0	0	0	0	0	0	0	0	0	0	0	0	0	0	0	0	0	0	0
1	AGATGAAGTTCCGG	A59G,G253T,G309A,G362A,T651A,T718C,A817G,T932C,C972A,G1195A	1365	1226	57	21	3	42	0	5	0	0	0	0	0	0	0	1	1	0	0	0	0	0	0	0	0	0	0	0	0	0	0	0	0	1	0	0	0	0	0	0	0	0	0	0	0	0	0
1	AGATGACGAAAAAGC	C188T,T249C,C359T,T491A,A573T,C616T,TG756T,T792A,C913A,C929T,T1018A,G1130T	2391	1901	366	10	49	12	0	20	0	0	1	0	0	0	0	19	1	8	0	0	0	0	0	0	0	0	0	0	0	0	0	0	0	0	0	0	0	0	0	0	0	0	0	0	0	0	0
1	AGATGATTCTATCGT	A259G,C363A,A603T,TG1160T	2195	1746	170	41	40	114	1	15	0	1	0	0	0	0	0	37	1	7	0	0	0	1	0	0	0	1	0	0	0	0	0	0	0	0	1	0	0	0	0	0	0	0	0	0	1	0	0
1	AGATGCAGGATGCAT	C443T,A480G,C524A,G552A,T977A	2744	2268	138	66	27	179	3	4	0	1	0	0	0	0	0	22	3	1	0	0	0	1	0	1	0	0	0	0	0	0	0	0	0	3	0	0	0	0	0	0	0	0	0	0	0	0	0
1	AGATGCCATTGAAAT	A125G,T164C,A185G,G219C,T248A,T263A,A644G,G749A,C1129A,C1144T	323	34	5	1	0	2	0	0	0	259	0	0	0	0	0	0	0	0	0	0	0	0	0	0	0	0	0	0	0	0	0	0	0	0	0	0	0	0	0	0	0	0	0	0	0	0	0
1	AGATGCCTAGTTGCA	G124A,T183A,A429G,T572A,T725C,G785T,C807T,G810T,A855G,T1049A,A1142G	1143	328	92	15	11	654	20	4	0	0	1	0	0	0	0	2	0	0	0	0	0	0	0	0	0	0	0	0	0	0	0	0	0	0	0	0	0	0	0	0	0	0	0	0	1	0	0
1	AGATGGAAGGGTTGT	C38T,A89T,A131T,T387A,C439T,G531A,G542T,G742A,G754C,T1158A,A1220T	274	46	163	40	3	1	0	4	0	0	1	0	0	0	0	1	1	0	0	0	0	0	0	0	0	3	0	0	0	0	0	0	0	2	0	0	0	0	0	0	0	0	0	0	0	0	0
1	AGATGTAACCAAACT	C78A,T80C,G107C,T270C,A308G,G377A,T399C,G406A,A791G,T916A,T973C,T993A	831	717	52	18	9	20	0	1	0	0	0	0	0	0	0	5	0	2	0	0	0	0	0	1	0	0	0	0	0	0	0	0	0	1	0	0	0	0	0	0	0	0	0	0	0	0	0
1	AGATGTAATCATTTT	G218T,G492A,A533T,T696A,T932A,T957A,T999C,A1068G,T1126C	182	157	7	9	4	1	0	1	0	2	0	0	0	0	0	0	0	0	0	0	0	0	0	0	0	0	0	0	0	1	0	0	0	0	0	0	0	0	0	0	0	0	0	0	0	0	0
1	AGATGTATTTATGTT	G77C,G759T,G867T,T965A,G1169T	602	484	55	26	9	12	0	0	0	0	0	0	0	0	0	4	0	0	0	0	0	0	0	0	0	0	0	0	0	0	0	0	0	0	1	0	0	0	0	0	0	0	0	0	0	0	0
1	AGATGTGTAAACTTC	T168C,C434A,C515T,A654T,G661A,A698G,G773A,G777A,G793C,T941C,T993A,T1014A,T1018C,T1049C,G1066T,A1210T,T1224C	1030	486	420	35	5	15	1	50	0	2	0	0	0	0	0	0	0	5	0	0	0	0	0	0	0	7	0	0	0	0	0	0	0	1	0	0	0	0	0	0	0	0	0	0	0	0	0
1	AGATGTTCTATTTGG	G22A,T57C,C79A,T164C,A260T,G479A,A497G,T649A,T891A,T910C,T916C,T963C,AT964A,CT1025C,G1057A	596	395	14	62	5	107	1	0	0	1	0	0	0	0	0	0	0	0	0	0	0	0	0	0	0	1	0	0	0	1	0	0	0	0	0	0	0	0	0	0	0	0	0	0	0	0	0
1	AGATTACAACAACGG	T284A,A526G,T560C,C692T,C709T,T902C,G1083C,G1130A,T1158A	420	345	27	13	20	4	0	3	0	0	0	0	0	0	0	2	0	3	0	0	0	0	0	0	0	0	0	0	0	0	0	0	0	0	0	0	0	0	0	0	0	0	0	0	0	0	0
1	AGATTAGGCTGATGT	T28A,T56C,T95G,A474T,T584A,T668A,A800G,G803A,C813A,G834T,G863A,T1012A,A1148G,G1249T	6804	156	6168	2	142	7	3	3	0	0	1	0	0	0	0	0	0	0	1	0	0	0	0	0	0	0	0	0	0	23	0	0	0	0	0	0	0	0	0	0	0	0	0	0	6	0	0
1	AGATTCATGAATATC	T32C,A125G,A227G,C836A,C1069G,A1072G,T1085A,G1173A	856	734	37	46	11	0	0	2	0	0	1	0	0	0	0	12	0	2	0	0	0	0	0	0	0	1	0	0	0	0	0	0	0	0	0	0	0	0	0	0	0	0	0	0	1	0	0
1	AGATTGCAGACGCAG	A86G,T183C,G347A,A474G,A604G,C713T,T1026A	184	8	5	0	2	0	18	0	0	0	0	0	0	0	0	0	0	0	0	0	0	0	0	0	0	0	0	0	0	13	54	0	0	0	0	0	0	0	74	0	0	0	0	0	0	0	0
1	AGATTGGGGTCATGG	T28A,A251G,A260T,A290G,CG417C,AT444A,T536A,G586T,GC591G,C695A,G752T,G1066T	840	236	71	16	54	363	84	0	0	0	0	0	0	0	0	0	0	0	0	0	0	0	0	0	0	0	0	0	0	2	0	0	0	5	0	0	0	0	0	0	0	0	0	0	0	0	0
1	AGATTTATGGTTTTG	T155C,C437A,C486T,C522T,T916C,C944T,T978C,A1059T,A1072G,T1085A	1060	947	41	17	25	0	0	3	0	0	0	0	0	0	0	11	0	0	0	0	0	0	0	0	0	0	0	0	0	1	0	0	0	3	0	0	0	0	0	0	0	0	0	0	0	0	0
1	AGATTTCCTTGACAC	T53A,C169T,G276T,A370G,G406A,G446C,C454T,T605C,G1089C,A1210C,A1220G	576	481	51	20	4	2	0	5	0	0	0	0	0	0	0	7	2	0	0	0	0	0	0	0	0	0	0	0	0	0	0	0	0	0	0	0	0	0	0	0	0	0	0	0	0	0	0
1	AGCAAAAATCATGTC	C37A,A44T,C261A,A294G,T325C,G475A,A625T,G819A,A1017G,C1136T	303	19	100	2	34	9	70	0	0	0	19	0	0	0	0	0	0	0	0	0	0	0	0	0	0	0	0	0	0	8	0	0	0	0	0	0	0	0	0	0	0	0	0	0	6	0	0
1	AGCAAAAGTATACTT	T222C,G232A,G275A,GA550G,T632C,C679T,C692A,T694A,G766A,G899A,A904G,T1014A,C1079A,A1100C	1539	654	751	3	97	0	0	19	0	0	0	0	0	0	0	0	0	0	0	0	0	0	0	0	0	2	0	0	0	0	0	0	0	0	0	0	0	0	0	0	0	0	0	0	0	0	0
1	AGCAAATCTCGTTTT	C167A,T249A,C273T,A294G,T326A,A330T,C373A,G431A,T465C,A506T,G581T,T584A,G711A,TGGGGCA756T,G1066A	2346	457	1454	16	287	3	1	1	0	0	1	0	0	0	0	4	0	2	0	0	0	1	0	0	0	0	0	0	0	11	0	0	0	0	0	23	0	0	0	0	0	1	0	0	4	0	0
1	AGCAAATGTAGCGGC	-	607	492	52	10	16	19	1	0	0	0	0	0	0	0	0	8	0	3	0	0	0	0	0	0	0	0	0	0	0	0	0	0	0	0	0	0	0	0	0	0	0	0	0	0	0	0	0
1	AGCAACGGGTTCGTC	C464T,T503C,C1084A	1528	1323	78	49	17	22	0	7	0	1	0	0	0	0	0	11	0	3	0	0	0	0	0	0	0	2	0	0	0	0	0	0	0	3	0	0	0	3	0	0	0	0	0	0	0	0	0
1	AGCAAGAGCCGGGTG	T76C,C97T,C281T,G431A,T514C,C623T,G851A,G1089C	1144	994	45	38	12	24	0	9	0	0	0	0	0	0	0	12	0	1	0	0	0	0	0	0	0	0	0	0	0	1	0	0	0	0	0	0	0	0	0	0	0	0	1	0	0	0	0
1	AGCAAGCGCTATGAC	C31A,A52T,T165C,C360A,T494A,G646T,C683CG,A710T,G742T,C796G,A814T,T878C,G1043T,C1084A,G1132T,C1146A,G1203T	1061	77	925	15	0	0	0	25	0	0	0	0	0	0	0	6	0	0	0	0	0	0	0	0	0	0	0	0	0	0	0	0	0	0	0	0	0	0	0	0	0	0	0	0	1	0	0
1	AGCAATCCGGACCTC	T319C,A746T,G782A,T896G,C925A,T945C,A1098G	1485	79	1304	50	6	6	1	16	0	0	0	0	0	0	0	1	0	0	0	0	0	0	0	0	0	6	0	0	0	0	0	0	0	4	0	0	0	0	0	0	0	0	0	0	3	0	0
1	AGCAATCGATCTGGT	G23C,A59T,G115T,G206A,G271A,A341G,T395A,T503C,A533G,T748C,A816G,T891A,G1007A,A1134C,G1189T	447	134	265	16	1	0	0	25	0	0	0	0	0	0	0	2	0	0	0	0	0	0	0	0	0	3	0	0	0	0	0	0	0	0	0	0	0	0	0	0	0	0	0	0	0	0	0
1	AGCAATTGTTACTCA	T80C,G231A,A238G,C360T,T404A,A411G,A643T,T676A,T985C,C992A,C1200A	878	679	47	36	64	23	0	2	0	1	0	0	0	0	0	7	0	2	0	0	0	0	0	0	0	0	0	0	0	4	0	0	0	4	0	0	0	0	0	0	0	0	1	0	0	0	0
1	AGCACCAGCAGTACC	-	1046	881	77	40	11	24	1	2	0	1	0	0	0	0	0	2	0	0	0	0	0	0	0	0	0	0	0	0	0	0	0	0	0	0	0	0	0	0	0	0	0	0	0	0	0	0	0
1	AGCACCTGTACGCTG	A128T,A209T,T304A,A533G,C557CT,T674A,T824A,G892T,A904T,A988G	212	183	9	6	2	9	0	0	0	0	0	0	0	0	0	0	0	0	0	0	0	1	0	0	0	0	0	0	0	0	0	0	0	1	0	0	0	0	0	0	0	0	0	0	0	0	0
1	AGCACGACCATGCGA	A102T,C169A,G344A,T399C,T989C,A1039T,T1080C	246	56	11	37	1	129	0	0	0	0	1	0	0	0	0	1	0	0	0	0	0	0	0	0	0	0	0	0	0	1	0	0	0	3	0	0	0	0	0	0	0	0	0	0	0	0	0
1	AGCACGGTTATCGCA	A102G,C130T,T328C,T382C,A563T,TG599T,G1143T,A1181G,A1194G	478	378	37	21	7	13	0	0	0	0	0	0	0	0	0	6	0	0	0	0	0	0	0	0	0	0	0	0	0	0	0	0	0	0	0	0	0	0	0	0	0	0	0	0	0	0	0
1	AGCACTAAACTCTTC	T56C,G62A,T274A,A339G,T399C,G412T,G660A,C673G,G801T,C1000T,T1137A	1479	1118	98	29	169	47	6	1	0	0	1	0	0	0	0	2	0	0	0	0	0	0	0	0	0	0	0	0	0	1	0	0	0	0	0	0	0	0	0	0	0	0	0	0	0	0	0
1	AGCACTGGTTACCGG	A229G,T249G,C282A,T379G,T494C,C547T,T569C,TA572T,T620C,G740T,A814T,T957C,C1079G	893	740	24	7	6	105	2	1	0	0	0	0	0	0	0	5	0	0	0	0	0	0	0	0	0	0	0	0	0	0	0	0	0	0	0	0	0	0	0	0	0	0	0	0	0	0	0
1	AGCACTGTATGAAGG	G742T,C812G,A831T,T1018A,G1130A	601	189	348	24	0	1	0	24	0	0	0	0	0	0	0	1	0	0	0	0	0	0	0	0	0	8	0	0	0	0	0	0	0	0	0	0	0	0	0	0	0	0	0	0	0	0	0
1	AGCACTGTTAAGCAG	C34T,G289A,C396A,C461A,C502T,G601T,G664T,T869C,C1003T,C1145T	893	639	36	12	169	17	6	0	0	0	2	0	0	0	0	1	0	0	0	0	0	0	0	0	0	1	0	0	0	3	0	0	0	0	0	0	0	0	0	0	0	0	0	0	0	0	0
1	AGCAGAAGAGCTTGA	T80G,A119G,T156C,C169T,A227T,A251G,G269A,T306C,C314T,T416C,T489C,T805C,T1062C,T1080C,G1089A,A1095T	731	622	16	61	11	1	0	1	0	0	0	0	0	0	0	6	0	0	0	0	0	0	0	0	0	0	0	0	0	0	0	0	0	4	0	0	0	0	0	0	0	0	0	0	0	0	0
1	AGCAGAATTTACTCT	T201C,G358A,T404C,A497T,T503C,A516G,C540T,A551G,G708A,A797T,G882A,G899A,T979C,T993C,T999A,C1011T,A1094C,A1142T	164	123	6	1	27	1	0	0	0	0	0	0	0	0	0	3	1	0	0	0	0	0	0	0	0	0	0	0	0	2	0	0	0	0	0	0	0	0	0	0	0	0	0	0	0	0	0
1	AGCAGAGAAACCTAC	G867A,G903T	965	845	39	23	22	16	1	0	0	0	1	0	0	0	0	6	0	1	0	0	0	0	0	0	0	0	0	0	0	0	0	0	0	1	0	0	0	0	0	0	0	0	0	0	0	0	0
1	AGCAGATGAAGTCAG	TG105T,T147A,A170G,C261T,C287T,C295A,G327C,A401C,G587T,G687A,A814G,C925T,T1184C,G1201A	1130	845	89	19	129	30	4	4	0	0	0	0	0	0	0	4	0	3	0	0	0	0	0	0	0	0	0	0	0	0	0	0	0	0	0	0	0	0	0	0	0	0	0	0	1	0	0
1	AGCAGGCCATTGGG	G178T,T317C,A551G,A625G,C815T,T888C,C1013A,T1019A,C1123A	1356	1014	252	7	45	3	1	9	0	0	1	0	0	0	0	10	0	1	0	0	0	1	0	1	0	0	0	0	0	0	0	0	0	0	0	0	0	0	0	0	0	0	0	0	0	0	0
1	AGCAGGGGTGTCACT	C63T,A128T,G193A,A229T,T280C,C282A,T345A,T640A,A654T,G681A,G822A,A829G,G871T,T987C	1765	1466	125	53	9	72	0	1	0	1	0	0	0	0	0	15	1	6	0	0	0	0	0	0	0	3	0	0	0	0	0	0	0	0	0	0	0	0	0	0	0	0	0	0	0	0	0
1	AGCAGTATATCAGAG	C134T,A251T,TA561T,T676C,G763T,C1124A,T1160C	1372	1011	174	31	75	33	0	6	0	0	0	0	0	0	0	18	2	3	0	0	0	0	0	0	0	1	0	0	0	0	0	0	0	0	0	0	0	0	0	0	0	0	0	0	5	0	0
1	AGCATACCATATAGA	G55A,C72G,A242T,T312A,C648G,A728G,G798T	1450	1191	202	10	8	30	1	0	0	0	0	0	0	0	0	1	1	2	0	0	0	0	0	0	0	0	0	0	0	0	0	0	0	0	0	0	0	0	0	0	0	0	0	0	0	0	0
1	AGCATATGGAGTACG	C140G,A209T,T367A,C540A,C655T,G974A,A1072T,G1186T	193	164	19	8	1	0	0	0	0	0	0	0	0	0	0	1	0	0	0	0	0	0	0	0	0	0	0	0	0	0	0	0	0	0	0	0	0	0	0	0	0	0	0	0	0	0	0
1	AGCATATTCACACTT	T255A,G405T,C466T,T649C,A817G,G884A,G1057T,T1177C,C1212A	459	224	19	32	3	128	1	0	0	0	0	0	0	0	0	3	0	0	0	0	0	0	0	0	0	0	0	0	0	0	0	0	0	0	0	0	0	0	0	33	0	0	0	0	0	0	0
1	AGCATCCGTCTTGGG	G87C,C104A,A125T,A290T,C299A,T432C,C466T,T584A,A656G,T748C,C823G,T824C,T878C,G1261GA	1215	480	514	102	0	49	0	24	0	1	2	0	0	0	0	12	0	2	0	0	0	0	0	0	0	1	0	0	0	0	0	0	0	1	0	0	0	0	0	0	0	0	0	0	4	0	0
1	AGCATCGATCGTCGA	G235T,G361A,T382A,T432A,G549T,A799G,C1209T,A1242T	1740	1205	130	54	10	55	2	5	0	1	0	0	0	0	0	13	2	89	141	0	0	0	0	0	0	1	0	0	0	0	0	0	0	4	0	0	0	1	0	0	0	0	0	0	0	0	0
1	AGCATGACGTGGTCG	C64T,G211A,G286T,A727C,C925G,A1118T,C1129A,CA1165C,T1204C,G1244T	301	202	16	13	4	2	0	0	0	0	0	0	0	0	0	3	0	0	0	0	0	0	0	0	0	1	0	0	0	0	0	0	0	0	0	0	0	0	0	0	0	0	0	0	0	0	0
1	AGCATGTTCGGCGGG	C39G,A52G,T121G,G206A,G481C,T640A,G732A,T979A,T983A,T1121A,T1137C,A1192T,C1212A	663	466	56	18	2	3	1	0	0	0	0	0	0	0	0	1	0	1	0	0	0	0	0	0	0	0	0	0	0	0	0	0	0	0	0	0	0	0	0	102	0	0	0	0	0	0	0
1	AGCCAAATACAACTA	G54T,GC81G,C451T,C473T,A480T,T659C,C683T,A728T,C897A,C1011A,A1142T	2310	1708	489	2	78	6	0	10	0	1	0	0	0	0	0	2	0	0	0	0	0	0	0	0	0	0	0	0	0	0	0	0	0	0	1	0	0	0	0	0	0	0	0	0	0	0	0
1	AGCCACCGAAGTTAC	A136T,G194A,C356T,A576C,C598T,A625T,T640G,C673G,C812T,T922C,C925G	941	834	33	14	13	31	0	2	0	0	0	0	0	0	0	8	0	0	0	0	0	0	0	0	0	0	0	0	0	0	0	0	0	0	0	0	0	0	0	0	0	0	0	0	0	0	0
1	AGCCAGCTTCAGGTG	C27T,G33A,A265T,T297C,T382A,C501G,A840T,T1184A	1007	838	84	14	26	23	0	1	0	0	1	0	0	0	0	7	0	6	0	0	0	0	0	0	0	0	0	0	0	0	0	0	0	0	0	0	0	0	0	0	0	0	0	0	0	0	0
1	AGCCAGTAGTCGCTC	C151A,T222A,T445C,TC459T,T638A,C682T,T845A,T957C,A964G	2050	1500	297	65	67	54	5	7	0	0	2	0	0	0	0	27	0	1	0	0	0	0	0	2	0	1	0	0	0	1	0	0	0	1	0	0	0	0	0	0	0	0	0	0	0	0	0
1	AGCCAGTTCAATGAA	C99T,AC170A,G205T,C226T,T263A,T306C,T382C,T561A,T590A,T936A,G1045T,GC1113G,T1121C	222	176	16	10	8	8	1	1	0	0	0	0	0	0	0	2	0	0	0	0	0	0	0	0	0	0	0	0	0	0	0	0	0	0	0	0	0	0	0	0	0	0	0	0	0	0	0
1	AGCCATCACAGTCAA	G231A,C470CT,T499A,A530G,T674C,C879T,T993A,C1174T,A1230T	1531	879	533	19	68	13	1	3	0	0	0	0	0	0	0	2	0	2	0	0	0	0	0	0	0	0	0	0	0	0	0	0	0	0	0	0	0	0	0	0	0	0	0	0	0	0	0
1	AGCCCACACAAGTAG	C27T,T28C,A265G,TA328T,C448T,A450T,C493T,T731A,C796G,A904G,T1020A,C1051T,A1149T	937	655	67	54	1	22	0	17	0	0	0	91	0	0	0	5	1	0	0	0	0	0	0	0	2	2	0	0	0	0	0	0	0	0	0	0	0	0	0	0	0	0	0	0	0	0	0
1	AGCCCACTGCTGAGC	C112T,G277A,TA292T,C356A,T503C,A526T,C607T,G764T,T937A,G1089A,T1177C	964	696	157	49	36	8	1	2	0	0	0	0	0	0	0	4	1	0	0	0	0	0	0	0	0	0	0	0	0	0	0	1	0	0	0	0	0	0	0	0	0	0	0	0	0	0	0
1	AGCCCGATTGGTTCT	TG105T,A217C,T296A,TC372T,T382C,T561A,TG659T,T696C,G780T,C812T,T1014C,G1083A,G1245A,T1246C	403	373	9	8	2	3	0	5	0	0	0	0	0	0	0	0	0	0	0	0	0	0	0	0	0	0	0	0	0	0	0	0	0	0	0	0	0	0	0	0	0	0	0	0	0	0	0
1	AGCCCGTATATTCGC	C38T,T572C,C906G,T1035A,T1060C,C1117A,G1119A,T1140C	631	398	17	72	15	109	6	0	0	0	1	0	0	0	0	5	0	0	0	0	0	0	0	0	0	0	0	0	0	0	0	0	0	1	0	0	0	0	0	0	0	0	0	0	0	0	0
1	AGCCCTATTTCGGTA	TG19T,A414T,C437A,A440G,A474T,G520A,A580T,T659A,T748A,A774G,G822A,A874G,C894T,G1029A,C1052A,T1063C,C1069T,C1117G	1941	26	1888	0	6	3	12	0	0	0	0	0	0	0	0	0	0	0	0	0	0	0	0	0	0	0	0	0	0	0	0	0	0	0	0	0	0	0	0	0	0	0	0	0	1	0	0
1	AGCCGAACTATGTAT	G186T,T263C,T395A,T494A,G765A	647	535	38	27	13	14	1	7	0	0	0	0	0	0	0	4	0	1	0	0	0	0	0	0	0	0	0	0	0	0	0	0	0	0	0	0	0	0	0	0	0	0	0	0	0	0	0
1	AGCCGAATCCGTGAT	T425C,A474G,A580G,G1007A	6608	214	4954	7	1383	10	6	1	0	0	0	0	0	0	0	0	0	1	0	0	0	0	0	0	0	0	0	0	0	8	0	0	0	0	0	0	0	0	0	0	0	0	0	0	0	0	0
1	AGCCGACATCTAGTT	C93T,G108A,T312G,T432A,T546C,C619T,A643T,A653G,T756C,T911A,A964T,AG1039A,A1098T,T1127C	1165	196	25	37	5	15	0	0	0	0	0	0	0	0	0	6	696	0	0	0	0	96	0	0	0	0	0	0	0	0	0	0	0	0	0	0	0	0	0	0	0	0	0	0	0	0	0
1	AGCCGACTTCATGGG	G21T,C93T,T162A,C486T,C493T,A576C,G601T,G849T,G871T,C942T,C949T	752	640	33	32	12	15	0	10	0	0	0	0	0	0	0	8	0	0	0	0	0	0	0	0	0	0	0	0	0	0	0	0	0	0	0	0	0	0	0	0	0	0	0	0	0	0	0
1	AGCCGAGCATTCATA	A44G,A89G,T142A,T284A,C369A,G517T,A779G,T914A	1427	1007	107	42	30	204	11	0	0	0	0	0	0	0	0	15	0	3	0	0	0	0	0	0	0	1	0	0	0	0	0	0	0	1	0	0	0	0	0	0	0	0	0	0	0	0	0
1	AGCCGCGACACGTGT	A452G,A643T,G759T,G890A,T979C,T995A,C1036A,T1152C	1523	1038	248	36	122	28	12	6	0	0	1	0	0	0	0	9	2	1	0	0	0	0	0	0	0	0	0	0	0	4	0	0	0	0	0	0	0	0	0	0	0	0	0	0	1	0	0
1	AGCCGCGGGCATTTT	G71A,C442A,T503A,G534A,A573G,G621T,G841T,T965A,C1046A,T1050C,A1179T,A1188T	193	114	23	39	2	7	1	0	0	0	0	0	0	0	0	1	1	2	0	0	0	0	0	0	0	0	0	0	0	0	0	0	0	0	0	0	0	0	0	0	0	0	0	0	0	0	0
1	AGCCGGGTTTTCCC	T1012G,T1019A,C1046A,G1066A,T1080A	1218	1012	83	20	29	3	0	7	0	0	0	0	0	0	0	21	0	1	0	0	0	0	0	0	0	0	0	0	0	0	0	0	0	0	0	24	0	0	0	0	0	0	0	0	0	0	0
1	AGCCGGTCTAAAGGT	T61C,C84T,G212A,G285C,G309A,TC432T,C443T,G614T,G622A,A797G,T837A,T1121A,T1182A,G1189T	3128	2275	530	58	105	104	4	11	0	0	3	0	0	0	0	15	0	1	0	0	0	0	0	0	0	0	0	0	0	0	0	0	0	0	1	0	0	0	0	0	0	0	0	0	4	0	0
1	AGCCGTGTCTTGCTA	T66A,G479A,C547T,A778T,T869A,T887C,T1035A,T1062C,C1084G,C1091A,TG1248T	394	276	14	68	4	17	0	0	0	0	0	0	0	0	0	5	0	0	0	0	0	0	0	0	0	0	0	0	0	0	0	0	0	0	0	0	0	0	0	0	0	0	0	0	0	0	0
1	AGCCTCTATCGTGGG	A69G,G118T,C287T,T404C,G602A	539	436	33	16	29	11	0	0	0	0	1	0	0	0	0	2	0	0	0	0	0	0	0	0	0	0	0	0	0	0	0	0	0	3	0	0	0	0	0	0	0	0	0	0	0	0	0
1	AGCCTCTTCTGCGAC	A136T,A195T,A227T,T494C,G500A,C529A,A563T,A643G,T696A,A778T,T845A,G871T,T973C	989	865	59	17	13	23	0	0	0	0	0	0	0	0	0	4	0	2	0	0	0	0	0	0	0	0	0	0	0	0	0	0	0	1	0	0	0	0	0	0	0	0	0	0	0	0	0
1	AGCCTGTGTCACTGG	A181T,C189T,G231T,A236T,C320A,A336G,T489A,A727G,TTC936T,G1109T,A1134G,G1187T	319	279	5	15	9	7	0	0	0	0	0	0	0	0	0	1	0	0	0	0	0	0	0	0	0	0	0	0	0	1	0	0	0	0	0	0	0	0	0	0	0	0	0	0	0	0	0
1	AGCCTTGAATTTCAT	C82A,G211A,A227T,T278C,A341G,T357A,C631T,T1085A,A1133T,T1204A	607	513	33	14	15	14	1	4	0	0	1	0	0	0	0	6	0	4	0	0	0	0	0	0	0	0	0	0	0	0	0	0	0	0	0	0	0	0	0	0	0	0	0	0	0	0	0
1	AGCCTTGAGCCCTGC	G206A,TA399T,T541C,C648T,T659A,G662A,A800T,G810C,C886A,T907A,T910A,A1100G,A1110T,C1124T,G1150T	638	511	62	11	38	10	0	2	0	0	2	0	0	0	0	0	0	0	0	0	0	0	0	0	0	0	0	0	0	0	0	0	0	0	0	0	0	0	0	0	0	0	0	0	0	0	0
1	AGCGAAGCAGTCCGG	T123C,C172A,T316A,C741T,G884T,T896C,T985G,T995A,C1123T,A1133G,C1200A	1666	1503	50	37	37	15	0	1	0	0	1	0	0	0	0	16	1	0	0	0	0	1	0	0	0	0	0	0	0	0	0	0	0	0	0	0	0	0	0	0	0	0	0	0	0	0	0
1	AGCGAATATCGTACG	A52T,C158T,A251T,T321C,T407C,G595C,C652T,T670A,A723G,A728G,AG831A,T858A,G875A,T934C,TTC936T,T945A,T989A	637	513	43	27	9	10	0	9	0	0	0	0	0	0	0	1	1	2	0	0	0	0	0	0	0	0	0	0	0	0	0	0	0	0	0	0	0	0	0	0	0	0	0	0	2	0	0
1	AGCGACAGATCTTCT	C310T,T979C,T993A,G1073T,G1076T,G1130A,C1171T,G1191T,G1195T	1848	1513	170	51	44	0	0	7	0	0	0	0	0	0	0	22	0	6	0	0	0	0	0	0	0	0	0	0	0	0	0	0	0	9	0	0	0	0	0	0	0	0	0	0	0	0	0
1	AGCGACAGTTCTTGG	T152A,A229G,G347A,T744C,C809T,T896A	3990	145	3695	62	7	10	0	12	0	0	0	0	0	0	0	1	0	0	0	0	0	0	0	0	0	15	0	0	0	0	0	0	0	5	0	0	0	0	0	0	0	0	0	0	12	0	0
1	AGCGACCTGAACACA	A44G,A209C,T249A,A444G,A700T,A874G,T991A,T1137A	322	243	54	5	6	9	0	2	0	0	0	0	0	0	0	1	0	1	0	0	0	0	0	0	0	0	0	0	0	0	0	0	0	0	0	0	0	0	0	0	0	0	0	0	0	0	0
1	AGCGAGTGAGTCCAG	G23A,G71A,A125T,C149A,T432A,T668C,T910C,G1169T	1027	826	62	56	13	27	1	0	0	0	0	0	0	0	0	23	0	0	0	0	0	0	0	0	0	0	0	0	0	1	0	0	0	0	0	0	0	0	0	0	0	0	0	0	0	0	0
1	AGCGCACCACCACAT	C143A,T878A,A901G,G905T,T910C,T922G,T971A,TA1071T,G1083A,G1089A,A1108T,C1200T,C1234G	142	98	8	27	3	1	0	0	0	0	0	0	0	0	0	1	0	0	0	0	0	0	0	0	0	0	0	0	0	2	0	0	0	0	0	0	0	0	0	0	0	0	0	0	0	0	0
1	AGCGCAGCATAGCAT	G29A,G186A,G279A,C282A,G362A,A530G,G841T,T895A,G1006T,A1108G,T1236C	1907	1406	259	58	34	53	1	70	0	1	1	0	0	0	0	6	3	0	0	0	0	0	0	0	0	0	0	0	0	2	0	0	0	3	0	0	0	0	0	0	0	0	0	0	0	0	0
1	AGCGCCAAGTTCTGG	C501T,CA504C,C556A,T731C,G839A,T965C,T1127C,A1166T,T1224C	465	403	16	9	10	11	1	3	0	0	0	0	0	0	0	6	0	0	0	0	0	0	0	0	0	0	0	0	0	0	0	0	0	2	0	0	0	0	0	0	0	0	0	0	0	0	0
1	AGCGCCAGCGTTGTT	A331T,C451T,T459C,C673A,T916A	1187	936	108	34	36	35	1	0	0	0	0	0	0	0	0	10	2	4	0	0	0	0	0	0	0	0	0	0	0	0	0	0	0	1	0	0	0	0	0	0	0	0	0	0	7	0	0
1	AGCGCCATCCTGGAT	T32A,T105A,C313T,T674A,T748C,T1106G,C1165T,C1175A	745	189	432	78	7	2	0	17	0	1	0	0	0	0	0	0	0	0	0	0	0	0	0	0	0	3	0	0	0	0	0	0	0	5	0	0	0	0	0	0	0	0	0	0	1	0	0
1	AGCGCCTAATCTTAG	A290G,T409C,C488G,G622A,C695A,C859A,C1146A	1017	760	79	9	129	21	3	1	0	0	0	0	0	0	0	0	1	2	0	0	0	0	0	0	0	1	0	0	0	1	0	0	0	0	0	0	0	0	0	0	0	0	0	0	0	0	0
1	AGCGCGCCCGGCACG	C72T,C373T,T584A,T999A	1403	1152	68	25	80	38	1	2	0	0	0	0	0	0	0	22	0	1	0	0	0	0	0	0	0	0	0	0	0	1	0	0	0	3	0	0	0	0	0	0	0	0	0	0	0	0	0
1	AGCGCGGAGGGGTCT	C63G,C111T,G124C,C140A,TG382T,G412C,T599C,C704T,A930T,C1240A	987	849	58	31	7	26	0	1	0	0	1	0	0	0	0	8	0	1	0	0	0	0	0	0	0	0	0	0	0	0	0	0	0	0	0	0	0	0	0	0	0	0	1	0	0	0	0
1	AGCGCGTGGGGCTAG	C14A,A59T,C72T,T426C,T561C,C761A,GA777G,A814T,G835A,T858C,T1075C,C1124T,A1242T	3280	2891	202	45	51	18	0	12	0	2	0	0	0	0	0	30	4	1	0	0	0	1	0	2	0	0	0	0	0	0	0	0	0	1	0	0	0	0	0	0	0	0	0	0	0	0	0
1	AGCGCTCACGGTGTC	T32A,T392C,G428A,C449A,G581A,TG718T,G769A,AC788A,T869C,G905A,T953C,T1020A,A1155G	1208	807	92	65	23	44	0	0	0	0	0	116	0	0	0	14	0	8	2	0	0	0	0	0	9	0	0	0	0	1	0	0	0	1	0	0	0	0	0	0	0	0	0	0	0	0	0
1	AGCGCTCGGGTTTGG	A484T,T959A	1888	1620	102	48	27	47	0	5	0	1	2	0	0	0	0	13	1	2	0	0	0	0	0	1	0	0	0	0	0	2	0	0	0	1	0	0	0	0	0	0	0	0	0	0	0	0	0
1	AGCGGAGTCAAGCCA	T165C,C335G,C441T,T1019C	783	691	31	13	18	20	0	2	0	0	0	0	0	0	0	6	0	0	0	0	0	0	0	0	0	0	0	0	0	0	0	0	0	0	0	0	0	0	0	0	0	0	0	0	0	0	0
1	AGCGGATCAGTGTTG	G81A,TC90T,C143T,G182A,G508T,G1131T	2043	1791	81	62	12	54	0	9	0	0	1	0	0	0	0	12	0	4	0	0	0	0	0	0	0	0	0	0	0	0	0	0	0	0	0	0	0	0	0	0	0	0	0	0	0	0	0
1	AGCGGCAGCTTCCTA	C73T,T109A,C281A,T306C,A472T,A530G,G586T,T869A,C917T,C1175T	2838	1361	1206	49	144	41	4	0	0	0	0	0	0	0	0	18	0	1	0	0	0	0	0	0	0	0	0	0	0	1	0	0	0	0	0	0	0	0	0	0	0	0	0	0	3	0	0
1	AGCGGCCAGCGATCA	G107A,A202G,T249C,T325C,T345A,T725C,G1162T	648	554	42	13	10	24	0	1	0	0	0	0	0	0	0	1	0	2	0	0	0	0	0	0	0	0	0	0	0	0	0	0	0	0	0	0	0	0	0	0	0	0	0	0	0	0	0
1	AGCGGCCATAAGATT	C51T,C73A,G178A,A353G,G885T,C1116T	1306	1045	140	18	27	29	1	12	0	0	1	0	0	0	0	25	0	1	0	0	0	0	0	0	0	0	0	0	0	0	0	0	0	1	0	0	0	0	0	0	0	0	0	0	0	0	0
1	AGCGGCCGATTGTCT	A125G,C200A,A353T,C354A,G890C,A901G,C909T,T911C	221	176	24	5	3	7	0	2	0	0	0	0	0	0	0	2	0	0	0	0	0	0	0	0	0	0	0	0	0	0	0	0	0	0	0	0	0	0	0	0	0	0	0	0	0	0	0
1	AGCGGCTCAAGGGAC	A210T,G500A,A538T,G588T,C704A,T725A,T916A,G1178T,G1244T	272	223	12	6	13	10	1	2	0	0	0	0	0	0	0	1	0	0	0	0	0	0	0	0	0	0	0	0	0	0	0	0	0	0	0	0	0	0	0	0	0	0	0	0	0	0	0
1	AGCGGGCACACGGT	G21T,A136G,A260T,C300T,T640C,T869C,C946A,G1007T,T1047C	3290	2165	978	33	39	30	1	0	0	2	0	0	0	0	0	20	1	0	0	0	0	1	0	0	0	6	0	0	0	0	0	0	0	0	0	0	0	0	0	0	0	1	0	0	1	0	0
1	AGCGGTAATCCAACA	G214A,A227G,T304C,T706A,C931T	1124	917	89	25	10	37	0	2	0	0	0	0	0	0	0	34	0	0	0	0	0	0	0	0	0	0	0	0	0	0	0	0	0	4	0	0	0	0	0	0	0	0	0	0	0	0	0
1	AGCGGTAGGGGGGCA	T95C,G252C,G361T,T445C,T578C,A643G,T674C,A680T,T718A,A814G,T977A,T995A,T1034C	220	121	6	20	1	60	0	1	0	0	0	0	0	0	0	6	0	1	0	0	0	0	0	0	0	0	0	0	0	0	0	0	0	1	0	0	0	0	0	0	0	0	0	0	0	0	0
1	AGCGGTGAAGTAATT	A86T,G393T,T561C,A563G,C1000A,A1148G	1625	1407	83	29	20	43	4	9	0	0	0	0	0	0	0	6	1	9	0	0	0	0	0	0	0	0	0	0	0	0	0	0	0	0	0	0	0	0	0	0	0	0	0	0	0	0	0
1	AGCGTCCATCGGGAG	T66C,A89G,G144A,G178T,T357A,A411G,C751A,G769T,G810C,G820A,T888C,T928A	609	528	22	24	6	10	0	2	0	0	2	0	0	0	0	4	0	0	0	0	0	0	0	0	0	0	0	0	0	0	0	0	0	0	0	0	0	0	0	0	0	0	0	0	0	0	0
1	AGCGTGCTCACATAG	A48G,T53A,A176T,G361T,T364A,C391T,G507C,G550A,A604T,C606T,T696C,T729A,A816G	1434	1240	39	38	50	48	2	2	0	1	0	0	0	0	0	0	1	0	0	0	0	0	0	0	0	1	0	0	0	0	0	0	0	0	0	0	0	0	0	0	0	0	1	0	0	0	0
1	AGCGTGTAGTATTTG	C31A,G194T,T288C,C607G,T641G,C741T,T947A,A1094T,T1160C,A1220G	157	142	4	8	0	2	0	0	0	0	0	0	0	0	0	0	0	0	0	0	0	0	0	0	0	0	0	0	0	0	0	0	0	0	0	0	0	0	0	0	0	0	0	0	0	0	0
1	AGCGTTAGTCGACCA	A86T,G358A,C461A,C597T,T640G,G707A,G732C,G850T,A862T,T869A,T932C,G948T,T1020A,A1072T,C1183T	1407	949	27	145	11	0	0	0	0	0	0	238	0	0	0	5	0	0	0	0	0	1	0	0	1	0	0	0	0	0	0	0	0	0	0	0	0	0	0	0	0	0	0	0	0	0	0
1	AGCGTTGGCGACTTT	A258C,G286T,A323T,G361A,G716T,C1117A,A1226G	2589	2160	93	31	138	99	13	3	0	0	1	0	0	0	0	21	2	0	0	0	0	0	0	0	0	0	0	0	0	1	0	1	0	0	0	0	0	3	0	0	0	0	0	0	0	0	0
1	AGCGTTTATCGGTCA	T147A,C173A,C454A,T649C,T910A	1360	1068	134	33	7	30	0	15	0	0	0	0	0	0	0	55	0	1	1	0	0	0	0	0	0	0	0	0	0	0	0	0	0	0	0	0	0	0	0	0	0	0	0	0	0	0	0
1	AGCGTTTCCTTGTAC	C34A,C99T,C138A,A330T,G413A,T494A,T561C,A644T,C655T,GC1163G	802	675	52	24	3	22	1	5	0	0	0	0	0	0	0	8	0	3	0	0	0	0	0	0	0	1	0	0	0	0	0	0	0	1	0	0	0	0	0	0	0	0	1	0	0	0	0
1	AGCTAATTGGCGTTG	C65A,T321A,TA328T,T503C,T553C,A654C,G662C,C679T,A723T,T731A,G1077A,G1096A,T1184A	523	244	178	33	58	2	0	2	0	0	0	0	0	0	0	0	0	0	0	0	0	0	0	0	0	0	0	0	0	3	0	0	0	0	0	0	0	0	0	0	0	0	0	0	0	0	0
1	AGCTACAAGTGGGG	A538C,T546C,T572C,A653T,CA726C,A768T,G867T,T1050C,C1115A	342	214	44	23	35	10	1	0	0	0	0	0	0	0	0	6	0	0	0	0	0	0	0	1	0	0	0	0	0	0	0	0	0	0	0	0	0	0	0	0	0	0	0	0	0	0	0
1	AGCTACAGCGCTAGG	A294G,A644G,G1250A	1021	845	92	28	10	22	0	3	0	0	0	0	0	0	0	4	1	0	0	0	0	0	0	0	0	1	0	0	0	0	0	0	0	0	0	0	0	0	0	0	0	0	0	0	11	0	0
1	AGCTAGACCGTCATG	G223A,T268A,T302A,T469A,A855G,C1240G	131	101	17	2	9	1	0	0	0	0	0	0	0	0	0	0	0	0	0	0	0	0	0	0	0	0	0	0	0	0	0	0	0	0	0	0	0	0	0	0	0	0	0	0	0	0	0
1	AGCTAGTGGTGGGTA	G33A,C99A,T177C,A330T,G343C,A768T,G885T,T1184C	2031	1679	148	45	22	67	0	27	0	1	1	0	0	0	0	25	0	3	0	0	0	0	0	0	0	1	0	0	0	0	0	0	0	0	0	0	0	0	0	0	0	0	0	0	0	0	0
1	AGCTATTTTGTGTTT	G272A,TG346T,AT398A,T483C,G520A,A563G,A574T,G602T,A680G,A721C,G851T,T1063C,TC1064T,G1130A,A1232T	215	160	26	13	2	0	0	1	0	0	0	0	0	0	0	12	0	0	0	0	0	0	0	0	0	0	0	0	0	0	0	0	0	0	0	0	0	0	0	0	0	0	0	0	0	0	0
1	AGCTCAAGCAAGCGA	G42C,C50T,C84A,G124A,A128T,CT378C,G742A,G754A,C944CTA,G1131T	1004	228	641	81	8	7	0	24	0	0	1	0	0	0	0	1	0	0	0	0	0	0	0	0	0	9	0	0	0	0	0	0	0	0	0	0	0	0	0	0	0	0	0	0	0	0	0
1	AGCTCCGGGCTTTCA	A180G,T321A,T483A,A594C,T633C,C705T,GA777G,A816T,A862G,C889T,A1039T,G1135T,C1151T,C1241A	571	24	14	18	0	503	3	0	0	0	0	0	0	0	0	0	0	0	0	0	0	0	0	0	0	0	0	0	0	0	0	0	0	0	0	0	0	0	0	0	0	0	0	0	0	0	0
1	AGCTCCTGGGTGTAA	A117G,G548T,G558A,A654G,A728G,T1014A,G1028C,T1204G	2301	1809	456	2	6	2	1	11	0	1	0	0	0	0	0	5	1	1	0	0	1	0	0	0	0	0	0	0	0	0	0	0	0	0	0	0	0	0	0	0	0	0	0	0	0	0	0
1	AGCTCGAAAGTTATA	T139C,C172A,T255A,A350T,T425A,G427A,C434A,T578C,T744C,G933A,TG1184T	907	37	832	15	2	3	0	7	0	0	0	0	0	0	0	1	0	0	0	0	0	0	0	0	0	0	0	0	0	0	0	0	0	0	0	0	0	0	0	0	0	0	0	0	2	0	0
1	AGCTCGATCAGTCAG	A26G,C84G,A229G,G361A,G427T,G754A,G780T,A964G,A1100T,T1121A	2107	1296	538	61	68	69	1	23	0	0	0	0	0	0	0	18	1	0	0	0	0	0	0	0	0	2	0	0	0	0	0	0	0	2	0	0	0	0	0	0	0	0	0	0	3	0	0
1	AGCTCTATTGCAGTG	G418A,G1153A	1523	1242	125	37	52	34	1	5	0	1	0	0	0	0	0	13	0	2	0	0	0	0	0	0	0	0	0	0	0	2	0	0	0	0	0	0	0	0	0	0	0	0	0	0	0	0	0
1	AGCTGACTCGGCTAC	A44T,A210G,A258G,A259T,A341T,A484G,C496G,A603G,T696A,A698G,T1206C	388	298	61	4	12	4	0	1	0	0	0	0	0	0	0	0	0	0	0	0	0	0	0	0	0	0	0	0	0	1	0	0	0	3	0	0	0	0	0	0	0	0	0	0	0	0	0
1	AGCTGCACTTCTGAG	T328A,T392A,G427A,T459C,T514C,C738T,G745T,G747C,T805A,T887A,C1003A,C1212A,C1240T,A1247G	162	29	47	58	1	2	0	5	0	0	0	0	0	0	0	0	0	0	0	0	0	0	0	0	0	0	0	0	0	0	0	0	0	4	0	0	0	0	0	0	0	0	0	0	0	0	0
1	AGCTGGCAAGAGACT	A308T,T325A,C389A,A746T,G1089T,A1166T,G1193T	745	62	600	58	1	2	0	7	0	2	0	0	0	0	0	1	1	0	0	0	0	0	0	0	0	1	0	0	0	0	0	0	0	1	0	0	0	0	0	0	0	0	0	0	5	0	0
1	AGCTGGCAAGTCCTT	G203A,A236G,A400G,A698T,C709T,G808T,T837C,A848G,T881A,T1177A	749	524	153	12	13	25	0	0	0	0	0	0	0	0	0	20	0	0	0	0	0	0	0	0	0	0	0	0	0	0	0	0	0	0	0	0	0	0	0	0	0	0	0	0	0	0	0
1	AGCTGGGTACGTACG	T56A,T90C,C161T,A221T,T457A,T467A,G595T,G630C,G681A,A700G,T718C,G825C,A898G,C912A,C925A,T937C,T1010C,T1063C,G1112T,T1154A,C1212T	226	61	25	4	131	0	0	0	0	0	0	0	0	0	0	0	0	0	0	0	0	0	0	0	0	0	0	0	0	0	0	0	0	0	0	0	0	0	0	0	0	0	0	0	0	0	0
1	AGCTGGGTTCCGAGA	A101T,G252T,G446T,C523A,C557A,G630A,C750T,T891C,T1063C	851	718	33	13	50	11	1	0	0	0	1	0	0	0	0	15	0	0	0	0	0	0	0	0	0	0	0	0	0	1	0	0	0	0	0	0	0	0	0	0	0	0	0	0	0	0	0
1	AGCTGGTATAGGAAT	T280C,AG341A,G534T,TG659T,A701T,T706C,T1236C	1104	981	48	23	12	29	2	2	0	1	0	0	0	0	0	2	0	0	0	0	0	0	0	0	0	0	0	0	0	0	0	0	0	0	0	0	0	0	0	0	0	0	0	0	0	0	0
1	AGCTGGTTCAGAAAG	T204A,A260T,G358A,G492A,A727T,T979A,G1027A	379	25	12	27	3	2	0	1	0	0	0	0	0	0	0	0	0	0	0	0	269	0	0	0	0	0	0	0	0	0	0	0	26	0	0	0	0	0	0	0	0	0	0	0	2	0	0
1	AGCTGTCTCCAGAAT	T292A,C388G,A401T,G419A,T578C,CT648C,G697A,G732A,G838T,T928C,T995A,TG1020T,T1060A	1105	624	390	34	10	3	1	1	0	1	0	0	0	0	0	0	0	2	0	0	0	0	0	0	0	0	0	0	0	0	0	0	0	0	0	0	0	0	0	0	0	0	0	0	0	0	0
1	AGCTGTCTGCAGCTG	C175T,T321A,C462T,G550T,T744C,G952A,C1099T,A1170G,G1178T,A1242G,T1251A	170	15	110	35	1	1	2	1	0	0	0	0	0	0	0	1	0	0	0	0	0	0	0	0	0	0	0	0	0	0	0	0	0	3	0	0	0	0	0	0	0	0	0	0	0	0	0
1	AGCTGTGCGACTAAA	C27T,C129T,G214C,C287A,G850T	1071	858	100	38	18	22	0	13	0	0	0	0	0	0	0	12	0	1	0	0	0	0	0	0	0	0	0	0	0	0	0	0	0	1	0	0	0	0	0	0	0	0	0	0	0	0	0
1	AGCTGTTACCCCGCC	T367C,C456A,T568C,G769T,T1137G,C1200T	471	383	32	28	10	5	5	0	0	0	0	0	0	0	0	3	0	1	0	0	0	0	0	0	0	0	0	0	0	0	0	0	0	0	0	0	0	0	0	0	0	0	0	0	0	0	0
1	AGCTTAAGGAGAATT	A176G,A349G,CG417C,T805C,A816T,G890A,T947C,A1149T,T1254C	1251	1072	57	34	31	23	2	4	0	0	0	0	0	0	0	16	0	0	0	0	0	0	0	0	0	0	0	0	0	2	0	0	0	0	0	0	0	0	0	0	0	0	0	0	0	0	0
1	AGCTTAGAACAATGG	C16T,G276T,G361T,A440T,G702A,T725A,C919T,T1020A,A1097G,C1129T,G1163C,T1184G,G1216A	409	324	16	22	2	0	0	1	0	0	0	29	0	0	0	10	0	1	0	0	0	0	0	0	1	0	0	0	0	0	0	0	0	0	0	0	0	0	0	0	0	0	0	0	0	0	0
1	AGCTTAGGGTTGATC	C122T,G205T,A228G,A236G,T317A,A350T,A444T,A484C,T640A,G841T,T983C,C1090A	295	251	17	19	2	1	0	2	0	0	0	0	0	0	0	1	0	0	0	0	0	0	0	0	0	0	0	0	0	0	0	0	0	0	0	0	0	0	0	0	0	0	0	0	0	0	0
1	AGCTTATACCGAAGG	-	326	265	25	7	6	8	0	0	0	0	0	0	0	0	0	12	0	0	0	0	0	0	0	1	0	0	0	0	0	0	0	0	0	0	0	0	0	0	0	0	0	0	0	0	0	0	0
1	AGCTTCATTCGTTGG	A221G,T544A,G591A,A653T	974	815	24	38	25	31	1	0	0	0	1	0	0	0	0	30	0	0	0	0	0	0	0	0	0	1	0	0	0	0	0	0	0	0	0	0	0	0	0	0	0	0	0	0	0	0	0
1	AGCTTGATTGTACCT	C31A,A294T,T326A,T334A,A398G,A1139G,C1172A,A1192G	1708	1357	198	31	54	36	0	8	0	0	0	0	0	0	0	4	2	3	0	0	0	0	0	0	0	0	0	0	0	0	0	0	0	0	0	0	0	0	0	0	0	0	0	0	0	0	0
1	AGCTTTCGATGGTCG	G232T,T274A,T928A,T1160A,G1161T,A1210G	1945	1556	191	31	25	68	3	5	0	0	1	0	0	0	0	11	0	4	0	0	0	0	0	0	0	1	0	0	0	0	0	0	0	3	0	0	0	0	0	0	0	0	0	0	0	0	0
1	AGCTTTGGGGTTTGA	T168C,A209T,A247G,C305T,A331T,A350T,T670A,C1107T,T1236C	138	113	7	6	6	4	0	0	0	0	0	0	0	0	0	2	0	0	0	0	0	0	0	0	0	0	0	0	0	0	0	0	0	0	0	0	0	0	0	0	0	0	0	0	0	0	0
1	AGGAAAAATCCGGAT	-	314	274	11	8	6	7	0	0	0	0	0	0	0	0	0	3	0	0	0	0	0	0	0	0	0	0	0	0	0	0	0	0	0	1	0	0	0	0	0	0	0	0	0	0	0	0	0
1	AGGAAAACGTGGCAC	C273T,G393A,T491A,T611A,A727T,C807T,T846C,C931T,A981G,C1235A	1809	1260	329	64	31	41	3	52	0	0	1	0	0	0	0	14	0	0	0	0	0	0	0	1	0	0	0	0	0	1	0	0	0	0	0	0	0	0	0	0	0	0	0	0	0	0	0
1	AGGAAACCAAATTTT	A48T,A86T,A185T,C226G,G235A,T263A,CT378C,A831T,G903T,T963A,G1111T,G1169A,A1242AG	104	84	8	1	6	3	0	0	0	0	0	0	0	0	0	1	0	0	0	0	0	0	0	0	0	0	0	0	0	0	0	0	0	0	0	0	0	0	0	0	0	0	0	0	0	0	0
1	AGGAAACGGTGGGTC	A265G,G289A,T718C,A817T,G847A,T910C,C940T,T967C,G1077T,T1092C,T1160A,A1166T,A1227G	1745	1529	71	47	42	22	1	2	0	0	0	0	0	0	0	17	2	1	0	0	0	0	0	0	0	0	0	0	0	1	0	1	0	0	0	0	0	0	0	0	0	0	0	0	0	0	0
1	AGGAAACTAAAAGGA	C88G,AC128A,T132A,AC170A,AT323A,G351T,G405T,A1017G	126	39	8	22	4	45	1	1	0	0	0	0	0	0	0	0	0	0	0	0	0	0	0	0	0	0	0	0	0	0	0	0	0	1	0	0	0	0	0	0	0	0	0	0	0	0	0
1	AGGAACTTCCAAGAG	C143T,T164A,G285C,T325C,T382A,A400G,TC432T,T910C,T991C,G1007C,T1014C	2191	1825	258	28	38	14	0	5	0	0	0	0	0	0	0	11	0	1	0	0	0	0	0	0	0	1	0	0	0	0	0	0	0	0	0	0	0	1	0	0	0	0	0	0	0	0	0
1	AGGAAGCCAGGTATT	A323T,C433T,C524T,G595T,T611C,T633A,T651A,G752A,A800G,G1130A,T1152A	2554	2248	120	64	16	62	2	3	0	1	2	0	0	0	0	3	0	2	0	0	0	0	0	0	0	0	0	0	0	0	0	0	0	2	0	0	0	0	0	0	0	0	0	0	0	0	0
1	AGGAAGGCGGGTATA	C41T,T164C,T199A,A339G,T445C,G588A,C712A,G832A,T887C,T932A,T1202A	254	227	8	7	5	4	0	0	0	0	0	0	0	0	0	3	0	0	0	0	0	0	0	0	0	0	0	0	0	0	0	0	0	0	0	0	0	0	0	0	0	0	0	0	0	0	0
1	AGGAAGTAGCATGAA	G22C,T162C,G344C,A429G,G752A,G828C	975	833	72	22	13	19	2	3	0	0	0	0	0	0	0	7	0	3	0	0	0	0	0	0	0	0	0	0	0	0	0	0	0	0	0	0	0	0	0	0	0	0	0	0	0	0	0
1	AGGAATTTACCCGTT	G29A,C371T,C547T,T731C,C741A,G745A,G915A,T1177C	2269	2056	41	15	90	21	2	1	0	0	2	0	0	0	0	20	0	0	0	0	0	0	0	0	0	0	0	0	0	0	0	0	0	0	0	0	0	0	0	0	0	0	0	0	0	0	0
1	AGGACACCATCAAAG	A48G,T66C,T164G,A234G,C417G,GC521G,G595A,G860T,G872T,T881G,T900A,T922A,C942T,C960T,T993A,T1080A,A1118T,T1121C,T1198C	551	487	17	10	4	13	0	0	0	0	2	0	0	0	0	12	0	0	0	0	0	0	0	0	0	0	0	0	0	0	0	0	0	0	0	0	0	0	0	0	0	0	0	0	0	0	0
1	AGGACCATGTAGATA	T268A,T536C,A654T,C666A,G822A,T939A,T947A,T1075A,T1177C,G1195A	1840	1535	214	36	13	13	0	7	0	1	0	0	0	0	0	3	0	4	0	0	0	0	0	0	0	0	0	0	0	0	0	0	0	1	0	0	0	0	0	0	0	0	0	0	1	0	0
1	AGGACGACGCTACCA	T76C,T159C,A723T	1802	1523	98	39	40	63	1	6	0	0	0	0	0	0	0	11	0	2	0	0	0	0	0	0	0	0	0	0	0	1	0	0	0	0	0	0	0	0	0	0	0	0	0	0	0	0	0
1	AGGACGGAAACTCTC	G191T,T213C,T249C,TA328T,T355A,T357C,T379C,C522G,G531T,A643T,T694C,G716T	1207	883	35	11	225	44	0	1	0	0	1	0	0	0	0	0	0	1	0	0	0	0	0	0	0	0	0	0	0	0	0	0	0	0	0	0	0	0	0	0	0	0	0	0	0	0	0
1	AGGACGGCCCTCCCA	G87A,A196T,G215T,G358A,A530G,G736A,G834A,T911C,T975A	629	517	35	3	8	54	0	1	0	0	0	0	0	0	0	3	0	0	0	0	0	0	0	0	0	0	0	0	0	0	0	0	0	0	0	0	0	0	0	0	0	0	0	0	0	0	0
1	AGGACGTGAGTCAAC	G794C,A1149G	1761	1410	178	42	41	38	3	7	0	0	0	0	0	0	0	22	0	1	0	0	0	0	0	1	0	4	0	0	0	0	0	0	0	0	0	0	0	0	0	0	0	0	0	0	0	0	0
1	AGGACTAACGGTCGG	T57G,C360T,A411T,T571C,T668C,T676A,C1052A	1806	311	73	29	7	1318	10	0	0	0	0	0	0	0	0	3	0	0	0	0	0	0	0	0	0	0	0	0	0	0	0	0	0	0	0	0	0	0	0	0	0	0	0	0	0	0	0
1	AGGACTAGGCGGTAG	C94T,C513A,T640A,T714A,T1001C	1470	1277	79	25	7	42	1	4	0	0	0	0	0	0	0	13	0	0	0	0	0	0	0	0	0	1	0	0	0	0	0	0	0	2	0	0	0	0	0	0	0	0	0	0	0	0	0
1	AGGACTAGGCTTATT	G107A,G252T,G351T,C438A,T467C,A480G,G867T,C880A,G1029C,A1058T,T1092A,T1160A,G1162T,A1226G	1073	333	319	16	105	207	80	0	0	1	0	0	0	0	0	3	0	0	1	0	0	0	0	0	0	0	0	0	0	3	0	0	0	0	0	0	0	0	0	0	0	0	0	0	0	0	0
1	AGGACTTTACGAGGA	A46G	177	137	8	1	15	9	0	3	0	0	0	0	0	0	0	3	0	0	0	0	0	0	0	0	0	0	0	0	0	0	0	0	0	0	0	0	0	0	0	0	0	0	0	0	0	0	0
1	AGGAGACACATCTGC	G408C,C442A,G548T,G601A,C790T,A802T,A840G,A854T,TTC936T,T1062C,C1069G,T1075A,T1080C	2172	1992	88	25	20	8	1	0	0	0	0	0	0	0	0	15	0	0	1	0	0	0	0	1	0	0	0	0	0	0	0	0	0	0	0	0	0	0	0	0	0	0	0	0	0	0	0
1	AGGAGCAGTGTCGGC	G71A,T263C,A290T,G386A,C535A,A580G	1475	1242	85	29	12	53	0	4	0	0	0	0	0	0	0	31	2	0	0	0	0	0	0	0	0	0	0	0	0	0	0	0	0	0	0	0	0	0	0	0	0	0	0	0	0	0	0
1	AGGAGCGGTAATTCG	C50T,T248C,A251G,T280C,A533G,C598A,TG869T,T1137C,G1217A	1573	1353	51	54	27	40	0	1	0	1	0	0	0	0	0	32	0	0	0	0	0	0	0	0	0	0	0	0	0	0	0	0	0	0	0	0	0	0	0	0	0	0	0	0	0	0	0
1	AGGAGCTTGCTGGTT	G508T,T571G,G765A	1993	1666	107	76	17	43	2	16	0	1	4	0	0	0	0	19	3	8	0	0	0	0	0	0	0	2	0	0	0	0	0	0	0	6	0	0	0	0	0	0	0	0	0	0	1	0	0
1	AGGAGGATGGGAAAG	T297A,G405T,T489A,G615A,T805C,G835A,AT844A,T971A,A1214T,A1232G	720	604	27	41	18	2	0	11	0	0	0	0	0	0	0	2	1	0	0	0	0	0	0	1	0	0	0	0	0	4	0	0	0	1	0	0	0	0	0	0	0	0	0	0	0	0	0
1	AGGAGGGTTATGCAT	T80A,T159C,T357A,C448A,T590C,C639A,G883T,A898T,C924T,T945A,G1022T,G1113A,T1160A	764	547	113	17	44	8	0	7	0	0	1	0	0	0	0	15	0	0	0	0	0	0	0	0	0	0	0	0	0	0	0	0	0	1	0	0	0	0	0	0	0	0	0	0	0	0	0
1	AGGAGGTATACTAGT	T123A,T168A,C174A,C225A,C261A,T322C,T572C,T1140A	1870	1522	177	44	26	45	1	6	0	0	1	0	0	0	0	25	0	0	0	0	0	0	0	0	0	1	0	0	0	2	0	1	0	0	0	0	0	0	0	0	0	0	0	0	0	0	0
1	AGGAGGTTTAAGTTT	T123A,T292A,T571C,A580G,C880A	1181	963	78	42	37	40	0	2	0	1	0	0	0	0	0	10	2	1	0	0	0	0	0	0	0	0	0	0	0	0	0	0	0	0	0	0	0	0	0	0	0	0	0	0	0	0	0
1	AGGAGTTGTCAGTAC	A594G,T706A,A762G,T824C,C864T,C938T,C1091T,A1238G,G1245C	927	773	75	26	10	13	0	0	0	0	0	0	0	0	0	23	0	0	0	0	0	0	0	0	0	0	0	0	0	0	0	0	0	1	0	0	0	0	0	0	0	0	0	0	0	0	0
1	AGGATAGGAGGAGAC	G81A,G103A,T220A,A228G,C282A,C577A	134	25	0	0	0	1	0	0	0	100	0	0	0	0	0	0	0	0	0	0	0	0	0	0	0	0	0	0	0	0	0	0	0	0	0	0	0	0	0	0	0	0	0	0	0	0	0
1	AGGATATGATTGAGC	T334C,T491C,A505G,A563T,G630A,T632A,T837G,G847A,T991C,T1014G,C1052T,G1131T,A1218T	712	188	11	12	125	234	133	0	0	0	0	0	0	0	0	2	0	0	0	0	0	0	0	0	0	0	0	0	0	2	0	0	0	0	0	0	0	0	0	0	0	0	0	0	0	0	0
1	AGGATATTTGTAGAG	TCG142T,T333A,T569C,G871C,A968T,G1006T,C1104A,A1118T	285	194	61	6	6	6	0	8	0	0	0	0	0	0	0	1	0	0	0	0	0	0	0	0	0	0	0	0	0	0	0	0	0	0	0	0	0	0	0	0	0	0	0	0	0	0	0
1	AGGATCGTAGACGTG	A221G,T729C,G736A,A821T,G1083A	906	835	18	9	18	18	0	0	0	0	0	0	0	0	0	4	0	0	0	0	0	0	0	0	0	0	0	0	0	0	0	0	0	0	0	0	0	0	0	0	0	0	0	0	0	0	0
1	AGGATCTCCCTAGCG	C161A,G215A,G661T,G708T	1272	943	46	28	196	25	13	0	0	0	1	0	0	0	0	1	1	0	0	0	0	0	0	0	0	0	0	0	0	8	0	0	0	0	0	0	0	0	0	0	0	0	0	0	0	0	0
1	AGGATGACGTGTGGT	G55A,T57A,C299A,A332T,T399A,T425A,A452G,G490T,C673A,C678T,A721G,A734G,A776G,A795G,C809G,C823T,A844G,TG869T,T959A,C1128A	2111	1571	436	22	9	43	3	1	0	1	1	0	0	0	0	14	0	1	0	0	0	0	0	0	0	0	0	0	0	0	0	0	0	0	0	0	0	0	0	0	0	0	0	0	0	0	0
1	AGGATTACAATAAGG	A59C,A69T,G264C,A533G,T569A,C636T,C639G,A698T,T731G,G810A,G847T,T896A,T1001A,A1044T,G1082A,T1106C,G1132A,A1192T	999	471	470	18	1	16	0	4	0	0	0	0	0	0	0	14	0	0	0	0	0	0	0	0	0	1	0	0	0	0	0	0	0	1	0	0	0	0	0	0	0	0	0	0	0	0	0
1	AGGATTACTCGTATC	T249C,A339G,G413A,C438A,CG547C,C619A,A866G,C918T,T1177C	1225	1051	77	20	18	36	2	2	0	0	0	0	0	0	0	9	1	0	0	0	0	0	0	0	0	1	0	0	0	0	0	0	0	0	0	0	0	0	0	0	0	0	0	0	0	0	0
1	AGGATTCAAATCCCC	T139C,G520A,G661A,GC785G,T969C,G1113A	1472	1020	254	44	78	40	1	5	0	1	2	0	0	0	0	4	0	1	0	0	0	1	0	0	0	1	0	0	0	2	0	0	0	1	0	0	0	0	0	0	0	0	0	0	0	0	0
1	AGGATTCAAATTAAA	G495C,A613G,G614A,G773C,G1043A,C1240T	1020	698	236	34	9	10	0	6	0	0	0	0	0	0	0	9	0	0	0	0	0	0	0	0	0	0	0	0	0	0	0	0	0	0	0	0	0	0	0	0	0	0	0	0	0	0	0
1	AGGATTCAGGTGCTT	T28A,T66C,T109A,A185G,G191T,A444T,C570T,C624T,G834T,C894T,T932A,C1176T	898	488	261	36	19	24	4	17	0	0	1	0	0	0	0	4	0	2	0	0	0	0	0	0	0	0	0	0	0	1	0	0	0	0	0	0	0	0	0	0	0	0	0	0	0	0	0
1	AGGCAAATTATAGTG	C453G,T491C,TG584T,A608G,T696C,GC703G,T756A,T888C,C918T,T936TTC,A981G,T995C,T1026C	553	447	22	7	69	4	1	0	0	0	0	0	0	0	0	1	0	0	0	0	0	0	0	0	0	0	0	0	0	1	0	0	0	0	0	0	0	0	0	0	0	0	0	0	0	0	0
1	AGGCAAGATTCTGA	G663T,G1169T	836	613	53	16	104	35	0	4	0	1	0	0	0	0	0	1	0	0	0	0	0	0	0	0	0	0	0	0	0	4	0	0	0	0	0	0	0	0	0	0	0	0	0	0	0	0	0
1	AGGCAATATACGGCT	A136T,T288C,T333A,A385T,G487C,T571A,A613G,C623A,T632C,C713A,T1121C,C1183T,A1218T,T1224C	720	426	220	11	29	14	0	3	0	0	0	0	0	0	0	11	1	1	1	0	0	0	0	0	0	0	0	0	0	0	0	0	0	0	0	0	0	0	0	0	0	0	0	0	1	0	0
1	AGGCACGCGCGTAGG	A341T,G481T,G684T,T725C,GC811G,T922C,T991C,A1098C,C1219T,C1241T	504	433	27	17	11	13	0	1	0	0	0	0	0	0	0	0	0	0	0	0	0	0	0	0	0	0	0	0	0	1	0	0	0	0	0	0	0	0	0	0	0	0	0	0	0	0	0
1	AGGCACGGGCGCGGT	C39T,T296A,C389A,G549T,T560C,A644G,G1233A	2194	1755	92	70	14	40	0	3	0	0	1	0	0	0	0	5	0	143	10	0	0	0	0	2	0	0	0	0	0	0	0	0	0	1	0	0	0	0	0	0	0	0	0	0	1	0	0
1	AGGCAGAGTCTGGCT	T32A,C141A,C188T,T489A,T544C,G601T,A700G,A746T,C990G,T1020A	2481	80	2013	25	3	3	1	5	0	0	0	0	0	0	0	2	0	0	0	0	0	1	0	0	319	0	0	0	0	0	0	0	0	3	0	0	0	0	0	0	0	0	0	0	0	0	0
1	AGGCAGGTTGTTGGT	A131G,G266C,A330T,A376T,T896C	2522	2042	203	70	63	83	1	12	0	2	0	0	0	0	0	15	2	4	1	0	0	0	0	0	0	0	0	0	0	1	0	0	0	4	0	0	0	0	0	0	0	0	0	0	1	0	0
1	AGGCAGTACAGTTAA	G24A,T32C,C161T,T364A,C389A,G412T,C424A,C524T,G587A,G630A,C691A,G716A,G820A,T1251A	866	519	23	14	246	18	21	1	0	0	0	0	0	0	0	0	0	1	0	0	0	0	0	0	0	0	0	0	0	3	0	0	0	2	0	0	0	0	0	0	0	1	0	0	0	0	0
1	AGGCAGTCAACGTAA	-	1281	1013	140	32	14	47	3	5	0	1	0	0	0	0	0	12	0	0	0	0	0	0	0	0	0	0	0	0	0	1	0	0	0	2	0	0	0	0	0	0	0	0	0	0	0	0	0
1	AGGCAGTGAAAGTAC	C141A,TC224T,A654C,C796T	739	618	67	14	4	28	0	2	0	0	0	0	0	0	0	1	0	0	0	0	0	0	0	0	0	0	0	0	0	0	0	0	0	0	0	0	0	0	0	0	0	0	0	0	1	0	0
1	AGGCATAATAGACAC	A69G,C97T,C488A,C524T,T546A,G777T,T985C,C996G,G1076A,A1139G,C1219T	384	274	16	32	4	24	0	0	0	0	0	0	0	0	0	5	0	0	0	0	0	0	0	1	0	0	0	0	0	0	0	0	0	7	0	0	0	0	0	0	0	0	0	0	0	0	0
1	AGGCATACACGCCCT	TG19T,T105C,T132G,T318A,T455C,T647C,G662A,T731C,A795G,T1198A	1045	842	113	18	26	37	0	2	0	1	0	0	0	0	0	0	0	0	0	0	0	1	0	0	0	0	0	0	0	1	0	0	0	0	0	0	0	0	0	0	0	0	0	0	0	0	0
1	AGGCCCGCAGATTCG	G110A,C134T,A180G,A323AT,TC432T,A444T,C540G,C627A,C815T,T858C,A1149T,T1202C	1323	1157	68	27	26	23	3	2	0	0	0	0	0	0	0	7	0	2	0	0	0	0	0	0	0	0	0	0	0	0	0	0	0	0	0	0	0	0	0	0	0	0	0	0	2	0	0
1	AGGCCCGTGTATAAA	A228C,TA328T,T416A,T467A,G487A,T494C,A576G,G601T,T649A,T676C,C1052T	573	291	92	6	1	181	0	0	0	0	0	0	0	0	0	0	0	0	0	0	0	0	0	0	0	0	0	0	0	0	0	0	0	0	0	0	0	0	0	0	0	0	0	0	0	0	0
1	AGGCCCTAGGGCGAG	C225T,A450G,C462A,T489A,C960A,A1059G,A1242G	965	677	179	23	50	6	0	7	0	0	0	0	0	0	0	11	0	2	0	0	0	0	0	0	0	0	0	0	0	2	0	0	0	2	0	0	0	0	0	0	0	0	0	0	0	0	0
1	AGGCCTTGATACGCA	A723T,G732T,A768G,G793A,A829T,G1141A,CA1165C,C1176A,A1188T	1444	1246	90	24	11	44	0	2	0	0	0	0	0	0	0	8	2	0	0	0	0	0	0	0	0	0	0	0	0	1	0	1	0	0	0	0	0	7	0	0	0	0	0	0	0	0	0
1	AGGCGAAAAACCGTA	A574C,C925A	1682	1409	117	36	21	58	1	8	0	0	0	0	0	0	0	15	0	0	0	0	0	0	0	0	0	0	0	0	0	0	0	0	0	0	0	0	0	0	0	0	0	0	0	0	0	0	0
1	AGGCGACATTTCGAG	C49T,A101T,G257GA,G286A,T426G,C442G,C617T,A654T,G801A,C1046T,C1115T	1848	1391	182	31	8	175	0	2	0	0	0	0	0	0	0	23	0	10	0	0	0	0	0	0	0	0	0	0	0	0	0	0	0	1	0	0	0	0	0	0	0	0	0	0	3	0	0
1	AGGCGCCTAGCGTAA	A176T,G348T,T382A,G600T,C631G,G715A,A788AC,C807T,A862G,T995C,T1023C,C1037A,A1149G,T1182A,T1206A,C1219T	2124	1650	331	12	83	4	0	0	0	0	0	0	0	0	0	23	0	4	0	0	0	0	0	0	0	6	0	0	0	0	0	0	0	0	0	0	0	0	0	0	0	0	0	0	1	0	0
1	AGGCGCTGTTCTTTA	C37A,A185G,T207C,A265T,C365A,C435T,C547T,G558T,G685A,G742T,C925T,T1140C	1020	150	827	26	4	1	0	6	0	0	0	0	0	0	0	2	0	0	0	0	0	0	0	0	0	2	0	0	0	0	0	0	0	0	0	0	0	0	0	0	0	0	0	0	2	0	0
1	AGGCGGACTTAGGGT	T153C,A331G,T407A,A643T,T651G,C679T,C913A,T922C,C1222T	344	263	26	37	1	13	0	0	0	0	0	0	0	0	0	0	0	0	0	0	0	0	0	0	0	0	0	0	0	0	0	0	0	0	0	0	0	0	0	0	0	0	0	0	0	0	0
1	AGGCGGTGCGAAAAA	G223T,C389T,TG756T,A817T,C1174G	880	777	23	24	4	22	1	2	0	2	0	0	0	0	0	14	0	0	0	0	0	0	0	0	0	0	0	0	0	1	0	0	0	0	0	0	0	0	0	0	0	0	0	0	0	0	0
1	AGGCGGTTTCTAATG	A102T,C190T,G203A,A243C,A480T,G661T,T714C,A898T,T1026A,T1106C	131	6	1	20	1	34	0	0	0	0	0	0	0	60	0	0	0	0	0	0	0	0	0	0	0	0	0	0	0	0	1	0	0	0	0	0	0	0	0	0	0	0	0	0	0	0	0
1	AGGCGTCCAGGGAAA	T123A,G205C,A376G,A802T,G834A,G915A,T961A,T979C,G1073T,A1194G	110	89	8	5	1	0	0	3	0	0	0	0	0	0	0	3	0	0	0	0	0	0	0	0	0	0	0	0	0	1	0	0	0	0	0	0	0	0	0	0	0	0	0	0	0	0	0
1	AGGCTCCTCGTATAC	T676A,C787T,A817T,C1197A,A1232G	1755	1406	123	53	73	41	1	12	0	0	0	0	0	0	0	8	0	13	0	0	0	1	0	0	0	0	0	0	0	1	0	0	0	4	0	0	0	0	0	0	0	0	0	0	0	0	0
1	AGGCTCGGTAAGGGA	A195T,A229G,G418A,T489A,C522T,C618A,T632C,GC687G,C709A,A831T,T902A,C1176A	788	541	25	8	199	3	2	2	0	0	0	0	0	0	0	0	0	0	0	0	0	0	0	0	0	0	0	0	0	1	0	0	0	0	0	0	0	0	0	0	0	0	0	0	0	0	0
1	AGGCTTACGAAGAAC	A48G,T280C,T483C,G498A,G596A,T640A,T676C,A746T,A788G,A797T,GA830G,G851A,A854T,T945A,T973G,T1001A,T1004C,T1085C,A1095G	1289	24	1215	25	4	0	0	8	0	0	0	0	0	0	0	0	0	0	0	0	0	0	0	0	0	0	0	0	0	0	0	0	0	0	0	0	0	0	0	0	0	0	0	0	2	0	0
1	AGGCTTGACTGAAAG	G244T,T357A,A398T,G410A,C486T,G600T,C691A,G822A,C1052A,C1078T,T1085C	102	22	3	4	0	69	2	0	0	0	0	0	0	0	0	0	0	0	0	0	0	0	0	0	0	0	0	0	0	0	0	0	0	1	0	0	0	0	0	0	0	0	0	0	0	0	0
1	AGGCTTGAGCTCGGT	-	695	556	77	13	11	22	0	6	0	0	0	0	0	0	0	3	0	0	0	0	0	0	0	1	0	0	0	0	0	0	0	0	0	0	0	0	0	0	0	0	0	1	0	0	0	0	0
1	AGGCTTGCATTATGA	A181T,A294G,T312C,C462A,T494C,A734T,A776G,A831G,C889T,C1079CT	638	581	25	11	4	6	0	0	0	0	0	0	0	0	0	6	1	0	0	0	0	0	0	0	0	2	0	0	0	0	0	0	0	0	0	0	0	0	0	0	0	0	0	0	0	0	0
1	AGGCTTTAGTACTTT	G71C,T168C,A180T,T407C,T519C,T634C,T638A,T729A,A739G,A821G,C852A,G867T,A898T,C925T,A1134G,A1155T,T1160G,C1205T	495	435	27	12	3	5	0	0	0	0	0	0	0	0	0	4	0	0	0	0	0	0	0	0	0	2	0	0	0	0	0	0	0	0	0	0	0	0	0	0	0	0	0	0	0	0	0
1	AGGGAATCCGAGGCT	C127T,G218T,G427A,G558A,T641C,G764A,A821G,A1108T,G1159A,T1177A,T1202G	161	127	12	4	1	8	0	0	0	6	0	0	0	0	0	0	0	0	0	0	0	0	0	0	0	0	0	0	0	0	0	0	0	0	0	0	0	0	0	0	0	0	0	0	0	0	0
1	AGGGACGAGGACTAT	G193A,T455C,T744A,TG881T,A1118G	1615	56	1489	26	4	0	0	15	0	0	1	0	0	0	0	3	0	0	0	0	0	0	0	0	0	2	0	0	0	1	0	0	0	1	0	0	0	0	0	0	0	0	0	0	5	0	0
1	AGGGACTCAGCAATA	A44G,C67T,G116T,C281A,G344T	941	805	34	25	21	23	0	5	0	1	0	0	0	0	0	14	0	0	0	0	0	0	0	0	0	1	0	0	0	0	0	1	0	1	0	0	0	0	0	0	0	0	0	0	0	0	0
1	AGGGAGGCACTCTGG	G205T,C360T,G868A,T941C,G980A,T1060A	354	315	8	9	8	2	0	0	0	0	0	0	0	0	0	6	0	3	0	0	0	0	0	0	0	0	0	0	0	0	0	0	0	0	0	0	0	0	0	0	0	0	0	0	0	0	0
1	AGGGCATTGCAAGAA	C83A,A795G,A816G,T971A,C1078T	1534	1328	70	39	47	14	0	5	0	3	2	0	0	0	0	8	1	0	0	0	0	0	0	0	0	0	0	0	0	4	0	0	0	0	0	0	0	0	0	0	0	0	0	0	0	0	0
1	AGGGCCACAAAGTTC	G343A,T390A,T611A,G890A,C960T,T1152A,A1194G	477	421	26	12	2	5	0	1	0	0	0	0	0	0	0	6	0	0	0	0	0	0	0	0	0	0	0	0	0	0	0	0	0	0	0	0	0	0	0	0	0	0	0	0	0	0	0
1	AGGGCCAGGCTCGGG	C94T,G106A,T150C,G277A,G427A,T494A,G537A,G629T,A795T,G860A,C877A,TG1184T,A1232T	242	206	8	3	7	7	0	1	0	0	0	0	0	0	0	8	0	0	0	0	0	0	0	0	0	0	0	0	0	1	0	0	0	0	0	0	0	0	0	0	0	0	0	0	0	0	0
1	AGGGCCAGTGCGTCC	T76C,A181C,G1252A	516	425	54	13	10	9	0	2	0	0	0	0	0	0	0	2	0	0	0	0	0	0	0	0	0	0	0	0	0	0	0	0	0	0	0	0	0	0	0	0	0	0	0	0	0	0	0
1	AGGGCGATTTTCTGG	A59T,T756TG,A768T,A874G	2008	1747	83	28	62	40	4	1	0	0	0	0	0	0	0	14	2	0	2	0	0	0	0	0	0	1	0	0	0	1	0	0	0	1	0	0	0	0	0	0	0	2	0	0	1	0	0
1	AGGGCGCTAGATATT	A59G,C74T,A101G,A216G,T345A,C523A,C1144T,C1219T,T1236C	399	355	10	11	1	8	1	0	0	7	1	0	0	0	0	2	0	0	0	0	0	0	0	0	0	0	0	0	0	0	0	0	0	0	0	0	0	0	0	0	0	0	0	0	0	0	0
1	AGGGCGGCAGTAGTA	A128T,T132A,A290G,C396A,T489A,T659C,A802G,T1080C,G1081T,C1164T	1542	1368	92	30	10	22	1	2	0	0	1	0	0	0	0	7	1	3	0	0	0	0	0	0	0	0	0	0	0	0	0	0	0	0	0	0	0	0	0	0	0	0	0	0	0	0	0
1	AGGGCGGTTTCGAT	C30T,T312C,C434A,TG659T,A723T,G737A,A930G,T945A,T1014A,C1031A,T1075C,T1092C,T1106C	1035	977	31	7	5	2	0	2	0	0	1	0	0	0	0	1	1	4	0	0	0	0	0	0	0	0	0	0	0	0	0	0	0	0	0	0	0	0	0	0	0	0	0	0	0	0	0
1	AGGGCGTACACGGCC	CG114C,A265T,T536C,T640G,A827G,T1035C,G1048A,T1158A	1297	921	54	39	9	246	1	2	0	1	0	0	0	0	0	12	0	0	0	0	0	0	0	0	0	2	0	0	0	0	0	0	0	1	0	0	0	0	0	0	0	0	0	0	0	0	0
1	AGGGCTCAGACAGTA	C163A,A242T,A251G,T325C,C396T,G479A,C691A,A710G,C1200G	578	512	20	31	5	3	0	1	0	0	0	0	0	0	0	0	0	1	0	0	0	0	0	0	0	0	0	0	0	0	0	0	0	0	0	0	0	0	0	0	0	0	0	0	0	0	0
1	AGGGGAAATAGGGGG	C85T,A243G,A472G,G699T,T731C,T1062A	992	852	71	5	35	4	0	7	0	0	0	0	0	0	0	14	0	1	0	0	0	0	0	0	0	0	0	0	0	0	0	0	0	0	0	0	0	0	0	0	0	0	0	0	0	0	0
1	AGGGGAATGATCCGA	A44G,G107T,G108A,T152A,A216T,A227G,AT247A,C282G,G521C,C527G,C555A,A575C,G697A,T947C,A1017G,C1199T,G1261A	186	51	10	73	0	29	0	0	0	0	0	0	0	0	0	1	0	0	0	0	0	0	0	0	0	0	0	0	0	0	0	0	0	2	0	0	0	0	0	0	0	0	0	0	0	0	0
1	AGGGGACAGTGGGTA	T57G,T207C,T213G,G279A,T317C,GC521G,A563G,A610G,T696C,A788T,A874T,G1048A,C1122A,T1202A	303	220	3	8	19	41	2	2	0	0	0	0	0	0	0	0	0	0	0	0	0	0	0	0	0	0	0	0	0	1	0	0	0	0	0	0	0	0	0	0	0	0	0	0	0	0	0
1	AGGGGACCGGCGTAT	A52G,T121A,C360T,A533T,A723G,C726A,G1159C	1368	680	197	91	5	14	1	33	0	0	0	0	0	0	0	7	0	0	0	0	0	0	0	0	0	1	0	0	0	0	0	0	0	5	0	0	0	0	0	0	0	0	0	0	1	0	0
1	AGGGGCCCTGGATGA	T213A,T395A,A450G,C556T,T626G,C627T,C631T,A795T,A898G,G1006T,T1137A	973	763	115	4	34	23	3	4	0	0	0	0	0	0	0	17	0	1	0	0	0	0	0	0	0	0	0	0	0	0	0	0	0	0	0	0	0	0	0	0	0	0	0	0	0	0	0
1	AGGGGCCTGGCTGTC	A196T,T676C,T725G,G847T,T1012C,C1209A,A1247G	529	425	73	8	4	8	0	0	0	0	0	0	0	0	0	8	0	0	0	0	0	0	0	0	0	1	0	0	0	0	0	0	0	0	0	0	0	0	0	0	0	0	0	0	0	0	0
1	AGGGGCGCATGCCTG	C301T,A339G,G410T,T465C,C566A,T731A,C761A,A774T,G784A,A814T,T916C,T932A,C998G,T1063C	940	738	46	10	121	2	0	1	0	0	0	0	0	0	0	11	1	1	0	0	0	0	0	0	0	0	0	0	0	5	0	0	0	0	0	0	0	0	0	0	0	0	0	0	0	0	0
1	AGGGGCTAAGAAGTG	C88T,G393A,G615A,A762T,G773T,A817T,A981G,T1137C	988	840	71	13	18	23	1	3	0	0	0	0	0	0	0	9	0	1	0	0	0	0	0	1	0	0	0	0	0	0	0	0	0	0	0	0	0	0	0	0	0	6	0	0	0	0	0
1	AGGGGCTTGGTAAAC	T28A,C114T,G144A,C172T,T249C,T407A,C441T,G517T,A580G,T634C,C790T,T928C,C949A,C1117T,T1202A	875	674	136	12	14	21	2	0	0	0	2	0	0	0	0	2	0	0	0	0	0	0	0	0	0	0	0	0	0	0	0	0	0	0	0	0	0	0	0	0	0	0	0	0	0	0	0
1	AGGGGCTTTCATGGG	G24T,C30T,A59T,C68A,T155TTCC,G232A,G500T,G531A,T611C,C767A,AT964A,T1012A	1478	1393	30	6	13	7	0	1	0	0	0	0	0	0	0	19	1	0	0	0	0	0	0	0	0	0	0	0	0	0	0	0	0	0	0	0	0	0	0	0	0	0	0	0	0	0	0
1	AGGGGGAACGATTGT	T66C,G386A,T387A,A654T,G754T,G892T,T1001A,G1048A,T1080A,C1122A,C1200A	1086	852	142	33	5	19	0	6	0	0	0	0	0	0	0	16	0	0	0	0	0	0	0	1	0	0	0	0	0	0	0	0	0	1	0	0	0	0	0	0	0	0	0	0	0	0	0
1	AGGGGGGGGGAGTTC	C112A,G358A,C451T,T561G,T641G,C750T,A791G,A800T,C807T,G847T,T967A,A988ATC,G1053A,T1140A,C1183T	1589	958	99	12	7	483	5	1	0	0	0	0	0	0	0	9	0	3	0	0	0	0	0	0	0	2	0	0	0	0	0	0	0	0	0	0	0	0	0	0	0	0	0	0	0	0	0
1	AGGGGTAAAACATGC	G58T,A125G,A136T,T183C,C598T,T744C,C880A,C886T,T896A,G1021T,TG1160T,G1216T	927	40	854	16	2	0	1	2	0	0	0	0	0	0	0	0	0	1	0	0	0	1	0	0	0	0	0	0	0	0	0	0	0	0	0	0	0	0	0	0	0	0	0	0	3	0	0
1	AGGGGTGGGTCGTGA	A192T,T268C,A340T,T670C,A710G,A778G,A840T	2019	1644	166	21	39	63	1	3	0	0	0	0	0	0	0	51	1	0	1	0	0	0	0	0	0	0	0	0	0	1	0	0	0	5	0	0	0	0	0	0	0	0	0	0	1	0	0
1	AGGGGTTCGCACGCA	G96A,C282A,T395A,C433A,C512T,T674A,C767T,C789G,C815T,A817T,G883T,T965C,A1017G,T1035G,A1094G	134	37	12	41	3	30	4	0	0	0	0	0	0	0	0	1	0	0	0	0	0	0	0	0	0	0	0	0	0	0	0	0	0	0	0	0	0	0	0	0	0	0	0	0	0	0	0
1	AGGGGTTTTCCGAAA	T416C,T467C,G498A,C593T,T959C,G1243T	2236	602	688	10	831	19	46	4	0	0	0	0	0	0	0	5	0	3	0	0	0	1	0	0	0	0	0	0	0	10	0	0	0	0	0	0	0	0	0	0	0	0	0	0	2	0	0
1	AGGGTAATGTTGGTGA	G342A,C359T,T457A,C535T,G595A,T641C,A654T,T895C,G980T,T1071C	1413	1055	229	74	4	17	1	4	0	2	0	0	0	0	0	17	0	1	0	0	0	0	0	1	0	0	0	0	0	0	0	0	0	0	0	0	0	0	0	0	0	0	0	0	0	0	0
1	AGGGTACATCAAAAA	T304A,A341C,A376T,G508A,A530G,G552A,T628A,A778G,A788G,A923G,T939G,G1056T	1426	1053	49	36	10	229	3	1	0	0	0	0	0	0	0	30	0	0	0	0	0	0	0	0	0	0	0	0	0	0	0	1	0	0	0	0	0	0	0	0	0	0	0	0	0	0	0
1	AGGGTAGCGTCGATG	C200A,G479T,A734G,G835A,A848G,A1238G	116	99	12	1	1	2	0	1	0	0	0	0	0	0	0	0	0	0	0	0	0	0	0	0	0	0	0	0	0	0	0	0	0	0	0	0	0	0	0	0	0	0	0	0	0	0	0
1	AGGGTCCATTGTAGC	T177A,G203T,T536C,A538G,A562G,C616T,A795T,A817G,CA1209C	185	137	27	8	6	2	0	2	0	0	0	0	0	0	0	0	0	0	0	0	0	0	0	0	0	0	0	0	0	0	0	0	0	0	0	0	0	0	0	0	0	0	0	0	0	0	0
1	AGGGTCCGGATTTTA	A128T,A217G,T318G,TC432T,T455A,A625C,G753A,G769T,A797G,T957A	443	384	22	9	4	10	0	5	0	3	0	0	0	0	0	1	1	1	0	0	0	0	0	0	0	0	0	0	0	0	0	0	0	0	0	0	0	0	0	0	0	0	0	0	0	0	0
1	AGGGTGGGTTTCCCC	T409C,T489C,C593T,A734C,C813T,A821T,T932A,T1224A	1331	1172	49	23	20	34	0	1	0	0	1	0	0	0	0	23	1	0	0	0	0	0	0	0	0	1	0	0	0	1	0	0	0	0	0	0	0	0	0	0	0	0	0	0	0	0	0
1	AGGGTGGTTGTGGTA	G405C,G492A,C504T,T541C,G591A,A821G	1327	910	115	18	210	34	12	0	0	0	0	0	0	0	0	18	0	0	0	0	0	0	0	0	0	0	0	0	0	2	0	0	0	0	0	0	0	0	0	0	0	0	0	0	0	0	0
1	AGGGTGTCTTGTGCG	C83A,T164A,T328G,T392A,T404A,TC432T,G711A,G759T,A876T,T910C,C1129T	1493	1243	87	70	19	36	2	0	0	0	2	0	0	0	0	16	1	3	0	0	0	0	0	0	0	0	0	0	0	2	0	0	0	0	0	0	0	0	0	0	0	0	0	0	0	0	0
1	AGGGTGTTAAACGCT	T153A,A221G,TG426T,A533G,T641C,T1085A	852	745	22	19	5	26	0	3	0	0	0	0	0	0	0	12	0	2	0	0	0	0	0	0	0	1	0	0	0	0	0	0	0	0	0	0	0	0	0	0	0	0	0	0	0	0	0
1	AGGGTTATCGCTGTG	G77A,C143A,T387C,C597T,A653G,T676A,G1009A,C1197A	1878	1586	205	21	24	19	2	5	0	0	0	0	0	0	0	8	0	1	0	0	0	0	0	0	0	1	0	0	0	0	0	0	0	0	0	0	0	0	0	0	0	0	0	0	0	0	0
1	AGGGTTCAATCGAAT	G186A,GA241G,A450T,C523A,T568A,G646C,T676A,A700T,G780A,G1093A,T1140A,A1155T	713	613	29	32	13	1	0	4	0	1	0	0	0	0	0	0	0	0	0	0	0	0	0	0	0	0	0	0	0	0	0	0	0	0	0	0	0	0	0	0	0	0	0	0	1	0	0
1	AGGGTTCCAAAATTG	A228G,T284A,G664C,G772T,G884T,A930T,T1064C,C1223G	863	617	43	19	159	12	0	1	0	0	0	0	0	0	0	0	0	0	0	0	0	0	0	0	0	0	0	0	0	4	0	0	0	0	0	0	0	0	0	0	0	0	0	0	0	0	0
1	AGGGTTTGTGTAATC	C78A,T392C,C471G,T560C,T824C,T1071C,A1108G,C1197T	1471	1151	186	8	86	6	0	1	0	0	0	0	0	0	0	22	0	0	0	0	0	0	0	1	0	0	0	0	0	1	0	0	0	0	0	0	0	0	0	0	0	0	0	0	0	0	0
1	AGGGTTTTCGTTCAC	G223A,A298G,T367C,G665T,A710C,C787A,T932C	1044	886	26	17	47	58	2	1	0	0	1	0	0	0	0	0	0	1	0	0	0	0	0	0	0	0	0	0	0	1	0	0	0	0	0	0	0	0	0	0	0	0	0	0	0	0	0
1	AGGTAAAGGAACAAC	G194T,G291A,A329T,C360T,A476T,G517C,C589T,A791T,A854T,G1074A,C1205T,A1226T	509	421	13	11	30	9	1	2	0	0	0	0	0	0	0	14	0	0	0	0	0	0	0	1	0	0	0	0	0	0	0	0	0	0	0	0	0	0	0	0	0	0	0	0	0	0	0
1	AGGTAATAGCAAATG	AC170A,A370G,T404A,A429T,C451G,G479T,C501T,T546A,C691A,G715C,A1220G,G1233T	889	277	66	9	481	8	12	0	0	0	0	0	0	0	0	0	0	0	0	0	0	0	0	0	0	0	0	0	0	6	0	0	0	0	0	0	0	0	0	0	0	0	0	0	0	0	0
1	AGGTACGAATACTGC	C35A,G54A,C171T,A228T,G231C,T395A,G430T,T674C,G826A,T991A,C1091A	335	304	6	10	5	2	0	1	0	0	0	0	0	0	0	3	1	0	0	0	0	0	0	0	0	0	0	0	0	0	0	0	0	0	0	0	0	0	0	0	0	0	0	0	0	0	0
1	AGGTACTCGAGGGGG	T304A,G410A,C461T,T632C,C693T,A981G	1186	1041	53	25	17	21	0	8	0	1	1	0	0	0	0	0	2	3	0	0	0	0	0	0	0	1	0	0	0	1	0	0	0	0	0	0	0	0	0	0	0	0	0	0	0	0	0
1	AGGTAGTCCTTCGCA	T90A,T105G,G663T,A788G,T941G,C1199G,T1206A	2397	1670	213	32	366	75	11	3	0	0	0	0	0	0	0	3	2	0	0	0	0	0	0	0	0	0	0	0	0	4	0	0	0	1	0	0	0	0	0	0	0	0	0	0	1	0	0
1	AGGTCATCGACGGGC	T56A,G81A,T121A,A192T,C373T,T392C,T489G,TG584T,T620A,T638A,C713T,T936A,C1078T,C1147T,TC1198T	1051	696	227	49	17	16	0	6	0	0	0	0	0	0	0	20	0	3	0	0	0	0	0	1	0	0	0	0	0	2	0	0	0	0	0	0	0	1	0	0	0	0	0	0	3	0	0
1	AGGTCATTATGTTCG	T147A,T201C,C388G,C447T,G548A,CG949C	1186	1029	30	27	38	43	0	0	0	0	0	0	0	0	0	12	2	0	0	0	0	0	0	0	0	0	0	0	0	0	0	0	0	0	0	0	0	0	0	0	0	0	0	0	0	0	0
1	AGGTCCACGGACTTT	A44C,T204C,G218T,A251G,G264A,T288A,A340T,A376T,T674A,A898T,C913A,T1014C	633	532	35	11	12	15	0	10	0	3	1	0	0	0	0	6	0	1	0	0	0	0	0	0	0	0	0	0	0	0	0	0	0	2	0	0	0	0	0	0	0	0	0	0	0	0	0
1	AGGTCCTGTTTGTTT	C85T,C523T,T696A,C972T,C998A,G1101A,A1179G	2635	2329	140	32	23	86	0	4	0	0	0	0	0	0	0	7	1	0	0	0	0	0	0	0	0	0	0	0	0	0	0	0	0	3	0	0	0	0	0	0	0	0	0	0	0	0	0
1	AGGTCGATGCGTTTC	G508T,G520A,T647C,G703A,G875T,G892A,C912G,T957C,C1183A,T1202C	2620	1730	87	33	26	71	0	18	0	0	1	0	0	0	0	0	2	1	0	0	0	1	0	576	0	2	0	0	0	1	0	0	0	0	0	0	0	0	0	0	0	0	0	0	0	0	0
1	AGGTCTCACTCGTCT	T57C,C129G,C369T,C554A,T991A	2841	2344	260	55	54	75	2	8	0	1	1	0	0	0	0	17	0	1	0	0	0	0	0	1	0	0	0	0	0	1	0	0	0	1	1	0	0	0	0	0	0	0	0	0	1	0	0
1	AGGTGAAAGGGCCAT	TG105T,T465A,T519C,T544A,C652A,G663A,T957A,T975C,T1023A,G1089T,C1104T,C1123T,C1171T	947	706	158	30	13	30	0	1	0	0	0	0	0	0	0	2	0	0	0	0	0	0	0	0	0	0	0	0	0	0	0	0	0	0	0	0	0	0	0	0	0	0	0	0	1	0	0
1	AGGTGAGCGCAGAAT	G206A,T528A,T628C,A739T,T959A	298	204	49	10	7	18	1	4	0	0	0	0	0	0	0	3	0	0	0	0	0	0	0	0	0	0	0	0	0	0	0	0	0	0	0	0	0	0	0	0	0	0	0	0	0	0	0
1	AGGTGCAAAACGGGA	T80C,A238G,A576T,T670C,G1067T,A1133G	780	311	28	12	19	378	6	0	0	0	1	0	0	0	0	10	0	0	0	0	0	0	0	0	0	0	0	0	0	0	0	0	0	0	0	0	0	0	0	0	0	0	0	0	1	0	0
1	AGGTGCATTTTTTTA	T123A,G205T,A228T,G383A,G534T,A1068G,C1129A	118	97	5	6	2	1	0	0	0	0	0	0	0	0	0	5	0	0	0	0	0	0	0	0	0	0	0	0	0	0	0	0	0	0	0	0	0	0	0	0	0	0	0	0	0	0	0
1	AGGTGCGATAGTCCC	C111T,C300G,T372A,G408A,G431A,A580G,A814G,G820A,A1100T,T1121C	1811	1537	68	35	31	70	3	8	0	1	0	0	0	0	0	28	1	0	0	0	0	0	0	3	0	0	0	0	0	0	0	0	0	11	0	0	0	0	0	0	0	0	1	0	0	0	0
1	AGGTGGAATATGAGA	T380C,C545T,C609T,G735A,T881C,T932A,T1137A,G1189T,T1202C,A1230G,A1242T	1782	1387	107	30	103	103	1	9	0	1	0	0	0	0	0	18	1	3	0	0	0	0	0	0	0	0	0	0	0	1	0	0	0	0	0	0	0	0	0	0	0	0	0	0	0	0	0
1	AGGTGGGAATACTGG	G87T,T132G,T274C,A330T,T346A,T568A,C592T,C678G,C692T,C713A,AG840A,T845A,G867T,T1085A	1021	619	102	16	242	18	3	0	0	0	0	0	0	0	0	8	1	0	0	0	0	0	0	0	0	0	0	0	0	5	0	0	0	1	0	0	0	0	0	0	0	0	0	0	0	0	0
1	AGGTGGGCTATGGGT	T222C,T546C,A774C,A1100G	1678	1364	138	43	58	33	1	6	0	0	0	0	0	0	0	14	0	0	0	0	0	0	0	0	0	4	0	0	0	1	0	0	0	0	0	0	0	0	0	0	0	0	0	0	0	0	0
1	AGGTGTACCACAATA	C129T,G537A,C689T,A739G,C750T,G842T,C1016T,C1122T,A1155T,T1202A	316	107	166	21	3	4	1	6	0	0	0	0	0	0	0	0	0	0	0	0	0	0	0	0	0	0	0	0	0	1	0	0	0	0	0	0	0	0	0	0	0	0	0	0	3	0	0
1	AGGTGTATGAGGGGT	A181T,T284A,G549T,A613G,C623A,G780T,A802G,T966C,A1166C	853	624	45	33	3	36	0	2	0	1	5	0	0	0	0	7	0	23	57	0	0	0	0	0	0	0	0	0	0	0	0	0	0	0	0	0	0	0	0	0	0	0	0	0	0	0	0
1	AGGTGTGCAGGCGTC	T32C,T95A,T620A,TG659T,T792A,C1046T,G1225A	1027	759	105	31	5	107	1	2	0	0	2	0	0	0	0	0	0	9	0	0	0	0	0	0	0	0	0	0	0	0	0	0	0	1	0	0	0	0	0	0	0	0	0	0	0	0	0
1	AGGTTACCATACCCC	T56C,C73A,T397A,T1034G,G1186C	314	174	15	21	3	98	1	0	0	0	0	0	0	0	0	0	0	0	0	0	0	0	0	0	0	0	0	0	0	0	0	0	0	0	0	0	0	0	0	0	0	0	0	0	0	0	0
1	AGGTTACTAGGTCAC	C34A,T284A,T382C,T499A,T640C,A698T,A783G,T1055A,G1112T,A1155G	1332	872	347	31	22	27	0	12	0	0	1	0	0	0	0	12	1	1	0	0	0	0	0	0	0	0	0	0	0	0	0	0	0	0	0	0	0	0	0	0	0	0	0	0	1	0	0
1	AGGTTATCGAGTATT	C145A,C313A,T372C,G475T,G782T,G838A,T881A,G892T,G950A,G1056A,T1064A,C1223A	380	0	78	7	5	0	0	0	0	0	42	0	0	0	156	0	0	0	0	0	0	1	0	0	0	0	0	0	0	0	0	0	0	0	0	0	0	0	0	0	0	0	0	0	0	0	0
1	AGGTTATTCAAATTC	T153A,A251T,C363A,T395A,G835T,C927A,C949A,C1209T,G1233A	1226	996	77	53	16	37	3	12	0	0	1	0	0	0	0	10	0	1	0	0	0	0	0	0	0	0	0	0	0	1	0	0	0	0	0	0	0	0	0	0	0	0	0	0	0	0	0
1	AGGTTATTTATGGCT	C138T,T147C,A170T,G186A,C441T,G487A,A506G,T560C,G585A,A762T,A829T,G842A,A854T,G903A,T916A,T979A,AG1188A	1103	355	184	216	37	19	1	3	0	0	0	0	0	0	0	8	2	0	0	0	0	0	0	0	0	0	0	0	0	1	0	0	0	0	0	0	0	0	0	0	0	0	0	0	0	0	0
1	AGGTTCATCTCAAGC	T53A,G62A,T224A,T283C,T367C,A610T,A658T,CT935C	1453	1290	55	35	8	41	1	10	0	1	0	0	0	0	0	0	0	0	0	0	0	0	0	0	0	0	0	0	0	0	0	0	0	0	0	0	0	1	0	0	0	0	0	0	0	0	0
1	AGGTTCCAAAGTTTC	G219A,T304A,C313T,G358A,T519A,C704T,C1037T,G1045A,C1205A,G1215T,G1250A	542	48	9	1	0	9	0	0	0	317	0	0	0	0	0	0	0	0	0	0	0	0	0	0	0	0	0	0	0	0	0	0	0	0	0	0	0	0	0	0	0	0	0	0	0	0	0
1	AGGTTCCGAGATGAG	G29A,G60A,C365T,C435G,C460T,T469A,C539T,G586T,T628A,T634C,T640A,A644G,T676C,C931T,A1017AT,T1035C,C1145T,G1216T,T1251A	1232	874	307	17	5	14	0	5	0	0	0	0	0	0	0	3	0	2	0	0	0	0	0	0	0	0	0	0	0	0	0	0	0	0	0	0	0	0	0	0	0	0	0	0	0	0	0
1	AGGTTCGTCTCCAGA	C540A,G596T,TG824T,T1080A,A1142G	3661	3051	224	46	161	98	2	2	0	0	0	0	0	0	0	43	0	8	0	0	0	0	0	1	0	0	0	0	0	0	0	0	0	2	0	0	0	0	0	0	0	0	0	0	3	0	0
1	AGGTTCTACCTATCG	G240C,T928A	248	217	11	8	3	3	0	1	0	0	0	0	0	0	0	4	0	0	0	0	0	0	0	0	0	0	0	0	0	0	0	0	0	0	0	0	0	0	0	0	0	0	0	0	0	0	0
1	AGGTTCTCATATGCA	T66C,TTG267T,C314A,G343C,G479T,G765T,G841A,T941C,C1052T,T1177A,T1246A,A1247G	532	237	69	65	3	127	1	17	0	0	0	0	0	0	0	4	0	1	0	0	0	0	0	0	0	0	0	0	0	1	0	0	0	2	0	0	0	0	0	0	0	0	0	0	0	0	0
1	AGGTTGCAACTGCAG	G45A,T491C,A576T,T674C,A898T,G1203A	999	833	72	20	19	35	0	6	0	0	1	0	0	0	0	5	0	1	0	0	0	0	0	1	0	0	0	0	0	1	0	0	0	0	0	0	0	0	0	0	0	0	0	0	0	0	0
1	AGGTTGGTGACCGAT	T156A,G276T,C442T,C607T,C619A,A680G,G703T,C713A,G860A,C938A,T1050C,T1075A	1160	871	51	21	77	8	0	0	0	0	1	0	0	0	0	109	0	2	0	0	0	0	0	0	0	0	0	0	0	3	0	0	0	0	0	0	0	0	0	0	0	0	0	0	0	0	0
1	AGGTTTAAAGTTTGC	C88G,T392C,G1244T	1534	1299	88	42	35	42	2	4	0	1	0	0	0	0	0	11	1	2	0	0	0	0	0	1	0	0	0	0	0	0	0	0	0	2	0	0	0	0	0	0	0	0	0	0	0	0	0
1	AGGTTTAGCAGGGGA	T139A,T165C,A243T,A484G,T489A,T569C,C836T,G1015A	2945	2372	449	7	32	7	0	25	0	0	0	0	0	0	0	15	0	4	0	0	0	0	0	0	0	13	0	0	0	0	0	0	0	2	0	0	0	0	0	0	0	0	0	0	0	0	0
1	AGGTTTCGGTCCTTG	T132A,T165G,A217G,A450G,C688T,G743A,T920A,T1063G,A1142G,G1243T	607	26	567	4	2	0	0	5	0	0	0	0	0	0	0	0	0	0	0	0	0	0	0	0	0	0	0	0	0	0	0	0	0	0	0	0	0	0	0	0	0	0	0	0	0	0	0
1	AGGTTTCTTGAACAA	A196G,T222A,A332T,G337T,C535T,TA572T,T638A,A721T,A734G,G769T,T928A,G1048A	166	36	97	14	0	5	0	0	0	0	0	0	0	0	0	0	0	0	0	0	0	0	0	0	0	0	0	0	0	0	0	0	0	0	0	0	0	0	0	0	0	0	0	0	0	0	0
1	AGTAAAACCAATTTT	G81A,A202G,T634C,T651A,A654G,A800T,C1037A,A1134T,AG1188A,T1202C,C1235T	772	644	104	5	0	6	0	5	0	0	0	0	0	0	0	0	0	4	0	0	0	0	0	0	0	0	0	0	0	0	0	0	0	0	0	0	0	0	0	0	0	0	0	0	0	0	0
1	AGTAAAAGTGGGTAG	A237T,G244A,T328A,T991C	896	774	45	20	17	13	0	6	0	0	0	0	0	0	0	6	0	1	0	0	0	0	0	0	0	0	0	0	0	0	0	0	0	0	0	0	0	0	0	0	0	0	0	0	1	0	0
1	AGTAAACAGTGTAGC	T159C,A329G,G475A,T494A,C527T,G542T,A594G,T659A,A874T,G893C,T902C,T1004G,T1106C	791	37	274	1	66	3	0	0	0	0	374	0	0	0	0	0	0	0	0	0	0	0	0	0	0	0	0	0	0	0	0	0	0	0	0	0	0	0	0	0	0	0	0	0	0	0	0
1	AGTAAAGTAATTTTG	C84T,C99A,A209G,A227G,A265T,T345C,T395A,C437T,G531A,G548A,C597A,T902A,G950T,C1025A,T1121C,T1206C	194	174	1	5	1	4	0	0	0	0	0	0	0	0	0	9	0	0	0	0	0	0	0	0	0	0	0	0	0	0	0	0	0	0	0	0	0	0	0	0	0	0	0	0	0	0	0
1	AGTAAATAAGGGGCA	A102T,A125T,T395A,C522T,G614A,C642A,G684T,A874G,T943A,C972G,T979C,C1011A,T1030C,G1042T	588	456	50	8	7	48	1	3	0	0	0	0	0	0	0	0	0	0	0	0	0	0	0	0	0	1	0	0	0	0	0	0	0	0	0	0	0	0	0	0	0	0	0	0	0	0	0
1	AGTAAATCAGATCTC	C160A,T326C,T404C,G406A,CT424C,C488G,G630T,C666T,A739T,A771G,T887C,G1195T	585	323	168	11	64	12	1	0	0	0	0	0	0	0	0	0	1	0	0	0	0	0	0	0	0	0	0	0	0	1	0	0	0	0	0	0	0	0	0	0	0	0	0	0	1	0	0
1	AGTAAATCTCGGGTT	G115T,C365T,T599C,G745A,T945C,T1004C,A1039G,G1112C	434	32	12	29	2	338	10	0	0	0	0	0	0	0	0	0	0	0	0	0	0	1	0	0	0	0	0	0	0	0	0	0	0	2	0	0	0	0	0	0	0	0	0	0	0	0	0
1	AGTAACTAGCCAGAC	A26T,A181G,A247T,A294G,T399A,TC469T,C567T,C624A,A788G,A797G,A821G,T937C,T943A,T995C	362	195	55	2	100	6	0	0	0	0	0	0	0	0	0	0	0	0	0	0	0	0	0	0	0	0	0	0	0	0	0	0	0	0	0	0	0	0	0	0	0	0	0	0	0	0	0
1	AGTAAGAGCTTTTTG	T288C,G383T,T465A,G477T,C927T,T987C	992	817	76	28	22	23	0	9	0	0	0	0	0	0	0	4	0	0	0	0	0	0	0	0	0	0	0	0	0	0	0	0	0	3	0	0	0	0	0	0	0	0	0	0	0	0	0
1	AGTAAGGACCAATGG	A117T,G205T,A258G,T346C,G362T,C435A,G732T,C962T,T1184C	101	88	0	4	1	1	1	0	0	0	0	0	0	0	0	5	0	0	0	0	0	0	0	0	0	0	0	0	0	0	0	0	0	0	0	0	0	0	0	0	0	0	0	0	0	0	0
1	AGTAATAACCCAGGT	G42T,C141A,G285T,T316C,T328A,A349G,G351T,A429G,A574T,G803A	978	826	59	24	34	21	0	2	0	1	0	0	0	0	0	5	1	0	0	0	0	0	0	0	0	0	0	0	0	0	0	0	0	0	0	0	0	0	0	0	0	0	0	0	0	0	0
1	AGTAATTTGATCTAC	C167A,T262A,T467A,C679A,G1112A,C1183A,T1206A,A1242G	1334	823	194	19	252	14	4	4	0	0	1	0	0	0	0	11	0	0	0	0	0	1	0	0	0	0	0	0	0	1	0	0	0	0	0	0	0	0	0	0	0	0	0	0	0	0	0
1	AGTAATTTTAATTTC	C91T,TG105T,A128C,T392A,C673T,A728C,T1032C,G1082A	115	67	5	16	3	21	0	0	0	0	0	0	0	0	0	1	0	0	0	0	0	0	0	0	0	0	0	0	0	0	0	0	0	0	0	0	0	0	0	0	0	0	0	0	0	0	0
1	AGTAATTTTGTCTAC	A44G,T638A,A1179G	730	593	68	24	11	19	0	7	0	0	0	0	0	0	0	6	0	0	0	0	0	0	0	0	0	0	0	0	0	0	0	0	0	0	0	0	0	0	0	0	0	0	0	0	0	0	0
1	AGTACACCTAAACGG	G235T,G867T,T1064C	789	692	34	21	13	9	1	0	0	0	0	0	0	0	0	8	0	0	0	0	0	0	0	0	0	1	0	0	0	1	0	0	0	0	0	0	0	0	0	0	0	0	0	0	0	0	0
1	AGTACAGTACCACCA	C92A,T267A,A505T,TG714T,T1064A,C1123A,A1149G	955	394	74	11	161	0	1	0	0	0	0	0	0	0	0	11	3	0	0	0	0	1	0	0	0	0	0	0	0	0	0	0	0	0	284	0	0	0	0	0	0	0	0	0	0	0	0
1	AGTACATAATCAGTC	C67A,C761T,G950A,C1079A	1403	667	94	312	18	23	1	0	0	0	1	0	0	0	115	11	0	0	0	0	0	0	0	0	0	0	0	0	0	0	0	0	0	1	1	0	0	0	0	0	0	0	0	0	0	0	0
1	AGTACCGGAGTAAAA	C31A,A48T,G215T,G358A,C447T,G763A,A1133G	1013	710	185	30	33	22	0	2	0	0	0	0	0	0	0	10	0	3	0	0	0	0	0	1	0	0	0	0	0	0	0	0	0	0	0	0	0	0	0	0	0	0	0	0	0	0	0
1	AGTACCTCGTTTTAA	A170T,T224A,T404A,A440G,C567T,G588A,A604G,G686A,A797G,G850T,C873A,C1237A	334	285	7	5	7	7	0	1	0	0	0	0	0	0	0	11	0	0	0	0	0	0	0	0	0	0	0	0	0	0	0	0	0	0	0	0	0	0	0	0	0	0	0	0	0	0	0
1	AGTACGAGTCAGATT	A181G,C389T,C493G,A506T,A530T,C557A,C652T,G664T,C738T,G745A,C750T,A778G,C823T,A1149G,T1202G	1052	589	31	7	399	6	6	0	0	0	0	0	0	0	0	1	0	0	0	0	0	0	0	0	0	0	0	0	0	3	0	0	0	0	0	0	0	0	0	0	0	0	0	0	0	0	0
1	AGTACGGTTAAATGA	C442T,A497T,C522A,A637C,C925A,A1139C,A1166T	1256	1057	112	38	8	19	1	8	0	0	1	0	0	0	0	1	0	4	0	0	0	0	0	0	0	0	0	0	0	0	0	0	0	0	0	0	0	0	0	0	0	0	0	0	0	0	0
1	AGTACGGTTTGACGG	A26G,C437A,T494A,A608G,T805C	1095	923	52	48	18	20	0	11	0	0	0	0	0	0	0	9	0	0	1	0	0	0	0	0	0	0	0	0	0	0	0	0	0	3	0	0	0	0	0	0	0	0	0	0	0	0	0
1	AGTACTCCGATCCCC	A52G,G96A,A237G,A452G,A482G,G549T,T1035TC,C1151A	1692	1218	275	17	7	31	0	14	0	1	1	0	0	0	0	10	1	46	61	0	0	0	0	0	0	0	0	0	0	0	0	0	0	0	0	0	0	0	0	0	0	0	0	0	0	0	0
1	AGTACTTAGATGTGT	T80A,C126G,A181G,T706C,A981G	1699	1450	69	25	70	42	3	1	0	1	2	0	0	0	0	17	0	1	1	0	0	0	0	0	0	0	0	0	0	2	0	0	0	2	0	0	0	0	0	0	0	0	0	0	0	0	0
1	AGTACTTGGGATTTG	A117C,T183C,A192T,G348T,C496T,A533G,G684A,A698G,T718C,G843C,T865A,G890A,G951T,C997T,C1011A,G1061C,C1183A,C1234T,A1253G	559	336	133	9	15	1	0	46	0	1	0	0	0	0	0	1	0	0	0	0	0	0	0	0	0	0	0	0	0	0	0	0	0	0	0	0	0	0	0	0	0	0	0	0	0	0	0
1	AGTAGAGAGTGATCT	A228G,A336T,A400T,A562T,A574T,G681T,T706C,C712T,A856T,T965C,A1059G,G1066C,C1212T	1073	642	44	34	210	81	28	0	0	1	0	0	0	0	0	17	0	1	0	0	0	0	0	0	0	0	0	0	0	6	0	0	0	0	0	0	0	0	0	0	0	0	0	0	0	0	0
1	AGTAGATATGTGATC	C73A,G100A,G107C,G347T,A349T,T569C,G1057T,A1098T,A1110T	1059	348	108	68	18	475	14	7	0	0	0	0	0	0	0	5	0	1	0	0	0	0	0	0	0	1	0	0	0	1	0	0	0	3	0	0	0	0	0	0	0	0	0	0	0	0	0
1	AGTAGCACTACAACA	T61C,C75G,T183A,G231C,T262C,G289A,C582T,C597A,T599A,C619A,T941A,A1068T,C1105T	1304	499	93	20	50	547	57	2	0	0	1	0	0	0	0	8	0	0	0	0	0	0	0	1	0	0	0	0	0	0	0	0	0	1	0	0	0	0	0	0	0	0	0	0	0	0	0
1	AGTAGCTGAGATAGT	C34A,C93A,A331C,A876G,G1213A	1048	872	68	33	26	28	1	1	0	0	1	0	0	0	0	10	1	0	0	0	0	0	0	0	0	1	0	0	0	0	0	0	0	1	0	0	0	0	0	0	0	0	0	0	0	0	0
1	AGTAGGAAAATGGGC	T57A,T306G,A484T,C524A,T668A,C726T,G759T,A771G,A791G,T995C,T1019C,T1060A	1613	1502	62	9	22	4	0	0	0	1	0	0	0	0	0	10	0	0	0	0	0	0	0	0	0	0	0	0	0	0	0	0	0	0	0	0	0	0	0	0	0	0	0	0	0	0	0
1	AGTAGGCGGGGCCGA	A265T,G344C,T345C,T381C,C512T,G549C,A727G,G766T,G803T,T916C,C984T,C1234T	1572	1412	53	34	8	41	0	2	0	0	0	0	0	0	0	10	0	0	0	0	0	0	0	0	0	0	0	0	0	0	0	0	0	0	0	0	0	0	0	0	0	0	0	0	0	0	0
1	AGTAGGGTAGTGATA	A192G,T274A,G420A,G475A,G681T,G749T,TGGGGCA756T,T878A,G1089A,G1244A	1106	50	389	1	537	3	4	0	0	0	92	0	0	0	0	0	0	0	0	0	0	0	0	0	0	0	0	0	0	8	0	0	0	0	0	0	0	0	0	0	0	0	0	0	1	0	0
1	AGTAGGTAAGCGTCA	G54A,T66C,T109A,T152C,T156A,T561C,A654T,T676C,C857G,G882C,T941A,ATC988A,T1020A,C1025A	498	363	67	18	4	10	0	2	0	0	0	13	0	0	0	7	1	0	0	0	0	0	0	1	3	0	0	0	0	1	0	0	0	0	0	0	0	0	0	0	0	0	0	0	0	0	0
1	AGTAGTATGTTGCGC	T76A,C301T,A440T,G537A,G770A,G822C	1385	1095	147	35	30	39	2	1	0	0	0	0	0	0	0	18	0	0	0	0	0	1	0	2	0	0	0	0	0	0	0	0	0	0	0	0	0	0	0	0	0	0	0	0	1	0	0
1	AGTAGTGCGCCCTCC	A119C,A136G,C161G,G193T,A217T,C371T,G408A,A444T,T926C,T928A,A1072G,C1084T,G1162T	1193	1058	40	56	8	0	0	4	0	1	0	0	0	0	0	11	0	0	0	0	0	0	0	0	0	0	0	0	0	0	0	0	0	0	0	0	0	0	0	0	0	0	0	0	0	0	0
1	AGTATAAGATAAAGA	A89T,C254T,G361A,TC372T,A472G,G510A,A721C,C929T,T937C,A1100G	835	703	67	21	6	13	1	2	0	0	0	0	0	0	0	5	0	2	0	0	0	0	0	0	0	1	0	0	0	0	0	0	0	0	0	0	0	0	0	0	0	0	0	0	0	0	0
1	AGTATACAAGAGTGA	A228T,G239T,G475T,T553A,C597T,C598T,C639T,G646A,T696A,A1044T,A1058T,C1235A	183	0	50	1	99	0	6	0	0	0	20	0	0	0	0	0	0	0	0	0	0	0	0	0	0	0	0	0	0	2	0	0	0	0	0	0	0	0	0	0	0	0	0	0	0	0	0
1	AGTATCGCAGCCCTG	G21T,G115A,T296G,T306G,A538T,G703A,A848G,C1033T,T1160A	567	435	34	8	50	15	1	0	0	0	0	0	0	0	0	20	1	1	0	0	0	0	0	0	0	0	0	0	0	0	0	0	0	0	0	0	0	0	0	0	0	0	0	0	0	0	0
1	AGTATGCGAACGTCT	T204A,T494A,A530C,A575G,C616T,CA679C,G699A,G754A,A817G,G884A,A930T,A1179G	390	233	91	34	17	3	4	0	0	0	0	0	0	0	0	2	0	0	0	0	0	0	0	0	0	1	0	0	0	0	0	0	0	0	0	0	0	0	0	0	0	0	0	0	0	0	0
1	AGTATTAAGATGTAA	A117T,C461T,A654T,G770A,G785A	332	232	16	49	0	5	0	12	0	0	0	0	0	0	0	5	0	2	0	0	0	0	0	0	0	4	0	0	0	0	0	0	0	0	0	0	0	0	0	0	0	0	0	0	0	0	0
1	AGTATTATCCATGCA	C79A,G256T	1356	1084	129	34	30	47	1	13	0	0	1	0	0	0	0	5	0	0	0	0	0	0	0	0	0	0	0	0	0	0	0	1	0	0	0	0	0	0	0	0	0	0	0	0	0	0	0
1	AGTATTCAGATGATT	T611C,T920A,C1164T,C1200T	897	746	52	19	17	31	2	1	0	0	0	0	0	0	0	8	0	5	0	0	0	0	0	0	0	0	0	0	0	1	0	0	0	0	0	0	0	9	0	0	0	0	0	0	0	0	0
1	AGTATTGACCTGCCT	A237T,A376T,G393T,C593A,A604T,TG659T,G684T,G719A,C813T,A930T,T959A,T1004A,T1026C,A1068G,A1133T,T1152A,C1200A,A1226T	756	53	14	625	2	2	0	0	38	0	0	0	0	0	0	0	0	0	0	0	0	0	0	0	0	0	0	0	0	0	0	0	0	0	0	0	0	0	0	0	0	0	0	0	0	0	0
1	AGTATTGCGCCGTGG	C31A,A294G,G521A,TC553T,GC687G,T729C,T947A,A1068C,A1142G,A1155G	594	510	26	23	27	2	1	2	0	0	0	0	0	0	0	0	0	0	0	0	0	0	0	1	0	0	0	0	0	0	0	0	0	0	0	0	0	0	0	0	0	0	0	0	0	0	0
1	AGTCAAACCCCCGAG	C50G,C63T,C82A,G107A,A181G,G182A,A242G,T404A,G517T,C767T,A821T,T979C,T1008A,C1104T,G1157C	2493	2169	215	20	43	10	0	9	0	2	1	0	0	0	0	17	0	0	0	0	0	0	0	0	0	3	0	0	0	0	0	0	0	0	0	0	0	0	0	0	0	0	0	0	1	0	0
1	AGTCAAGATGAGCAA	C50A,T76A,T95C,T204A,G214T,C722A,G828T	407	315	48	9	12	13	0	3	0	0	0	0	0	0	0	3	0	0	0	0	0	0	0	0	0	0	0	0	0	0	0	0	0	0	0	0	0	0	0	0	0	0	0	0	0	0	0
1	AGTCACACTGTAACA	A128T,A227G,TG584T,T659G	542	444	53	15	2	18	0	0	0	0	1	0	0	0	0	2	0	0	0	0	0	0	0	0	0	1	0	0	0	1	0	0	0	1	0	0	0	0	0	0	0	0	0	0	0	0	0
1	AGTCACCAGGGGGAC	T255A,G446T,A551T,C566T,C624A,G657T,T659C,C693A,A814C,G892T,T936A,C1031A,A1155C,A1220T	532	416	10	40	0	64	0	0	0	0	0	0	0	0	0	0	0	0	0	0	0	0	0	0	0	0	0	0	0	0	0	0	0	0	0	0	0	0	0	0	0	0	0	0	0	0	0
1	AGTCACCGCACTTTT	T152C,A202G,C388T,C403T,C593T,C713A,G752A,C806T	262	191	27	12	12	8	0	0	0	0	0	0	0	0	0	6	1	0	0	0	0	0	0	0	0	0	0	0	0	0	0	0	0	0	0	0	0	0	0	0	0	0	0	0	0	0	0
1	AGTCACGAAGCTAAT	C64A,G475T,A1256G	438	0	58	5	47	0	1	0	0	0	304	0	0	0	0	0	0	0	0	0	0	0	0	0	0	0	0	0	0	3	0	0	0	0	0	0	0	0	0	0	0	0	0	0	0	0	0
1	AGTCACGGCCCATAG	C75T,G77A,G103T,A242G,G275C,A440T,T457A,C496T,G558A,G1042T,T1050C,C1090T	1193	767	228	9	166	5	0	6	0	0	0	0	0	0	0	6	0	0	0	0	0	0	0	0	0	0	0	0	0	1	0	0	0	0	0	0	0	0	0	0	0	0	0	0	2	0	0
1	AGTCAGATGTGTGAT	G178T,C448A,G702A,A727G,C741T,C929T,C960A	1043	901	42	7	46	23	0	1	0	0	0	0	0	0	0	12	0	1	0	0	0	0	0	4	0	0	0	0	0	1	0	0	0	0	0	0	0	0	0	0	0	0	0	0	0	0	0
1	AGTCAGATTTAAGGT	T177A,T676A,A739T,G803A,A862G,G1089T,A1179T	391	279	52	18	15	15	1	0	0	0	0	0	0	0	0	1	1	0	0	0	0	0	0	0	0	0	0	0	0	2	0	0	0	0	0	0	0	0	0	0	0	0	0	0	0	0	0
1	AGTCAGGGTCTTCGC	C50A,C114A,A128T,A385G,T432A,C438T,A505T,C617T,AG698A,C741T,A768G,G794A,G952T,A964G,C1013A	875	724	36	7	40	12	0	3	0	1	0	0	0	0	0	44	0	0	0	0	0	0	0	0	0	0	0	0	0	0	0	0	0	0	0	0	0	0	0	0	0	0	0	0	0	0	0
1	AGTCAGTGTGTAAGA	T213A,A238G,T316C,C394T,T404C,CG486C,T640A,T936TTC,T963C,A981T,C1241A	906	723	91	14	20	35	0	5	0	0	0	0	0	0	0	6	1	0	0	0	0	0	0	0	0	0	0	0	0	0	0	0	0	3	0	0	0	0	0	0	0	0	0	0	0	0	0
1	AGTCATCTCACGGTG	A217T,A294T,G309A,T322G,C403T,TG426T,T568A,T635C,T676G,A762AG,G871A	1005	847	32	18	12	39	0	49	0	0	0	0	0	0	0	0	0	1	0	0	0	0	0	0	0	0	0	0	0	0	0	0	0	0	0	0	0	0	0	0	0	0	0	0	0	0	0
1	AGTCATGAAGCGCCA	C140T,C790CA,A821G,C913T,C1084T,T1092C,T1156C	1492	1271	79	21	48	27	1	3	0	0	0	0	0	0	0	15	0	8	0	0	0	0	0	0	0	0	0	0	0	2	0	0	0	0	0	0	0	0	0	0	0	0	0	0	0	0	0
1	AGTCATTACTGGAGG	-	235	194	7	12	6	9	0	0	0	0	0	0	0	0	0	1	0	3	0	0	0	0	0	0	0	0	0	0	0	0	0	0	0	2	0	0	0	0	0	0	0	0	0	0	0	0	0
1	AGTCCCCTATGTGCG	C141T,T364C,T494C,A829T,T858C,G870A	750	573	77	23	4	8	0	50	0	0	0	0	0	0	0	10	1	0	0	0	0	0	0	0	0	0	0	0	0	0	0	0	0	1	0	0	0	0	0	0	0	0	0	0	0	0	0
1	AGTCCCGAACTACTA	TG19T,C64T,C73A,G223A,C523A,A727T,T824A,T1140C,C1151T,C1222A	570	514	18	9	1	13	0	1	0	2	0	0	0	0	0	8	0	0	0	0	0	0	0	0	0	0	0	0	0	0	0	0	0	0	0	0	0	0	0	0	0	0	0	0	0	0	0
1	AGTCCCGTCTGAGTT	G186A,T263A,T328A,TG346T,T571A,G587A,G664T,A723G,C751T,A856G,TG869T,T1062C	2107	1607	139	39	279	14	0	0	0	0	0	0	0	0	0	2	1	6	0	0	0	0	0	0	0	0	0	0	0	4	0	0	0	0	0	0	0	0	0	0	0	0	0	0	1	0	0
1	AGTCCCTCGGTAGCT	C138T,A398T,T916C,T961A,A1017G,A1170G	269	107	15	49	22	63	1	0	0	0	0	0	0	0	0	2	0	0	0	0	0	0	0	0	0	0	0	0	0	0	0	0	0	0	0	0	0	0	0	0	0	0	0	0	0	0	0
1	AGTCCGTGAAAGTGT	C135T,T207A,T278C,G343T,A385G,A511G,C609G,A874T,T911A,T957C,G1043T	193	119	36	6	13	0	0	2	0	0	0	0	0	0	0	0	0	0	0	0	0	0	0	0	0	0	0	0	0	0	0	0	0	0	0	0	0	0	0	0	0	0	0	0	0	0	0
1	AGTCCTGTCTGATAA	C374T,C522T,C617A,G875T,G890A,C931A,C1090T,A1170T	785	662	33	28	9	15	2	14	0	0	0	0	0	0	0	9	0	4	0	0	0	0	0	0	0	0	0	0	0	0	0	0	0	0	0	0	0	0	0	0	0	0	0	0	1	0	0
1	AGTCCTTCTCCAGTA	C41T,C50A,A102G,T284C,TG599T,A603T,C645T,C750T,T887A,T928C,T985C,T1177C,C1208T	940	526	211	27	131	11	4	4	0	1	0	0	0	0	0	9	0	0	0	0	0	0	0	0	0	0	0	0	0	3	0	0	0	0	0	0	0	0	0	0	0	0	0	0	0	0	0
1	AGTCGACGACCCAGT	T121A,TA292T,T426C,A472G,T572A,C582T,T633A,C712G,C931A,C1211T	1134	779	169	21	73	46	3	7	0	2	0	0	0	0	0	6	0	0	0	0	0	0	0	0	0	0	0	0	0	1	0	0	0	0	0	0	0	0	0	0	0	0	0	0	1	0	0
1	AGTCGAGTGCGAGGT	T284C,T304A,T367A,T387A,G410T,C438A,A485G,G595T,TG881T,C1212A	1766	1320	144	43	80	45	6	3	0	1	0	0	0	0	0	7	0	1	0	0	0	0	0	0	0	0	0	0	0	3	0	0	0	1	0	0	0	0	0	92	0	0	0	0	0	0	0
1	AGTCGATTTTTACAC	G410A,C547G,G1195T	901	771	34	12	29	26	1	0	0	0	1	0	0	0	0	16	1	0	0	0	0	0	0	0	0	0	0	0	0	0	0	0	0	3	0	0	0	0	0	0	0	0	0	0	0	0	0
1	AGTCGCCTGATCTTG	A52G,A59G,C68T,T156A,T346C,C471T	2841	1974	506	54	172	69	5	4	0	1	2	0	0	0	0	21	1	0	0	0	0	1	0	0	0	0	0	0	0	0	0	0	0	4	0	0	0	0	0	0	0	0	0	0	0	0	0
1	AGTCGCGAAGTCATC	A86T,A125C,T288C,A349G,G720C,G766T,G1048A,G1053T,G1186T	987	270	69	44	8	572	4	4	0	0	0	0	0	0	0	1	0	0	0	0	0	0	0	0	0	1	0	0	0	0	0	0	0	2	0	0	0	1	0	0	0	0	0	0	0	0	0
1	AGTCGCGGTTGGGTA	T152A,T296A	3027	2431	265	38	112	88	5	15	0	0	1	0	0	0	0	31	1	2	0	0	0	0	0	1	0	0	0	0	0	1	0	0	0	1	0	0	0	0	0	0	0	0	0	0	0	0	0
1	AGTCGGTTAATTGGT	C50T,C130A,T147A,T426C,G507A,C712T,T729C,G884A,T1014C,G1203A	1633	1386	55	27	80	49	0	2	0	0	0	0	0	0	0	20	1	0	1	0	0	0	0	0	0	0	0	0	0	0	0	0	0	0	0	0	0	0	0	0	0	0	0	0	0	0	0
1	AGTCGTAAGGTTAGG	A119T,C143A,G253A,A533G,G753A,A779T,T824A,G870C,T1018C,G1081A,GC1113G	162	79	14	38	3	24	0	0	0	0	0	0	0	0	0	1	0	0	0	0	0	0	0	1	0	0	0	0	0	0	0	0	0	0	0	0	0	0	0	0	0	0	0	0	0	0	0
1	AGTCGTACCTTAGGA	G253C,T387A,A771T	878	720	84	14	17	21	1	2	0	0	0	0	0	0	0	7	0	1	0	0	0	0	0	0	0	0	0	0	0	0	0	0	0	0	0	0	0	1	0	0	0	0	0	0	3	0	0
1	AGTCGTCTCGGGTTT	T76A,A102T,T404A,A791G,G951T,C1146A,C1174A,C1200T	2015	1652	214	23	29	59	3	1	0	0	0	0	0	0	0	8	2	3	0	0	0	0	0	0	0	0	0	0	0	0	0	0	0	2	0	0	0	0	0	0	0	0	0	0	0	0	0
1	AGTCGTTCTCCAGGT	T61A,G235T,A349G,G383A,C434A,A739T,C1079A,T1137A	1474	975	213	92	33	112	6	23	0	1	1	0	0	0	0	4	0	1	0	0	0	0	0	0	0	0	0	0	0	0	0	0	0	0	0	0	0	0	0	0	0	0	0	0	1	0	0
1	AGTCGTTTTTGGGCT	GC36G,C104T,T199C,T425A,G520A,C557T,G558A,C655T,T694C,G784A,A866G,G1040T,A1098T,C1207G	413	0	15	31	0	347	6	0	0	0	0	0	0	0	0	0	0	0	0	0	0	0	0	0	0	0	0	0	0	2	0	0	0	1	0	0	0	0	0	0	0	0	0	0	0	0	0
1	AGTCTAATGGTTCGG	C557CA,T605C,C1065A,C1105T	110	87	12	4	3	0	0	0	0	0	0	0	0	0	0	0	0	0	0	0	0	0	0	0	0	0	0	0	0	0	0	0	0	0	0	0	0	0	0	0	0	0	0	0	0	0	0
1	AGTCTAGATCGGCTT	T139C,C141A,T162C,T263C,A290G,A315G,C705T,G781A,C925T,C972A,T991A,A1017T	173	68	6	33	3	58	0	0	0	0	0	0	0	0	0	2	0	0	0	0	0	0	0	0	0	0	0	0	0	0	0	0	0	0	0	0	0	0	0	0	0	0	0	0	0	0	0
1	AGTCTAGTGTTACGC	T66A,C122T,C173G	1409	1112	137	47	41	35	1	4	0	0	0	0	0	0	0	5	0	0	0	0	0	0	0	0	0	0	0	0	0	2	0	0	0	4	0	0	0	0	0	0	0	0	0	0	2	0	0
1	AGTCTCCACCTGAGT	A603G,T1126C	1130	912	96	45	27	32	0	3	0	0	0	0	0	0	0	1	0	5	0	0	0	0	0	1	0	0	0	0	0	0	0	0	0	0	0	0	0	0	0	0	0	0	0	0	1	0	0
1	AGTCTCGGTATACAG	G110GC,T319G,A332T,A575G,A778T,G948A,C1070T,T1092A	1093	724	236	33	19	53	0	1	0	0	1	0	0	0	0	14	0	0	0	0	0	0	0	0	0	0	0	0	0	1	0	0	0	2	0	0	0	0	0	0	0	0	0	0	0	0	0
1	AGTCTCGTATTGGGA	G62A,C83G,T132C,G279C,A341T,T382A,G393T,A401G,T432A,CCTCT461C,G521C,G586A,T936TTC,C997A,T1106A,A1194G	384	140	141	12	84	0	1	0	0	0	1	0	0	0	0	1	0	0	0	0	0	0	0	0	0	0	0	0	0	1	0	0	0	1	0	0	0	0	0	0	0	0	0	0	0	0	0
1	AGTCTCGTCAAATTA	A89T,C138A,T201A,T270A,C303T,A308T,G412T,A516T,C652A,A788G	781	683	46	16	1	16	0	1	0	0	1	0	0	0	0	1	0	0	0	0	0	0	0	1	0	0	0	0	0	1	0	0	0	0	0	0	0	0	0	0	0	0	0	0	0	0	0
1	AGTCTCGTGAACGGT	G271A,A497T,A576T,T676G,G708C,T748A,C786G,A788G,G853T,G1006A,A1108G	4428	768	3584	7	17	5	0	5	0	0	0	0	0	0	0	13	0	2	0	0	0	0	0	0	0	5	0	0	0	0	0	0	0	0	0	0	0	0	0	0	0	0	0	0	0	0	0
1	AGTCTCTCTTAAAGC	T426C,T792A,G893C,C938A,C1123T,A1230G	1632	1293	191	35	37	34	0	3	0	0	0	0	0	0	0	21	0	2	0	0	0	0	0	0	0	0	0	0	0	0	0	0	0	1	1	0	0	0	0	0	0	0	0	0	0	0	0
1	AGTCTGAGGGGTTAA	T95A,G307A	1021	868	60	20	27	24	0	6	0	0	0	0	0	0	0	6	0	0	0	0	0	0	0	0	0	1	0	0	0	0	0	0	0	0	0	0	0	0	0	0	0	0	0	0	0	0	0
1	AGTCTGTCAGGCTCC	T139C,T213C,T248A,T887A,T1184C,C1229T	1277	1032	122	28	48	27	3	1	0	0	0	0	0	0	0	6	1	1	0	0	0	0	0	0	0	0	0	0	0	1	0	0	0	0	0	0	0	0	0	0	0	0	0	0	3	0	0
1	AGTCTTAGGTCTGTT	G520A,A538T,C616T,G822A,A848T,A866G,AT964A,T1156A	2054	1550	265	34	111	51	0	0	0	0	1	0	0	0	0	13	0	1	0	0	0	0	0	0	0	6	0	0	0	0	0	0	0	2	1	0	0	0	0	0	0	0	0	0	1	0	0
1	AGTCTTCTTCAAGGT	T53A,A236G,A779T,T1087C,C1229A	2276	1712	299	41	82	78	2	11	0	0	2	0	0	0	0	22	1	3	0	0	0	0	0	1	0	0	0	0	0	1	0	0	0	2	0	0	0	0	0	0	0	0	0	0	4	0	0
1	AGTCTTTCCGACAAC	T80A,A243T,A259T,T390A,T959C,T1075A	1385	1151	121	29	37	7	0	6	0	0	0	0	0	0	0	14	0	1	0	0	0	0	0	4	0	1	0	0	0	1	0	0	0	5	0	0	0	0	0	0	0	0	0	0	0	0	0
1	AGTCTTTTTAGGATT	G22T,C449A,T973A,T975C,C1033T,A1100G,A1210AT	389	308	26	32	6	9	0	2	0	0	0	0	0	0	0	3	0	0	0	0	0	0	0	0	0	0	0	0	0	0	0	0	0	0	0	0	0	0	0	0	0	0	0	0	0	0	0
1	AGTGAATTATAGATG	T183A,A192T,G602A,G793C,T888C,T1071A,A1149T,A1242T	1380	1139	75	73	31	6	0	32	0	0	0	0	0	0	0	5	1	1	0	0	0	0	0	0	0	0	0	0	0	3	0	0	0	0	0	0	0	0	0	0	0	0	0	0	0	0	0
1	AGTGACGGCTTGCTA	T326A,A511C,C524T,T1023C,A1142T	1153	927	55	33	41	71	0	3	0	0	1	0	0	0	0	17	0	1	0	0	0	0	0	0	0	0	0	0	0	0	0	0	0	0	0	0	0	0	0	0	0	0	0	0	0	0	0
1	AGTGACTCGCGGTGG	TG19T,C113A,G276A,A340T,C529T,C631T,G720A,G757A,C954A	954	504	313	31	65	22	2	2	0	0	0	0	0	0	0	2	0	3	0	0	0	0	0	0	0	0	0	0	0	0	0	0	0	1	0	0	0	0	0	0	0	0	0	0	2	0	0
1	AGTGACTCTGAATTT	T159A,T318A,G415T,C691T,A727T,C741T,AG762A,A816T,T928C,T967A,C990T,T1062C,C1070A,T1103A,A1149T	1454	1270	122	8	33	9	0	1	0	0	0	0	0	0	0	0	1	0	0	0	0	0	0	0	0	0	0	0	0	0	0	0	0	0	0	0	0	0	0	0	0	0	0	0	0	0	0
1	AGTGACTTGAAACCT	T147A,A259G,T262C,T288A,G384A,T425A,A429G,C464A,G715T,G763T,A800G,T979A,T989C,T1026C,G1074C,G1132C,G1161A	1980	1582	46	110	71	38	2	3	0	0	1	0	0	0	0	26	0	0	0	0	0	0	0	0	0	0	0	0	0	1	0	0	0	3	0	0	0	0	0	0	0	0	0	0	0	0	0
1	AGTGAGCGCATCACG	C226A,T416A,TG519T,A680G,A1058G,G1163T,G1225A	188	146	3	24	9	1	0	1	0	0	0	0	0	0	0	1	0	0	0	0	0	0	0	0	0	0	0	0	0	0	0	0	0	0	0	0	0	0	0	0	0	0	0	0	0	0	0
1	AGTGAGGCAATGCCT	G98A,A530T,C582T,T1012G,T1160C	1132	856	175	13	44	14	1	8	0	0	0	0	0	0	0	10	0	2	0	0	0	0	0	0	0	1	0	0	0	2	0	0	0	0	0	0	0	0	0	0	0	0	1	0	0	0	0
1	AGTGAGTGCCATAGC	A185T,G412T,G733T,T1106A	1041	882	70	61	1	12	0	0	0	1	0	0	0	0	0	9	0	2	0	0	0	0	0	0	0	0	0	0	0	0	0	0	0	0	0	0	0	0	0	0	0	0	0	0	0	0	0
1	AGTGATACAATGGGG	C300T,C313T,G587A,G759T,G765A,T936TTC,G1186A	533	406	43	39	4	5	0	16	0	0	0	0	0	0	0	10	1	2	0	0	0	0	0	0	0	2	0	0	0	0	0	0	0	1	0	0	0	0	0	0	0	0	0	0	0	0	0
1	AGTGATGTATGTTCG	G55T,T328C,A339G,T364C,A401T,A414T,C451T,T483C,A533G,C555A,C579T,TC605T,C806T,C880G,T932A,C1011A,A1058T,C1117A,G1143C	432	382	9	12	1	21	1	0	0	1	0	0	0	0	0	3	0	0	0	0	0	0	0	0	0	1	0	0	0	0	0	0	0	0	0	0	0	0	0	0	0	0	0	0	0	0	0
1	AGTGATGTCCGACCA	T177C,A603T,G950A,T1126C	2066	901	129	566	33	36	1	1	0	1	0	0	0	0	158	8	0	3	0	0	0	0	0	3	0	1	0	0	0	0	0	0	0	0	0	0	0	0	0	0	0	1	0	0	0	0	0
1	AGTGATTGTTAAAGG	C172A,T346A,A398T,T633A,T651A,T1156C	787	693	49	16	7	18	0	3	0	0	0	0	0	0	0	0	0	0	0	0	0	0	0	0	0	0	0	0	0	0	0	0	0	0	0	0	0	0	0	0	0	0	0	0	0	0	0
1	AGTGCCTAACATTTT	G550T,T569C,G661A,G730A,C790T,A795G,T881A,C1147A,T1160C,T1206A,C1207T	590	166	326	8	75	5	0	3	0	0	0	0	0	0	0	1	0	0	0	0	0	0	0	0	0	0	0	0	0	0	0	0	0	0	0	0	0	0	0	0	0	0	0	0	3	0	0
1	AGTGCGAGAATCGGT	T66A,C145T,T364C,T649A,A654G,T888C,G1213A	1241	1070	83	45	8	27	1	0	0	0	2	0	0	0	0	1	0	0	0	0	0	0	0	0	0	0	0	0	0	0	0	1	0	0	0	0	0	0	0	0	0	1	0	0	0	0	0
1	AGTGCGGTCTTGACC	C148A,A234G,C299G,C311T,A315T,T561C,C669A,GC687G,A701C,C913A,C1025A,C1037G,T1060A,G1067T	1989	1587	277	17	72	3	0	9	0	0	0	0	0	0	0	3	0	3	0	0	0	0	0	0	0	6	0	0	0	1	0	0	0	1	0	0	0	0	0	0	0	0	0	0	0	0	0
1	AGTGCTCTATAAAGT	-	356	292	28	12	11	6	0	0	0	0	0	0	0	0	0	5	0	1	0	0	0	0	0	0	0	0	0	0	0	0	0	0	0	0	0	0	0	0	0	0	0	0	0	0	0	0	0
1	AGTGCTGGGAGACAA	G23A,G54T,T56C,G285T,T317C,C394T,C451T,G697A,A698T,G769T,T914A,T961C	1213	946	136	47	41	19	1	2	0	0	0	0	0	0	0	9	1	0	0	0	0	0	0	0	0	0	0	0	0	0	0	0	0	1	0	0	0	0	0	0	0	0	0	0	0	0	0
1	AGTGCTTCAACTGTA	G36T,A46G,G279A,A339G,CT378C,G413A,G595T,T676A,C812T,C823T,T869C,G1186T,G1193A	2904	2462	98	41	135	87	3	0	0	2	0	0	0	0	0	26	1	3	0	0	0	0	0	0	0	1	0	0	0	0	0	0	0	1	0	0	0	19	0	0	0	0	0	0	0	0	0
1	AGTGCTTTATAATAG	T620A,G828T,A964G	700	578	45	23	24	12	0	1	0	0	0	0	0	0	0	4	0	2	0	0	0	0	0	0	0	0	0	0	0	0	0	0	0	0	0	0	0	0	0	0	0	0	0	0	0	0	0
1	AGTGGAGCGCCTTTC	T139A,T168C,T207A,T283A,G351A,G361A,A440T,T519C,A1230T	181	165	5	5	0	5	0	0	0	0	0	0	0	0	0	1	0	0	0	0	0	0	0	0	0	0	0	0	0	0	0	0	0	0	0	0	0	0	0	0	0	0	0	0	0	0	0
1	AGTGGATTAGAAGGT	C99T,T404C,G507T,C631T,A653G,T926A,A1095T,A1100G	388	314	22	28	5	3	0	0	0	0	0	0	0	0	0	3	0	0	0	0	0	0	0	0	0	0	0	0	0	0	0	0	0	0	0	0	0	0	0	0	0	0	0	0	0	0	0
1	AGTGGCCAACGTAGG	C151A,T426A,A505G,A551G,T916A,G1143A	1056	828	90	22	63	42	2	0	0	0	0	0	0	0	0	0	0	0	0	0	0	0	0	0	0	1	0	0	0	2	0	0	0	0	0	0	0	0	0	0	0	0	0	0	1	0	0
1	AGTGGCGATAAAATG	A44T,T109C,C190T,C378T,T409A,C448T,T568C,A656G,C695G,T744C	254	22	164	56	0	0	0	7	0	0	0	0	0	0	0	0	0	0	0	0	0	0	0	0	0	0	0	0	0	0	0	0	0	1	0	0	0	0	0	0	0	0	0	0	1	0	0
1	AGTGGCGGATACTCG	C112T,C172T,A251C,C453T,G602C,A727G,G766A,T979A,T1049C	1439	1275	47	36	33	20	0	4	0	0	2	0	0	0	0	9	0	0	0	0	0	0	0	0	0	1	0	0	0	0	0	0	0	0	1	0	0	0	0	0	0	0	0	0	0	0	0
1	AGTGGCTCATTGGGG	C169A	415	375	7	13	4	10	0	0	0	0	0	0	0	0	0	4	1	0	0	0	0	0	0	0	0	0	0	0	0	0	0	0	0	0	0	0	0	0	0	0	0	0	0	0	0	0	0
1	AGTGGGTAGGTGAAG	A341T,C470T,C524A,G581A,T649A,G808A,C823T,T881C,A930G,T1014A	2499	2336	85	7	21	14	0	9	0	0	0	0	0	0	0	5	0	2	1	0	0	1	0	0	0	0	0	0	0	0	0	0	0	0	0	0	0	0	0	0	0	1	0	0	0	0	0
1	AGTGGTACGTTTAGC	TG19T,G110A,A128C,T355A,G383T,A658G,A734G,A817T,T865C,C929A,T991C	635	290	160	14	6	12	0	4	0	0	0	0	0	0	0	0	0	1	0	0	0	0	0	0	0	0	0	0	0	0	0	0	0	0	0	0	0	0	0	0	138	0	0	0	0	0	0
1	AGTGGTGCATCCCGG	C104T,G186A,C299T,C631T,A727G,T731G,T966C,CT976C,C1069A	408	297	63	35	3	1	0	0	0	0	0	0	0	0	0	5	0	2	0	0	0	0	0	0	0	0	0	0	0	0	0	0	0	0	0	0	0	0	0	0	0	0	0	0	0	0	0
1	AGTGGTGGACTGCGT	C31T,A217G,T270G,A340T,C441T,A450G,C462G,T632A,T696C,G715T,G736T,T947A,T1034C	261	101	24	21	18	83	12	0	0	0	0	0	0	0	0	0	0	0	0	0	0	0	0	0	0	0	0	0	0	0	0	0	0	0	0	0	0	0	0	0	0	0	0	0	0	0	0
1	AGTGGTGTTAGGACG	T634C,A637G,T818C,T1092A,G1131A	958	798	67	20	4	47	2	8	0	0	1	0	0	0	0	4	0	1	0	0	0	0	0	0	0	0	0	0	0	1	0	0	0	0	0	0	0	0	0	0	0	0	0	0	0	0	0
1	AGTGGTTATGATATT	T262A,A315T,T404A,A538T,G1015A	2845	2254	485	9	15	15	1	27	0	0	1	0	0	0	0	25	1	5	0	0	0	0	0	0	0	1	0	0	0	0	0	0	0	0	0	0	0	0	0	0	0	0	0	0	0	0	0
1	AGTGGTTCATTCATC	G29A,C174A,T297C,T326C,T381G,A400G,G531T,A671G,G742T,T869A,A1168G	1455	339	947	112	8	5	0	0	0	0	0	0	0	0	0	15	1	0	0	0	0	0	0	0	0	7	0	0	0	0	0	0	0	0	0	0	0	0	0	0	0	0	0	0	1	0	0
1	AGTGGTTCCAAATCT	A181G,C261A,T297A,G327A,G383T,A562T,T611C,A653G,G657T,A698T,G882A,G884T,T1020G,G1021T	1102	872	188	8	0	6	0	6	0	1	0	0	0	0	0	2	0	2	0	0	0	0	0	0	0	4	0	0	0	0	0	0	0	0	0	0	0	0	0	0	0	0	0	0	0	0	0
1	AGTGTACATATTCGC	C30T,A59G,C97A,A176T,A228T,T274A,T280C,A294G,C359A,T382A,C501A,G542A,A613T,G743C,G784T,T869A,T1080C,A1100G,T1127C,G1130A,G1173A,T1177C	1001	18	963	11	0	0	0	0	0	0	0	0	0	0	0	0	0	0	0	0	0	0	0	0	0	6	0	0	0	0	0	0	0	0	0	0	0	0	0	0	0	0	0	0	1	0	0
1	AGTGTACTCGGAAGC	T183C,TG284T,T325C,T463C,A484G,T599G,G630T,T881G,C990T,A1134T,G1250T	992	679	227	6	40	22	3	1	0	0	0	0	0	0	0	9	0	0	0	0	0	0	0	0	0	0	0	0	0	1	0	0	0	0	0	0	0	0	0	0	0	0	0	0	0	0	0
1	AGTGTAGGAGATCCT	T61C,G272T,T605C,G646A,C669A,T756C,A855G,C949T	1432	1036	267	43	21	40	1	6	0	0	0	0	0	0	0	3	0	0	0	0	0	0	0	0	0	1	0	0	0	0	0	0	0	0	0	0	0	0	0	0	0	0	0	0	0	0	0
1	AGTGTCGCAAATTGA	GC81G,T164C,T284A,A370T,C691A,C796T,G835A,T957A,T1204C	853	608	115	43	55	7	1	5	0	1	0	0	0	0	0	0	0	0	0	0	0	0	0	0	0	0	0	0	0	3	0	0	0	0	0	0	0	0	0	0	0	0	0	0	0	0	0
1	AGTGTGAAGAGCAAT	T177C,A217G,T432A,C473T,C529A,C583A,A821T,G1042T,A1118T	870	428	313	6	97	11	6	0	0	0	0	0	0	0	0	3	0	0	0	0	0	0	0	0	0	0	0	0	0	1	0	0	0	0	0	0	0	0	0	0	0	0	0	0	0	0	0
1	AGTGTGCCTAATATA	A1188G,G1262A	918	788	47	26	22	13	0	0	0	0	0	0	0	0	0	6	3	7	0	0	0	0	0	0	0	0	0	0	0	0	0	0	0	0	0	0	0	0	0	0	0	0	1	0	0	0	0
1	AGTGTGGGCAACAGG	G266A,G291C,C311G,T670C,A866T,A1194T	643	569	21	14	9	13	0	0	0	0	2	0	0	0	0	11	0	1	0	0	0	0	0	0	0	0	0	0	0	0	0	0	0	0	0	0	0	0	0	0	0	0	0	0	0	0	0
1	AGTGTTTCAATCATA	C75A,CT200C,G230A,A251G,T387A,T491A,G600A,C636T,G860T,A930G,T1160C,C1222G	364	187	143	12	14	1	0	3	0	0	0	0	0	0	0	3	0	0	0	0	0	0	0	0	0	0	0	0	0	0	0	0	0	0	0	0	0	0	0	0	0	0	0	0	0	0	0
1	AGTGTTTGCCTGTTA	C50A,G55A,C104G,G108T,T325C,T357C,CT378C,A472T,A538T,A643T,C669A,G765T,T910C,A1155G	1580	164	1241	6	147	2	3	0	0	0	0	0	0	0	0	1	0	0	1	0	0	0	0	0	0	1	0	0	0	6	0	0	0	0	0	0	0	0	0	0	0	0	0	0	5	0	0
1	AGTTAAAAGGTAGAT	G100T,T325A,G475A,A653T,G730A,A762T,G1006A,C1151T,T1158A,C1211A,A1220G	2797	107	1689	3	545	4	0	0	0	1	428	0	0	0	0	0	1	0	0	0	0	0	0	0	0	0	0	0	0	1	0	1	0	0	0	0	0	0	0	0	0	0	0	0	0	0	0
1	AGTTAAACCGTACAT	A86G,A234T,C254A,C287T,C356A,A370G,A551G,C1065A,C1183A	242	179	23	22	6	2	0	0	0	0	0	0	0	0	0	3	0	0	0	0	0	0	0	0	0	0	0	0	0	0	0	0	0	0	0	0	0	0	0	0	0	0	0	0	0	0	0
1	AGTTAAGTAGCCTGA	C751T,T910A,T967G	1140	982	72	16	21	22	0	2	0	0	1	0	0	0	0	12	0	3	0	0	0	0	0	0	0	0	0	0	0	0	0	0	0	0	0	0	0	0	0	0	0	0	0	0	0	0	0
1	AGTTAATAACGCAAT	A128G,A229T,T284A,A497T,A762G,A964G,A1100G,G1131A,A1142G,A1220T	1871	1313	310	36	116	52	14	6	0	0	1	0	0	0	0	4	0	3	0	0	0	0	0	0	0	1	0	0	0	1	0	0	0	2	0	0	0	0	0	0	0	0	0	0	0	0	0
1	AGTTAATTGTACGAA	G81T,TG105T,A125G,T201A,C303T,A336G,TG346T,A511T,GC521G,A573T,A658T,T966A,A1068G,A1155G,T1248A	197	157	29	3	4	0	0	1	0	0	0	0	0	0	0	0	0	0	0	0	0	0	0	0	0	0	0	0	0	0	0	0	0	0	0	0	0	0	0	0	0	0	0	0	0	0	0
1	AGTTACAAGTGATGC	C559A,G699C,TG718T,A762G,A866T,TTC936T,T991G,G1135A,A1166G,TG1184T	1323	1100	72	21	37	59	1	0	0	1	0	0	0	0	0	18	1	0	1	0	0	0	0	1	0	0	0	0	0	1	0	0	0	0	0	0	0	0	0	0	0	0	0	0	0	0	0
1	AGTTACCATAGGGGT	A102G,T123A,C160T,AC170A,TG255T,A353T,A497T,C527A,C624T,G716A,C864A,G1021A,C1146A,A1168C,A1179G,T1224C	2308	1626	274	3	349	14	1	4	0	1	0	0	0	0	0	12	0	0	0	0	0	0	0	0	1	1	0	0	0	0	0	0	0	0	0	0	0	0	0	0	0	0	0	0	0	0	0
1	AGTTACTTGTCATGT	T56A,T105C,A329T,A506G,T536A,GC687G,G832T,G1057A	1003	594	197	44	90	46	3	3	0	0	1	0	0	0	0	3	0	1	0	0	0	1	0	0	0	0	0	0	0	5	0	0	0	0	0	0	0	1	0	0	0	0	0	0	0	0	0
1	AGTTAGAATCAGTCG	T28A,T199A,T268C,A574T,T824G,T865C,C889T,T896A,C1065A	166	128	14	12	8	0	0	1	0	0	0	0	0	0	0	1	0	0	0	0	0	0	0	0	0	0	0	0	0	0	0	0	0	0	0	0	0	0	0	0	0	0	0	0	0	0	0
1	AGTTAGCAAACTTCA	AG69A,G405A,C470T,C513A,TG792T,TTC936T,A1118T,C1241T	936	785	57	43	15	8	2	5	0	1	2	0	0	0	0	4	0	0	0	0	0	0	0	0	0	0	0	0	0	1	0	0	0	4	0	0	0	0	0	0	0	0	0	0	0	0	0
1	AGTTAGGTATCCGTC	A710G,A829T,T955G,A964T,A1226T	855	688	68	24	16	37	2	1	0	0	2	0	0	0	0	14	0	0	0	0	0	0	0	0	0	0	0	0	0	1	0	0	0	1	0	0	0	0	0	0	0	0	0	0	0	0	0
1	AGTTATCCGCCGACA	C31A,C403A,T932A,T936A	2304	1910	149	53	72	77	11	2	0	1	1	0	0	0	0	14	0	1	0	0	0	0	0	0	0	0	0	0	0	0	0	0	0	4	0	0	0	0	0	0	0	0	0	0	0	0	0
1	AGTTATCCTCTACTT	C158G,G194A,T292G,T322C,A370C,TC372T,A474G,G479A,T519C,T568A,T975C,T1063C,A1168T,C1197T	904	44	328	0	105	2	1	0	0	0	59	0	0	0	0	0	0	0	0	0	0	0	0	0	0	0	0	0	0	2	0	0	0	0	0	0	0	0	0	0	0	0	0	0	0	0	0
1	AGTTCAATCACCGTT	T66A,A86T,C624G,G745C,T956C,T973A,T1092A	877	64	705	64	2	6	1	9	0	0	1	0	0	0	0	1	1	0	0	0	0	1	0	0	0	1	0	0	0	0	0	0	0	1	0	0	0	0	0	0	0	0	0	0	8	0	0
1	AGTTCACTCCATGAG	G264A,T292A,C310T,A376G,C535G,C577G,T590C,G1028T,T1035C,A1095T,C1129T	1274	997	56	12	7	7	2	1	0	0	0	0	0	0	0	27	0	0	1	0	0	0	0	0	0	0	0	0	0	0	0	0	0	0	0	0	146	0	0	0	0	0	0	0	0	0	0
1	AGTTCCACGGTCTGA	C113A,T150G,T503C,C557A,A603G,G860A,T1198A	1678	1334	134	26	65	50	16	2	0	0	1	0	0	0	0	14	0	1	0	0	0	0	0	1	0	0	0	0	0	0	0	0	0	0	0	0	0	0	0	0	0	0	0	0	0	0	0
1	AGTTCCTAGTCCTGT	A128T,T328C,C436A,C726T,G772T,G1096T,G1131C,A1179T,A1226G,A1242T	675	477	112	52	6	9	0	4	0	0	1	0	0	0	0	5	0	0	0	0	0	0	0	0	0	0	0	0	0	1	0	0	0	1	0	0	0	0	0	0	0	0	0	0	0	0	0
1	AGTTCCTGATTCCCT	C363T,A829T,C949A	629	519	36	22	13	15	0	2	0	0	0	0	0	0	0	11	0	0	0	0	0	0	0	0	0	2	0	0	0	0	0	0	0	0	0	0	0	0	0	0	0	0	0	0	2	0	0
1	AGTTCCTTAGTGCAT	A119T,G144A,A551G,T959A	1481	1140	150	26	107	24	5	3	0	0	1	0	0	0	0	11	0	0	0	0	0	0	0	0	0	1	0	0	0	2	0	0	0	0	0	0	0	0	0	0	0	0	0	0	0	0	0
1	AGTTCGCAGCTCCGA	T346A,T367C,A656T,G822A,T902A,T920A,A1100G	1836	1540	153	41	0	64	0	2	0	1	0	0	0	0	0	7	2	0	0	0	0	0	0	0	0	1	0	0	0	0	0	0	0	0	0	0	0	0	0	0	0	0	0	0	0	0	0
1	AGTTCGGTGTTCGAA	A44T,TC90T,AG210A,A238T,A294T,T465C,C566T,T635A,G702A,C813A,T846A,C912A,T1064A,C1065G,C1176T	706	306	149	22	194	1	0	0	0	0	0	0	0	0	0	3	0	7	0	0	0	0	0	0	0	0	0	0	0	19	0	0	0	0	0	0	0	0	0	0	0	0	0	0	2	0	0
1	AGTTCGTGTATCTGA	G36A,T159C,TGAAGGTG207T,A258T,T399C,AC440A,A516T,A795T,A831T,C877T,C927T,A1118G,A1192T,T1251A	864	152	15	4	10	8	0	1	0	589	1	0	0	0	0	1	0	0	0	0	0	0	0	0	0	0	0	0	0	0	0	0	0	2	0	0	0	0	0	0	0	1	0	0	0	0	0
1	AGTTCTAAACCGGAA	A242G,A580G,A800T,C852T,T895C,T1010A,G1109A,C1120T	2461	2082	233	13	39	8	0	1	0	3	1	0	0	0	0	49	0	5	0	0	0	0	0	0	0	4	0	0	0	1	0	0	0	0	0	0	0	0	0	0	0	0	1	0	0	0	0
1	AGTTCTAGTTATTCA	A776T,C790A,T934C,T947C,T1018G,C1196T,A1247T	832	446	55	180	14	37	2	0	0	0	1	0	0	0	0	3	1	0	0	0	0	0	0	0	0	0	0	0	0	4	0	0	0	2	0	0	0	0	0	0	0	0	0	0	0	0	0
1	AGTTCTCGCAAGCTC	T121C,A216G,T395A,T907C,T1020C,G1101A,TC1121T	1224	920	138	26	23	71	0	13	0	6	0	0	0	0	0	11	1	0	1	0	0	0	0	0	0	0	0	0	0	1	0	0	0	1	1	0	0	0	0	0	0	0	0	0	0	0	0
1	AGTTCTGGTTCGCGA	T53C,T61A,A516T,T571C,G764A,G853T,T979C,T1023C,G1143T	1405	889	230	117	24	78	0	12	0	0	1	0	0	0	0	14	0	2	0	0	0	0	0	0	0	0	0	0	0	4	0	0	0	3	0	0	0	0	0	0	0	0	0	0	2	0	0
1	AGTTCTTTCAAGCGA	G133A,G232T,T465C,T907A,T1010C,G1040A,T1060A,T1106A	433	26	4	20	10	1	0	1	0	0	0	0	0	0	0	0	0	0	0	0	0	0	162	0	0	0	0	0	0	2	0	0	0	0	0	0	0	0	0	0	0	0	0	87	0	0	0
1	AGTTGAAACCCTTCT	C273T,C532A,C645T,C938A,T977C,G1081A	644	546	46	21	11	2	0	2	0	1	0	0	0	0	0	7	0	0	0	0	0	0	0	0	0	1	0	0	0	0	0	0	0	0	0	0	0	0	0	0	0	0	0	0	0	0	0
1	AGTTGAACAAAAGTC	G351T,G552A,A610G,C645T,G720A,G765T,C815T,T987A,T1158G,T1184C	859	386	232	44	149	15	5	8	0	0	0	0	0	0	0	1	1	0	0	0	0	0	0	0	0	1	0	0	0	4	0	0	0	0	0	0	0	0	0	0	0	0	0	0	0	0	0
1	AGTTGATAATAGCAG	T199A,C435G,T926A,T939C,TC1035T,C1037T,T1064TC,A1098T,T1177A,A1210T,G1231A	288	237	16	6	9	9	0	2	0	0	0	0	0	0	0	7	0	0	0	0	0	0	0	0	0	0	0	0	0	0	0	0	0	0	0	0	0	0	0	0	0	0	0	0	0	0	0
1	AGTTGCAGCCGATGA	G23T,C113T,C141A,T325C,T328A,A656T,G833T,A1192T,G1250A	1521	1254	114	73	0	36	0	15	0	0	1	0	0	0	0	8	1	1	0	0	0	0	0	0	0	0	0	0	0	0	0	0	0	1	0	0	0	0	0	0	0	0	1	0	0	0	0
1	AGTTGCATTGCAGGT	T56A,A229G,G415A,T536C,A768G,A783G,G819A,A1059T	2059	1638	122	29	120	119	5	2	0	0	0	0	0	0	0	16	0	0	0	0	0	0	0	0	0	0	0	0	0	0	0	0	0	0	0	0	0	0	0	0	0	0	0	0	0	0	0
1	AGTTGGCGTATAGAG	A128G,C130A,G588T,GC687G,C787T,C877T,T1060A,G1178T	484	358	36	18	56	1	0	2	0	0	0	0	0	0	0	1	0	0	0	0	0	0	0	0	0	2	0	0	0	2	0	0	0	0	0	0	0	0	0	0	0	0	0	0	0	0	0
1	AGTTGGTGTTTCAAT	T61A,C67T,A136T,C151A,CT282C,A727T,T941A,T1018C,TC1032T,T1127A	205	57	12	51	3	78	1	1	0	0	0	0	0	0	0	1	0	0	0	0	0	0	0	0	0	0	0	0	0	0	0	0	0	0	0	0	0	0	0	0	0	0	0	0	0	0	0
1	AGTTGTGCAAATTGC	G71A,T155A,C454A,G707T,C852T,C1104G,A1166T,GA1187G	305	243	15	12	11	9	0	0	0	0	0	0	0	0	0	5	0	1	0	0	0	0	0	0	0	0	0	0	0	0	0	0	0	0	0	0	0	0	0	0	0	0	0	0	2	0	0
1	AGTTGTGCCTCACCG	T105A,C114T,T164C,A265G,T318C,T326A,G520T,G749T,C1223A	810	696	41	23	16	14	0	1	0	0	0	0	0	0	0	7	0	0	0	0	0	0	0	0	0	0	0	0	0	2	0	0	0	0	0	0	0	0	0	0	0	0	0	0	0	0	0
1	AGTTTAAATTATTCT	G87T,A227T,C261A,T304C,T345C,C354T,C454A,C462T,A482T,A511G,C522A,C598A,G685A,C691A,G810T,A844G,TG881T,G958A,T1160A	725	616	45	20	17	20	2	0	0	0	0	0	0	0	0	0	0	0	0	0	0	0	0	0	0	1	0	0	0	0	0	0	0	0	0	0	0	0	0	0	0	0	0	0	0	0	0
1	AGTTTAATGGCGGTA	C39T,C67A,C148T,G215A,A217G,G223A,G269A,G285A,G289T,T324A,T409A,A450T,G510C,T674A,G749A,A901T,C913T,C1105T,A1181G,T1184C	989	162	9	1	1	4	0	0	0	761	1	0	0	0	0	0	0	0	0	0	0	0	0	0	0	0	0	0	0	0	0	0	0	0	0	0	0	0	0	0	0	0	0	0	0	0	0
1	AGTTTACTGTGGGAG	G71C,T109C,C154A,C434T,A440C,T465C,G740C,C809A,A1139G,T1198A	1025	231	761	5	17	4	0	0	0	0	0	0	0	0	0	2	0	0	0	0	0	0	0	0	0	0	0	0	0	0	0	0	0	1	0	0	0	0	0	0	0	0	0	0	1	0	0
1	AGTTTAGACTCTAAA	C73T,C91T,G96A,C160T,C171T,T392C,G759T,G763T,G798T,A821G,T865C,A876T,T943A,C1104A,T1182A,G1187T,A1253G	721	629	27	22	24	1	1	0	0	0	0	0	0	0	0	12	0	0	0	0	0	0	0	1	0	0	0	0	0	0	0	0	0	0	0	0	0	0	0	0	0	0	1	0	0	0	0
1	AGTTTCATGTTCGTC	T284C,T382C,C566A,C960T,T973A,A1110G	2453	2094	83	76	33	83	1	6	0	0	2	0	0	0	0	39	0	2	0	0	0	0	0	0	0	0	0	0	0	0	0	0	0	0	0	0	0	0	0	0	0	0	0	0	0	0	0
1	AGTTTCGCACAGTTG	AG243A,G253T,T255A,A259G,T382A,A398T,A671G,T916A,A964G,G1045A,T1092A,A1097T	623	471	32	21	11	53	3	0	0	0	0	0	0	0	0	8	0	0	0	0	0	0	0	1	0	0	0	0	0	0	0	0	0	0	0	0	0	0	0	0	0	0	0	0	0	0	0
1	AGTTTCTTTTGGAAG	C134T,G475A,A516G,A530T,C556T,C691A,A701G,G872T,G908A,T916A,T922A,A923G	941	22	627	0	146	1	5	0	0	0	126	0	0	0	0	0	0	0	0	0	0	0	0	0	0	0	0	0	0	3	0	0	0	0	0	0	0	0	0	0	0	0	0	0	2	0	0
1	AGTTTGCCGTGAATT	A101G,T263C,C473T,T546C,C655T,A680T,G892T,C960A,A1095G	482	198	217	9	46	2	0	0	0	0	0	0	0	0	0	0	0	0	0	0	0	0	0	0	0	0	0	0	0	2	0	0	0	0	0	0	0	0	0	0	0	0	0	0	0	0	0
1	AGTTTGGGGTAGGCA	A170T,T204C,C468T,A574C,T725C,G758A,A771G,C809T,T911A,T1035C,A1039C,T1126C,T1152A,G1157T	130	15	3	35	0	71	0	0	0	0	0	0	0	0	0	0	0	0	0	0	0	0	0	0	0	0	0	0	0	0	0	0	0	1	0	0	0	0	0	0	0	0	0	0	0	0	0
1	AGTTTTGGTGAATAC	C174A,T316C,G342A,T379C,T407C,A671T,T846A,T902A,T907A,T987A,G1015A,G1067A,T1071C,G1135A	2310	2041	190	15	19	6	1	8	0	0	0	0	0	0	0	15	2	0	0	0	0	0	0	0	0	0	0	0	0	0	0	0	0	1	0	0	0	0	0	0	0	0	0	0	0	0	0
1	ATAAAACACGCATCA	G206A,T274C,T706C,A1100T	190	143	27	10	1	7	0	0	0	0	0	0	0	0	0	1	0	0	0	0	0	0	0	0	0	0	0	0	0	1	0	0	0	0	0	0	0	0	0	0	0	0	0	0	0	0	0
1	ATAAAACCTACTGCT	T123A,T395C,C796T,A1072T,C1183A,C1209A	502	426	25	15	8	0	0	6	0	0	0	0	0	0	0	5	0	7	0	0	0	0	0	0	0	0	0	0	0	0	0	0	0	0	0	0	0	0	0	0	0	0	0	0	0	0	0
1	ATAAAAGTCCTAAAA	G98A,A209G,C513T,G520A,G615T,T668C,T718C,C1116T	184	160	2	6	5	2	0	0	0	0	0	0	0	0	0	6	0	0	0	0	0	0	0	0	0	0	0	0	0	0	0	0	0	0	0	0	0	0	0	0	0	0	0	0	0	0	0
1	ATAAACAAAACTGGT	A102G,T132A,T317A,A564G,G850T,T955A,A1100G,T1198C	382	281	31	23	16	8	0	13	0	0	0	0	0	0	0	1	0	0	0	0	0	0	0	0	0	0	0	0	0	1	0	0	0	0	0	0	0	0	0	0	0	0	0	0	0	0	0
1	ATAAACTATTGGCTG	G250A,T333A,G415A,T463A,T649A,G711T,A831T,T878C,A898G,T979C	831	740	26	29	5	20	1	2	0	1	0	0	0	0	0	2	0	2	0	0	0	0	0	0	0	0	0	0	0	1	0	0	0	0	0	0	0	0	0	0	0	0	0	0	0	0	0
1	ATAAACTGCTTATTA	A59T,C64A,T248C,CT282C,A788T,C942T,T1071C	938	808	64	24	12	5	0	5	0	0	0	0	0	0	0	12	0	0	0	0	0	0	0	0	0	0	0	0	0	0	0	0	0	0	0	0	0	0	0	0	0	0	0	0	0	0	0
1	ATAAAGTTGGTGTCA	C41A,T147C,T164C,T183C,G276A,C424A,C451T,T499C,A516G,T541A,T640A,T939C,T969G,TG1184T	533	421	50	22	6	15	0	0	0	0	0	0	0	0	0	8	0	1	0	0	0	0	0	0	0	0	0	0	0	0	0	0	0	0	0	0	0	0	0	0	0	0	0	0	0	0	0
1	ATAAATTCGTAAACC	CT65C,A86G,C93CT,A258G,A341C,A814G,T891C,T959G,G1022C,T1050A,AG1188A	1152	640	61	32	8	366	5	6	0	1	0	0	0	0	0	8	0	0	0	0	0	0	0	0	0	0	0	0	0	1	0	0	0	1	1	0	0	0	0	0	0	0	0	0	0	0	0
1	ATAACAGTATGTACT	G383A,A440G,G475C	682	80	67	3	6	4	0	0	0	0	476	0	0	0	0	3	1	1	0	0	0	0	0	0	0	0	0	0	0	0	0	0	0	0	0	0	0	0	0	0	0	0	0	0	0	0	0
1	ATAACATCATTGGGG	C83A,A472C,A497G,T633C,C751T,C809A,C1038A,G1061T	137	24	6	13	3	80	6	0	0	0	0	0	0	0	0	1	0	0	0	0	0	0	0	0	0	0	0	0	0	1	0	0	0	2	0	0	0	0	0	0	0	0	0	0	0	0	0
1	ATAACCACTCTAAAG	T56C,A136T,C141A,C145A,G178A,G194A,A294T,G337T,C438A,A608T,A795T,T878C,T891C,C940T,T991A,T995C,G1073A,G1150C,A1167T	728	628	60	5	16	5	0	12	0	0	0	0	0	0	0	1	0	0	0	0	0	0	0	0	0	0	0	0	0	0	0	0	0	0	0	0	0	0	0	0	0	0	0	0	0	0	0
1	ATAACCCGGCAGGTC	C112A,G542T,C624T	1217	949	101	23	83	32	0	2	0	0	0	0	0	0	0	8	0	9	0	0	0	0	0	0	0	0	0	0	0	0	0	0	0	1	0	0	0	0	0	0	0	0	0	0	0	0	0
1	ATAACGCCATCTGCC	G108A,A117G,A125T,T292C,A643G	428	383	14	16	3	8	0	0	0	0	0	0	0	0	0	2	0	0	0	0	0	0	0	0	0	0	0	0	0	0	0	0	0	0	0	0	0	0	0	0	0	0	0	0	0	0	0
1	ATAACGTGCATTCTA	C99T,A128T,C149A,A265T,C356A,T399C,G423A,T503C,A518G,G621A,C695A,C751A,C1129A	869	634	138	21	50	13	1	2	0	1	0	0	0	0	0	0	1	0	0	0	0	0	0	0	0	0	0	0	0	0	0	0	0	0	0	0	0	0	0	0	0	0	0	0	0	0	0
1	ATAACTCCGGCTCAT	C34T,C75A,T168G,A258G,G427A,C439CT,A637T,C886G,C913T,T1071G,A1072T,A1149T,T1182A	2966	1942	827	34	70	0	0	17	0	1	0	0	0	0	0	40	0	3	0	0	0	0	0	1	0	0	0	0	0	0	0	0	0	0	0	0	0	0	0	0	0	0	0	0	11	0	0
1	ATAACTTAAAGCCGC	A217G,A227G,G410A,CA787C,C1146T	373	339	2	6	4	13	0	2	0	0	1	0	0	0	0	4	0	0	0	0	0	0	0	0	0	0	0	0	0	0	0	0	0	0	0	0	0	0	0	0	0	0	0	0	0	0	0
1	ATAACTTCTCGCGCT	T32A,C175T,T177C,T262A,T274A,A308G,T357A,A411T,G498A,T896A,C912T,C949T,C984A,G1029A,T1204A	2378	1936	281	15	48	21	5	35	0	0	2	0	0	0	0	20	1	2	0	0	0	0	0	0	0	1	0	0	0	2	0	0	0	0	0	0	0	0	0	0	0	0	0	0	1	0	0
1	ATAACTTGGATGCCG	G54T,A290T,A401G,A414G,T469G,T499A,T605C,C636T,G736A,AG762A,A829G,T993C,T1106C	959	299	249	1	378	8	12	0	0	1	0	0	0	0	0	1	0	0	0	0	0	0	0	0	0	0	0	0	0	2	0	0	0	0	0	0	0	0	0	0	0	0	0	0	0	0	0
1	ATAAGAAGCCCATTC	C35A,A131T,A209T,A238G,A562T,C683T,G903A,T966C,C1079T,A1148G	245	199	16	3	16	6	0	3	0	0	0	0	0	0	0	1	0	0	0	0	0	0	0	0	0	0	0	0	0	0	0	0	0	0	0	0	0	0	0	0	0	0	0	0	0	0	0
1	ATAAGACCACGGCAG	G54C,C226A,T302C,G384A,G1189A,A1220G	3083	2439	330	63	69	86	1	29	0	0	2	0	0	0	0	31	2	2	0	0	0	0	0	1	0	2	0	0	0	0	0	0	0	0	0	0	0	0	0	0	0	0	1	0	3	0	0
1	ATAAGACCCTGGTAA	A102T,T132C,A216T,T255C,A265T,A353G,A516T,T818A,C924A,G958A,G1054T	543	407	21	20	5	48	0	1	0	1	0	0	0	0	0	4	0	8	0	0	0	0	0	0	0	0	0	0	0	0	0	0	0	1	0	0	0	0	0	0	0	0	0	0	0	0	0
1	ATAAGCATAGTAAAG	T90A,C113A,T142C,C225G,A350G,C368A,TC432T,C468T,A771G,T1080A	1061	932	30	28	21	25	1	0	0	0	1	0	0	0	0	11	0	2	0	0	0	0	0	0	0	0	0	0	0	0	0	0	0	0	0	0	0	0	0	0	0	0	0	0	0	0	0
1	ATAAGCCAGTAATGC	T61C,C143A,T283A,T325C,T355A,T572A,A721T,G842C,G899A,T961A,G1191T,G1216A	159	99	21	23	1	2	0	6	0	0	0	0	0	0	0	1	0	0	0	0	0	0	0	0	0	0	0	0	0	0	0	0	0	0	0	0	0	0	0	0	0	0	0	0	0	0	0
1	ATAAGGCAGAGATAC	A185G,T483A,G517T,C527T,A800T,GA839G,C880A,T887A,G899A,T957A,T1064G,TG1087T,A1214T,T1236C	1576	1303	111	36	66	17	1	5	0	0	1	0	0	0	0	11	0	1	0	0	0	1	0	0	0	0	0	0	0	0	0	0	0	0	0	0	0	0	0	0	0	0	0	0	0	0	0
1	ATAAGGCTAGTTATT	-	173	155	3	5	2	2	0	1	0	0	0	0	0	0	0	1	0	1	0	0	0	0	0	0	0	0	0	0	0	0	0	0	0	0	0	0	0	0	0	0	0	0	0	0	0	0	0
1	ATAAGGGTCCTTCTC	T165A,G867A,TTC936T,T943A,C1084T	776	644	46	31	17	18	0	0	0	0	1	0	0	0	0	12	0	0	0	0	0	0	0	0	0	0	0	0	0	0	0	0	0	0	1	0	0	0	0	0	0	0	0	0	0	0	0
1	ATAAGTATGTACCGT	C78T,C143T,A228T,A242G,C504T,C554T,G588A,A653T,T696C,A746G,A795C,T978A,A1210G,G1215A	891	28	830	18	3	0	0	4	0	0	0	0	0	0	0	0	0	0	0	0	0	0	0	0	0	0	0	0	0	0	0	0	0	1	0	0	0	0	0	0	0	0	0	0	4	0	0
1	ATAATAGGTTAAGAG	G87A,C97G,C226T,G377A,T647A,A653G,T858A,A874G,T896C,C976T,T1202A,C1208A	917	796	51	16	4	20	2	1	0	0	0	0	0	0	0	11	1	1	0	0	0	0	0	0	0	0	0	0	0	0	0	0	0	0	0	0	0	0	0	0	0	0	0	0	5	0	0
1	ATAATATGGTCATTT	C82A,G96C,T213A,A721T,G825A,G1015T	2274	1888	313	8	15	10	0	3	0	0	0	0	0	0	0	14	0	2	0	0	0	0	0	0	0	0	0	0	0	0	0	0	0	0	0	0	0	0	0	0	0	1	0	0	0	0	0
1	ATAATCACAGCGTCG	C93T,CT295C,A476G,C597T,A727T,T731C,T1182A	1121	994	25	27	6	37	1	2	0	0	0	0	0	0	0	20	0	2	0	0	0	0	0	0	0	0	0	0	0	0	0	0	0	0	0	0	0	0	0	0	0	0	0	0	0	0	0
1	ATAATCCACAGCGCA	A339G,T489A,T541C,A844T,T920C,C944T,T1010C,C1052T,G1141A,G1143A	721	356	91	31	12	206	9	1	0	0	0	0	0	0	0	5	0	0	0	0	0	0	0	0	0	1	0	0	0	0	0	0	0	2	0	0	0	2	0	0	0	0	0	0	0	0	0
1	ATAATCCCTGATGAC	A258G,C394T,G419C,C493G,C515A,T696G,T971C	1415	750	135	21	433	28	13	3	0	0	0	0	0	0	0	0	0	7	0	0	0	0	0	0	0	0	0	0	0	6	0	0	0	3	0	0	0	0	0	0	0	0	0	0	0	0	0
1	ATAATCTCCAGTTGT	T306C,G586T,T611C,A734T,AC856A,T1049C	1272	1044	142	24	20	19	1	1	0	1	0	0	0	0	0	13	0	2	0	0	0	0	0	0	0	1	0	0	0	0	0	0	0	0	0	0	0	0	0	0	0	0	1	0	1	0	0
1	ATAATCTTCGACCCA	G45T,A350T,C1105T	1565	1278	132	28	39	42	0	11	0	1	0	0	0	0	0	6	0	5	0	0	0	0	0	0	0	1	0	0	0	1	0	0	0	1	0	0	0	0	0	0	0	1	0	0	3	0	0
1	ATAATGCGCCAGCTG	G393A,A411G,A613G,C655T,A862T,T896A,T916C,T939C,C986T	1206	960	130	53	9	26	0	3	0	0	0	0	0	0	0	7	0	4	0	0	0	0	0	0	0	1	0	0	0	0	0	0	0	0	0	0	0	0	0	0	0	0	0	0	0	0	0
1	ATAATTCAGAAATCC	A128G,G253A,G520T,TG659T,G753T,C790G,T902A,G1111T	991	845	62	41	8	23	0	3	0	0	0	0	0	0	0	1	0	0	0	0	0	0	0	0	0	1	0	0	0	1	0	0	0	2	0	0	0	0	0	0	0	0	0	0	0	0	0
1	ATAATTTGGTGAGTC	T28C,C190T,T204C,T306A,A323C,A452T,T605C,A791G,A874T,T936A,T963A,C1002T,A1142G	1164	880	175	15	37	32	0	4	0	0	1	0	0	0	0	5	0	0	0	0	0	0	0	0	0	0	0	0	0	2	0	0	0	0	0	0	0	0	0	0	0	0	0	0	0	0	0
1	ATACAAAAGATGGTT	T519C,C532G,C623A,A658T,A701T,C823T,A898G,G950T,C1104T,C1174T,G1203A,C1219T	1141	1011	40	26	7	33	0	2	0	1	0	0	0	0	0	0	1	1	0	0	0	0	0	0	0	3	0	0	0	0	0	0	0	0	0	0	0	0	0	0	0	0	0	0	0	0	0
1	ATACAAACTGGGCCA	T380C,C461A,T499C,T641A,T725A,G834T,T957C	208	149	36	10	0	2	0	1	0	0	1	0	0	0	0	4	0	0	0	0	0	0	0	0	0	0	0	0	0	0	0	0	0	0	0	0	0	0	0	0	0	0	0	0	0	0	0
1	ATACAAATACGCTTG	A59T,C93T,C441A,G520T,A551T,C598T,C627A,G772C,G784T,G801A	585	478	43	28	8	10	0	5	0	0	0	0	0	0	0	3	0	1	0	0	0	0	0	0	0	5	0	0	0	0	0	0	0	0	0	0	0	0	0	0	0	0	0	0	0	0	0
1	ATACAACATCATTAC	G21T,A216G,A227G,T249A,G266A,T326A,G347A,T367C,A526G,C583A,C589T,T635A,T670C,A739G	227	158	46	5	2	3	0	0	0	1	1	0	0	0	0	8	0	0	0	0	0	0	0	0	0	0	0	0	0	1	0	0	0	1	0	0	0	0	0	0	0	0	0	0	0	0	0
1	ATACAATTCGTTTTT	AG229A,T568C,G684T,A727G,T858A,T916C,T1023C	762	644	38	22	18	27	4	0	0	0	0	0	0	0	0	3	0	0	0	0	0	0	0	1	0	0	0	0	0	0	0	0	0	0	0	0	0	0	0	0	0	0	0	0	0	0	0
1	ATACAATTGGGCTGA	TC432T,A474T,T659A,A727G,G740T,T824A,T979G	1275	28	1025	1	172	2	6	0	0	0	3	0	0	0	0	0	0	0	0	0	0	4	0	0	0	0	0	0	0	2	0	0	0	0	0	0	0	0	0	0	0	0	0	0	0	0	0
1	ATACACTTTGCTACT	T292A,C454G,A671T,G908T,C1117T,T1140A,G1187A	1147	866	155	13	52	31	0	15	0	0	0	0	0	0	0	8	0	0	0	0	0	0	0	0	0	0	0	0	0	0	0	0	0	0	0	0	0	0	0	0	0	0	0	0	0	0	0
1	ATACAGAATAACCAA	C225T,T278A,A339T,C389A,G586A,T1087A,G1131T	1045	878	59	48	14	15	0	5	0	0	0	0	0	0	0	2	1	8	0	0	0	0	0	0	0	0	0	0	0	0	0	0	0	0	0	0	0	0	0	0	0	0	1	0	0	0	0
1	ATACATGTGTACCTT	T255G,TC432T,C436A,G477A,T503A,C539T,A844T,T991A,C1219G	1069	974	28	19	7	21	0	0	0	0	0	0	0	0	0	6	0	0	0	0	0	0	0	0	0	0	0	0	0	0	0	0	0	2	0	0	0	0	0	0	0	0	0	0	0	0	0
1	ATACATTGGACACAA	T357C,T382A,C466A,T729C,A854G,C879A,T916C,T965C,A1094T,G1203A,A1227G	253	198	6	21	13	1	0	0	0	0	0	0	0	0	0	7	0	0	0	0	0	0	0	0	0	0	0	0	0	4	0	0	0	0	0	0	0	0	0	0	0	0	0	0	0	0	0
1	ATACATTTTTTACGG	G70T,G361T,A530G,C589T,G622A,C652G,G834T,T1075A,C1115T,G1131T,A1210G	685	560	59	20	7	4	0	13	0	0	0	0	0	0	0	0	0	1	0	0	0	0	0	3	0	0	0	0	0	0	0	0	0	0	0	0	0	0	0	0	0	0	0	0	0	0	0
1	ATACCAATATTAAGA	A117T,A243G,A349G,T425C,C655T,C691A,C738T,A788T,T895A,T943C,C1196A	206	70	127	0	1	1	0	4	0	0	0	0	0	0	0	0	0	0	0	0	0	0	0	0	0	1	0	0	0	0	0	0	0	0	0	0	0	0	0	0	0	0	0	0	0	0	0
1	ATACCACGCAGCACA	A236G,C512T,G872A,C873T,T1154C,C1165A,T1198C	1967	1629	148	57	20	82	0	1	0	1	0	0	0	0	0	17	1	2	0	0	0	0	0	0	0	0	0	0	0	0	0	0	0	0	0	0	0	0	0	0	0	1	0	0	0	0	0
1	ATACCCGAGTGAGGT	C226T,C310G,C557A,C566G,T569A,A594T,G662C,A671C,T674C,G775A,T953A,T983C,T1026C,C1051T	1433	693	56	11	410	141	98	1	0	2	0	0	0	0	0	1	0	0	0	0	0	0	0	0	0	0	0	0	0	7	0	0	0	0	0	0	0	0	0	0	0	0	0	0	0	0	0
1	ATACCGCTTACACGG	A185T,C368A,T659C,A671G,T748C,C786A,T824A	573	151	313	76	4	3	0	21	0	0	0	0	0	0	0	0	0	0	0	0	0	1	0	0	0	1	0	0	0	0	0	0	0	1	0	0	0	0	0	0	0	0	0	0	0	0	0
1	ATACGAACCGGTTTA	G87T,T201C,A217T,T255C,T296A,G393GC,C435T,C502T,T668C,A728C,T824A,C1069T,C1151A	304	237	3	10	1	35	0	1	0	0	0	0	0	0	0	11	0	0	0	0	0	0	0	0	0	0	0	0	0	0	0	0	0	0	0	0	0	0	0	0	0	0	0	0	0	0	0
1	ATACGCTGTATAATG	T61A,T183C,C287T,C365T,A575G,T651A,T865A,T1064C,T1121C,A1238G	1529	1213	116	51	11	7	2	111	0	0	0	0	0	0	0	3	0	3	0	0	0	0	0	0	0	2	0	0	0	0	0	0	0	1	0	0	0	0	0	0	0	1	0	0	0	0	0
1	ATACGGGGCCTACTC	C167A,A176G,G211C,T319A,A370G,T426A,C435T,A485G,G600T,T611C,A671G,C705A,C709T,TC805T,G933T,A1118T,C1129A	589	385	65	23	6	7	0	0	0	0	0	0	0	0	0	17	0	2	0	0	0	0	0	0	0	0	0	0	0	0	0	0	0	0	0	0	0	0	0	0	0	0	0	0	0	0	0
1	ATACGTTCCAACAAG	T306C,G358T,A452G,C471A,C496G,C669A,T748A,G833T,A904T	1098	50	998	29	0	2	0	15	0	0	0	0	0	0	0	0	0	0	0	0	0	0	0	0	0	0	0	0	0	0	0	0	0	0	0	0	0	0	0	0	0	0	0	0	1	0	0
1	ATACTACCTGGATTT	T155A,T267C,C709T,A776T,A800T,A1094C,CG1129C,G1189T	222	185	9	10	6	4	0	0	0	0	0	0	0	0	0	2	0	1	0	0	0	0	0	0	0	0	0	0	0	0	0	0	0	1	0	0	0	2	0	0	0	0	0	0	0	0	0
1	ATACTGCGATGAGTA	A101T,T155A,A530T,C557G,G585A,G732A,C787G,C815T,C823G	2128	1602	377	37	33	46	1	3	0	1	1	0	0	0	0	17	0	0	0	0	0	0	0	0	0	3	0	0	0	0	0	0	0	1	0	0	0	0	0	0	0	0	0	0	0	0	0
1	ATACTTGCGTGCTTT	T399C,A608G,T900C,C921A,T1127C	575	487	46	11	6	12	0	5	0	1	0	0	0	0	0	6	0	0	0	0	0	0	0	0	0	0	0	0	0	0	0	0	0	0	0	0	0	0	0	0	0	0	0	0	0	0	0
1	ATACTTGGAGGGTTG	G144T,T168C,A170G,C189A,T325A,C443T,TG881T	970	787	88	15	21	30	1	5	0	0	0	0	0	0	0	17	0	1	0	0	0	0	0	0	0	0	0	0	0	0	0	0	0	0	0	0	0	0	0	0	0	0	0	0	0	0	0
1	ATACTTTCTAAGTTA	T80C,T284A,T318C,C451T,G475T,A788G,G820A,G882A,C1036A,G1041T,G1162A	203	0	36	3	1	0	18	0	0	0	31	0	0	0	0	0	0	0	0	0	0	0	0	0	0	0	0	0	0	0	0	0	0	0	0	0	0	0	0	0	0	0	0	0	2	0	0
1	ATACTTTGTGCCAAA	C146A,C565T,A604G,A800G,C864G,T991A,G1021A,A1238G	509	235	38	14	3	2	0	0	0	0	0	0	0	0	0	5	1	0	0	0	0	0	0	0	0	0	0	0	0	0	0	0	0	0	0	0	0	0	0	0	0	0	0	0	0	0	193
1	ATACTTTTTTCCTGT	T324C,A480T,A526G,T571A,G646A,T865A,T1020A,T1049C,G1169A	1018	655	107	38	21	1	0	75	0	0	0	77	0	0	0	6	0	2	0	0	0	0	0	0	17	0	0	0	0	0	0	0	0	0	0	0	0	0	0	0	0	0	0	0	5	0	0
1	ATAGAAACGGCATAG	T263A,T283A,T676C,C683A,T910C,C1223A	1209	1017	71	26	12	19	0	2	0	0	0	0	0	0	0	52	0	0	0	0	0	0	0	1	0	1	0	0	0	0	0	0	0	0	0	0	0	0	0	0	0	0	0	0	0	0	0
1	ATAGACCGTGCTCTC	T409C,T425G,T432C,C493G,T641A,G784T,A791T,T858A,T1023C,G1042A,C1079A,A1214G	466	352	50	30	8	11	0	6	0	0	0	0	0	0	0	1	0	0	0	0	0	0	0	0	0	0	0	0	0	1	0	0	0	2	0	0	0	0	0	0	0	0	0	0	0	0	0
1	ATAGACTCGTCAGGG	T152A,A227C,G269T,G362A,C389T,T404C,C435T,C502A,GA699G,G702T,G711T,G883A,T891C,T936A,T1087C,A1098T,T1160A,A1227G	1240	1081	16	38	25	22	0	0	0	2	0	0	0	0	0	47	0	1	0	0	0	0	0	1	0	0	0	0	0	0	0	0	0	0	0	0	0	0	0	0	0	0	0	0	0	0	0
1	ATAGAGATTGCCAAT	G100A,T494A,C598A,A831G,A862T,TTC936T,A1108T	1241	1095	31	27	28	30	0	1	0	1	0	0	0	0	0	11	1	2	0	0	0	0	0	0	0	1	0	0	0	0	0	0	0	0	0	0	0	0	0	0	0	0	0	0	0	0	0
1	ATAGATATTACCCAT	G100A,G393A,C436A,A476T,G769T,A795G,C894T	1121	890	145	15	21	18	0	4	0	0	0	0	0	0	0	20	0	0	0	0	0	0	0	1	0	0	0	0	0	1	0	0	0	0	0	0	0	0	0	0	0	0	0	0	0	0	0
1	ATAGATCCATGGCAA	T153A,T249A,C631A,G684A,C894A,C1200A	900	764	68	28	6	13	0	6	0	0	0	0	0	0	0	4	0	4	0	0	0	0	0	0	0	0	0	0	0	0	0	0	0	0	0	0	0	0	0	0	0	0	0	0	0	0	0
1	ATAGATCCTATTATC	A89T,T1103A,G1215A	1990	1639	152	51	41	60	2	5	0	0	0	0	0	0	0	19	0	0	0	0	0	1	0	0	0	3	0	0	0	0	0	0	0	1	0	0	0	0	0	0	0	0	0	0	0	0	0
1	ATAGCAATGAAAAGC	C39T,C67G,G144C,A339T,T355A,C375T,A497T,T514A,G531C,G586A,C593T,G681T,T714A,G811A,A840T,T1004A,G1109T,A1149T,A1242T	1000	100	31	581	8	1	0	0	91	0	0	0	0	0	0	8	0	0	0	0	0	0	0	0	0	0	0	0	0	0	0	0	0	1	0	0	0	0	0	0	0	0	0	0	0	0	0
1	ATAGCACCGAATACT	A575T,G630T,G724T,A799T,A821T	1419	1042	202	18	70	51	0	4	0	0	1	0	0	0	0	6	1	2	0	0	0	1	0	0	0	0	0	0	0	0	0	0	0	0	0	0	0	0	0	0	0	0	0	0	0	0	0
1	ATAGCCGTACGCATG	C134G,TG177T,T455C,A776G,C786T,A795T,C809A,G835A,A866G,G892A,T1202C	2579	1966	291	30	163	79	10	1	0	1	1	0	0	0	0	7	1	1	0	0	0	0	0	0	0	0	0	0	0	1	0	0	0	0	0	0	0	1	0	0	0	0	0	0	0	0	0
1	ATAGCCTTAGGCACG	G347T,G362A,T546A,T560C,G719A,C786T,C789T,T824C,G830T,C877T,T1085G,G1162T	941	826	17	33	21	17	3	2	0	0	0	0	0	0	0	9	0	4	0	0	0	0	0	0	0	0	0	0	0	0	0	0	0	0	0	0	0	0	0	0	0	1	0	0	2	0	0
1	ATAGCGAAATTTCCT	C63T,A202G,T249C,G272A,C299T,A323T,T367C,G383T,AG506A,A746T,C918T,C1209T	156	14	132	6	2	0	0	2	0	0	0	0	0	0	0	0	0	0	0	0	0	0	0	0	0	0	0	0	0	0	0	0	0	0	0	0	0	0	0	0	0	0	0	0	0	0	0
1	ATAGCGAGCATTTAT	C40T,G182A,A202T,A401G,C448T,T489C,T1032G	147	35	3	34	1	68	0	0	0	0	0	0	0	0	0	0	0	0	0	0	0	0	0	0	0	0	0	0	0	0	0	0	0	0	0	0	0	0	0	0	0	0	0	0	0	0	0
1	ATAGCGATTGACGAA	T66A,C99T,T292G,G665A,G736T,G863T,T907A,A968G,A1133T,C1219T	951	771	24	20	85	30	1	4	0	0	0	0	0	0	0	0	0	2	0	0	0	0	0	0	0	1	0	0	0	3	0	0	0	0	0	0	0	0	0	0	0	0	0	0	0	0	0
1	ATAGCTAACTAAGTA	G794T,G825A,G871A,T891C,A981T,T993A,T999C,C1078T,T1103A,G1213A,AC1227A	279	212	6	31	1	2	0	19	0	0	0	0	0	0	0	0	0	0	0	0	0	0	0	0	0	0	0	0	0	0	0	0	0	6	0	0	0	0	0	0	0	0	0	0	0	0	0
1	ATAGCTTGTCAGGCG	C233T,G344T,C464G,T670C,A671C,A727T,G763A,A779C,A866T,C1079A,G1083T,A1242T	816	653	100	37	14	5	0	0	0	0	0	0	0	0	0	2	0	0	0	0	0	0	0	0	0	0	0	0	0	0	0	0	0	0	0	0	0	0	0	0	0	0	0	0	0	0	0
1	ATAGGAGCCACAGAT	TG404T,C513A,TG869T,T888C	1238	1058	50	51	27	29	0	1	0	1	1	0	0	0	0	9	0	0	0	0	0	0	0	0	0	0	0	0	0	0	0	0	0	4	0	0	0	0	0	0	0	0	0	0	0	0	0
1	ATAGGAGCCTCCTCA	T76A,TG346T,G509A,A656T,A779T,C972A,G1073C,T1206C,G1216T	1608	1490	55	29	0	4	0	2	0	0	0	0	0	0	0	6	0	2	0	0	0	0	0	0	0	3	0	0	0	0	0	0	0	0	0	0	0	0	0	0	0	0	0	0	0	0	0
1	ATAGGAGTAGATAAG	C722A,T920A,G1073T,G1089A	796	647	72	27	29	0	0	4	0	0	0	0	0	0	0	10	0	0	0	0	0	1	0	1	0	0	0	0	0	0	0	0	0	0	0	0	0	0	0	0	0	0	0	0	0	0	0
1	ATAGGATCATTGAAC	C360T,A563G,C566A,C570A,A637C,T696A,G736A,T818A,T956C,T957A,T963A,C1065T,TC1127T,A1192G	457	326	17	10	34	56	10	0	0	0	0	0	0	0	0	2	0	0	0	0	0	0	0	0	0	0	0	0	0	1	0	0	0	0	0	0	0	0	0	0	0	0	0	0	0	0	0
1	ATAGGCACAGCAATC	T345A,T392C,C396A,G764T	1261	946	162	43	25	37	1	10	0	0	0	0	0	0	0	10	0	1	0	0	0	0	0	0	0	0	0	0	0	0	0	0	0	5	0	0	0	0	0	0	0	0	0	0	1	0	0
1	ATAGGCCGATTCCCT	T514A,C547A,TG584T,AC788A,A791G,T878A	495	325	103	3	40	10	6	1	0	0	0	0	0	0	0	3	0	0	0	0	0	1	0	0	0	0	0	0	0	0	0	0	0	2	0	0	0	0	0	0	0	0	0	0	0	0	0
1	ATAGGCTTTTACGGA	-	390	343	14	10	1	9	0	0	0	0	0	0	0	0	0	5	0	0	0	0	0	0	0	0	0	0	0	0	0	1	0	0	0	0	0	0	0	1	0	0	0	0	0	0	0	0	0
1	ATAGGGCAAACTTCC	G362A,T381C,C448T,A518G,T590C,T977C,A1148T,T1248G	319	287	7	15	1	0	0	0	0	0	0	0	0	0	0	7	1	0	0	0	0	0	0	0	0	0	0	0	0	0	0	0	0	0	0	0	0	0	0	0	0	0	0	0	1	0	0
1	ATAGGGGAAGGTGTC	-	304	242	22	6	8	16	0	1	0	0	0	0	0	0	0	1	0	0	0	0	0	0	0	0	0	0	0	0	0	0	0	0	0	0	0	0	0	0	0	0	0	0	0	0	0	0	0
1	ATAGGGGTTTCCCCT	A181T,A209G,AG336A,C439T,A603G,AT604A,T824A,T837C,T1064C,C1124T	222	178	29	4	8	0	0	1	0	0	0	0	0	0	0	1	0	0	0	0	0	0	0	0	0	0	0	0	0	0	0	0	0	0	0	0	0	0	0	0	0	0	0	0	0	0	0
1	ATAGGTCGAATAGTG	A102G,A170G,G408C,G431A,C523A,G552A,G1109A	1797	1566	71	46	18	29	3	7	0	2	1	0	0	0	0	21	1	0	0	0	0	0	0	0	0	3	0	0	0	0	0	0	0	1	0	0	0	0	0	0	0	0	0	0	1	0	0
1	ATAGGTGTTACGGTC	C582T,C683A,TC1035T,C1176A	4990	3872	797	47	81	34	0	37	0	0	1	0	0	0	0	82	1	2	0	0	0	1	0	4	0	5	0	0	0	1	0	0	0	0	0	0	0	0	0	0	0	0	0	0	4	0	0
1	ATAGTACATATGCAT	A48G,A259G,T357C,G421T,T922C,G980A,A1166G,T1202C	2482	2024	191	77	39	68	0	8	0	0	0	0	0	0	0	22	0	1	0	0	0	0	0	0	0	0	0	0	0	0	0	0	0	4	0	0	0	0	0	0	0	0	0	0	0	0	0
1	ATAGTAGCTGGCCTA	C311T,AT315A,A331G,T718C,G903A,T1158C	1625	1397	72	19	59	44	1	6	0	0	0	0	0	0	0	19	1	1	0	0	0	0	0	0	0	2	0	0	0	0	0	0	0	0	0	0	0	0	0	0	0	0	0	0	0	0	0
1	ATAGTATAGGAGAGT	G42A,G71A,AC136A,T249C,T426G,G549T,G677C,C877T,G982A,T1001A,T1019A,C1123A,A1133T,A1148T	565	433	46	6	0	0	0	1	0	0	0	0	0	0	0	2	0	54	20	0	0	0	0	0	0	0	0	0	0	0	0	0	0	0	0	0	0	0	0	0	0	0	0	0	0	0	0
1	ATAGTGAATATGCAT	C35T,C88T,C443T,G475A,C532T,G602A,T634C,A844T,G863A,G892T	912	26	615	1	89	2	0	0	0	0	173	0	0	0	0	1	0	0	0	0	0	0	0	0	0	0	0	0	0	0	0	0	0	0	0	0	0	0	0	0	0	0	0	0	0	0	0
1	ATAGTGATTTTTTAC	T57C,C113A,C169T,C172T,AG229A,G343T,T387A,C448A,A484T,G826T,C873G,T1075A,A1148G,C1208A,A1214G	814	726	24	19	22	6	0	1	0	0	1	0	0	0	0	9	0	1	0	0	0	1	0	0	0	0	0	0	0	1	0	0	0	0	0	0	0	0	0	0	0	0	0	0	0	0	0
1	ATAGTGCGCTCGTAT	C35T,A125G,A228G,C354T,T489C,G495T,G500A,A594G,G753A,T947A,A1094G	773	672	33	34	6	9	0	1	0	0	0	0	0	0	0	11	0	0	0	0	0	0	0	0	0	0	0	0	0	1	0	0	0	1	0	0	0	0	0	0	0	0	0	0	0	0	0
1	ATAGTGGGCCGCATT	G223A	567	503	22	13	4	10	0	4	0	0	0	0	0	0	0	4	1	0	0	0	0	0	0	0	0	0	0	0	0	0	0	0	0	2	0	0	0	0	0	0	0	0	0	0	0	0	0
1	ATAGTGTCACCATGT	G107C,A202G,T224C,A290G,T333A,A505T,T676C,C790G,G853A,T947G,T963C	429	333	34	18	15	12	0	0	0	1	0	0	0	0	0	7	0	0	0	0	0	0	0	0	0	0	0	0	0	1	0	0	0	3	0	0	0	0	0	0	0	0	0	0	1	0	0
1	ATAGTGTGTCTGCCG	T297C,A506T,C545T,T590C,T914A,C998T,G1141A,A1168T,TC1206T	630	523	30	22	16	14	0	1	0	0	0	0	0	0	0	10	0	3	0	0	0	1	0	1	0	0	0	0	0	0	0	0	0	1	0	0	0	0	0	0	0	0	0	0	0	0	0
1	ATAGTTAACAAGAAA	T132C,TG426T,C925A,C1070G	679	581	51	19	8	5	0	6	0	0	0	0	0	0	0	4	0	3	0	0	0	0	0	1	0	0	0	0	0	0	0	0	0	0	0	0	0	0	0	0	0	0	0	0	0	0	0
1	ATAGTTCATCGTGCA	T168A,A185G,T578A,T902A	760	630	58	17	14	27	0	2	0	0	0	0	0	0	0	6	0	1	0	0	0	0	0	1	0	1	0	0	0	0	0	0	0	1	0	0	0	0	0	0	0	0	0	0	0	0	0
1	ATAGTTTAATTAAAG	T634C,C1229A	1520	1282	107	41	28	31	1	6	0	0	1	0	0	0	0	8	0	1	0	0	0	0	0	0	0	0	0	0	0	0	0	0	0	0	0	0	0	0	0	0	0	0	0	0	0	0	0
1	ATAGTTTCTAATTAT	C130T,C448G,A654T,T667A,A680T,A746G,T1023A,T1062A,T1156A,C1241T,C1268T	156	7	137	7	0	0	0	2	0	0	0	0	0	0	0	0	0	0	0	0	0	0	0	0	0	1	0	0	0	0	0	0	0	0	0	0	0	0	0	0	0	0	0	0	2	0	0
1	ATATAACATCCTTGT	A102G,T183C,T426C,GA479G,G495C,A671G,G765T,G1066C,G1201T	1269	614	417	19	7	169	1	2	0	1	0	0	0	0	0	27	0	0	0	0	0	0	0	0	0	1	0	0	0	0	0	0	0	0	1	0	0	0	0	0	0	0	1	0	0	0	0
1	ATATAAGGACGTGAA	-	749	633	47	17	13	20	0	4	0	0	0	0	0	0	0	8	0	0	0	0	0	0	0	0	0	0	0	0	0	1	0	0	0	0	0	0	0	0	0	0	0	0	0	0	0	0	0
1	ATATAAGGGTAGTCC	C94A,T263C,A411G,C789T,T887C,A1220T	928	758	65	40	28	16	0	1	0	0	1	0	0	0	0	8	0	0	0	0	0	2	0	0	0	1	0	0	0	0	0	0	0	0	0	0	0	0	0	0	0	0	0	0	0	0	0
1	ATATAGCCTTTACAT	G100T,A411T,T670C,T744A,T748C,G773T,T887G,T947C,T987C,G1111T,C1165A,G1203A,A1218G	158	25	69	57	0	0	0	1	0	0	0	0	0	0	0	0	0	0	0	0	0	0	0	1	0	0	0	0	0	0	0	0	0	0	0	0	0	0	0	0	0	0	0	0	0	0	0
1	ATATAGGACTTATCG	G133A,T162A,T164C,C171A,A237G,A242G,C273A,G279C,A350T,G422A,T541A,G757A,G785A,G905A,A930T,T987C,C1115T,T1160A	218	130	30	33	4	2	0	10	0	0	0	0	0	0	0	2	0	0	0	0	0	0	0	0	0	0	0	0	0	0	0	0	0	0	0	0	0	0	0	0	0	1	0	0	0	0	0
1	ATATAGTAGTCGAGG	T123C,T318C,T326C,A831G,T947A,T1177A,A1242T	1690	1486	52	41	58	31	1	3	0	0	0	0	0	0	0	8	0	3	0	0	0	0	0	0	0	2	0	0	0	0	0	0	0	0	0	0	0	0	0	0	0	0	0	0	1	0	0
1	ATATATCAACAGTTA	G107A,A243G,G264T,T316C,T397C,T744C,T955C,T985A,T1236C	532	59	410	52	0	1	0	2	0	1	0	0	0	0	0	0	0	0	0	0	0	0	0	0	0	0	0	0	0	0	0	0	0	1	0	0	0	0	0	0	0	0	0	0	3	0	0
1	ATATATCCGGTACGA	A52T,T95G,T392A,G410A,T731C,G763T,A862T,C944A,T989A,T1020A,G1056T,T1063C,CT1125C,A1139C,C1211T,G1225A	2434	180	33	193	7	8	0	2	0	0	0	1688	0	0	0	2	0	0	0	0	0	0	0	0	257	0	0	0	0	0	0	0	0	0	0	0	0	0	0	0	0	0	0	0	0	0	0
1	ATATATGGGGTGGTA	T76A,TG105T,T328C,A604T,C1079A	1736	1403	154	47	32	56	1	12	0	0	0	0	0	0	0	21	0	1	0	0	0	0	0	0	0	1	0	0	0	0	0	0	0	1	0	0	0	0	0	0	0	0	0	0	0	0	0
1	ATATATGGGTCACTA	A44T,C64T,T255C,C567T,T647C,C741A,A791T,T887C,T939A,T973C,G1153A,T1154C	1480	1237	32	4	1	15	0	0	0	0	0	0	0	0	0	0	0	0	1	0	0	0	0	171	0	0	0	0	0	0	0	0	0	0	0	0	0	0	0	0	0	0	0	0	0	0	0
1	ATATATTCCATTCCT	T304A,C486A,T528C,G614A,C623T,A739T,A866T,C1069T,A1097T,A1139G	304	210	27	25	1	32	0	0	0	0	0	0	0	0	0	5	0	0	0	0	0	0	0	0	0	0	0	0	0	0	0	0	0	1	0	0	0	0	0	0	0	0	0	0	0	0	0
1	ATATCAAATCAATTG	C31T,G54T,T90A,G144A,C470T,T519C,C897T,T943C,G1022A,T1075C,A1194T	645	553	67	2	2	1	0	5	0	0	0	0	0	0	0	7	0	0	0	0	0	0	0	0	0	0	0	0	0	0	0	0	0	0	0	0	0	0	0	0	0	0	0	0	0	0	0
1	ATATCAACGGGATTT	G62T,A185T,C282A,G405A,C504T,A516G,T638C,C650T,A762G,A904T,C913A,A1098T	1034	865	82	23	16	26	3	3	0	0	0	0	0	0	0	0	0	4	0	0	0	0	0	1	0	2	0	0	0	0	0	1	0	0	0	0	0	0	0	0	0	0	0	0	0	0	0
1	ATATCGAGTCGCGCT	C38A,TC546T,GA550G,G1112T	1414	950	248	28	104	30	0	5	0	1	0	0	0	0	0	22	1	0	0	0	0	0	0	0	0	0	0	0	0	3	0	0	0	0	0	0	0	0	0	0	0	0	0	0	9	0	0
1	ATATCGATTCTTCTG	A227G,T263C,TA399T,G446C,C448A,T541C,T590C,A625C,T628A,A643T,G660A,C741A,A776G,T916A,G933A,T1010A	3560	961	80	6	2479	9	13	1	0	0	2	0	0	0	0	0	0	1	0	0	0	0	0	0	0	0	0	0	0	2	0	0	0	0	0	0	0	0	0	0	0	0	0	0	0	0	0
1	ATATCGCCATTGCGA	C145T,G286A,G347T,G475T,T503C,A564T,A721G,G724A,T731A,A739T,G893T,T1018G,T1236A	1314	0	1176	3	2	0	0	0	0	0	11	0	0	0	0	0	0	0	0	0	0	1	0	0	0	0	0	0	0	0	0	0	0	0	0	0	0	0	0	0	0	0	0	0	0	0	0
1	ATATCGGTTGGTATT	G115T,C161T,A185T,TG346T,T367C,C796G	713	544	50	15	58	16	0	11	0	0	0	0	0	0	0	11	0	0	0	0	0	0	0	0	0	2	0	0	0	0	0	0	0	0	0	0	0	0	0	0	0	0	0	0	0	0	0
1	ATATCTGGGCTCGCC	T12A,C97T,A185G,A209T,G244T,A258T,T278C,C366T,T392A,C403A,C583A,C607A,T706A,C1003A,TG1020T,A1108G,C1151T,G1216T,G1221A	173	159	2	0	2	0	0	1	0	0	0	0	0	0	0	5	0	3	0	0	0	0	0	0	0	0	0	0	0	0	0	0	0	0	0	0	0	0	0	0	0	0	0	0	0	0	0
1	ATATCTGTCTCGCAG	G62A,G133A,C493T,T620G,GA839G,T869C,T881A,T916G	1129	974	60	26	15	30	0	0	0	1	2	0	0	0	0	11	2	0	0	0	0	0	0	0	0	1	0	0	0	1	0	0	0	1	0	0	0	0	0	0	0	0	0	0	0	0	0
1	ATATGAAGCCTTTCA	C134A,G178T,G272C,T346A,G537C,T578C,T632G,T668C,G769A,GA777G,T1060C,C1136T	1199	787	329	21	13	14	0	3	0	0	0	0	0	0	0	17	0	1	0	0	0	0	0	0	0	0	0	0	0	0	0	0	0	0	0	0	0	0	0	0	0	0	0	0	0	0	0
1	ATATGAAGGCATGAA	A185T,A192T,T201C,T457C,T560C,C618T,T805C,A821G,T1020C	1359	1083	109	24	56	55	5	0	0	0	0	0	0	0	0	15	0	0	0	0	0	0	0	0	0	0	0	0	0	0	0	0	0	0	0	0	0	0	0	0	0	0	0	0	3	0	0
1	ATATGATACAGGATG	G124A,C129T,T333C,C369A,A783T,T966A,A1039G,A1118G,GA1132G,A1230G	114	17	5	27	3	60	2	0	0	0	0	0	0	0	0	0	0	0	0	0	0	0	0	0	0	0	0	0	0	0	0	0	0	0	0	0	0	0	0	0	0	0	0	0	0	0	0
1	ATATGCTTTAACCCA	C72A,T255A,T296A,C371T,A376T,T432A,G481A,G730T,G780T,A802T,T963A,T978A,C1025T,T1064A,G1203A	1142	981	88	23	26	5	0	8	0	0	1	0	0	0	0	6	0	1	0	0	0	0	0	0	0	0	0	0	0	0	0	0	0	0	0	0	0	0	0	0	0	0	0	0	0	0	0
1	ATATGGGGTCTTTAT	C172A,T541A,T937C,T983A	990	793	92	26	24	22	0	1	0	0	0	0	0	0	0	7	0	1	0	0	0	0	0	1	0	0	0	0	0	0	0	0	0	0	0	0	0	0	0	0	0	19	0	0	0	0	0
1	ATATGGTCAGGTCGT	G186T,A228G,T288A,G348T,C378T,G703A,T878C,CT1125C,A1179G	1563	1205	52	30	86	110	5	3	0	0	0	0	0	0	0	54	0	2	0	0	0	0	0	1	0	0	0	0	0	1	0	0	0	0	0	0	0	0	0	0	0	0	2	0	0	0	0
1	ATATGTGAAATTGAT	C391A,G419C,A485G,G764A,A844G,T966A,C1070A,TC1103T,A1166T,T1206A	1536	701	703	33	71	10	1	5	0	1	1	0	0	0	0	6	0	0	0	0	0	0	0	0	0	1	0	0	0	0	0	0	0	0	0	0	0	0	0	0	0	0	0	0	0	0	0
1	ATATGTTGTATGTAT	T105C,TG213T,T372A,T425A,C529T,C532T,A533T,T599G,C645T,T714A,T914G,T953A	1116	294	740	18	4	5	0	4	0	0	0	0	0	0	0	11	0	0	0	0	0	27	0	0	0	0	0	0	0	0	0	0	0	0	0	0	0	0	0	0	0	0	0	0	0	0	0
1	ATATTCAAGCACACG	T147G,T152A,GT344G,C369A,G422A,T425A,C512T,T620C,A637T,G711A,G885A	817	692	38	16	16	22	0	2	0	0	0	0	0	0	0	24	0	0	0	0	0	0	0	0	0	0	0	0	0	1	0	0	0	0	0	0	0	0	0	0	0	0	0	0	0	0	0
1	ATATTCACTCAGGAA	C140T,T326C,C403G,A1068T	631	274	25	17	10	287	3	0	0	0	0	0	0	0	0	2	0	0	0	0	0	0	0	1	0	0	0	0	0	1	0	0	0	1	0	0	0	0	0	0	0	0	0	0	0	0	0
1	ATATTCGAAGTTGCT	A170G,T392A,GC521G,T626C,T668G,A797T,G1048A,G1086C	998	748	63	33	10	128	1	1	0	0	1	0	0	0	0	1	2	0	0	0	0	0	0	0	0	0	0	0	0	1	0	0	0	0	0	0	0	0	0	0	0	0	0	0	1	0	0
1	ATATTCGCTGCGCTC	T28C,C63T,A128G,T201C,T267A,G405C,A429G,A526T,A625T,T674C,G841T,A874T,T947A,C954A,C998G,A1068G	1301	976	200	58	16	3	1	33	0	0	0	0	0	0	0	8	0	3	0	0	0	0	0	0	0	0	0	0	0	0	0	0	0	0	0	0	0	0	0	0	0	0	0	0	0	0	0
1	ATATTGGGTTATAGG	A308G,G410T,G477A,C565G,AT604A,G675A,A856T,G1053A	644	384	13	23	6	209	1	0	0	0	0	0	0	0	0	3	0	0	0	0	0	0	0	0	0	1	0	0	0	0	0	0	0	0	0	0	0	0	0	0	0	0	0	0	0	0	0
1	ATATTGGTCCCAAGA	A48G,C111A,G116A,C130A,G337A,C374T,T407A,A831G,C940A,T1008C,A1118T	1702	1403	202	7	42	13	0	1	0	0	0	0	0	0	0	23	0	5	0	0	0	0	0	0	0	3	0	0	0	0	0	0	0	0	0	0	0	0	0	0	0	0	0	0	0	0	0
1	ATATTTTTTGTTTGT	T159C,G191A,G418A,T503G,G591T,C609T,G662A,A799T	1184	693	57	12	382	22	8	1	0	0	0	0	0	0	0	2	0	2	0	0	0	0	0	0	0	0	0	0	0	0	0	0	0	0	0	0	0	0	0	0	0	0	0	0	0	0	0
1	ATCAAATGGGGTGGG	G29T,G343C,C556A,C583A,T966A	488	430	9	8	4	27	0	0	0	0	0	0	0	0	0	8	0	0	0	0	0	0	0	0	0	0	0	0	0	0	0	0	0	0	0	0	0	0	0	0	0	0	0	0	0	0	0
1	ATCAACGACAATCAT	G58T,T284A,C300A,A340G,A376G,GC446G,A506T,G509A,A643T,G657T,T659C,A762T,C949T,G1074A	1290	1152	63	28	0	19	0	7	0	0	0	0	0	0	0	3	0	2	0	0	0	0	0	0	0	0	0	0	0	0	0	0	0	3	0	0	0	0	0	0	0	0	0	0	0	0	0
1	ATCAAGGACCCCCCC	T372A,G408T,A562G,C583A,G732T,A898G,A1142G,TG1266T	577	505	28	12	4	3	0	1	0	0	0	0	0	0	0	15	0	1	0	0	0	0	0	1	0	0	0	0	0	0	0	0	0	0	0	0	0	0	0	0	0	0	0	0	0	0	0
1	ATCAATTAGACGGGC	CT282C,T467C,A930T,T932A,T1019C,T1064A,A1214T	2390	1003	1070	12	263	10	0	2	0	0	1	0	0	0	0	22	0	0	0	0	0	1	0	0	0	0	0	0	0	0	0	0	0	0	0	0	0	0	0	0	0	0	0	0	0	0	0
1	ATCACAATGTGCTTG	C63T,C82T,C85T,G98A,G110A,C169T,G271T,T306G,A340G,C378T,A516T,C524T,T714C,TG756T,A898G,T911A,G951C,A1148T,G1221T,T1246C	365	310	11	11	6	18	0	0	0	0	1	0	0	0	0	0	0	0	0	0	0	0	0	0	0	0	0	0	0	0	0	0	0	0	0	0	0	0	0	0	0	0	0	0	0	0	0
1	ATCACAGTGAGCACG	G286A,G478T,T670C,A788C,T895G,C1003T,AC1170A	299	259	12	11	4	3	0	3	0	1	0	0	0	0	0	3	0	0	0	0	0	0	0	0	0	0	0	0	0	0	0	0	0	0	0	0	0	0	0	0	0	0	0	0	0	0	0
1	ATCACATGTCGCCGT	G42C,T56C,G256A,T283A,T633C,G716T,T878A,A981T,T1127C,A1149C	2895	2538	85	50	108	57	2	2	0	1	2	0	0	0	0	30	1	1	0	0	0	0	0	0	0	0	0	0	0	0	0	0	0	0	0	0	0	0	0	0	0	0	0	0	0	0	0
1	ATCACATGTTTTTTA	C51T,G133A,T274A,A290T,TA328T,A370G,G377A,T382A,T397C,A398G,T674A,G697T,T910C,C931G,A1148G	411	320	49	17	9	4	0	1	0	0	0	0	0	0	0	2	0	1	0	0	0	0	0	0	0	0	0	0	0	0	0	0	0	0	0	0	0	0	0	0	0	0	0	0	0	0	0
1	ATCACATTGGTTAGG	T357A,C369A,T381A,G406A,C433T,T544A,G596A,G601T,G743A,C949T,T957C,C1037T,A1166G,A1181G,C1197A,A1242T	271	19	199	31	0	0	0	9	0	0	0	0	0	0	0	0	0	0	0	0	0	0	0	0	0	5	0	0	0	0	0	0	0	4	0	0	0	0	0	0	0	0	0	0	0	0	0
1	ATCACCCCGTCCTTG	A44T,A259G,G600A	1423	1204	80	24	32	46	2	9	0	0	0	0	0	0	0	13	0	0	0	0	0	0	0	1	0	2	0	0	0	0	0	0	0	2	0	0	0	0	0	0	0	0	0	0	0	0	0
1	ATCACCGGTCCTACG	T28C,G106A,G377A,G550T,A723G,T943A	770	445	219	21	32	28	3	4	0	0	0	0	0	0	0	9	1	0	0	0	0	0	0	0	0	0	0	0	0	0	0	0	0	1	0	0	0	0	0	0	0	0	0	0	0	0	0
1	ATCACGATCATTCGT	C157A,G215T,A247G,A574G,C619T,T640C,T955C,T957C,T989A,G1041T,G1077A	1075	607	159	78	15	180	13	1	0	0	0	0	0	0	0	8	0	0	0	0	0	0	0	0	0	0	0	0	0	0	0	0	0	3	0	0	0	0	0	0	0	0	0	0	0	0	0
1	ATCACGGGCTTCATG	C79A,A101T,TG426T,A562G,A603G,C631T,T696A,A728C,C741A,G764C,A797T,A817T,G868T,T888C,C906T,A1166T	3277	2805	121	32	218	51	9	0	0	0	1	0	0	0	0	12	0	0	0	0	0	0	0	0	0	0	0	0	0	0	0	0	0	0	0	0	0	0	0	0	0	0	0	0	0	0	0
1	ATCAGAGCTCCGGTA	G103A,T168C,A180G,T382C,A516T,G596A,A654T,A799G,TG957T,T1014A	881	662	178	5	6	3	1	4	0	0	1	0	0	0	0	18	0	0	0	0	0	0	0	1	0	0	0	0	0	0	0	0	0	0	0	0	0	0	0	0	0	0	0	0	0	0	0
1	ATCAGAGCTCGATGA	C112A,T201A,G235T,T321C,T465C,T541C,T578C,G707A,C789G,T1080C,T1103C	1743	370	950	8	357	20	15	0	0	0	0	0	0	0	0	7	0	0	0	0	0	0	0	0	0	0	0	0	0	2	0	0	0	0	0	0	0	0	0	0	0	0	0	0	2	0	0
1	ATCAGCACCAAGCGG	A86C,T541C,G810T	877	676	95	28	30	13	0	10	0	0	4	0	0	0	0	5	0	1	0	0	0	0	0	0	0	0	0	0	0	1	0	0	0	2	0	0	0	0	0	0	0	0	0	0	2	0	0
1	ATCAGGCCAGTACCA	T28A,G107T,T162C,G206C,T325C,G383T,G596A,C673A,A802T,T932C,A968G,C984G,C1197T	1193	1014	49	12	53	45	4	2	0	1	0	0	0	0	0	8	1	0	0	0	0	0	0	0	0	0	0	0	0	1	0	0	0	0	0	0	0	0	0	0	0	0	0	0	0	0	0
1	ATCAGGGAATACGAC	A86G,T469A,C683T,A964G,G974T,A1097G,A1098T,A1149T,T1152C	870	383	119	31	288	9	5	3	0	0	0	0	0	0	0	6	2	0	0	0	0	0	0	0	0	0	0	0	0	12	0	0	0	1	0	0	0	0	0	0	0	0	0	0	1	0	0
1	ATCAGGGGAATCATA	A44G,A217G,AT315A,C524A,T756A,G850T,C949T	652	596	13	14	2	16	0	1	0	1	0	0	0	0	0	3	0	1	0	0	0	0	0	0	0	0	0	0	0	0	0	0	0	0	0	0	0	0	0	0	0	0	0	0	0	0	0
1	ATCAGGTCTGTCAGA	G55C,T105A,A136G,G186T,G235T,T364C,A474G,A530C,G615A,C631T,G733C,G822T	7812	108	6620	6	945	12	33	1	0	0	3	0	0	0	0	0	0	0	0	0	0	2	0	0	0	0	0	0	0	10	0	0	0	0	0	0	0	0	0	0	0	0	0	0	31	0	0
1	ATCAGTATATTTGTG	G62A,G103A,C113T,A293T,T345A,T590C,AG802A	765	652	26	20	33	18	0	1	0	0	0	0	0	0	0	10	0	0	0	0	0	0	0	1	0	0	0	0	0	1	0	0	0	0	0	0	0	0	0	0	0	0	0	0	0	0	0
1	ATCAGTGAGTGATCG	G24A,T123A,A242G,C570T,TG756T,C1091G,T1204A	894	683	119	20	29	20	0	6	0	0	0	0	0	0	0	9	0	1	0	0	0	0	0	0	0	0	0	0	0	0	0	0	0	0	0	0	0	0	0	0	0	0	0	0	0	0	0
1	ATCATAAGCCCTGC	T416C,C435A,T584C,A848G,T941C,T977C,T1160C,A1167T,C1222T,T1251C	608	504	22	20	25	15	0	0	0	0	1	0	0	0	0	14	0	0	0	0	0	0	0	2	0	0	0	0	0	0	0	0	0	0	0	0	0	0	0	0	0	0	0	0	0	0	0
1	ATCATAGATTGACGC	C72T,CT631C,G730T,G871T,T1032A,A1108G,T1158C	453	182	22	43	8	180	6	3	0	0	0	0	0	0	0	1	0	0	0	0	0	0	0	0	0	0	0	0	0	0	0	0	0	0	0	0	0	0	0	0	0	0	0	0	0	0	0
1	ATCATAGCTTGGGGG	-	282	241	11	11	4	3	0	2	0	0	0	0	0	0	0	8	0	0	0	0	0	0	0	0	0	1	0	0	0	0	0	0	0	0	0	0	0	0	0	0	0	0	0	0	0	0	0
1	ATCATCATCAGGTCT	T633C,T916A	1972	1638	123	46	27	85	0	0	0	0	1	0	0	0	0	34	0	0	0	0	0	1	0	0	0	0	0	0	0	1	0	0	0	3	0	0	0	0	0	0	0	1	1	0	0	0	0
1	ATCATGATGCAGACT	A259T,T346C,T407C,T432TC,C458CT,A530T,T620C,C631T,A768T,A854G,A1110G,A1134T,A1210G	2455	1855	315	33	137	75	9	5	0	1	0	0	0	0	0	3	2	4	0	0	0	0	0	0	0	0	0	0	0	0	0	0	0	1	0	0	0	0	0	0	0	0	0	0	0	0	0
1	ATCATGTGACCAGTT	G103A,A117G,C273A,T284A,G361T,G384A,G422A,A440G,G521A,G585C,C692T,T1177A	1618	1350	130	46	13	37	0	8	0	1	1	0	0	0	0	21	3	0	0	0	0	0	0	2	0	0	0	0	0	1	0	0	0	0	0	0	0	0	0	0	0	0	0	0	0	0	0
1	ATCATTCGAGTTCAC	T168A,A227G,A444T,T528A,T941A,T1010A,A1017G,A1253G	3226	2495	549	13	67	17	1	32	0	3	0	0	0	0	0	26	0	3	0	0	0	0	0	0	0	0	0	0	0	0	0	0	0	0	0	0	0	0	0	0	0	0	0	0	0	0	0
1	ATCATTCGTTAGTTT	G29T,G115C,G285A,G550T,T914G,T1014A,GT1061G,C1115A	1338	545	737	7	11	5	0	6	0	0	0	0	0	0	0	11	0	0	0	0	0	0	0	0	0	0	0	0	0	0	0	0	0	0	0	0	0	0	0	0	0	0	0	0	0	0	0
1	ATCATTGGAACTTCA	G481A,C949T,G1225T	1958	1581	140	47	61	67	3	9	0	0	1	0	0	0	0	23	0	1	0	0	0	0	0	0	0	0	0	0	0	0	0	0	0	1	0	0	0	0	0	0	0	0	0	0	0	0	0
1	ATCATTGTTCCATTA	T15A,T95A,A228G,T367C,C636T,TG659T,T926A,T1071A,G1161A	259	193	56	3	2	3	0	0	0	0	0	0	0	0	0	0	0	0	0	0	0	0	0	0	0	0	0	0	0	0	0	0	0	0	0	0	0	0	0	0	0	0	0	0	0	0	0
1	ATCATTTATTGGCCG	T153A,A294G,AG1039A	702	145	22	17	2	6	0	1	0	0	1	0	0	0	0	0	456	0	0	0	0	25	0	0	0	0	0	0	0	0	0	0	0	0	0	0	0	0	0	0	0	0	0	0	0	0	0
1	ATCCAAATCGAAAGC	C83A,T164G,A180G,G206A,TG426T,G477A,C522T,A768G,A1108T,C1129CG	183	149	7	2	2	21	0	0	0	0	0	0	0	0	0	2	0	0	0	0	0	0	0	0	0	0	0	0	0	0	0	0	0	0	0	0	0	0	0	0	0	0	0	0	0	0	0
1	ATCCAATACTACACA	A228G,G377A,C454A,A603G,T718C,A876G,G1066T,T1137C,C1241A	1347	396	32	33	23	748	82	0	0	1	0	0	0	0	0	2	0	1	0	0	0	0	0	1	0	0	0	0	0	0	0	0	0	0	0	0	0	0	0	0	0	0	0	0	0	0	0
1	ATCCAATATACCCCG	A101G,C287T,A293T,T296C,G708A,C938T,T1034C	178	106	3	17	3	45	1	0	0	0	0	0	0	0	0	1	0	0	0	0	0	0	0	0	0	0	0	0	0	0	0	0	0	0	0	0	0	0	0	0	0	0	0	0	2	0	0
1	ATCCACACCCGTGGT	A59C,T263A,G264T,C360A,T445C,A538G,A854C,A866T,T975C,C1124T	2179	1820	122	29	61	89	10	0	0	1	1	0	0	0	0	15	2	1	0	0	0	0	0	0	0	0	0	0	0	1	0	0	0	2	0	0	0	0	0	0	0	1	0	0	0	0	0
1	ATCCACTGAAAGTAT	C88T,A128G,T153A,A237G,T318C,C515T,A604G,G684C,G850T,T961A,T1062C,C1145A,T1160A,TGGGA1184T	1448	939	319	20	127	6	0	16	0	0	1	0	0	0	0	0	0	0	0	0	0	0	0	0	0	0	0	0	0	2	0	0	0	1	0	0	0	0	0	0	0	0	0	0	0	0	0
1	ATCCATTCCGGTTAT	A59G,G62A,T80A,T392C,T674A,G825T,C859T,T1010G,G1073A,GC1113G,C1146A	2684	2257	291	39	43	2	0	8	0	1	2	0	0	0	0	23	4	1	0	0	0	0	0	0	0	1	0	0	0	0	0	0	0	0	0	0	0	0	0	0	0	0	0	0	1	0	0
1	ATCCCAGGGTTCCGG	A814T,A844T,T939A,T983A	1388	1212	53	25	40	33	0	0	0	0	1	0	0	0	0	9	2	2	1	0	0	0	0	1	0	0	0	0	0	0	0	0	0	0	0	0	0	0	0	0	0	0	0	0	0	0	0
1	ATCCCGAAATAAGCG	C158T,A170C,A265G,T334C,T445A,A497T,A776G,T1055A,G1073A,C1120T,G1161A,A1179T	1133	890	118	8	83	2	1	2	0	0	0	0	0	0	0	16	0	1	0	0	0	0	0	0	0	0	0	0	0	0	0	0	0	0	0	0	0	0	0	0	0	0	0	0	0	0	0
1	ATCCCGGCGTTACCT	C138A,T152G,T425A,T426C,T620A,T638C,G753A,T846C,C1146A	1140	779	235	26	8	25	0	21	0	0	0	0	0	0	0	12	0	10	0	0	0	0	0	0	0	1	0	0	0	2	0	0	0	0	0	0	0	0	0	0	0	0	0	0	6	0	0
1	ATCCCGGTTATGTGA	G25A,T183A,C789A,T937G,T973A,G1109A,A1167G	1992	1638	118	56	39	88	9	1	0	0	1	0	0	0	0	20	1	1	0	0	0	0	0	0	0	0	0	0	0	0	0	0	0	0	0	0	0	0	0	0	0	0	0	0	0	0	0
1	ATCCGAGAATGCAGT	T123A,G186A,A411C,C556A,G684C,A1068T,A1149T,C1240G	1200	548	30	48	5	539	13	1	0	0	0	0	0	0	0	1	0	0	0	0	0	0	0	0	0	0	0	0	0	1	0	0	0	0	0	0	0	0	0	0	0	0	0	0	0	0	0
1	ATCCGCCAAAATAAT	GC81G,G286C,T357A,C360T,T599C,T641A,A656T,C960A,T987A,C1046T,T1062A,C1123A,A1148G,T1177C,T1224C,A1242T,G1250A	1324	1183	84	19	0	8	0	6	0	0	0	0	0	0	0	5	1	8	0	0	0	0	0	0	0	0	0	0	0	0	0	0	0	0	0	0	0	0	0	0	0	0	0	0	0	0	0
1	ATCCGCTTTTTTTAG	A44G,G211A,A251G,C300A,C368T,T911C,T1103A	998	783	95	22	31	28	1	9	0	0	0	0	0	0	0	19	0	0	0	0	0	0	0	0	0	1	0	0	0	0	0	0	0	1	0	0	0	0	0	0	0	0	0	0	0	0	0
1	ATCCGGTCTGAAGGT	G133A,T164C,C678T,A762G,G769T,A797T,T1014A,T1248A	2794	2078	599	7	39	10	0	6	0	1	1	0	0	0	0	35	0	1	0	0	0	0	0	0	0	4	0	0	0	0	0	0	0	0	0	0	0	0	0	0	0	0	0	0	0	0	0
1	ATCCGGTTCGTATGT	T321A,T416C,G427T,A625G,G661A,C666T,GC1089G,A1155G,G1221T	952	654	178	18	28	54	0	2	0	0	0	0	0	0	0	2	0	2	0	0	0	0	0	0	0	0	0	0	0	1	0	0	0	0	0	0	0	0	0	0	0	1	0	0	8	0	0
1	ATCCGTTGTCTGCAG	C41A,T153C,A827T,T1177A	352	70	9	15	1	3	0	0	0	0	0	0	216	0	0	1	0	0	0	0	0	0	0	0	0	0	0	26	0	0	0	0	0	2	0	0	0	0	0	0	0	0	0	0	0	0	0
1	ATCCTAGGGACACGG	T288C,C378A,A518G,G595A,A1058T,T1060C,G1153C,A1210T	407	364	5	19	5	6	0	0	0	0	0	0	0	0	0	4	0	0	0	0	0	0	0	0	0	0	0	0	0	0	0	0	0	2	0	0	0	0	0	0	0	0	0	0	0	0	0
1	ATCCTCTGATCGTGA	A131G,T317A,T334C,T355C,G588A,T651G,T792C,G892T,T956A,G1093A,TC1206T	491	431	22	28	1	3	1	0	0	0	0	0	0	0	0	0	0	2	0	0	0	0	0	0	0	0	0	0	0	0	0	0	0	0	0	0	0	0	0	0	0	0	0	0	0	0	0
1	ATCCTGGGCGATAGT	A238T,A506G,G684A,GC687G,C705A,A904T,G1028T,C1117T,A1155G,G1244A	2392	1354	927	7	57	9	1	20	0	0	0	0	0	0	0	2	2	0	0	0	0	0	0	0	0	0	0	0	0	0	0	0	1	0	0	0	0	0	0	0	0	0	0	0	2	0	0
1	ATCCTGGTAAGGAGC	T334C,A398T,A506T,G736T,T748A,C1240T	499	207	207	44	4	11	0	14	0	0	0	0	0	0	0	0	0	0	0	0	0	0	0	0	0	0	0	0	0	1	0	0	0	1	0	0	0	0	0	0	0	0	0	0	0	0	0
1	ATCCTTAAAATAATA	G614T,A727G,G733T,T756C,G766A,T1012A	1212	1020	150	8	8	4	1	7	0	1	0	0	0	0	0	4	0	0	0	0	0	0	0	0	0	0	0	0	0	0	0	0	0	0	0	0	0	0	0	0	0	0	0	0	0	0	0
1	ATCCTTAGGTACATT	T334A,T392C,C396A,A538G,G784T,C984T,C1003A,T1092G,C1117T,T1158A	2234	1737	318	39	55	23	2	15	0	1	0	0	0	0	0	20	2	1	0	0	0	0	0	1	0	5	0	0	0	1	0	0	0	0	0	0	0	0	0	0	0	1	0	0	0	0	0
1	ATCCTTCGGAGTGCG	A290G,TA328T,T571A,C713A,C1031T,C1129CG,C1151A	358	250	54	5	7	30	1	1	0	0	0	0	0	0	0	5	0	0	0	0	0	0	0	0	0	0	0	0	0	0	0	0	0	0	0	0	0	0	0	0	0	0	0	0	0	0	0
1	ATCCTTCTAATATTT	TC372T,G591T,T748C,A768G,G1093T,G1244A	806	484	191	55	4	15	0	2	0	0	0	0	0	0	0	10	0	1	0	0	0	0	0	0	0	0	0	0	0	0	0	0	0	11	0	0	0	3	0	0	0	0	0	0	0	0	0
1	ATCCTTCTGTTTCTA	C79T,T152A,A216T,T255A,T333A,A511G,G662T,G794T,T837C,G868C,CT954C,A1168C	817	541	36	21	137	15	6	0	0	1	0	0	0	0	0	0	0	4	0	0	0	0	0	0	0	0	0	0	0	4	0	0	0	0	0	0	0	0	0	0	0	0	0	0	0	0	0
1	ATCGAAACAATTCTA	C140A,T248A,T292A,C488A,C669A,T1004C	821	660	114	15	11	9	0	1	0	1	1	0	0	0	0	4	0	1	0	0	0	1	0	0	0	0	0	0	0	0	0	0	0	0	0	0	0	0	0	0	0	0	0	0	0	0	0
1	ATCGAATAATATTTC	C41T,A46T,T76A,A238T,A290G,T571A,T978A,G1056T	1260	877	96	60	18	168	3	3	0	1	1	0	0	0	0	14	1	2	0	0	0	0	0	0	0	0	0	0	0	1	0	0	0	2	0	0	0	0	0	0	0	0	0	0	0	0	0
1	ATCGAATTGTAGCAT	C857T,C1164G,A1179G,A1181G,A1226G	460	375	39	14	7	15	1	1	0	0	1	0	0	0	0	6	0	0	0	0	0	0	0	0	0	0	0	0	0	0	0	0	0	1	0	0	0	0	0	0	0	0	0	0	0	0	0
1	ATCGACGTCCATACG	T28C,C49A,A101T,A637G,C678T,A768G	1633	1330	126	21	45	75	2	2	0	1	0	0	0	0	0	14	2	0	0	0	0	0	0	0	0	1	0	0	0	0	0	0	0	0	0	0	0	0	0	0	0	0	3	0	0	0	0
1	ATCGACTTCGCCCAA	T201C,G253T,G289A,A336T,T357A,C369T,C535A,C623T,G769T,C852T,C886T,C1065T,G1153A	1015	781	47	31	11	119	0	1	0	0	0	0	0	0	0	15	0	0	0	0	0	0	0	0	0	0	0	0	0	1	0	0	0	0	0	0	0	0	0	0	0	0	0	0	0	0	0
1	ATCGAGCTCGACTTA	C94A,C104A,T162C,A511G,A643T,C683A,C786T,G867A,G1041A,G1178T,TG1184T,C1207A	374	202	34	40	22	54	1	0	0	0	0	0	0	0	0	5	0	0	0	0	0	2	0	0	0	0	0	0	0	6	0	0	0	0	0	0	0	0	0	0	0	0	0	0	0	0	0
1	ATCGAGGAGGCTATG	C51A,G62A,C92G,C299T,T380G,A401T,C417T,T560A,T634C,C741A,A800T,C836T,A1230C	2705	2502	43	24	43	38	0	1	0	0	1	0	0	0	0	14	1	1	0	0	0	1	0	0	0	0	0	0	0	2	0	0	0	1	0	0	0	0	0	0	0	0	0	0	0	0	0
1	ATCGATAGAATTTCC	C515T,A637T,C809T,C877T,CTT935C,C938A,T1063A,G1089T,G1186T	2118	1443	468	30	125	13	1	1	0	0	0	0	0	0	0	19	0	5	1	0	0	0	0	0	0	3	0	0	0	0	0	0	0	0	0	0	0	1	0	0	0	0	0	0	0	0	0
1	ATCGATGTTTAATTT	T76A,C114A,T155TTCC,G191A,C282T,G418T,C471A,C592T,G863T,G871T,C897T,T1020C,G1027C	1462	851	486	19	52	15	1	12	0	1	0	0	0	0	0	9	0	5	0	0	0	0	0	0	0	0	0	0	0	1	0	0	0	0	0	0	0	0	0	0	0	0	0	0	0	0	0
1	ATCGCAATTGTGGGT	A117T,G193T,G240T,T306A,G735A,G773T,C859T,T878A,T928A,T1158C	442	384	17	5	7	22	0	2	0	0	0	0	0	0	0	3	0	0	0	0	0	0	0	0	0	0	0	0	0	0	0	0	0	1	0	0	0	0	0	0	0	0	0	0	0	0	0
1	ATCGCCACATCATGA	A136T,C172A,T318A,A814C,G1076T,C1164G	1578	1125	125	58	63	140	11	5	0	2	0	0	0	0	0	19	0	0	0	0	0	0	0	0	0	0	0	0	0	2	0	0	0	1	0	0	0	0	0	0	0	0	0	0	1	0	0
1	ATCGCCCATAGCAGA	T164C,C713A,T969A,G1216T	853	721	42	19	26	21	0	2	0	1	1	0	0	0	0	14	1	0	0	0	0	0	0	0	0	0	0	0	0	1	0	0	0	0	0	0	0	0	0	0	0	0	0	0	0	0	0
1	ATCGCCGGCAATGGG	T372C,T395A,TC432T,T459C,T489A,C532A,AC538A,T957A,T1050C,A1108T,A1118C,A1179T	660	560	29	22	4	28	0	2	0	0	1	0	0	0	0	9	0	0	0	0	0	0	0	0	0	0	0	0	0	1	0	0	0	0	0	0	0	0	0	0	0	0	0	0	0	0	0
1	ATCGCGGCCGGCAAC	C51T,TC280T,A398G,T455C,T469A,T541C,T729C,T939A,C984T,A988T,G1187T,A1188T	2186	845	432	12	807	32	19	1	0	0	1	0	0	0	0	6	0	0	0	0	0	0	0	1	0	2	0	0	0	14	0	0	0	0	0	0	0	0	0	0	0	0	0	0	0	0	0
1	ATCGCGGTAGCTCAC	TG274T,G595T,A610G	2673	2263	105	37	114	97	5	5	0	0	1	0	0	0	0	16	1	8	0	0	0	0	0	1	0	0	0	0	0	0	0	0	0	1	0	0	0	0	0	0	0	0	0	0	0	0	0
1	ATCGCGTGTTTTTTT	T147A,G212A,T263A,T283C,G348T,A349T,C363T,A414G,A497T,A516T,G548T,G622A,C873T,A898T,T963A,C1146T	929	717	63	14	22	20	2	75	0	0	2	0	0	0	0	0	0	0	0	0	0	0	0	0	0	0	0	0	0	0	0	0	0	0	0	0	0	0	0	0	0	1	0	0	0	0	0
1	ATCGCTACATCCTCC	T57A,C82A,A117T,T288C,T334C,G587A,T902C,G1040A,T1106C	371	18	9	10	3	229	2	0	0	0	0	0	0	0	0	1	0	0	0	0	0	0	81	0	0	0	0	0	0	0	0	0	0	1	0	0	0	0	0	0	0	0	0	3	0	0	0
1	ATCGCTTGTACATCAT	T123A,A340G,G415T,G675A,A698G,C705A,A791T,C796A,G841A,G908A,C942G,T978A,T1177C,C1223T	630	455	60	30	9	13	1	50	0	0	0	0	0	0	0	4	0	0	0	0	0	0	0	0	0	0	0	0	0	0	0	0	0	1	0	0	0	0	0	0	0	0	0	0	0	0	0
1	ATCGGACCGTTTTAA	C174G,T381C,A401T,A480T,C486A,A854G,T1087C,C1205T,A1227G	1361	1127	127	25	26	30	0	3	0	0	0	0	0	0	0	6	0	0	0	0	0	0	0	3	0	0	0	0	0	0	0	0	0	0	0	0	0	0	0	0	0	0	0	0	0	0	0
1	ATCGGCTCGGTCGGA	C138T,T177C,T322A,A336G,A485G,A658T,G685A,G766A,A788G,A898G,T1030A,G1111A,A1167G,A1220T	829	218	50	50	6	484	18	0	0	0	0	0	0	0	0	0	0	0	0	0	0	0	0	0	0	0	0	0	0	1	0	0	0	0	0	0	0	0	0	0	0	0	0	0	0	0	0
1	ATCGGGGTGGTACGC	C10CT,G22A,C41T,A52C,G614A,G708A,G808T,G863A,A1181G	1196	968	50	27	37	50	3	2	0	0	1	0	0	0	0	23	0	4	0	0	0	0	0	0	0	0	0	0	0	1	0	0	0	0	0	0	0	0	0	0	0	0	0	0	0	0	0
1	ATCGGTAGGTACATT	T328A,A727T,T744C,A968T,C1065T	834	23	742	45	0	4	0	3	0	0	0	0	0	0	0	0	0	0	0	0	0	0	0	0	0	2	0	0	0	0	0	0	0	0	0	0	0	0	0	0	0	0	0	0	4	0	0
1	ATCGGTATGCGTTTT	C97A,G108A,A176G,T262A,G406A,C417T,T503A,C555A,T674A,T744C,C925A,T1158G	854	53	659	102	3	5	0	9	0	0	0	0	0	0	0	1	0	0	0	0	0	0	0	0	0	3	0	0	0	0	0	0	0	1	0	0	0	0	0	0	0	0	0	0	2	0	0
1	ATCGGTCACATGTAG	C75T,T220A,C438G,G720A,A788T,G899C,C925A,A1238T	128	16	5	0	0	1	0	0	0	95	0	0	0	0	0	0	0	0	0	0	0	0	0	0	0	0	0	0	0	0	0	0	0	0	0	0	0	0	0	0	0	0	0	0	0	0	0
1	ATCGGTGACACGTAT	G103A,A350G,C486T,A526T,C864A,AG1039A	3595	601	119	70	22	36	3	2	0	0	1	0	0	0	0	5	2128	0	0	0	0	474	0	0	0	0	0	0	0	2	0	0	0	0	0	0	0	0	0	0	0	0	0	0	2	0	0
1	ATCGGTGCGTTAAAT	T19G,T32A,T407G,C607T,C786A,C880T,C938T,C962A,A1017T,A1149T,A1230G	285	98	23	75	4	60	3	1	0	0	1	0	0	0	0	1	0	0	0	0	0	0	0	0	0	0	0	0	0	1	0	0	0	1	0	0	0	0	0	0	0	0	0	0	3	0	0
1	ATCGGTTTTAAACTA	A472G,A721G,A734T,A797C,T916C,T1127A,A1226T,T1248C	391	244	108	21	1	4	0	0	0	0	0	0	0	0	0	2	0	1	0	0	0	0	0	0	0	0	0	0	0	1	0	0	0	4	0	0	0	0	0	0	0	0	0	0	0	0	0
1	ATCGTAAATCCTCCA	C471G,A480G,T599A,T670A,A721T,A799T	2358	892	1167	18	183	41	4	0	0	0	0	0	0	0	0	19	0	1	0	0	0	0	0	0	0	0	0	0	0	0	0	0	0	1	0	0	0	0	0	0	0	0	0	0	5	0	0
1	ATCGTAGGTCCATGG	T324G,G361T,G490A,GC521G,T546A,G600A,C652G,T837A,T846C,A898G,T928C,T1060A,T1121A,A1230G,A1247G	975	775	114	19	8	4	0	14	0	0	0	0	0	0	0	1	0	0	0	0	0	0	0	5	0	3	0	0	0	0	0	0	0	0	0	0	0	0	0	0	0	0	0	0	0	0	0
1	ATCGTAGTTCCAGGG	TG19T,C41T,GC81G,T139C,G266A,T367C,G410A,C554T,T633C,T792A,A800G,T957C,A1149T	1167	994	58	27	15	51	2	0	0	0	0	0	0	0	0	7	0	0	1	0	0	0	0	0	0	0	0	0	0	0	0	0	0	0	0	0	0	0	0	0	0	0	0	0	1	0	0
1	ATCGTATAACGGCGA	A46G,A89G,A353T,A429G,C790T,A1118G,T1254A	3517	2613	585	47	110	78	11	9	0	1	2	0	0	0	0	24	1	1	0	0	0	0	0	0	0	1	0	0	0	2	0	0	0	2	0	0	0	0	0	0	0	0	0	0	0	0	0
1	ATCGTATAGGTCTGT	TG19T,G144T,A210G,T306A,T318C,T407A,CG417C,A511G,C655T	119	96	16	4	0	1	0	1	0	0	0	0	0	0	0	1	0	0	0	0	0	0	0	0	0	0	0	0	0	0	0	0	0	0	0	0	0	0	0	0	0	0	0	0	0	0	0
1	ATCGTCTATGTCCCG	C525A,A779T,T916G,C962A,C1013T,C1200A	1239	1110	24	41	10	18	1	3	0	1	1	0	0	0	0	15	1	1	1	0	0	0	0	2	0	0	0	0	0	0	0	0	0	1	0	0	0	0	0	0	0	0	0	0	0	0	0
1	ATCGTGGGCTGCGAC	T159C,G203T,T404C,T489A,C618T,T659C,T718A,G908T	799	645	87	5	25	23	0	7	0	0	0	0	0	0	0	2	1	0	0	0	0	0	0	0	0	0	0	0	0	0	0	0	0	0	0	0	0	0	0	0	0	0	0	0	0	0	0
1	ATCGTGTAAGTTGTA	T121C,A136G,T159C,A181T,T357A,T519C,A783G,T932A,T1202C	2578	2185	110	60	77	89	1	3	0	0	0	0	0	0	0	18	1	4	1	0	0	0	0	0	0	0	0	0	0	0	0	0	0	1	0	0	0	0	0	0	0	1	0	0	1	0	0
1	ATCGTGTTATTTGCG	T123A,CCT461C,A538G,G842A,G1015A,T1032C	723	492	96	21	61	13	1	11	0	0	2	0	0	0	0	11	1	0	0	0	0	0	0	0	0	0	0	0	0	1	0	0	0	0	0	0	0	0	0	0	0	0	0	0	0	0	0
1	ATCGTTAGCCGGATG	G21T,C85T,T159G,T177C,C391A,G752A,T865C	1123	909	115	34	13	26	0	8	0	0	0	0	0	0	0	7	2	0	1	0	0	0	0	0	0	0	0	0	0	1	0	0	0	1	0	0	0	0	0	0	0	0	0	0	0	0	0
1	ATCGTTCAGCAACGC	T150A,T346A,C366T,TG584T,C815T,A874G,G905T,C944T,G1006A,G1043A,C1069A,A1134G,C1234T	1225	894	267	6	25	5	1	8	0	1	0	0	0	0	0	4	0	0	0	0	0	0	0	0	0	2	0	0	0	0	0	0	0	0	0	0	0	0	0	0	0	0	0	0	0	0	0
1	ATCGTTTGCTGCACA	T142C,T328A,G487A,C515T,A844T,G883T,T928A,C1003A,A1044C,A1100G	2403	1183	931	12	135	96	24	3	0	1	0	0	0	0	0	11	0	0	0	0	0	0	0	0	0	0	0	0	0	0	0	0	0	1	0	0	0	0	0	0	0	0	0	0	0	0	0
1	ATCTAACGAGCGATT	T139C,C172A,A192G,A234G,A336G,T372C,T416C,A480T,C589T,C750T,G764A,G822T,T888C,A1072C,C1123A,A1166T	1490	1202	201	21	28	0	0	5	0	0	0	0	0	0	0	27	1	0	0	0	0	0	0	0	0	0	0	0	0	0	0	0	0	0	0	0	0	0	0	0	0	0	0	0	0	0	0
1	ATCTAACGTGACCCA	T61C,G208C,A315AT,A876G	246	229	7	4	1	4	0	0	0	0	0	0	0	0	0	0	0	1	0	0	0	0	0	0	0	0	0	0	0	0	0	0	0	0	0	0	0	0	0	0	0	0	0	0	0	0	0
1	ATCTACATAAGATAA	T306A,T380A,TC553T,G742A,G1028T	1124	241	842	10	1	2	1	17	0	0	0	0	0	0	0	4	0	0	0	0	0	0	0	0	0	4	0	0	0	0	0	0	0	0	0	0	0	0	0	0	0	0	0	0	0	0	0
1	ATCTACGTTTGCTCG	C84T,G279A,T355C,T382A,A511T,A573T,G586A,G602A,T605C,G863A,C909T,T1137A,T1160C	979	810	40	37	23	17	0	33	0	0	0	0	0	0	0	9	0	2	0	0	0	0	0	0	0	0	0	0	0	1	0	0	0	0	0	0	0	0	0	0	0	0	0	0	0	0	0
1	ATCTAGACAACCTTA	G276T,G665A,C786T,T1158A	852	635	98	22	70	11	0	4	0	1	0	0	0	0	0	0	0	0	0	0	0	0	0	0	0	0	0	0	0	3	0	0	0	0	1	0	0	0	0	0	0	0	0	0	0	0	0
1	ATCTAGAGTGTATTA	AG229A,C301T,C310A,G629T,T651A,G681A,A800T,C917T,G974A,T1023C,C1144T,G1231A	346	303	8	14	0	15	0	0	0	1	0	0	0	0	0	0	1	1	0	0	0	0	0	0	0	0	0	0	0	0	0	0	0	0	0	0	0	0	0	0	0	0	0	0	0	0	0
1	ATCTAGCGCTAGAGG	G54A,T268C,T297C,G327A,C403A,T404A,G406A,T416C,C462A,T489A,A739T,G1015A,T1050A,C1241T	514	391	71	11	9	7	0	22	0	0	0	0	0	0	0	2	0	0	0	0	0	0	0	0	0	0	0	0	0	0	0	0	0	0	0	0	0	0	0	0	0	0	0	0	0	0	0
1	ATCTAGGAAATTGGA	T56C,CTCT149C,G418A,T541A,G754A,G1231T,A1253G	324	226	26	26	6	11	1	0	0	0	1	0	0	0	0	2	0	0	0	0	0	0	0	0	0	0	0	0	0	2	0	0	0	0	0	0	0	0	0	0	0	18	0	0	0	0	0
1	ATCTAGGGCAAATGT	T123C,C175A,C453T,T632A,G697A,G736A,A1139G,A1227T	1428	1261	42	20	35	38	3	1	0	0	1	0	0	0	0	11	1	0	0	0	0	1	0	0	0	0	0	0	0	0	0	0	0	0	0	0	0	0	0	0	0	0	0	0	0	0	0
1	ATCTAGTGGGCATGG	T139A,G803T,G833A,A1058G,T1184C,C1219G,C1223A	170	135	6	20	2	3	0	0	0	0	0	0	0	0	0	1	0	0	0	0	0	0	0	0	0	0	0	0	0	0	0	0	0	0	0	0	0	0	0	0	0	0	0	0	0	0	0
1	ATCTATCGGTCAGCA	A52T,T95C,T123C,C173T,G240T,A791G,GT868G,G883A,T934C,G1180T	1853	1607	51	60	50	52	2	0	0	1	2	0	0	0	0	14	1	0	0	0	0	0	0	0	0	0	0	0	0	2	0	0	0	0	0	0	0	0	0	0	0	0	0	0	0	0	0
1	ATCTATCTCTAGGGT	G58A,C67T,AC125A,C173A,G235C,T628A,C750T,C917T	1326	1148	83	18	21	27	0	3	0	0	0	0	0	0	0	12	0	2	0	0	0	0	0	0	0	0	0	0	0	0	0	0	0	0	0	0	0	0	0	0	0	0	0	0	0	0	0
1	ATCTATTAACCTGAT	C114A,G179A,G291A,C443T,A563G,T640A,T1126C	536	445	56	12	6	9	0	2	0	0	0	0	0	0	0	3	0	1	0	0	0	0	0	0	0	0	0	0	0	0	0	0	0	0	0	0	0	0	0	0	0	0	0	0	0	0	0
1	ATCTCAACGTCGTAC	C200T,A444G	275	223	34	4	2	7	1	0	0	0	0	0	0	0	0	4	0	0	0	0	0	0	0	0	0	0	0	0	0	0	0	0	0	0	0	0	0	0	0	0	0	0	0	0	0	0	0
1	ATCTCACGGCGGATA	G193A,G253A,A385G,T409C,C554T,A625T,A866G,T991G,T1198C	1365	1093	159	15	17	57	0	0	0	1	1	0	0	0	0	13	0	0	0	0	0	0	0	1	0	0	0	0	0	0	0	0	0	2	0	0	0	0	0	0	0	0	0	0	0	0	0
1	ATCTCCTGTGTAGTG	A69G,T95C,G406A,T489G,C717T,T731A,TG1184T	1246	955	94	24	77	45	4	7	0	0	0	0	0	0	0	19	0	0	0	0	0	0	0	0	0	0	0	0	0	0	0	0	0	0	0	0	0	0	0	0	0	0	0	0	0	0	0
1	ATCTCGTCGAACCAT	A243G,A339T,A411T,C566A,A654G,A656T,T891A,C998A,A1095T,A1179T	1204	1120	40	24	0	10	0	2	0	0	0	0	0	0	0	0	0	0	0	0	0	0	0	0	0	0	0	0	0	0	0	0	0	1	0	0	0	0	0	0	0	0	0	0	0	0	0
1	ATCTCGTCGGATCCC	G214C,G230A,A480G,T578A	1850	1450	204	44	35	72	0	6	0	1	0	0	0	0	0	19	0	0	0	0	0	0	0	0	0	1	0	0	0	0	0	0	0	0	0	0	0	0	0	0	0	0	0	0	3	0	0
1	ATCTCGTTACGGTTC	CT10C,A101G,A192G,A385T,C683A,T896C,T955C,T1004G,CA1241C	1496	1184	183	14	38	37	0	1	0	0	0	0	0	0	0	27	0	3	0	0	0	0	0	0	0	1	0	0	0	1	0	0	0	0	0	0	0	0	0	0	0	0	0	0	0	0	0
1	ATCTCTGCCCATCTG	C50G,C104T,C111G,C669T,C691A,T957A,T975G,G1067A	854	563	178	39	25	31	10	2	0	0	2	0	0	0	0	0	0	0	0	0	0	0	0	0	0	0	0	0	0	0	0	0	0	1	1	0	0	0	0	0	0	0	0	0	0	0	0
1	ATCTCTGCTGGATCA	T80C,G277T,G420A,G423A,T578G,G629T,T632G,G685T,C712A,G742T,A783G,C1090G	697	377	249	37	1	24	0	3	0	0	0	0	0	0	0	2	0	0	0	0	0	0	0	0	0	0	0	0	0	0	0	0	0	0	0	0	0	0	0	0	0	0	0	0	0	0	0
1	ATCTGAAGCCTGTAA	T66G,A119G,C751A,C931T,T966A	1111	916	85	29	20	47	0	1	0	0	1	0	0	0	0	2	1	0	0	0	0	0	0	0	0	0	0	0	0	0	0	0	0	1	0	0	0	0	0	0	0	0	0	0	0	0	0
1	ATCTGAGCTCAGTCT	T177A,G211C,A227G,A238T,G276A,A401G,C486A,C523A,T620C,T659A,T714A,A783T,TG818T,T1106C,GC1113G,T1202A	808	659	81	20	3	26	0	1	0	0	0	0	0	0	0	13	0	0	0	0	0	0	0	0	0	0	0	0	0	0	0	0	0	0	0	0	0	0	0	0	0	0	0	0	1	0	0
1	ATCTGATAGAAGGCT	A117T,A185G,G186A,T204G,T345C,TC367T,A385T,A411T,C593A,A637C,T670A,TG837T,C859T,A981T,C1003A,T1047C,C1052G,G1130A,T1258A	146	132	9	0	0	0	0	0	0	0	0	0	0	0	0	5	0	0	0	0	0	0	0	0	0	0	0	0	0	0	0	0	0	0	0	0	0	0	0	0	0	0	0	0	0	0	0
1	ATCTGATCGTAGCCC	TG19T,C813T,T818A,T922A,A1044T	1653	1401	122	34	33	27	0	8	0	1	2	0	0	0	0	13	0	0	0	0	0	0	0	0	0	0	0	0	0	0	0	0	0	3	0	0	0	0	0	0	0	0	0	0	0	0	0
1	ATCTGATGCAAAGGA	TG19T,C129G,C592T,TG599T,A604G,T628C,T900C,T966A,A981T	1126	887	105	38	25	39	2	3	0	0	2	0	0	0	0	3	0	2	0	0	0	1	0	0	0	0	0	0	0	1	0	0	0	2	0	0	0	0	0	0	0	0	0	0	0	0	0
1	ATCTGCCAGAACCTT	A216T,C524A,C547T,C1070T	995	841	48	21	11	31	1	1	0	1	0	0	0	0	0	2	0	0	0	0	0	0	0	0	0	0	0	0	0	0	0	0	0	0	0	0	0	0	0	0	0	0	0	0	0	0	0
1	ATCTGCCATCAATGG	C68T,G413T,A429G,T632C,T744C,T902C,C913T	495	18	399	5	2	0	0	0	0	0	0	0	0	0	0	0	0	0	0	0	0	0	0	0	0	0	0	0	0	0	0	0	0	0	0	0	0	0	0	0	0	0	0	0	0	0	0
1	ATCTGCCATTAGCTT	T28A,CT167C,A258G,G490T,C570A,C807T,A874G,T1023C,T1160A,G1244T	992	766	53	25	68	42	13	2	0	0	1	0	0	0	0	9	0	0	0	0	0	0	0	0	0	0	0	0	0	8	0	0	0	0	0	0	0	0	0	0	0	0	0	0	0	0	0
1	ATCTGCGAGTATAAA	A59G,T142C,A414T,G427T,T459C,A817G,A821G,T1158A	1018	899	29	14	9	39	0	1	0	0	0	0	0	0	0	11	0	2	0	0	0	0	0	0	0	5	0	0	0	1	0	0	0	0	0	0	0	0	0	0	0	0	0	0	0	0	0
1	ATCTGCTCCTCACTT	G77A,T165A,A339T,A474T,G872A,C994A,G1102A,T1154A,C1175T,C1241A	2161	61	1814	3	265	4	7	0	0	0	1	0	0	0	0	0	0	0	0	0	0	0	0	0	0	0	0	0	0	2	0	0	0	0	0	0	0	0	0	0	0	0	0	0	0	0	0
1	ATCTGGGATTGGGTT	T61A,C130A,A904T,T1010A,GC1113G,A1166G	2092	1609	354	19	38	18	0	22	0	3	0	0	0	0	0	19	0	0	0	0	0	0	0	0	0	0	0	0	0	0	0	0	0	0	0	0	0	0	0	0	0	0	0	0	0	0	0
1	ATCTGGTGACTATTC	GC81G,A117T,T139C,G600A,T620A,T659TG,T922A,T1050A,T1085C	484	321	45	19	4	90	0	0	0	0	0	0	0	0	0	0	0	0	0	0	0	0	0	0	0	0	0	0	0	0	0	0	0	0	0	0	0	0	0	0	0	0	0	0	2	0	0
1	ATCTGTATGGTACTA	C47T,C112A,A202G,A259C,G361A,C368A,T432C,CT631C,C755A,G808A,C927T,C942T,A988G,A1226G	624	527	42	7	9	30	0	1	0	0	0	0	0	0	0	3	0	0	0	0	0	0	0	0	0	0	0	0	0	0	0	0	0	1	0	0	0	0	0	0	0	0	0	0	0	0	0
1	ATCTGTGAATACGGA	A26T,T61A,C149A,T177C,G342A,T357A,G362A,C375T,G419A,C433T,T445A,C525A,A575T,T706C,T718A,C755A,A866G,C946T,G958A	2319	1981	64	31	126	76	7	1	0	1	0	0	0	0	0	17	1	0	0	0	0	0	0	0	0	0	0	0	0	0	0	0	0	0	0	0	0	0	0	0	0	0	0	0	0	0	0
1	ATCTGTTCTCTATGA	C454T,C557T,T584C,C807T,A1181G	808	655	63	27	24	19	0	4	0	1	0	0	0	0	0	6	0	0	0	0	0	0	0	0	0	0	0	0	0	0	0	0	0	0	0	0	0	0	0	0	0	0	0	0	0	0	0
1	ATCTTAAATGGCAGA	C72A,T168A,G492T,C496T,C501T,T514A,A530G,G681A,T744A,G753C,A779G,G1006T,T1014A,A1238G	4535	55	4443	0	14	0	0	0	0	0	0	0	0	0	0	0	0	0	0	0	0	1	0	0	0	1	0	0	0	0	0	0	0	0	0	0	0	0	0	0	0	0	0	0	0	0	0
1	ATCTTACACCTTCTT	T57C,T147A,A192T,G246A,GT277G,G481A,G558C,A817C,G1048A,G1083A,C1114G,C1164T,C1200T	296	234	15	11	4	26	0	0	0	0	0	0	0	0	0	4	0	0	0	0	0	0	0	0	0	0	0	0	0	0	0	0	0	0	0	0	0	1	0	0	0	0	0	0	0	0	0
1	ATCTTACGATTGTAC	T57A,A102G,C226T,G309A,G342T,G358A,C449T,G614T,C616T,T1012A,G1083C,T1106A	2141	1864	160	13	37	10	0	18	0	0	1	0	0	0	0	28	1	2	0	0	0	0	0	1	0	0	0	0	0	0	0	0	0	0	0	0	0	0	0	0	0	0	0	0	0	0	0
1	ATCTTCACACATGGC	A26T,T61C,C99T,T213C,G252T,A259G,T306C,C310T,G327C,C365T,T407A,A450T,C496A,T578A,T599A,T651A,G686A,T696C,G826T,G860A,T999C,T1080C,A1095T,G1173T	905	823	20	40	4	1	0	0	0	0	0	0	0	0	0	0	0	5	0	0	0	0	0	0	0	0	0	0	0	0	0	0	0	8	0	0	0	0	0	0	0	0	0	0	0	0	0
1	ATCTTCAGACACAAT	C39T,C84T,G264T,T306A,C435T,T463A,T503C,G629A,G657T,A866T,T963C,T1092C,G1141A,T1154A	1900	1028	719	67	0	63	0	0	0	1	0	0	0	0	0	6	0	1	1	0	0	0	0	0	0	2	0	0	0	1	0	0	0	0	0	0	0	0	0	0	0	0	0	0	2	0	0
1	ATCTTCCCTTAGATC	A398G,G521A,T536C,T611C,A723G,C738T,C750T,C806A,G890A,T959A,A1118G,T1184C	1066	620	85	35	2	5	0	3	0	0	0	0	0	0	0	17	0	0	0	0	0	0	0	0	0	282	0	0	0	0	0	0	0	0	0	0	0	0	0	0	0	0	0	0	0	0	0
1	ATCTTCTGACTATTA	A202T,T381A,C391A,C704G,G764A	449	301	113	20	0	7	0	3	0	0	0	0	0	0	0	3	0	2	0	0	0	0	0	0	0	0	0	0	0	0	0	0	0	0	0	0	0	0	0	0	0	0	0	0	0	0	0
1	ATCTTGTTATATCGA	T123A,TG213T,A251T,A258T,A294T,A497T,C857T,T1030C	581	234	107	43	6	173	2	0	0	0	0	0	0	0	0	3	0	0	0	0	0	1	0	0	0	0	0	0	0	0	0	0	0	0	0	0	0	0	0	0	0	0	0	0	0	0	0
1	ATCTTTCGCTTCAAC	G70T,TC224T,G660C,C992A,C998A,G1162A	1640	1142	128	19	274	42	4	4	0	0	0	0	0	0	0	6	0	0	0	0	0	0	0	0	0	0	0	0	0	1	0	0	0	0	0	0	0	0	0	0	0	0	0	0	0	0	0
1	ATCTTTGGCGACGTC	G21A,C171T,T318A,T325C,G406A,C556T,A656G,TTC936T,C1037A,T1121C,A1247T	5040	4638	242	26	0	20	0	13	0	0	1	0	0	0	0	55	3	0	0	0	0	0	0	0	0	1	0	0	0	0	0	0	0	1	0	0	0	0	0	0	0	0	0	0	2	0	0
1	ATGAAACTGGAGATC	A86T,C174A,A260T,T274C,CT320C,T425C,A476G,C624T,C655G,A671G,C673G,C864T,C925A,T1047C,C1052T,C1114T	1561	881	48	37	2	548	1	3	0	0	0	0	0	0	0	14	0	1	0	0	0	0	0	0	0	3	0	0	0	0	0	0	0	0	0	0	0	0	0	0	0	0	0	0	6	0	0
1	ATGAAAGGTTTTAAA	C31A,T483C,C522G,G630A,A721G,C940T,A968C,G1057A,C1105T,T1126G,G1261A	698	533	40	22	9	70	0	4	0	0	0	0	0	0	0	6	0	0	0	0	0	0	0	0	0	0	0	0	0	0	0	0	0	3	0	0	0	0	0	0	0	0	0	0	0	0	0
1	ATGAAATAAATCGCC	T168A,G215C,G420A,A533G,A680G,C693A,T865A,A898G,T1224A	591	496	15	23	8	16	0	23	0	0	1	0	0	0	0	0	0	0	0	0	0	0	0	0	0	0	0	0	0	0	0	0	0	0	0	0	0	0	0	0	0	0	0	0	0	0	0
1	ATGAAATACTTGTTG	G55A,T139C,C161A,C311T,C368T,C461CCT,T494C,G521A,T536A,G621T,G687A,T718A,T748A,A776G,AG779A,C1003G,T1160C	535	350	146	23	3	1	1	5	0	0	0	0	0	0	0	0	0	0	0	0	0	0	0	0	0	2	0	0	0	0	0	0	0	0	0	0	0	0	0	0	0	0	0	0	0	0	0
1	ATGAACGCACACCAA	T153C,GA241G,T302C,G361A,T571G,G588A,T714A,G720T,A728G,G841A,T937A,TA1071T,C1116G,A1179C	387	275	63	9	1	2	0	14	0	0	0	0	0	0	0	12	0	2	0	0	0	0	0	0	0	0	0	0	0	0	0	0	0	0	0	0	0	0	0	0	0	0	0	0	3	0	0
1	ATGAACGCAGGTAAT	T12A,TG19T,T57C,T297C,G362A,A575G,C717A,T985C,G1040T,C1065A	140	0	10	36	0	2	1	0	0	0	0	0	0	0	0	0	0	0	0	0	0	0	0	0	0	0	0	0	0	3	0	0	0	3	0	0	0	0	0	0	0	0	0	0	0	0	0
1	ATGAAGTTGTAGTGC	A294T,A580G,C692A,A723T,C925G,T956A,T1251C	1847	1130	124	36	450	45	32	3	0	0	0	0	0	0	0	0	2	3	0	0	0	0	0	0	0	1	0	0	0	6	0	0	0	0	0	0	0	0	0	0	0	0	0	0	3	0	0
1	ATGAATGGACCGGCA	G107T,G178A,A185G,G240T,A308G,T483A,G581A,A610G,A698T,T1071C,T1160A	2063	1801	97	27	24	10	1	8	0	0	1	0	0	0	0	76	0	2	0	0	0	0	0	0	0	0	0	0	0	0	0	0	0	0	0	0	0	0	0	0	0	0	0	0	0	0	0
1	ATGAATTAATCGGGA	T392C,G487C,T620C,C679T,A848G	345	230	60	9	25	4	3	0	0	0	0	0	0	0	0	3	0	0	0	0	0	0	0	0	0	3	0	0	0	0	0	0	0	1	0	0	0	0	0	0	0	0	0	0	0	0	0
1	ATGACAGCTTGGTAA	T61A,TG177T,A192G,A234T,A251T,A260C,G622A,GC677G,C690T,A788T,C997T,C1123A,A1134T,A1139T	1282	917	164	19	131	31	5	2	0	0	1	0	0	0	0	0	0	2	0	0	0	0	0	1	0	0	0	0	0	0	0	0	0	0	0	0	0	0	0	0	0	0	0	0	0	0	0
1	ATGACCACACGATGA	T150A,G231A,A242G,T297A,T333A,G431A,TA561T,C738G,C949T,T1014A,C1124A	2528	1277	1174	5	9	9	1	17	0	0	1	0	0	0	0	19	1	0	0	0	0	0	0	0	0	1	0	0	0	0	0	0	0	2	0	0	0	0	0	0	0	0	1	0	0	0	0
1	ATGACCATTAAGCAT	C35A,A308G,G408A,A608T,G763A	842	723	52	24	12	13	0	1	0	0	0	0	0	0	0	4	3	1	0	0	0	0	0	1	0	1	0	0	0	0	0	0	0	1	0	0	0	0	0	0	0	0	0	0	0	0	0
1	ATGACCTCTAGTAAA	T61C,C435A,TC553T,C623T,T632C,G663A,C713A,T928C,T1224C	390	282	38	7	53	6	0	2	0	0	0	0	0	0	0	0	0	0	0	0	0	0	0	0	0	0	0	0	0	1	0	0	0	0	0	0	0	0	0	0	0	0	0	0	0	0	0
1	ATGACCTTGCTTACT	C695A	1429	1173	98	29	69	33	1	6	0	0	4	0	0	0	0	0	4	1	0	0	0	1	0	0	0	1	0	0	0	0	0	0	0	0	1	0	0	0	0	0	0	0	0	0	0	0	0
1	ATGACGACTAGGCGG	A59G,C172A,T319C,T503A,C672T,T1004C,T1014A,T1055C,G1093T,C1147T,C1211T	2878	2450	309	28	23	4	1	14	0	0	0	0	0	0	0	28	0	4	0	0	0	0	0	0	0	0	0	0	0	2	0	0	0	0	0	0	0	0	0	0	0	0	0	0	0	0	0
1	ATGACGGTATTAAGC	C85T,A101T,A136T,G230T,G352A,G558A,C619A,TG659T,GGA772G,T1224A	562	504	22	16	4	14	0	0	0	0	0	0	0	0	0	0	0	0	0	0	0	0	0	0	0	0	0	0	0	0	0	0	0	0	0	0	0	0	0	0	0	0	0	0	0	0	0
1	ATGACTCCTTAGTCA	A26T,T463A,A574G,C713T,A816T,TG824T	1092	826	112	20	63	34	2	3	0	1	0	0	0	0	0	15	0	3	0	0	0	0	0	0	0	0	0	0	0	0	0	0	0	1	0	0	0	0	0	0	0	0	0	0	2	0	0
1	ATGACTTCGGATTAA	G42A,T156C,G253A,G361A,A398T,G581A,A671G,A723G,G724T,A817G,T1008C	1333	1127	63	5	17	14	1	6	0	0	0	0	0	0	0	74	0	0	0	0	0	0	0	0	0	4	0	0	0	0	0	0	0	0	0	0	0	0	0	0	0	0	0	0	0	0	0
1	ATGAGCATGGTAGCG	T53C,G212A,A259G,T357A,A376G,G406T,A608G,G630A,A800G,C880T,C917T,G1088A	1591	647	226	41	564	31	27	6	0	0	0	0	0	0	0	16	0	0	0	0	0	0	0	0	0	1	0	0	0	7	0	0	0	1	0	0	0	0	0	0	0	0	0	0	0	0	0
1	ATGAGCCACAGTCTA	T381A,T407A,G708A,G785T,A848T	877	699	82	24	29	19	1	4	0	0	0	0	0	0	0	10	0	1	0	0	0	1	0	0	0	0	0	0	0	0	0	0	0	0	0	0	0	0	0	0	0	0	0	0	0	0	0
1	ATGAGCGAGGGCTCC	T32C,C41A,A102G,T262C,T426C,A576T,C609G	1041	862	96	28	12	23	2	1	0	0	0	0	0	0	0	4	1	0	0	0	0	0	0	0	0	0	0	0	0	0	0	0	0	1	0	0	0	0	0	0	0	0	0	0	0	0	0
1	ATGAGCTCAGAGTGC	A102C,G107T,T142C,T159A,T316G,A353G,T355A,G758A,G810T,G1022A,G1040A	659	66	27	53	2	42	1	1	0	0	0	0	0	0	0	1	0	0	0	0	0	0	323	0	0	0	0	0	0	2	0	0	0	1	0	0	0	0	0	0	0	0	0	119	0	0	0
1	ATGAGGATGGGCAGT	T61C,T66A,G232A,G266A,T296A,C486A,G549T,C679A,C750A,A776G,T1251C	1911	1434	92	19	18	46	0	1	0	0	1	0	0	0	0	19	0	3	249	0	0	0	0	1	0	0	0	0	0	0	0	0	0	2	0	0	0	0	0	0	0	0	0	0	1	0	0
1	ATGAGGCTTGAAGAG	G62T,C138A,G208A,A227T,A398G,A574T,C652T,A844G,T993A,A1100T,C1115T,G1162T,T1206C,C1212T	385	305	56	8	2	12	0	0	0	0	0	0	0	0	0	0	0	1	0	0	0	0	0	0	0	0	0	0	0	0	0	0	0	0	0	0	0	0	0	0	0	0	0	0	0	0	0
1	ATGAGTAACATCATG	A185G,C447G,G479C,C496T,C767T,A1149G,A1167C,G1203A	786	650	78	24	6	11	0	2	0	0	0	0	0	0	0	9	0	0	0	0	0	0	0	0	0	0	0	0	0	0	0	0	0	0	0	0	0	0	0	0	0	0	0	0	0	0	0
1	ATGAGTAGTTTGATT	T142C,T357A,A505C,A791G,C812T,G830T,A964G	494	402	41	11	11	21	0	3	0	1	0	0	0	0	0	1	0	0	0	0	0	0	0	0	0	2	0	0	0	0	0	0	0	0	0	0	0	0	0	0	0	0	0	0	0	0	0
1	ATGAGTGATCGACAT	C389T,G495A,T546A,T651A,G757T,G763A,C929T,T978A,G1042A,T1060C	1873	1704	58	46	13	30	2	3	0	0	1	0	0	0	0	0	0	0	0	0	0	0	0	0	0	0	0	0	0	0	0	0	0	4	0	0	0	0	0	0	0	0	0	0	1	0	0
1	ATGAGTTGTCTGACA	A89T,C99T,A221G,G253T,C300T,T390C,T514C,T568A,A573T,G629T,G765C,G1088A,GC1113G,T1152A,A1179T,A1253G	447	374	11	16	3	26	0	3	0	0	0	0	0	0	0	7	0	0	0	0	0	0	0	0	0	0	0	0	0	0	0	0	0	0	0	0	0	0	0	0	0	0	0	0	1	0	0
1	ATGATAGATCAGCGC	T283C,A370G,T489C,T914A,T961C,C1104T,G1201A	1215	1039	74	33	9	29	1	2	0	2	0	0	0	0	0	10	1	0	0	0	0	0	0	0	0	1	0	0	0	1	0	0	0	0	0	0	0	0	0	0	0	0	0	0	0	0	0
1	ATGATAGGCGTATGG	C167T,C438A,TA561T,T590A,T676A,T696A,C786T,G1061A	852	598	41	23	146	15	7	4	0	0	1	0	0	0	0	1	1	1	0	0	0	0	0	0	0	0	0	0	0	5	0	0	0	0	0	0	0	0	0	0	0	0	0	0	0	0	0
1	ATGATATTTTTTTGG	G81A,C126T,T147C,TG177T,T255G,G406T,C439T,G543A,C648T,G982A,G1066A,G1130T,C1165A,C1197A,T1204A,A1232T	237	187	10	6	15	2	0	0	0	0	0	0	0	0	0	0	0	0	0	0	0	0	0	0	0	0	0	0	0	0	0	0	0	0	0	16	0	0	0	0	0	0	0	0	0	0	0
1	ATGATCCTCGGACAT	A497G,C554T,G588A,T674C,A721T,G740A,G867T,A898T,A1039T,C1070A	362	12	14	28	0	293	0	0	0	0	0	0	0	0	0	0	0	1	0	0	0	0	0	0	0	0	0	0	0	0	0	0	0	9	0	0	0	0	0	0	0	0	0	0	0	0	0
1	ATGATCTCACTGTAA	C35A,T142C,T213C,A336AG,T382A,C468CTA,T491A,G531A,C879T,T895A,C913T,T987C	796	687	29	11	18	33	2	0	0	0	2	0	0	0	0	8	0	0	0	0	0	0	0	1	0	0	0	0	0	0	0	0	0	0	0	0	0	0	0	0	0	0	0	0	0	0	0
1	ATGATGCACAGCGGG	T390A,A444G,T541G,A866T,A901T,A968T	1430	1142	150	29	46	31	4	0	0	1	0	0	0	0	0	11	1	1	0	0	0	0	0	0	0	1	0	0	0	2	0	0	0	0	0	0	0	0	0	0	0	0	0	0	1	0	0
1	ATGATGCCTGAATAG	A401G,G595T,T635C,C645T,C815T,TG881T	1130	822	155	20	71	30	7	4	0	1	0	0	0	0	0	5	0	3	0	0	0	2	0	0	0	1	0	0	0	0	0	0	0	0	0	0	0	0	0	0	0	0	1	0	0	0	0
1	ATGATGGAACTTTTG	C313A,A341T,A644T,C691A	1472	1195	102	26	92	28	3	3	0	0	1	0	0	0	0	0	0	1	0	0	0	1	0	0	0	0	0	0	0	5	0	0	0	0	0	0	0	0	0	0	0	0	0	0	0	0	0
1	ATGATGGTAGGTTCG	C396T,G629T,G677A,C1016A,G1113T,G1119A	3054	2321	531	7	50	19	0	21	0	0	2	0	0	0	0	92	1	1	0	0	0	0	0	0	0	1	0	0	0	1	0	0	0	0	0	0	0	0	0	0	0	0	0	0	0	0	0
1	ATGATTCATTAGTTA	C37T,G100A,T578A,G1153C	927	777	81	25	15	9	0	5	0	0	1	0	0	0	0	3	0	1	0	0	0	1	0	0	0	0	0	0	0	1	0	0	0	0	0	0	0	0	0	0	0	0	0	0	0	0	0
1	ATGATTTTCGACCTT	A128G,T392C,A444G,A603T,A855T,GC1143G	1384	1026	175	33	61	40	5	5	0	0	0	0	0	0	0	19	2	1	0	0	0	0	0	3	0	1	0	0	0	0	0	0	0	4	0	0	0	0	0	0	0	0	0	0	0	0	0
1	ATGCAAACCTTAAAG	G24A,T255A,C589A,G596T,T605A,G621A,A654G,A698G,C927A,A1118G,C1151A	406	346	36	5	8	1	0	3	0	0	0	0	0	0	0	0	0	0	0	0	0	0	0	0	0	0	0	0	0	0	0	0	0	0	0	0	0	0	0	0	0	0	0	0	0	0	0
1	ATGCAAAGATCGTAG	T147A,T1160A	607	508	44	21	8	15	0	0	0	0	0	0	0	0	0	5	0	1	0	0	0	1	0	0	0	0	0	0	0	0	0	0	0	0	0	0	0	0	0	0	0	0	0	0	0	0	0
1	ATGCAACAAGTGTAC	C50A,G77A,T105A,C149A,C184T,A229G,T409C,C593T,C924G,A1139G,A1167G	1085	900	46	23	74	20	1	0	0	0	0	0	0	0	0	7	2	1	0	0	0	0	0	0	0	0	0	0	0	1	0	0	0	1	0	0	0	0	0	0	0	0	0	0	0	0	0
1	ATGCAACGGGTACTT	C35A,T164A,T325A,C435T,A482T,G520A,C683T,A799G,G811A,T955A,C1037A,G1073A,A1098T,AGG1110A,C1196T	1692	1390	154	18	63	3	0	12	0	0	1	0	0	0	0	32	1	0	0	0	0	0	0	0	0	1	0	0	0	2	0	0	0	0	0	0	0	0	0	0	0	0	0	0	0	0	0
1	ATGCAACGGTCAGA	A86T,T164A,T204C,C369A,C424G,A482T,C556T,T569A,C609A,T649C,T696A,A840G,T869C,G885T,C984T,T1050C,A1058T,A1100G,A1118T	555	311	9	14	1	197	0	0	0	0	0	0	0	0	0	9	0	0	0	0	0	0	0	0	0	0	0	0	0	0	0	0	0	0	0	0	0	0	0	0	0	0	0	0	0	0	0
1	ATGCAATAAAGTACG	C37T,G230T	650	544	41	24	10	11	0	3	0	0	0	0	0	0	0	11	0	0	1	0	0	1	0	0	0	0	0	0	0	1	0	0	0	0	0	0	0	0	0	0	0	0	0	0	0	0	0
1	ATGCAATATCCGGAA	A136T,A243G,A497G,G531T,GC687G,C986A,G1135T	1115	955	58	46	20	18	0	3	0	0	0	0	0	0	0	1	1	1	0	0	0	0	0	0	0	2	0	0	0	0	0	0	0	0	0	0	0	0	0	0	0	0	0	0	0	0	0
[truncated: 17,044 more rows]
[truncated: 61 more columns]
