# Supplementary material for: High-throughput mutagenesis identifies mutations and RNA-binding proteins controlling CD19 splicing and CART-19 therapy resistance
Source: Nat Commun. 2022 Sep 22;13:5570. doi: 10.1038/s41467-022-31818-y (PMC9500061; doi:10.1038/s41467-022-31818-y)
Supplement: Supplementary file 5 — Supplementary Data 2 [file 41467_2022_31818_MOESM5_ESM.xlsx]

## Sheet: Legend
Supplementary Data 2. List of detected isoforms from the CD19 minigene. A total of 101 isoforms reached a relative frequency of at least 5% in at least two minigene variants, including the five major isoforms inclusion, skipping, intron2-retention, alt-exon2 and alt-exon3 (>1% in WT) as well as 96 cryptic isoforms. For each isoform, the assigned name or number is shown together with the isoform s…

## Sheet: Suppl Data 2
name / number	isoform specification	# potential PTCs	reading frame	coding potential	average frequency	maximal frequency	mutation(s)	prevalence	coordinates (hg38)
inclusion	(219 475)(743 1040)	0	in frame	coding	0.637109	0.981395
skipping	(219 1040)	0	in frame	coding	0.173657	0.992908
intron2 retention	(219 475)	3	out of frame	non-coding	0.0485644	0.82672
alt-exon2	(219 657)(743 1040)	2	out of frame	non-coding	0.0308514	0.825871
alt-exon3	(219 475)(743 1073)	0	in frame	coding	0.0477398	0.958647
1	(219 1005)	4	out of frame	non-coding	0.00150176	0.90752	T1004A	0.824561	chr16:28932874
2	(219 477)(743 1040)	4	out of frame	non-coding	0.00234244	0.905183	G475T;G475A	0.526749;0.303872	chr16:28932345;chr16:28932345
3	(219 657)(743 1073)	2	out of frame	non-coding	0.00299912	0.901051
4	(212 475)(743 1040)	7	out of frame	non-coding	0.0034922	0.9	G219A	0.390508	chr16:28932089
5	(219 475)(826 1073)	3	out of frame	non-coding	0.00017874	0.888476
6	(223 1045)	4	out of frame	non-coding	0.000538635	0.866061	AG1039A	0.642857	chr16:28932909
7	(219 475)(743 1027)	1	out of frame	non-coding	0.00142659	0.831828	T1026A	0.863636	chr16:28932896
8	(219 475)(548 1040)	0	in frame	coding	0.00152228	0.823054	G549T	0.421053	chr16:28932419
9	(219 475)(747 1045)	4	out of frame	non-coding	0.00223237	0.813993	AG1039A	0.839862	chr16:28932909
10	(219 475)(743 1028)	0	in frame	coding	0.00140562	0.79771	G1027A	0.875	chr16:28932897
11	(219 475)(826 1040)	4	out of frame	non-coding	0.00192313	0.794118	A827T	0.931818	chr16:28932697
12	(219 475)(743 1041)	4	out of frame	non-coding	0.000643136	0.786885	G1040A	0.904762	chr16:28932910
13	(219 1028)	0	in frame	coding	0.00028431	0.786811	G1027A	0.333333	chr16:28932897
14	(219 1027)	1	out of frame	non-coding	0.000340122	0.785714
15	(219 475)(745 1076)	3	out of frame	non-coding	0.000148813	0.755372	TG1075T	0.333333	chr16:28932945
16	(218 475)(743 1040)	7	out of frame	non-coding	0.00012022	0.752381	AG217A	1	chr16:28932087
17	(219 1006)	1	out of frame	non-coding	0.000448101	0.746718	G1005A	0.888889	chr16:28932875
18	(240 475)(743 1040)	0	in frame	coding	0.000158397	0.730183
19	(219 476)(743 1040)	7	out of frame	non-coding	0.000445314	0.723888	GA475G	1	chr16:28932345
20	(219 475)(868 1040)	5	out of frame	non-coding	0.00578673	0.710084
21	(219 475)(743 1021)	1	out of frame	non-coding	0.00101193	0.693509	T1020A	0.714286	chr16:28932890
22	(219 475)(535 657)(743 1040)	0	in frame	coding	0.000225164	0.677557	C535G	0.818182	chr16:28932405
23	(219 657)(826 1040)	2	in frame	non-coding	0.000302512	0.649886	A827T	0.386364	chr16:28932697
24	(219 657)(743 1021)	5	out of frame	non-coding	0.000101014	0.626386
25	(219 477)(743 1073)	4	out of frame	non-coding	0.000233523	0.626263
26	(219 475)(743 1162)	1	out of frame	non-coding	9.53883e-05	0.624553
27	(219 980)	0	in frame	coding	9.9351e-05	0.598917
28	(219 475)(804 1040)	1	out of frame	non-coding	0.000882971	0.575646	C806A	0.680556	chr16:28932676
29	(219 475)(743 1213)	0	out of frame	non-coding	0.000211994	0.555556
30	(219 475)(743 1067)	0	in frame	coding	0.000220001	0.54607	G1066A	0.424242	chr16:28932936
31	(219 475)(658 1040)	4	out of frame	non-coding	0.000176213	0.544728
32	(219 475)(743 1048)	1	out of frame	non-coding	0.000751608	0.534504	T1047A	0.774194	chr16:28932917
33	(219 1041)	4	out of frame	non-coding	0.000138339	0.501134
34	(219 475)(543 657)(743 1040)	5	out of frame	non-coding	0.000163573	0.497867
35	(219 475)(743 1022)	0	in frame	coding	8.96729e-05	0.485991
36	(219 475)(548 657)(743 1040)	2	out of frame	non-coding	0.000404059	0.484108	G549T	0.561404	chr16:28932419
37	(219 475)(743 1215)	1	out of frame	non-coding	0.000204229	0.475248	G1213T	0.360294	chr16:28933083
38	(219 475)(864 1040)	1	out of frame	non-coding	0.000157522	0.450867	C864G	1	chr16:28932734
39	(219 951)	4	out of frame	non-coding	0.000542812	0.42176	G950A	0.653061	chr16:28932820
40	(219 475)(743 1006)	1	out of frame	non-coding	0.000324415	0.41105	G1005A	0.777778	chr16:28932875
41	(219 657)(743 1027)	5	out of frame	non-coding	0.00015937	0.402174
42	(219 337)(408 657)(743 1040)	4	out of frame	non-coding	4.23758e-05	0.392344
43	(219 1029)	4	out of frame	non-coding	3.75621e-05	0.391473	TC651T	0.333333	chr16:28932521
44	(219 475)(743 1005)	4	out of frame	non-coding	0.000702577	0.386293	T1004A	0.666667	chr16:28932874
45	(219 475)(743 951)	4	out of frame	non-coding	0.000495261	0.378109	G950A	0.693878	chr16:28932820
46	(219 337)(406 657)(743 1040)	0	in frame	coding	6.43592e-05	0.373089
47	(219 1021)	1	out of frame	non-coding	0.000289959	0.364059
48	(219 475)(543 1040)	1	out of frame	non-coding	4.65539e-05	0.350649
49	(219 475)(585 715)(743 1040)	1	out of frame	non-coding	0.000205543	0.33414	TG714T	0.9	chr16:28932584
50	(219 475)(535 1040)	4	out of frame	non-coding	5.14174e-05	0.321138
51	(219 657)	7	out of frame	non-coding	0.00103741	0.288462
52	(219 475)(742 1039)	0	in frame	coding	6.27837e-05	0.284314
53	(219 657)(743 1041)	1	in frame	non-coding	3.95657e-05	0.274827
54	(215 475)(743 1040)	7	out of frame	non-coding	0.00010707	0.274194
55	(219 475)(508 657)(743 1040)	0	in frame	coding	8.00871e-05	0.261352
56	(216 655)(743 1040)	0	in frame	coding	8.6777e-05	0.25124	GA215G	0.411765	chr16:28932085
57	(219 475)(743 1221)	1	out of frame	non-coding	0.000164384	0.243902
58	(219 475)(842 1040)	0	in frame	coding	0.000183852	0.238683	G843T	0.565217	chr16:28932713
59	(219 657)(804 1040)	6	out of frame	non-coding	0.000151432	0.236641
60	(219 475)(743 1131)	2	out of frame	non-coding	5.8018e-05	0.233546
61	(219 475)(833 1040)	0	in frame	coding	6.43033e-05	0.230159
62	(219 657)(743 1028)	2	out of frame	non-coding	7.1342e-05	0.2265
63	(212 475)(743 1073)	6	out of frame	non-coding	0.000138437	0.223247
64	(219 475)(743 1130)	0	in frame	coding	5.56116e-05	0.20891
65	(219 475)(826 1048)	0	in frame	coding	3.04782e-05	0.208377
66	(219 657)(743 1048)	5	out of frame	non-coding	7.19801e-05	0.207006
67	(219 1018)	1	out of frame	non-coding	6.21203e-05	0.202411
68	(219 657)(842 1040)	3	out of frame	non-coding	3.5356e-05	0.198516	C583CT;A400C	0.5;0.333333	chr16:28932453;chr16:28932270
69	(219 657)(743 951)	1	in frame	non-coding	6.37009e-05	0.198212
70	(219 475)(646 1028)	4	out of frame	non-coding	0.000964594	0.176471
71	(218 950)	4	out of frame	non-coding	0.000346767	0.166667
72	(218 1014)	1	out of frame	non-coding	0.000512534	0.163462
73	(219 475)(648 997)	4	out of frame	non-coding	0.000162959	0.161017
74	(219 475)(585 715)	6	out of frame	non-coding	2.60499e-05	0.158879
75	(219 657)(743 1005)	1	in frame	non-coding	9.00261e-05	0.156379
76	(219 475)(899 1040)	1	in frame	non-coding	0.000124859	0.155323
77	(219 477)	9	out of frame	non-coding	0.000108711	0.151786
78	(219 475)(743 980)	0	in frame	coding	5.39753e-05	0.151405
79	(219 657)(868 1040)	3	in frame	non-coding	0.000366521	0.147348
80	(219 475)(565 1122)	1	out of frame	non-coding	0.000104478	0.141414
81	(219 657)(747 1045)	2	in frame	non-coding	7.64292e-05	0.131862
82	(212 475)	4	in frame	non-coding	5.39002e-05	0.13
83	(219 475)(720 1040)	1	out of frame	non-coding	7.0373e-05	0.128035	T201G	0.5	chr16:28932071
84	(219 475)(743 1045)	1	out of frame	non-coding	0.000114065	0.118544
85	(219 475)(646 1202)	1	out of frame	non-coding	0.000152929	0.115108
86	(215 1040)	4	out of frame	non-coding	4.04305e-05	0.114187
87	(219 475)(742 1014)	1	out of frame	non-coding	0.000850853	0.11215
88	(219 644)(743 1040)	4	out of frame	non-coding	3.89702e-05	0.100874	C619G	0.333333	chr16:28932489
89	(219 475)(542 1027)	1	out of frame	non-coding	0.000227011	0.0930233
90	(219 475)(743 1018)	1	out of frame	non-coding	2.88952e-05	0.0877404	T1018G	0.625	chr16:28932888
91	(219 337)(406 475)(743 1040)	7	out of frame	non-coding	1.95017e-05	0.0775316
92	(219 475)(743 1077)	3	out of frame	non-coding	2.37015e-05	0.0693182
93	(219 475)(493 1012)	0	in frame	coding	4.50042e-05	0.0653595
94	(219 475)(531 871)	4	out of frame	non-coding	9.91507e-05	0.0583333
95	(223 477)(743 1040)	7	out of frame	non-coding	3.13828e-05	0.0555556
96	(219 475)(678 1115)	1	out of frame	non-coding	0.000222487	0.0540037
