# Supplementary material for: High-throughput mutagenesis identifies mutations and RNA-binding proteins controlling CD19 splicing and CART-19 therapy resistance
Source: Nat Commun. 2022 Sep 22;13:5570. doi: 10.1038/s41467-022-31818-y (PMC9500061; doi:10.1038/s41467-022-31818-y)
Supplement: Supplementary file 6 — Supplementary Data 3 [file 41467_2022_31818_MOESM6_ESM.xlsx]

## Sheet: Legend
Supplementary Data 3. Single mutation effects predicted by the mathematical model. Worksheet “Mutation effects” provides the model estimates of splice isoform frequencies (in %) and average delta frequency (compared to WT) in replicates (rep) 1 and 2 in response to individual mutations (single nucleotide variants, SNV; insertions or deletions, INDEL) in NALM-6 cells. Notation G475T indicates that…

## Sheet: Mutation effects
mutation	type	region	frequency - rep 1	frequency - rep 2	isoform	average delta frequency	splicing-effective mutation
CT10C	INDEL	upstream region	7.59	14.71	(219 1040)	0.00437468	No
CT10C	INDEL	upstream region	2.58	4.57	(219 475)	0.00283346	No
CT10C	INDEL	upstream region	82.81	74.08	(219 475)(743 1040)	-0.00181314	No
CT10C	INDEL	upstream region	2.73	2.42	(219 475)(743 1073)	0.00116449	No
CT10C	INDEL	upstream region	2.46	1.89	(219 657)(743 1040)	0.000473034	No
CT10C	INDEL	upstream region	1.84	2.34	other	-0.00693252	No
C10CT	INDEL	upstream region	7.59	14.71	(219 1040)	0.00437468	No
C10CT	INDEL	upstream region	2.58	4.57	(219 475)	0.00283346	No
C10CT	INDEL	upstream region	82.81	74.08	(219 475)(743 1040)	-0.00181314	No
C10CT	INDEL	upstream region	2.73	2.42	(219 475)(743 1073)	0.00116449	No
C10CT	INDEL	upstream region	2.46	1.89	(219 657)(743 1040)	0.000473034	No
C10CT	INDEL	upstream region	1.84	2.34	other	-0.00693252	No
T11G	SNV	upstream region	7.59	14.71	(219 1040)	0.00437468	No
T11G	SNV	upstream region	2.58	4.57	(219 475)	0.00283346	No
T11G	SNV	upstream region	82.81	74.08	(219 475)(743 1040)	-0.00181314	No
T11G	SNV	upstream region	2.73	2.42	(219 475)(743 1073)	0.00116449	No
T11G	SNV	upstream region	2.46	1.89	(219 657)(743 1040)	0.000473034	No
T11G	SNV	upstream region	1.84	2.34	other	-0.00693252	No
T11C	SNV	upstream region	7.35	14.51	(219 1040)	0.00217468	No
T11C	SNV	upstream region	2.5	4.5	(219 475)	0.00208346	No
T11C	SNV	upstream region	83.35	74.44	(219 475)(743 1040)	0.00268686	No
T11C	SNV	upstream region	2.64	2.38	(219 475)(743 1073)	0.000514491	No
T11C	SNV	upstream region	2.38	1.86	(219 657)(743 1040)	-7.69655e-05	No
T11C	SNV	upstream region	1.78	2.31	other	-0.00738252	No
T11A	SNV	upstream region	7.44	14.71	(219 1040)	0.00362468	No
T11A	SNV	upstream region	2.53	4.57	(219 475)	0.00258346	No
T11A	SNV	upstream region	83.15	74.08	(219 475)(743 1040)	-0.000113144	No
T11A	SNV	upstream region	2.67	2.42	(219 475)(743 1073)	0.000864491	No
T11A	SNV	upstream region	2.41	1.89	(219 657)(743 1040)	0.000223034	No
T11A	SNV	upstream region	1.81	2.34	other	-0.00708252	No
T12C	SNV	upstream region	7.59	15.24	(219 1040)	0.00702468	No
T12C	SNV	upstream region	2.58	4.54	(219 475)	0.00268346	No
T12C	SNV	upstream region	82.81	73.62	(219 475)(743 1040)	-0.00411314	No
T12C	SNV	upstream region	2.73	2.4	(219 475)(743 1073)	0.00106449	No
T12C	SNV	upstream region	2.46	1.88	(219 657)(743 1040)	0.000423034	No
T12C	SNV	upstream region	1.84	2.32	other	-0.00703252	No
T12A	SNV	upstream region	7.59	12.85	(219 1040)	-0.00492532	No
T12A	SNV	upstream region	2.58	3.99	(219 475)	-6.6538e-05	No
T12A	SNV	upstream region	82.81	77.35	(219 475)(743 1040)	0.0145369	No
T12A	SNV	upstream region	2.73	2.11	(219 475)(743 1073)	-0.000385509	No
T12A	SNV	upstream region	2.46	1.65	(219 657)(743 1040)	-0.000726966	No
T12A	SNV	upstream region	1.84	2.04	other	-0.00843252	No
TC12T	INDEL	upstream region	7.59	14.71	(219 1040)	0.00437468	No
TC12T	INDEL	upstream region	2.58	4.57	(219 475)	0.00283346	No
TC12T	INDEL	upstream region	82.81	74.08	(219 475)(743 1040)	-0.00181314	No
TC12T	INDEL	upstream region	2.73	2.42	(219 475)(743 1073)	0.00116449	No
TC12T	INDEL	upstream region	2.46	1.89	(219 657)(743 1040)	0.000473034	No
TC12T	INDEL	upstream region	1.84	2.34	other	-0.00693252	No
C13T	SNV	upstream region	7.59	14.71	(219 1040)	0.00437468	No
C13T	SNV	upstream region	2.58	4.57	(219 475)	0.00283346	No
C13T	SNV	upstream region	82.81	74.08	(219 475)(743 1040)	-0.00181314	No
C13T	SNV	upstream region	2.73	2.42	(219 475)(743 1073)	0.00116449	No
C13T	SNV	upstream region	2.46	1.89	(219 657)(743 1040)	0.000473034	No
C13T	SNV	upstream region	1.84	2.34	other	-0.00693252	No
C14T	SNV	upstream region	7.59	16.25	(219 1040)	0.0120747	No
C14T	SNV	upstream region	2.58	4.48	(219 475)	0.00238346	No
C14T	SNV	upstream region	82.81	72.75	(219 475)(743 1040)	-0.00846314	No
C14T	SNV	upstream region	2.73	2.37	(219 475)(743 1073)	0.000914491	No
C14T	SNV	upstream region	2.46	1.86	(219 657)(743 1040)	0.000323034	No
C14T	SNV	upstream region	1.84	2.3	other	-0.00713252	No
C14A	SNV	upstream region	7.59	14.71	(219 1040)	0.00437468	No
C14A	SNV	upstream region	2.58	4.57	(219 475)	0.00283346	No
C14A	SNV	upstream region	82.81	74.08	(219 475)(743 1040)	-0.00181314	No
C14A	SNV	upstream region	2.73	2.42	(219 475)(743 1073)	0.00116449	No
C14A	SNV	upstream region	2.46	1.89	(219 657)(743 1040)	0.000473034	No
C14A	SNV	upstream region	1.84	2.34	other	-0.00693252	No
T15C	SNV	upstream region	7.59	14.71	(219 1040)	0.00437468	No
T15C	SNV	upstream region	2.58	4.57	(219 475)	0.00283346	No
T15C	SNV	upstream region	82.81	74.08	(219 475)(743 1040)	-0.00181314	No
T15C	SNV	upstream region	2.73	2.42	(219 475)(743 1073)	0.00116449	No
T15C	SNV	upstream region	2.46	1.89	(219 657)(743 1040)	0.000473034	No
T15C	SNV	upstream region	1.84	2.34	other	-0.00693252	No
T15A	SNV	upstream region	7.59	14.71	(219 1040)	0.00437468	No
T15A	SNV	upstream region	2.58	4.57	(219 475)	0.00283346	No
T15A	SNV	upstream region	82.81	74.08	(219 475)(743 1040)	-0.00181314	No
T15A	SNV	upstream region	2.73	2.42	(219 475)(743 1073)	0.00116449	No
T15A	SNV	upstream region	2.46	1.89	(219 657)(743 1040)	0.000473034	No
T15A	SNV	upstream region	1.84	2.34	other	-0.00693252	No
C16T	SNV	upstream region	7.58	14.71	(219 1040)	0.00432468	No
C16T	SNV	upstream region	2.58	4.57	(219 475)	0.00283346	No
C16T	SNV	upstream region	82.81	74.08	(219 475)(743 1040)	-0.00181314	No
C16T	SNV	upstream region	2.73	2.42	(219 475)(743 1073)	0.00116449	No
C16T	SNV	upstream region	2.46	1.89	(219 657)(743 1040)	0.000473034	No
C16T	SNV	upstream region	1.84	2.34	other	-0.00693252	No
C16A	SNV	upstream region	7.59	14.71	(219 1040)	0.00437468	No
C16A	SNV	upstream region	2.58	4.57	(219 475)	0.00283346	No
C16A	SNV	upstream region	82.81	74.08	(219 475)(743 1040)	-0.00181314	No
C16A	SNV	upstream region	2.73	2.42	(219 475)(743 1073)	0.00116449	No
C16A	SNV	upstream region	2.46	1.89	(219 657)(743 1040)	0.000473034	No
C16A	SNV	upstream region	1.84	2.34	other	-0.00693252	No
CT16C	INDEL	upstream region	7.59	14.71	(219 1040)	0.00437468	No
CT16C	INDEL	upstream region	2.58	4.57	(219 475)	0.00283346	No
CT16C	INDEL	upstream region	82.81	74.08	(219 475)(743 1040)	-0.00181314	No
CT16C	INDEL	upstream region	2.73	2.42	(219 475)(743 1073)	0.00116449	No
CT16C	INDEL	upstream region	2.46	1.89	(219 657)(743 1040)	0.000473034	No
CT16C	INDEL	upstream region	1.84	2.34	other	-0.00693252	No
T17C	SNV	upstream region	7.59	14.71	(219 1040)	0.00437468	No
T17C	SNV	upstream region	2.58	4.57	(219 475)	0.00283346	No
T17C	SNV	upstream region	82.81	74.08	(219 475)(743 1040)	-0.00181314	No
T17C	SNV	upstream region	2.73	2.42	(219 475)(743 1073)	0.00116449	No
T17C	SNV	upstream region	2.46	1.89	(219 657)(743 1040)	0.000473034	No
T17C	SNV	upstream region	1.84	2.34	other	-0.00693252	No
T17A	SNV	upstream region	7.59	14.71	(219 1040)	0.00437468	No
T17A	SNV	upstream region	2.58	4.57	(219 475)	0.00283346	No
T17A	SNV	upstream region	82.81	74.08	(219 475)(743 1040)	-0.00181314	No
T17A	SNV	upstream region	2.73	2.42	(219 475)(743 1073)	0.00116449	No
T17A	SNV	upstream region	2.46	1.89	(219 657)(743 1040)	0.000473034	No
T17A	SNV	upstream region	1.84	2.34	other	-0.00693252	No
TC17T	INDEL	upstream region	7.59	14.71	(219 1040)	0.00437468	No
TC17T	INDEL	upstream region	2.58	4.57	(219 475)	0.00283346	No
TC17T	INDEL	upstream region	82.81	74.08	(219 475)(743 1040)	-0.00181314	No
TC17T	INDEL	upstream region	2.73	2.42	(219 475)(743 1073)	0.00116449	No
TC17T	INDEL	upstream region	2.46	1.89	(219 657)(743 1040)	0.000473034	No
TC17T	INDEL	upstream region	1.84	2.34	other	-0.00693252	No
C18T	SNV	upstream region	7.7	20.24	(219 1040)	0.0325747	No
C18T	SNV	upstream region	2.62	4.27	(219 475)	0.00153346	No
C18T	SNV	upstream region	82.55	69.27	(219 475)(743 1040)	-0.0271631	No
C18T	SNV	upstream region	2.77	2.26	(219 475)(743 1073)	0.000564491	No
C18T	SNV	upstream region	2.49	1.77	(219 657)(743 1040)	2.30345e-05	No
C18T	SNV	upstream region	1.87	2.19	other	-0.00753252	No
C18A	SNV	upstream region	7.59	14.71	(219 1040)	0.00437468	No
C18A	SNV	upstream region	2.58	4.57	(219 475)	0.00283346	No
C18A	SNV	upstream region	82.81	74.08	(219 475)(743 1040)	-0.00181314	No
C18A	SNV	upstream region	2.73	2.42	(219 475)(743 1073)	0.00116449	No
C18A	SNV	upstream region	2.46	1.89	(219 657)(743 1040)	0.000473034	No
C18A	SNV	upstream region	1.84	2.34	other	-0.00693252	No
T19C	SNV	upstream region	7.59	14.71	(219 1040)	0.00437468	No
T19C	SNV	upstream region	2.58	4.57	(219 475)	0.00283346	No
T19C	SNV	upstream region	82.81	74.08	(219 475)(743 1040)	-0.00181314	No
T19C	SNV	upstream region	2.73	2.42	(219 475)(743 1073)	0.00116449	No
T19C	SNV	upstream region	2.46	1.89	(219 657)(743 1040)	0.000473034	No
T19C	SNV	upstream region	1.84	2.34	other	-0.00693252	No
T19A	SNV	upstream region	7.59	14.71	(219 1040)	0.00437468	No
T19A	SNV	upstream region	2.58	4.57	(219 475)	0.00283346	No
T19A	SNV	upstream region	82.81	74.08	(219 475)(743 1040)	-0.00181314	No
T19A	SNV	upstream region	2.73	2.42	(219 475)(743 1073)	0.00116449	No
T19A	SNV	upstream region	2.46	1.89	(219 657)(743 1040)	0.000473034	No
T19A	SNV	upstream region	1.84	2.34	other	-0.00693252	No
TG19T	INDEL	upstream region	7.5	14.24	(219 1040)	0.00157468	No
TG19T	INDEL	upstream region	2.57	4.59	(219 475)	0.00288346	No
TG19T	INDEL	upstream region	82.84	74.51	(219 475)(743 1040)	0.000486856	No
TG19T	INDEL	upstream region	2.83	2.44	(219 475)(743 1073)	0.00176449	No
TG19T	INDEL	upstream region	2.43	1.87	(219 657)(743 1040)	0.000223034	No
TG19T	INDEL	upstream region	1.84	2.35	other	-0.00688252	No
TGG19T	INDEL	upstream region	7.59	14.71	(219 1040)	0.00437468	No
TGG19T	INDEL	upstream region	2.58	4.57	(219 475)	0.00283346	No
TGG19T	INDEL	upstream region	82.81	74.08	(219 475)(743 1040)	-0.00181314	No
TGG19T	INDEL	upstream region	2.73	2.42	(219 475)(743 1073)	0.00116449	No
TGG19T	INDEL	upstream region	2.46	1.89	(219 657)(743 1040)	0.000473034	No
TGG19T	INDEL	upstream region	1.84	2.34	other	-0.00693252	No
T19TG	INDEL	upstream region	7.59	14.73	(219 1040)	0.00447468	No
T19TG	INDEL	upstream region	2.58	4.57	(219 475)	0.00283346	No
T19TG	INDEL	upstream region	82.81	74.05	(219 475)(743 1040)	-0.00196314	No
T19TG	INDEL	upstream region	2.73	2.42	(219 475)(743 1073)	0.00116449	No
T19TG	INDEL	upstream region	2.46	1.89	(219 657)(743 1040)	0.000473034	No
T19TG	INDEL	upstream region	1.84	2.34	other	-0.00693252	No
G20T	SNV	upstream region	7.59	14.71	(219 1040)	0.00437468	No
G20T	SNV	upstream region	2.58	4.57	(219 475)	0.00283346	No
G20T	SNV	upstream region	82.81	74.08	(219 475)(743 1040)	-0.00181314	No
G20T	SNV	upstream region	2.73	2.42	(219 475)(743 1073)	0.00116449	No
G20T	SNV	upstream region	2.46	1.89	(219 657)(743 1040)	0.000473034	No
G20T	SNV	upstream region	1.84	2.34	other	-0.00693252	No
G20A	SNV	upstream region	7.59	14.71	(219 1040)	0.00437468	No
G20A	SNV	upstream region	2.58	4.57	(219 475)	0.00283346	No
G20A	SNV	upstream region	82.81	74.08	(219 475)(743 1040)	-0.00181314	No
G20A	SNV	upstream region	2.73	2.42	(219 475)(743 1073)	0.00116449	No
G20A	SNV	upstream region	2.46	1.89	(219 657)(743 1040)	0.000473034	No
G20A	SNV	upstream region	1.84	2.34	other	-0.00693252	No
G21T	SNV	upstream region	7.65	15.11	(219 1040)	0.00667468	No
G21T	SNV	upstream region	2.52	4.69	(219 475)	0.00313346	No
G21T	SNV	upstream region	82.66	73.37	(219 475)(743 1040)	-0.00611314	No
G21T	SNV	upstream region	2.84	2.48	(219 475)(743 1073)	0.00201449	No
G21T	SNV	upstream region	2.48	1.94	(219 657)(743 1040)	0.000823034	No
G21T	SNV	upstream region	1.86	2.4	other	-0.00653252	No
G21C	SNV	upstream region	7.59	14.71	(219 1040)	0.00437468	No
G21C	SNV	upstream region	2.58	4.57	(219 475)	0.00283346	No
G21C	SNV	upstream region	82.81	74.08	(219 475)(743 1040)	-0.00181314	No
G21C	SNV	upstream region	2.73	2.42	(219 475)(743 1073)	0.00116449	No
G21C	SNV	upstream region	2.46	1.89	(219 657)(743 1040)	0.000473034	No
G21C	SNV	upstream region	1.84	2.34	other	-0.00693252	No
G21A	SNV	upstream region	6.47	13.52	(219 1040)	-0.00717532	No
G21A	SNV	upstream region	2.61	5.53	(219 475)	0.00778346	No
G21A	SNV	upstream region	83.81	74.29	(219 475)(743 1040)	0.00423686	No
G21A	SNV	upstream region	2.76	2.42	(219 475)(743 1073)	0.00131449	No
G21A	SNV	upstream region	2.49	1.89	(219 657)(743 1040)	0.000623034	No
G21A	SNV	upstream region	1.86	2.35	other	-0.00678252	No
G22T	SNV	upstream region	7.59	14.76	(219 1040)	0.00462468	No
G22T	SNV	upstream region	2.58	4.58	(219 475)	0.00288346	No
G22T	SNV	upstream region	82.86	74.35	(219 475)(743 1040)	-0.000213144	No
G22T	SNV	upstream region	2.52	2.07	(219 475)(743 1073)	-0.00163551	No
G22T	SNV	upstream region	2.6	1.9	(219 657)(743 1040)	0.00122303	No
G22T	SNV	upstream region	1.84	2.35	other	-0.00688252	No
G22C	SNV	upstream region	6.09	13.37	(219 1040)	-0.00982532	No
G22C	SNV	upstream region	2.33	4.15	(219 475)	-0.000516538	No
G22C	SNV	upstream region	85.23	76.44	(219 475)(743 1040)	0.0220869	No
G22C	SNV	upstream region	2.46	2.2	(219 475)(743 1073)	-0.00128551	No
G22C	SNV	upstream region	2.22	1.72	(219 657)(743 1040)	-0.00157697	No
G22C	SNV	upstream region	1.66	2.13	other	-0.00888252	No
G22A	SNV	upstream region	7.96	15.5	(219 1040)	0.0101747	No
G22A	SNV	upstream region	2.71	4.81	(219 475)	0.00468346	No
G22A	SNV	upstream region	81.94	72.69	(219 475)(743 1040)	-0.0131131	No
G22A	SNV	upstream region	2.94	2.55	(219 475)(743 1073)	0.00286449	No
G22A	SNV	upstream region	2.52	1.99	(219 657)(743 1040)	0.00127303	No
G22A	SNV	upstream region	1.93	2.46	other	-0.00588252	No
G23T	SNV	upstream region	8.2	13.72	(219 1040)	0.00247468	No
G23T	SNV	upstream region	2.79	4.62	(219 475)	0.00413346	No
G23T	SNV	upstream region	81.42	74.94	(219 475)(743 1040)	-0.00446314	No
G23T	SNV	upstream region	2.95	2.44	(219 475)(743 1073)	0.00236449	No
G23T	SNV	upstream region	2.65	1.91	(219 657)(743 1040)	0.00152303	No
G23T	SNV	upstream region	1.99	2.37	other	-0.00603252	No
G23C	SNV	upstream region	7.58	14.23	(219 1040)	0.00192468	No
G23C	SNV	upstream region	2.58	4.59	(219 475)	0.00293346	No
G23C	SNV	upstream region	82.77	74.5	(219 475)(743 1040)	8.68559e-05	No
G23C	SNV	upstream region	2.77	2.43	(219 475)(743 1073)	0.00141449	No
G23C	SNV	upstream region	2.46	1.9	(219 657)(743 1040)	0.000523034	No
G23C	SNV	upstream region	1.84	2.35	other	-0.00688252	No
G23A	SNV	upstream region	7.39	14.72	(219 1040)	0.00342468	No
G23A	SNV	upstream region	2.58	4.65	(219 475)	0.00323346	No
G23A	SNV	upstream region	82.98	73.98	(219 475)(743 1040)	-0.00146314	No
G23A	SNV	upstream region	2.73	2.42	(219 475)(743 1073)	0.00116449	No
G23A	SNV	upstream region	2.46	1.89	(219 657)(743 1040)	0.000473034	No
G23A	SNV	upstream region	1.85	2.34	other	-0.00688252	No
G24T	SNV	upstream region	7.54	13.95	(219 1040)	0.000324677	No
G24T	SNV	upstream region	2.57	4.59	(219 475)	0.00288346	No
G24T	SNV	upstream region	82.66	74.42	(219 475)(743 1040)	-0.000863144	No
G24T	SNV	upstream region	2.72	2.43	(219 475)(743 1073)	0.00116449	No
G24T	SNV	upstream region	2.67	2.26	(219 657)(743 1040)	0.00337303	No
G24T	SNV	upstream region	1.84	2.35	other	-0.00688252	No
G24C	SNV	upstream region	7.91	14.71	(219 1040)	0.00597468	No
G24C	SNV	upstream region	2.69	4.57	(219 475)	0.00338346	No
G24C	SNV	upstream region	82.08	74.08	(219 475)(743 1040)	-0.00546314	No
G24C	SNV	upstream region	2.84	2.42	(219 475)(743 1073)	0.00171449	No
G24C	SNV	upstream region	2.56	1.89	(219 657)(743 1040)	0.000973034	No
G24C	SNV	upstream region	1.92	2.34	other	-0.00653252	No
G24A	SNV	upstream region	8.85	16.24	(219 1040)	0.0183247	No
G24A	SNV	upstream region	2.55	4.5	(219 475)	0.00233346	No
G24A	SNV	upstream region	82.01	72.98	(219 475)(743 1040)	-0.0113131	No
G24A	SNV	upstream region	2.7	2.38	(219 475)(743 1073)	0.000814491	No
G24A	SNV	upstream region	2.06	1.6	(219 657)(743 1040)	-0.00297697	No
G24A	SNV	upstream region	1.82	2.3	other	-0.00723252	No
G25T	SNV	upstream region	6.98	14.23	(219 1040)	-0.00107532	No
G25T	SNV	upstream region	3.04	4.84	(219 475)	0.00648346	No
G25T	SNV	upstream region	82.95	74.51	(219 475)(743 1040)	0.00103686	No
G25T	SNV	upstream region	2.73	2.34	(219 475)(743 1073)	0.000764491	No
G25T	SNV	upstream region	2.46	1.83	(219 657)(743 1040)	0.000173034	No
G25T	SNV	upstream region	1.84	2.26	other	-0.00733252	No
G25C	SNV	upstream region	7.59	14.71	(219 1040)	0.00437468	No
G25C	SNV	upstream region	2.58	4.57	(219 475)	0.00283346	No
G25C	SNV	upstream region	82.81	74.08	(219 475)(743 1040)	-0.00181314	No
G25C	SNV	upstream region	2.73	2.42	(219 475)(743 1073)	0.00116449	No
G25C	SNV	upstream region	2.46	1.89	(219 657)(743 1040)	0.000473034	No
G25C	SNV	upstream region	1.84	2.34	other	-0.00693252	No
G25A	SNV	upstream region	6.93	14.74	(219 1040)	0.00122468	No
G25A	SNV	upstream region	2.45	4.58	(219 475)	0.00223346	No
G25A	SNV	upstream region	83.95	74.24	(219 475)(743 1040)	0.00468686	No
G25A	SNV	upstream region	2.59	2.21	(219 475)(743 1073)	-0.000585509	No
G25A	SNV	upstream region	2.33	1.89	(219 657)(743 1040)	-0.000176966	No
G25A	SNV	upstream region	1.75	2.34	other	-0.00738252	No
GA25G	INDEL	upstream region	7.59	14.66	(219 1040)	0.00412468	No
GA25G	INDEL	upstream region	2.58	4.55	(219 475)	0.00273346	No
GA25G	INDEL	upstream region	82.81	73.86	(219 475)(743 1040)	-0.00291314	No
GA25G	INDEL	upstream region	2.73	2.71	(219 475)(743 1073)	0.00261449	No
GA25G	INDEL	upstream region	2.46	1.88	(219 657)(743 1040)	0.000423034	No
GA25G	INDEL	upstream region	1.84	2.33	other	-0.00698252	No
A26T	SNV	upstream region	7.6	15.14	(219 1040)	0.00657468	No
A26T	SNV	upstream region	2.58	4.55	(219 475)	0.00273346	No
A26T	SNV	upstream region	82.6	73.87	(219 475)(743 1040)	-0.00391314	No
A26T	SNV	upstream region	2.73	2.22	(219 475)(743 1073)	0.000164491	No
A26T	SNV	upstream region	2.46	1.88	(219 657)(743 1040)	0.000423034	No
A26T	SNV	upstream region	2.03	2.33	other	-0.00603252	No
A26G	SNV	upstream region	7.78	15.27	(219 1040)	0.00812468	No
A26G	SNV	upstream region	2.57	4.61	(219 475)	0.00298346	No
A26G	SNV	upstream region	82.63	73.42	(219 475)(743 1040)	-0.00601314	No
A26G	SNV	upstream region	2.72	2.44	(219 475)(743 1073)	0.00121449	No
A26G	SNV	upstream region	2.45	1.91	(219 657)(743 1040)	0.000523034	No
A26G	SNV	upstream region	1.84	2.36	other	-0.00683252	No
A26C	SNV	upstream region	9.41	18.69	(219 1040)	0.0333747	No
A26C	SNV	upstream region	2.78	5.09	(219 475)	0.00643346	No
A26C	SNV	upstream region	80.23	68.82	(219 475)(743 1040)	-0.0410131	No
A26C	SNV	upstream region	2.94	2.69	(219 475)(743 1073)	0.00356449	No
A26C	SNV	upstream region	2.65	2.11	(219 657)(743 1040)	0.00252303	No
A26C	SNV	upstream region	1.99	2.61	other	-0.00483252	No
ACTGC26A	INDEL	upstream region	7.56	13.41	(219 1040)	-0.00227532	No
ACTGC26A	INDEL	upstream region	2.57	4.64	(219 475)	0.00313346	No
ACTGC26A	INDEL	upstream region	82.52	75.21	(219 475)(743 1040)	0.00238686	No
ACTGC26A	INDEL	upstream region	3.07	2.45	(219 475)(743 1073)	0.00301449	No
ACTGC26A	INDEL	upstream region	2.45	1.92	(219 657)(743 1040)	0.000573034	No
ACTGC26A	INDEL	upstream region	1.84	2.37	other	-0.00678252	No
C27T	SNV	upstream region	7.57	14.71	(219 1040)	0.00427468	No
C27T	SNV	upstream region	2.79	4.57	(219 475)	0.00388346	No
C27T	SNV	upstream region	82.63	74.08	(219 475)(743 1040)	-0.00271314	No
C27T	SNV	upstream region	2.72	2.42	(219 475)(743 1073)	0.00111449	No
C27T	SNV	upstream region	2.45	1.89	(219 657)(743 1040)	0.000423034	No
C27T	SNV	upstream region	1.84	2.34	other	-0.00693252	No
C27G	SNV	upstream region	7.58	14.95	(219 1040)	0.00552468	No
C27G	SNV	upstream region	2.58	4.64	(219 475)	0.00318346	No
C27G	SNV	upstream region	82.77	73.37	(219 475)(743 1040)	-0.00556314	No
C27G	SNV	upstream region	2.77	2.74	(219 475)(743 1073)	0.00296449	No
C27G	SNV	upstream region	2.46	1.92	(219 657)(743 1040)	0.000623034	No
C27G	SNV	upstream region	1.84	2.38	other	-0.00673252	No
C27A	SNV	upstream region	8.47	17.6	(219 1040)	0.0232247	No
C27A	SNV	upstream region	2.62	5.39	(219 475)	0.00713346	No
C27A	SNV	upstream region	81.78	69.16	(219 475)(743 1040)	-0.0315631	No
C27A	SNV	upstream region	2.77	2.85	(219 475)(743 1073)	0.00351449	No
C27A	SNV	upstream region	2.5	2.23	(219 657)(743 1040)	0.00237303	No
C27A	SNV	upstream region	1.87	2.76	other	-0.00468252	No
T28G	SNV	upstream region	7.59	14.71	(219 1040)	0.00437468	No
T28G	SNV	upstream region	2.58	4.57	(219 475)	0.00283346	No
T28G	SNV	upstream region	82.81	74.08	(219 475)(743 1040)	-0.00181314	No
T28G	SNV	upstream region	2.73	2.42	(219 475)(743 1073)	0.00116449	No
T28G	SNV	upstream region	2.46	1.89	(219 657)(743 1040)	0.000473034	No
T28G	SNV	upstream region	1.84	2.34	other	-0.00693252	No
T28C	SNV	upstream region	7.59	14.75	(219 1040)	0.00457468	No
T28C	SNV	upstream region	2.59	4.6	(219 475)	0.00303346	No
T28C	SNV	upstream region	82.8	73.83	(219 475)(743 1040)	-0.00311314	No
T28C	SNV	upstream region	2.73	2.42	(219 475)(743 1073)	0.00116449	No
T28C	SNV	upstream region	2.46	1.89	(219 657)(743 1040)	0.000473034	No
T28C	SNV	upstream region	1.84	2.51	other	-0.00608252	No
T28A	SNV	upstream region	7.59	14.73	(219 1040)	0.00447468	No
T28A	SNV	upstream region	2.58	4.66	(219 475)	0.00328346	No
T28A	SNV	upstream region	82.81	73.48	(219 475)(743 1040)	-0.00481314	No
T28A	SNV	upstream region	2.73	2.82	(219 475)(743 1073)	0.00316449	No
T28A	SNV	upstream region	2.46	1.93	(219 657)(743 1040)	0.000673034	No
T28A	SNV	upstream region	1.84	2.38	other	-0.00673252	No
G29T	SNV	upstream region	7.56	14.71	(219 1040)	0.00422468	No
G29T	SNV	upstream region	2.57	4.57	(219 475)	0.00278346	No
G29T	SNV	upstream region	82.56	74.08	(219 475)(743 1040)	-0.00306314	No
G29T	SNV	upstream region	2.72	2.42	(219 475)(743 1073)	0.00111449	No
G29T	SNV	upstream region	2.74	1.89	(219 657)(743 1040)	0.00187303	No
G29T	SNV	upstream region	1.84	2.34	other	-0.00693252	No
G29C	SNV	upstream region	7.59	14.71	(219 1040)	0.00437468	No
G29C	SNV	upstream region	2.58	4.57	(219 475)	0.00283346	No
G29C	SNV	upstream region	82.81	74.08	(219 475)(743 1040)	-0.00181314	No
G29C	SNV	upstream region	2.73	2.42	(219 475)(743 1073)	0.00116449	No
G29C	SNV	upstream region	2.46	1.89	(219 657)(743 1040)	0.000473034	No
G29C	SNV	upstream region	1.84	2.34	other	-0.00693252	No
G29A	SNV	upstream region	7.59	14.7	(219 1040)	0.00432468	No
G29A	SNV	upstream region	2.58	4.57	(219 475)	0.00283346	No
G29A	SNV	upstream region	82.84	74.09	(219 475)(743 1040)	-0.00161314	No
G29A	SNV	upstream region	2.55	2.42	(219 475)(743 1073)	0.000264491	No
G29A	SNV	upstream region	2.6	1.89	(219 657)(743 1040)	0.00117303	No
G29A	SNV	upstream region	1.84	2.34	other	-0.00693252	No
GC29G	INDEL	upstream region	7.59	14.71	(219 1040)	0.00437468	No
GC29G	INDEL	upstream region	2.58	4.57	(219 475)	0.00283346	No
GC29G	INDEL	upstream region	82.81	74.08	(219 475)(743 1040)	-0.00181314	No
GC29G	INDEL	upstream region	2.73	2.42	(219 475)(743 1073)	0.00116449	No
GC29G	INDEL	upstream region	2.46	1.89	(219 657)(743 1040)	0.000473034	No
GC29G	INDEL	upstream region	1.84	2.34	other	-0.00693252	No
C30T	SNV	upstream region	5.91	12	(219 1040)	-0.0175753	No
C30T	SNV	upstream region	2.47	4.1	(219 475)	-6.6538e-05	No
C30T	SNV	upstream region	84.88	77.93	(219 475)(743 1040)	0.0277869	No
C30T	SNV	upstream region	2.62	2.17	(219 475)(743 1073)	-0.000635509	No
C30T	SNV	upstream region	2.36	1.7	(219 657)(743 1040)	-0.000976966	No
C30T	SNV	upstream region	1.77	2.1	other	-0.00848252	No
C30G	SNV	upstream region	7.59	14.71	(219 1040)	0.00437468	No
C30G	SNV	upstream region	2.58	4.57	(219 475)	0.00283346	No
C30G	SNV	upstream region	82.81	74.08	(219 475)(743 1040)	-0.00181314	No
C30G	SNV	upstream region	2.73	2.42	(219 475)(743 1073)	0.00116449	No
C30G	SNV	upstream region	2.46	1.89	(219 657)(743 1040)	0.000473034	No
C30G	SNV	upstream region	1.84	2.34	other	-0.00693252	No
C30A	SNV	upstream region	7.59	14.65	(219 1040)	0.00407468	No
C30A	SNV	upstream region	2.58	4.94	(219 475)	0.00468346	No
C30A	SNV	upstream region	82.81	73.79	(219 475)(743 1040)	-0.00326314	No
C30A	SNV	upstream region	2.73	2.41	(219 475)(743 1073)	0.00111449	No
C30A	SNV	upstream region	2.46	1.88	(219 657)(743 1040)	0.000423034	No
C30A	SNV	upstream region	1.84	2.33	other	-0.00698252	No
C31T	SNV	upstream region	7.58	15	(219 1040)	0.00577468	No
C31T	SNV	upstream region	2.58	4.55	(219 475)	0.00273346	No
C31T	SNV	upstream region	82.74	73.83	(219 475)(743 1040)	-0.00341314	No
C31T	SNV	upstream region	2.73	2.41	(219 475)(743 1073)	0.00111449	No
C31T	SNV	upstream region	2.54	1.88	(219 657)(743 1040)	0.000823034	No
C31T	SNV	upstream region	1.84	2.33	other	-0.00698252	No
C31G	SNV	upstream region	7.02	14.88	(219 1040)	0.00237468	No
C31G	SNV	upstream region	2.59	4.62	(219 475)	0.00313346	No
C31G	SNV	upstream region	83.32	73.78	(219 475)(743 1040)	-0.000763144	No
C31G	SNV	upstream region	2.74	2.44	(219 475)(743 1073)	0.00131449	No
C31G	SNV	upstream region	2.47	1.91	(219 657)(743 1040)	0.000623034	No
C31G	SNV	upstream region	1.85	2.37	other	-0.00673252	No
C31A	SNV	upstream region	7.61	14.83	(219 1040)	0.00507468	No
C31A	SNV	upstream region	2.64	4.61	(219 475)	0.00333346	No
C31A	SNV	upstream region	83.05	73.87	(219 475)(743 1040)	-0.00166314	No
C31A	SNV	upstream region	2.39	2.44	(219 475)(743 1073)	-0.000435509	No
C31A	SNV	upstream region	2.46	1.9	(219 657)(743 1040)	0.000523034	No
C31A	SNV	upstream region	1.85	2.36	other	-0.00678252	No
CT31C	INDEL	upstream region	7.59	14.55	(219 1040)	0.00357468	No
CT31C	INDEL	upstream region	2.58	4.52	(219 475)	0.00258346	No
CT31C	INDEL	upstream region	82.81	74.35	(219 475)(743 1040)	-0.000463144	No
CT31C	INDEL	upstream region	2.73	2.39	(219 475)(743 1073)	0.00101449	No
CT31C	INDEL	upstream region	2.46	1.87	(219 657)(743 1040)	0.000373034	No
CT31C	INDEL	upstream region	1.84	2.31	other	-0.00708252	No
T32G	SNV	upstream region	7.59	13.56	(219 1040)	-0.00137532	No
T32G	SNV	upstream region	2.58	4.21	(219 475)	0.00103346	No
T32G	SNV	upstream region	82.81	76.11	(219 475)(743 1040)	0.00833686	No
T32G	SNV	upstream region	2.73	2.23	(219 475)(743 1073)	0.000214491	No
T32G	SNV	upstream region	2.46	1.74	(219 657)(743 1040)	-0.000276966	No
T32G	SNV	upstream region	1.84	2.16	other	-0.00783252	No
T32C	SNV	upstream region	7.77	15.83	(219 1040)	0.0108747	No
T32C	SNV	upstream region	2.64	4.65	(219 475)	0.00353346	No
T32C	SNV	upstream region	82.4	72.99	(219 475)(743 1040)	-0.00931314	No
T32C	SNV	upstream region	2.79	2.23	(219 475)(743 1073)	0.000514491	No
T32C	SNV	upstream region	2.52	1.92	(219 657)(743 1040)	0.000923034	No
T32C	SNV	upstream region	1.89	2.38	other	-0.00648252	No
T32A	SNV	upstream region	7.78	15	(219 1040)	0.00677468	No
T32A	SNV	upstream region	2.64	4.55	(219 475)	0.00303346	No
T32A	SNV	upstream region	82.37	73.83	(219 475)(743 1040)	-0.00526314	No
T32A	SNV	upstream region	2.8	2.41	(219 475)(743 1073)	0.00146449	No
T32A	SNV	upstream region	2.52	1.88	(219 657)(743 1040)	0.000723034	No
T32A	SNV	upstream region	1.89	2.33	other	-0.00673252	No
TG32T	INDEL	upstream region	7.59	14.71	(219 1040)	0.00437468	No
TG32T	INDEL	upstream region	2.58	4.57	(219 475)	0.00283346	No
TG32T	INDEL	upstream region	82.81	74.08	(219 475)(743 1040)	-0.00181314	No
TG32T	INDEL	upstream region	2.73	2.42	(219 475)(743 1073)	0.00116449	No
TG32T	INDEL	upstream region	2.46	1.89	(219 657)(743 1040)	0.000473034	No
TG32T	INDEL	upstream region	1.84	2.34	other	-0.00693252	No
G33T	SNV	upstream region	7.25	14.71	(219 1040)	0.00267468	No
G33T	SNV	upstream region	2.46	4.57	(219 475)	0.00223346	No
G33T	SNV	upstream region	83.57	74.08	(219 475)(743 1040)	0.00198686	No
G33T	SNV	upstream region	2.61	2.42	(219 475)(743 1073)	0.000564491	No
G33T	SNV	upstream region	2.35	1.89	(219 657)(743 1040)	-7.69655e-05	No
G33T	SNV	upstream region	1.76	2.34	other	-0.00733252	No
G33C	SNV	upstream region	7.7	14.71	(219 1040)	0.00492468	No
G33C	SNV	upstream region	2.62	4.57	(219 475)	0.00303346	No
G33C	SNV	upstream region	82.55	74.08	(219 475)(743 1040)	-0.00311314	No
G33C	SNV	upstream region	2.77	2.42	(219 475)(743 1073)	0.00136449	No
G33C	SNV	upstream region	2.49	1.89	(219 657)(743 1040)	0.000623034	No
G33C	SNV	upstream region	1.87	2.34	other	-0.00678252	No
G33A	SNV	upstream region	7.59	15.21	(219 1040)	0.00687468	No
G33A	SNV	upstream region	2.58	4.72	(219 475)	0.00358346	No
G33A	SNV	upstream region	82.81	73.13	(219 475)(743 1040)	-0.00656314	No
G33A	SNV	upstream region	2.73	2.56	(219 475)(743 1073)	0.00186449	No
G33A	SNV	upstream region	2.46	1.95	(219 657)(743 1040)	0.000773034	No
G33A	SNV	upstream region	1.84	2.42	other	-0.00653252	No
C34T	SNV	upstream region	6.4	13.01	(219 1040)	-0.0100753	No
C34T	SNV	upstream region	2.51	4.35	(219 475)	0.00138346	No
C34T	SNV	upstream region	84.25	76.3	(219 475)(743 1040)	0.0164869	No
C34T	SNV	upstream region	2.66	2.3	(219 475)(743 1073)	0.000214491	No
C34T	SNV	upstream region	2.39	1.8	(219 657)(743 1040)	-0.000326966	No
C34T	SNV	upstream region	1.79	2.23	other	-0.00773252	No
C34G	SNV	upstream region	7.11	14.71	(219 1040)	0.00197468	No
C34G	SNV	upstream region	2.42	4.57	(219 475)	0.00203346	No
C34G	SNV	upstream region	83.88	74.08	(219 475)(743 1040)	0.00353686	No
C34G	SNV	upstream region	2.56	2.42	(219 475)(743 1073)	0.000314491	No
C34G	SNV	upstream region	2.3	1.89	(219 657)(743 1040)	-0.000326966	No
C34G	SNV	upstream region	1.73	2.34	other	-0.00748252	No
C34A	SNV	upstream region	7.45	13.9	(219 1040)	-0.000375323	No
C34A	SNV	upstream region	2.53	4.61	(219 475)	0.00278346	No
C34A	SNV	upstream region	83.11	74.79	(219 475)(743 1040)	0.00323686	No
C34A	SNV	upstream region	2.68	2.44	(219 475)(743 1073)	0.00101449	No
C34A	SNV	upstream region	2.41	1.91	(219 657)(743 1040)	0.000323034	No
C34A	SNV	upstream region	1.81	2.36	other	-0.00698252	No
C35T	SNV	upstream region	7.33	13.74	(219 1040)	-0.00177532	No
C35T	SNV	upstream region	2.49	4.27	(219 475)	0.000883462	No
C35T	SNV	upstream region	83.65	75.46	(219 475)(743 1040)	0.00928686	No
C35T	SNV	upstream region	2.64	2.57	(219 475)(743 1073)	0.00146449	No
C35T	SNV	upstream region	2.12	1.77	(219 657)(743 1040)	-0.00182697	No
C35T	SNV	upstream region	1.78	2.19	other	-0.00798252	No
C35G	SNV	upstream region	8.16	15.68	(219 1040)	0.0120747	No
C35G	SNV	upstream region	2.56	4.52	(219 475)	0.00248346	No
C35G	SNV	upstream region	82.29	73.24	(219 475)(743 1040)	-0.00861314	No
C35G	SNV	upstream region	2.71	2.39	(219 475)(743 1073)	0.000914491	No
C35G	SNV	upstream region	2.44	1.87	(219 657)(743 1040)	0.000273034	No
C35G	SNV	upstream region	1.83	2.31	other	-0.00713252	No
C35A	SNV	upstream region	7.02	14.45	(219 1040)	0.000224677	No
C35A	SNV	upstream region	2.56	4.58	(219 475)	0.00278346	No
C35A	SNV	upstream region	83.45	74.31	(219 475)(743 1040)	0.00253686	No
C35A	SNV	upstream region	2.71	2.42	(219 475)(743 1073)	0.00106449	No
C35A	SNV	upstream region	2.44	1.89	(219 657)(743 1040)	0.000373034	No
C35A	SNV	upstream region	1.83	2.35	other	-0.00693252	No
CG35C	INDEL	upstream region	7.59	14.71	(219 1040)	0.00437468	No
CG35C	INDEL	upstream region	2.58	4.57	(219 475)	0.00283346	No
CG35C	INDEL	upstream region	82.81	74.08	(219 475)(743 1040)	-0.00181314	No
CG35C	INDEL	upstream region	2.73	2.42	(219 475)(743 1073)	0.00116449	No
CG35C	INDEL	upstream region	2.46	1.89	(219 657)(743 1040)	0.000473034	No
CG35C	INDEL	upstream region	1.84	2.34	other	-0.00693252	No
G36T	SNV	upstream region	7.74	15.41	(219 1040)	0.00862468	No
G36T	SNV	upstream region	2.63	4.78	(219 475)	0.00413346	No
G36T	SNV	upstream region	81.87	72.73	(219 475)(743 1040)	-0.0132631	No
G36T	SNV	upstream region	2.78	2.53	(219 475)(743 1073)	0.00196449	No
G36T	SNV	upstream region	3.1	2.1	(219 657)(743 1040)	0.00472303	No
G36T	SNV	upstream region	1.88	2.45	other	-0.00618252	No
G36C	SNV	upstream region	7.59	14.71	(219 1040)	0.00437468	No
G36C	SNV	upstream region	2.58	4.57	(219 475)	0.00283346	No
G36C	SNV	upstream region	82.81	74.08	(219 475)(743 1040)	-0.00181314	No
G36C	SNV	upstream region	2.73	2.42	(219 475)(743 1073)	0.00116449	No
G36C	SNV	upstream region	2.46	1.89	(219 657)(743 1040)	0.000473034	No
G36C	SNV	upstream region	1.84	2.34	other	-0.00693252	No
G36A	SNV	upstream region	7.59	14.71	(219 1040)	0.00437468	No
G36A	SNV	upstream region	2.58	4.57	(219 475)	0.00283346	No
G36A	SNV	upstream region	82.89	74.08	(219 475)(743 1040)	-0.00141314	No
G36A	SNV	upstream region	2.73	2.42	(219 475)(743 1073)	0.00116449	No
G36A	SNV	upstream region	2.36	1.89	(219 657)(743 1040)	-2.69655e-05	No
G36A	SNV	upstream region	1.84	2.34	other	-0.00693252	No
GC36G	INDEL	upstream region	6.7	14.69	(219 1040)	-0.000175323	No
GC36G	INDEL	upstream region	2.5	4.56	(219 475)	0.00238346	No
GC36G	INDEL	upstream region	84.11	73.99	(219 475)(743 1040)	0.00423686	No
GC36G	INDEL	upstream region	2.51	2.41	(219 475)(743 1073)	1.44906e-05	No
GC36G	INDEL	upstream region	2.41	2.02	(219 657)(743 1040)	0.000873034	No
GC36G	INDEL	upstream region	1.78	2.34	other	-0.00723252	No
G36GC	INDEL	upstream region	7.53	14.71	(219 1040)	0.00407468	No
G36GC	INDEL	upstream region	2.56	4.57	(219 475)	0.00273346	No
G36GC	INDEL	upstream region	82.95	74.08	(219 475)(743 1040)	-0.00111314	No
G36GC	INDEL	upstream region	2.71	2.42	(219 475)(743 1073)	0.00106449	No
G36GC	INDEL	upstream region	2.44	1.89	(219 657)(743 1040)	0.000373034	No
G36GC	INDEL	upstream region	1.83	2.34	other	-0.00698252	No
C37T	SNV	upstream region	7.16	13.17	(219 1040)	-0.00547532	No
C37T	SNV	upstream region	2.43	4.29	(219 475)	0.000683462	No
C37T	SNV	upstream region	83.77	76.3	(219 475)(743 1040)	0.0140869	No
C37T	SNV	upstream region	2.58	2.27	(219 475)(743 1073)	-0.000335509	No
C37T	SNV	upstream region	2.32	1.78	(219 657)(743 1040)	-0.000776966	No
C37T	SNV	upstream region	1.74	2.2	other	-0.00813252	No
C37G	SNV	upstream region	7.59	14.71	(219 1040)	0.00437468	No
C37G	SNV	upstream region	2.58	4.57	(219 475)	0.00283346	No
C37G	SNV	upstream region	82.81	74.08	(219 475)(743 1040)	-0.00181314	No
C37G	SNV	upstream region	2.73	2.42	(219 475)(743 1073)	0.00116449	No
C37G	SNV	upstream region	2.46	1.89	(219 657)(743 1040)	0.000473034	No
C37G	SNV	upstream region	1.84	2.34	other	-0.00693252	No
C37A	SNV	upstream region	7.59	14.8	(219 1040)	0.00482468	No
C37A	SNV	upstream region	2.58	4.56	(219 475)	0.00278346	No
C37A	SNV	upstream region	82.81	74.01	(219 475)(743 1040)	-0.00216314	No
C37A	SNV	upstream region	2.73	2.41	(219 475)(743 1073)	0.00111449	No
C37A	SNV	upstream region	2.46	1.89	(219 657)(743 1040)	0.000473034	No
C37A	SNV	upstream region	1.84	2.34	other	-0.00693252	No
C38T	SNV	upstream region	7.59	14.71	(219 1040)	0.00437468	No
C38T	SNV	upstream region	2.58	4.57	(219 475)	0.00283346	No
C38T	SNV	upstream region	82.81	74.08	(219 475)(743 1040)	-0.00181314	No
C38T	SNV	upstream region	2.73	2.42	(219 475)(743 1073)	0.00116449	No
C38T	SNV	upstream region	2.46	1.89	(219 657)(743 1040)	0.000473034	No
C38T	SNV	upstream region	1.84	2.34	other	-0.00693252	No
C38G	SNV	upstream region	7.59	14.71	(219 1040)	0.00437468	No
C38G	SNV	upstream region	2.58	4.57	(219 475)	0.00283346	No
C38G	SNV	upstream region	82.81	74.08	(219 475)(743 1040)	-0.00181314	No
C38G	SNV	upstream region	2.73	2.42	(219 475)(743 1073)	0.00116449	No
C38G	SNV	upstream region	2.46	1.89	(219 657)(743 1040)	0.000473034	No
C38G	SNV	upstream region	1.84	2.34	other	-0.00693252	No
C38A	SNV	upstream region	7.57	14.71	(219 1040)	0.00427468	No
C38A	SNV	upstream region	2.57	4.57	(219 475)	0.00278346	No
C38A	SNV	upstream region	82.61	74.08	(219 475)(743 1040)	-0.00281314	No
C38A	SNV	upstream region	2.72	2.42	(219 475)(743 1073)	0.00111449	No
C38A	SNV	upstream region	2.69	1.89	(219 657)(743 1040)	0.00162303	No
C38A	SNV	upstream region	1.84	2.34	other	-0.00693252	No
C39T	SNV	upstream region	9.63	16.46	(219 1040)	0.0233247	No
C39T	SNV	upstream region	2.53	4.41	(219 475)	0.00178346	No
C39T	SNV	upstream region	81.28	73.02	(219 475)(743 1040)	-0.0147631	No
C39T	SNV	upstream region	2.68	2.33	(219 475)(743 1073)	0.000464491	No
C39T	SNV	upstream region	2.08	1.52	(219 657)(743 1040)	-0.00327697	No
C39T	SNV	upstream region	1.81	2.26	other	-0.00748252	No
C39G	SNV	upstream region	7.59	14.71	(219 1040)	0.00437468	No
C39G	SNV	upstream region	2.58	4.57	(219 475)	0.00283346	No
C39G	SNV	upstream region	82.81	74.08	(219 475)(743 1040)	-0.00181314	No
C39G	SNV	upstream region	2.73	2.42	(219 475)(743 1073)	0.00116449	No
C39G	SNV	upstream region	2.46	1.89	(219 657)(743 1040)	0.000473034	No
C39G	SNV	upstream region	1.84	2.34	other	-0.00693252	No
C39A	SNV	upstream region	7	13.79	(219 1040)	-0.00317532	No
C39A	SNV	upstream region	2.43	5.45	(219 475)	0.00648346	No
C39A	SNV	upstream region	83.94	74.53	(219 475)(743 1040)	0.00608686	No
C39A	SNV	upstream region	2.57	2.27	(219 475)(743 1073)	-0.000385509	No
C39A	SNV	upstream region	2.32	1.77	(219 657)(743 1040)	-0.000826966	No
C39A	SNV	upstream region	1.74	2.19	other	-0.00818252	No
C40T	SNV	upstream region	7.37	14.78	(219 1040)	0.00362468	No
C40T	SNV	upstream region	2.58	4.59	(219 475)	0.00293346	No
C40T	SNV	upstream region	83	74.45	(219 475)(743 1040)	0.000986856	No
C40T	SNV	upstream region	2.73	1.93	(219 475)(743 1073)	-0.00128551	No
C40T	SNV	upstream region	2.46	1.9	(219 657)(743 1040)	0.000523034	No
C40T	SNV	upstream region	1.85	2.35	other	-0.00683252	No
C40G	SNV	upstream region	7.59	14.71	(219 1040)	0.00437468	No
C40G	SNV	upstream region	2.58	4.57	(219 475)	0.00283346	No
C40G	SNV	upstream region	82.81	74.08	(219 475)(743 1040)	-0.00181314	No
C40G	SNV	upstream region	2.73	2.42	(219 475)(743 1073)	0.00116449	No
C40G	SNV	upstream region	2.46	1.89	(219 657)(743 1040)	0.000473034	No
C40G	SNV	upstream region	1.84	2.34	other	-0.00693252	No
C40A	SNV	upstream region	7.59	14.71	(219 1040)	0.00437468	No
C40A	SNV	upstream region	2.58	4.57	(219 475)	0.00283346	No
C40A	SNV	upstream region	82.81	74.08	(219 475)(743 1040)	-0.00181314	No
C40A	SNV	upstream region	2.73	2.42	(219 475)(743 1073)	0.00116449	No
C40A	SNV	upstream region	2.46	1.89	(219 657)(743 1040)	0.000473034	No
C40A	SNV	upstream region	1.84	2.34	other	-0.00693252	No
C40CT	INDEL	upstream region	7.59	14.71	(219 1040)	0.00437468	No
C40CT	INDEL	upstream region	2.58	4.57	(219 475)	0.00283346	No
C40CT	INDEL	upstream region	82.81	74.08	(219 475)(743 1040)	-0.00181314	No
C40CT	INDEL	upstream region	2.73	2.42	(219 475)(743 1073)	0.00116449	No
C40CT	INDEL	upstream region	2.46	1.89	(219 657)(743 1040)	0.000473034	No
C40CT	INDEL	upstream region	1.84	2.34	other	-0.00693252	No
C41T	SNV	upstream region	7.38	13.49	(219 1040)	-0.00277532	No
C41T	SNV	upstream region	2.69	4.55	(219 475)	0.00328346	No
C41T	SNV	upstream region	83.07	75.35	(219 475)(743 1040)	0.00583686	No
C41T	SNV	upstream region	2.74	2.4	(219 475)(743 1073)	0.00111449	No
C41T	SNV	upstream region	2.26	1.88	(219 657)(743 1040)	-0.000576966	No
C41T	SNV	upstream region	1.87	2.33	other	-0.00683252	No
C41G	SNV	upstream region	7.59	14.71	(219 1040)	0.00437468	No
C41G	SNV	upstream region	2.58	4.57	(219 475)	0.00283346	No
C41G	SNV	upstream region	82.81	74.08	(219 475)(743 1040)	-0.00181314	No
C41G	SNV	upstream region	2.73	2.42	(219 475)(743 1073)	0.00116449	No
C41G	SNV	upstream region	2.46	1.89	(219 657)(743 1040)	0.000473034	No
C41G	SNV	upstream region	1.84	2.34	other	-0.00693252	No
C41A	SNV	upstream region	6.67	14.42	(219 1040)	-0.00167532	No
C41A	SNV	upstream region	2.6	4.57	(219 475)	0.00293346	No
C41A	SNV	upstream region	83.63	74.38	(219 475)(743 1040)	0.00378686	No
C41A	SNV	upstream region	2.76	2.41	(219 475)(743 1073)	0.00126449	No
C41A	SNV	upstream region	2.48	1.89	(219 657)(743 1040)	0.000573034	No
C41A	SNV	upstream region	1.86	2.34	other	-0.00683252	No
C41CT	INDEL	upstream region	7.59	14.71	(219 1040)	0.00437468	No
C41CT	INDEL	upstream region	2.58	4.57	(219 475)	0.00283346	No
C41CT	INDEL	upstream region	82.81	74.08	(219 475)(743 1040)	-0.00181314	No
C41CT	INDEL	upstream region	2.73	2.42	(219 475)(743 1073)	0.00116449	No
C41CT	INDEL	upstream region	2.46	1.89	(219 657)(743 1040)	0.000473034	No
C41CT	INDEL	upstream region	1.84	2.34	other	-0.00693252	No
G42T	SNV	upstream region	7.59	14.71	(219 1040)	0.00437468	No
G42T	SNV	upstream region	2.58	4.57	(219 475)	0.00283346	No
G42T	SNV	upstream region	82.81	74.08	(219 475)(743 1040)	-0.00181314	No
G42T	SNV	upstream region	2.73	2.42	(219 475)(743 1073)	0.00116449	No
G42T	SNV	upstream region	2.46	1.89	(219 657)(743 1040)	0.000473034	No
G42T	SNV	upstream region	1.84	2.34	other	-0.00693252	No
G42C	SNV	upstream region	7.59	14.71	(219 1040)	0.00437468	No
G42C	SNV	upstream region	2.58	4.57	(219 475)	0.00283346	No
G42C	SNV	upstream region	82.81	74.08	(219 475)(743 1040)	-0.00181314	No
G42C	SNV	upstream region	2.73	2.42	(219 475)(743 1073)	0.00116449	No
G42C	SNV	upstream region	2.46	1.89	(219 657)(743 1040)	0.000473034	No
G42C	SNV	upstream region	1.84	2.34	other	-0.00693252	No
G42A	SNV	upstream region	7.32	13.37	(219 1040)	-0.00367532	No
G42A	SNV	upstream region	2.45	4.56	(219 475)	0.00213346	No
G42A	SNV	upstream region	83.45	75.44	(219 475)(743 1040)	0.00818686	No
G42A	SNV	upstream region	2.63	2.41	(219 475)(743 1073)	0.000614491	No
G42A	SNV	upstream region	2.37	1.89	(219 657)(743 1040)	2.30345e-05	No
G42A	SNV	upstream region	1.78	2.34	other	-0.00723252	No
C43T	SNV	upstream region	8.45	15.06	(219 1040)	0.0104247	No
C43T	SNV	upstream region	2.53	4.55	(219 475)	0.00248346	No
C43T	SNV	upstream region	82.15	73.78	(219 475)(743 1040)	-0.00661314	No
C43T	SNV	upstream region	2.66	2.41	(219 475)(743 1073)	0.000764491	No
C43T	SNV	upstream region	2.41	1.88	(219 657)(743 1040)	0.000173034	No
C43T	SNV	upstream region	1.81	2.33	other	-0.00713252	No
C43G	SNV	upstream region	7.59	14.71	(219 1040)	0.00437468	No
C43G	SNV	upstream region	2.58	4.57	(219 475)	0.00283346	No
C43G	SNV	upstream region	82.81	74.08	(219 475)(743 1040)	-0.00181314	No
C43G	SNV	upstream region	2.73	2.42	(219 475)(743 1073)	0.00116449	No
C43G	SNV	upstream region	2.46	1.89	(219 657)(743 1040)	0.000473034	No
C43G	SNV	upstream region	1.84	2.34	other	-0.00693252	No
C43A	SNV	upstream region	9.18	16.19	(219 1040)	0.0197247	No
C43A	SNV	upstream region	2.55	5.04	(219 475)	0.00503346	No
C43A	SNV	upstream region	81.31	71.62	(219 475)(743 1040)	-0.0216131	No
C43A	SNV	upstream region	2.7	2.61	(219 475)(743 1073)	0.00196449	No
C43A	SNV	upstream region	2.43	2.01	(219 657)(743 1040)	0.000923034	No
C43A	SNV	upstream region	1.82	2.53	other	-0.00608252	No
A44T	SNV	upstream region	7.6	14.75	(219 1040)	0.00462468	No
A44T	SNV	upstream region	2.58	4.56	(219 475)	0.00278346	No
A44T	SNV	upstream region	82.91	74.02	(219 475)(743 1040)	-0.00161314	No
A44T	SNV	upstream region	2.73	2.48	(219 475)(743 1073)	0.00146449	No
A44T	SNV	upstream region	2.34	1.86	(219 657)(743 1040)	-0.000276966	No
A44T	SNV	upstream region	1.84	2.34	other	-0.00693252	No
A44G	SNV	upstream region	7.87	15.73	(219 1040)	0.0108747	No
A44G	SNV	upstream region	2.6	4.83	(219 475)	0.00423346	No
A44G	SNV	upstream region	81.99	72.89	(219 475)(743 1040)	-0.0118631	No
A44G	SNV	upstream region	3.21	2.47	(219 475)(743 1073)	0.00381449	No
A44G	SNV	upstream region	2.48	1.69	(219 657)(743 1040)	-0.000426966	No
A44G	SNV	upstream region	1.86	2.39	other	-0.00658252	No
A44C	SNV	upstream region	7.59	14.71	(219 1040)	0.00437468	No
A44C	SNV	upstream region	2.58	4.57	(219 475)	0.00283346	No
A44C	SNV	upstream region	82.81	74.08	(219 475)(743 1040)	-0.00181314	No
A44C	SNV	upstream region	2.73	2.42	(219 475)(743 1073)	0.00116449	No
A44C	SNV	upstream region	2.46	1.89	(219 657)(743 1040)	0.000473034	No
A44C	SNV	upstream region	1.84	2.34	other	-0.00693252	No
G45T	SNV	upstream region	8.32	15.48	(219 1040)	0.0118747	No
G45T	SNV	upstream region	2.56	4.67	(219 475)	0.00323346	No
G45T	SNV	upstream region	82.15	72.83	(219 475)(743 1040)	-0.0113631	No
G45T	SNV	upstream region	2.71	2.7	(219 475)(743 1073)	0.00246449	No
G45T	SNV	upstream region	2.44	1.93	(219 657)(743 1040)	0.000573034	No
G45T	SNV	upstream region	1.83	2.39	other	-0.00673252	No
G45C	SNV	upstream region	7.59	14.71	(219 1040)	0.00437468	No
G45C	SNV	upstream region	2.58	4.57	(219 475)	0.00283346	No
G45C	SNV	upstream region	82.81	74.08	(219 475)(743 1040)	-0.00181314	No
G45C	SNV	upstream region	2.73	2.42	(219 475)(743 1073)	0.00116449	No
G45C	SNV	upstream region	2.46	1.89	(219 657)(743 1040)	0.000473034	No
G45C	SNV	upstream region	1.84	2.34	other	-0.00693252	No
G45A	SNV	upstream region	7.59	14.84	(219 1040)	0.00502468	No
G45A	SNV	upstream region	2.58	4.61	(219 475)	0.00303346	No
G45A	SNV	upstream region	82.81	73.83	(219 475)(743 1040)	-0.00306314	No
G45A	SNV	upstream region	2.73	2.44	(219 475)(743 1073)	0.00126449	No
G45A	SNV	upstream region	2.46	1.93	(219 657)(743 1040)	0.000673034	No
G45A	SNV	upstream region	1.84	2.36	other	-0.00683252	No
A46T	SNV	upstream region	7.59	14.12	(219 1040)	0.00142468	No
A46T	SNV	upstream region	2.58	3.98	(219 475)	-0.000116538	No
A46T	SNV	upstream region	82.81	75.8	(219 475)(743 1040)	0.00678686	No
A46T	SNV	upstream region	2.73	2.22	(219 475)(743 1073)	0.000164491	No
A46T	SNV	upstream region	2.46	1.73	(219 657)(743 1040)	-0.000326966	No
A46T	SNV	upstream region	1.84	2.15	other	-0.00788252	No
A46G	SNV	upstream region	7.53	14.08	(219 1040)	0.000924677	No
A46G	SNV	upstream region	2.58	4.13	(219 475)	0.000633462	No
A46G	SNV	upstream region	82.84	75.06	(219 475)(743 1040)	0.00323686	No
A46G	SNV	upstream region	2.73	2.45	(219 475)(743 1073)	0.00131449	No
A46G	SNV	upstream region	2.48	1.91	(219 657)(743 1040)	0.000673034	No
A46G	SNV	upstream region	1.84	2.37	other	-0.00678252	No
A46C	SNV	upstream region	7.59	14.71	(219 1040)	0.00437468	No
A46C	SNV	upstream region	2.58	4.57	(219 475)	0.00283346	No
A46C	SNV	upstream region	82.81	74.08	(219 475)(743 1040)	-0.00181314	No
A46C	SNV	upstream region	2.73	2.42	(219 475)(743 1073)	0.00116449	No
A46C	SNV	upstream region	2.46	1.89	(219 657)(743 1040)	0.000473034	No
A46C	SNV	upstream region	1.84	2.34	other	-0.00693252	No
C47T	SNV	upstream region	7.59	14.71	(219 1040)	0.00437468	No
C47T	SNV	upstream region	2.58	4.57	(219 475)	0.00283346	No
C47T	SNV	upstream region	82.81	74.08	(219 475)(743 1040)	-0.00181314	No
C47T	SNV	upstream region	2.73	2.42	(219 475)(743 1073)	0.00116449	No
C47T	SNV	upstream region	2.46	1.89	(219 657)(743 1040)	0.000473034	No
C47T	SNV	upstream region	1.84	2.34	other	-0.00693252	No
C47G	SNV	upstream region	7.59	14.71	(219 1040)	0.00437468	No
C47G	SNV	upstream region	2.58	4.57	(219 475)	0.00283346	No
C47G	SNV	upstream region	82.81	74.08	(219 475)(743 1040)	-0.00181314	No
C47G	SNV	upstream region	2.73	2.42	(219 475)(743 1073)	0.00116449	No
C47G	SNV	upstream region	2.46	1.89	(219 657)(743 1040)	0.000473034	No
C47G	SNV	upstream region	1.84	2.34	other	-0.00693252	No
C47A	SNV	upstream region	7.59	13.9	(219 1040)	0.000324677	No
C47A	SNV	upstream region	2.58	4.61	(219 475)	0.00303346	No
C47A	SNV	upstream region	82.81	74.78	(219 475)(743 1040)	0.00168686	No
C47A	SNV	upstream region	2.73	2.44	(219 475)(743 1073)	0.00126449	No
C47A	SNV	upstream region	2.46	1.91	(219 657)(743 1040)	0.000573034	No
C47A	SNV	upstream region	1.84	2.36	other	-0.00683252	No
A48T	SNV	upstream region	7.76	14.56	(219 1040)	0.00447468	No
A48T	SNV	upstream region	2.57	4.52	(219 475)	0.00253346	No
A48T	SNV	upstream region	82.65	74.57	(219 475)(743 1040)	-0.000163144	No
A48T	SNV	upstream region	2.72	2.39	(219 475)(743 1073)	0.000964491	No
A48T	SNV	upstream region	2.45	1.64	(219 657)(743 1040)	-0.000826966	No
A48T	SNV	upstream region	1.84	2.32	other	-0.00703252	No
A48G	SNV	upstream region	8	14.7	(219 1040)	0.00637468	No
A48G	SNV	upstream region	2.66	4.57	(219 475)	0.00323346	No
A48G	SNV	upstream region	82.02	74.07	(219 475)(743 1040)	-0.00581314	No
A48G	SNV	upstream region	2.84	2.41	(219 475)(743 1073)	0.00166449	No
A48G	SNV	upstream region	2.56	1.91	(219 657)(743 1040)	0.00107303	No
A48G	SNV	upstream region	1.92	2.34	other	-0.00653252	No
A48C	SNV	upstream region	7.59	19.99	(219 1040)	0.0307747	No
A48C	SNV	upstream region	2.58	4.28	(219 475)	0.00138346	No
A48C	SNV	upstream region	82.81	69.5	(219 475)(743 1040)	-0.0247131	No
A48C	SNV	upstream region	2.73	2.27	(219 475)(743 1073)	0.000414491	No
A48C	SNV	upstream region	2.46	1.77	(219 657)(743 1040)	-0.000126966	No
A48C	SNV	upstream region	1.84	2.19	other	-0.00768252	No
AC48A	INDEL	upstream region	8.34	14.69	(219 1040)	0.00802468	No
AC48A	INDEL	upstream region	2.56	4.56	(219 475)	0.00268346	No
AC48A	INDEL	upstream region	82.13	74.01	(219 475)(743 1040)	-0.00556314	No
AC48A	INDEL	upstream region	2.71	2.41	(219 475)(743 1073)	0.00101449	No
AC48A	INDEL	upstream region	2.44	1.89	(219 657)(743 1040)	0.000373034	No
AC48A	INDEL	upstream region	1.83	2.44	other	-0.00648252	No
C49T	SNV	upstream region	7.57	14.73	(219 1040)	0.00437468	No
C49T	SNV	upstream region	2.57	4.51	(219 475)	0.00248346	No
C49T	SNV	upstream region	82.59	74.18	(219 475)(743 1040)	-0.00241314	No
C49T	SNV	upstream region	3.08	2.42	(219 475)(743 1073)	0.00291449	No
C49T	SNV	upstream region	2.35	1.82	(219 657)(743 1040)	-0.000426966	No
C49T	SNV	upstream region	1.84	2.34	other	-0.00693252	No
C49G	SNV	upstream region	7.59	17.99	(219 1040)	0.0207747	No
C49G	SNV	upstream region	2.58	4.39	(219 475)	0.00193346	No
C49G	SNV	upstream region	82.81	71.23	(219 475)(743 1040)	-0.0160631	No
C49G	SNV	upstream region	2.73	2.32	(219 475)(743 1073)	0.000664491	No
C49G	SNV	upstream region	2.46	1.82	(219 657)(743 1040)	0.000123034	No
C49G	SNV	upstream region	1.84	2.25	other	-0.00738252	No
C49A	SNV	upstream region	8.33	15.88	(219 1040)	0.0139247	No
C49A	SNV	upstream region	2.83	4.93	(219 475)	0.00588346	No
C49A	SNV	upstream region	80.81	72.01	(219 475)(743 1040)	-0.0221631	No
C49A	SNV	upstream region	3.32	2.61	(219 475)(743 1073)	0.00506449	No
C49A	SNV	upstream region	2.7	2.04	(219 657)(743 1040)	0.00242303	No
C49A	SNV	upstream region	2.02	2.53	other	-0.00508252	No
C50T	SNV	upstream region	9.18	16.49	(219 1040)	0.0212247	No
C50T	SNV	upstream region	2.44	4.24	(219 475)	0.000483462	No
C50T	SNV	upstream region	81.44	72.75	(219 475)(743 1040)	-0.0153131	No
C50T	SNV	upstream region	2.69	2.37	(219 475)(743 1073)	0.000714491	No
C50T	SNV	upstream region	2.43	1.86	(219 657)(743 1040)	0.000173034	No
C50T	SNV	upstream region	1.82	2.3	other	-0.00723252	No
C50G	SNV	upstream region	7.76	14.39	(219 1040)	0.00362468	No
C50G	SNV	upstream region	2.57	4.47	(219 475)	0.00228346	No
C50G	SNV	upstream region	82.65	74.65	(219 475)(743 1040)	0.000236856	No
C50G	SNV	upstream region	2.72	2.36	(219 475)(743 1073)	0.000814491	No
C50G	SNV	upstream region	2.45	1.85	(219 657)(743 1040)	0.000223034	No
C50G	SNV	upstream region	1.84	2.29	other	-0.00718252	No
C50A	SNV	upstream region	7.86	14.37	(219 1040)	0.00402468	No
C50A	SNV	upstream region	2.57	4.24	(219 475)	0.00113346	No
C50A	SNV	upstream region	82.58	74.9	(219 475)(743 1040)	0.00113686	No
C50A	SNV	upstream region	2.7	2.36	(219 475)(743 1073)	0.000714491	No
C50A	SNV	upstream region	2.45	1.85	(219 657)(743 1040)	0.000223034	No
C50A	SNV	upstream region	1.84	2.29	other	-0.00718252	No
C51T	SNV	upstream region	8.78	17.1	(219 1040)	0.0222747	No
C51T	SNV	upstream region	2.4	4.44	(219 475)	0.00128346	No
C51T	SNV	upstream region	81.87	72.01	(219 475)(743 1040)	-0.0168631	No
C51T	SNV	upstream region	2.7	2.35	(219 475)(743 1073)	0.000664491	No
C51T	SNV	upstream region	2.43	1.84	(219 657)(743 1040)	7.30345e-05	No
C51T	SNV	upstream region	1.82	2.27	other	-0.00738252	No
C51G	SNV	upstream region	7.42	13.83	(219 1040)	-0.000875323	No
C51G	SNV	upstream region	2.52	4.29	(219 475)	0.00113346	No
C51G	SNV	upstream region	83.19	75.64	(219 475)(743 1040)	0.00788686	No
C51G	SNV	upstream region	2.67	2.27	(219 475)(743 1073)	0.000114491	No
C51G	SNV	upstream region	2.4	1.78	(219 657)(743 1040)	-0.000376966	No
C51G	SNV	upstream region	1.8	2.2	other	-0.00783252	No
C51A	SNV	upstream region	6.81	14.29	(219 1040)	-0.00162532	No
C51A	SNV	upstream region	2.31	4.59	(219 475)	0.00158346	No
C51A	SNV	upstream region	84.58	74.45	(219 475)(743 1040)	0.00888686	No
C51A	SNV	upstream region	2.45	2.43	(219 475)(743 1073)	-0.000185509	No
C51A	SNV	upstream region	2.2	1.9	(219 657)(743 1040)	-0.000776966	No
C51A	SNV	upstream region	1.65	2.35	other	-0.00783252	No
CA51C	INDEL	upstream region	7.59	14.71	(219 1040)	0.00437468	No
CA51C	INDEL	upstream region	2.58	4.57	(219 475)	0.00283346	No
CA51C	INDEL	upstream region	82.81	74.08	(219 475)(743 1040)	-0.00181314	No
CA51C	INDEL	upstream region	2.73	2.42	(219 475)(743 1073)	0.00116449	No
CA51C	INDEL	upstream region	2.46	1.89	(219 657)(743 1040)	0.000473034	No
CA51C	INDEL	upstream region	1.84	2.34	other	-0.00693252	No
A52T	SNV	upstream region	8.06	15.38	(219 1040)	0.0100747	No
A52T	SNV	upstream region	2.39	4.53	(219 475)	0.00168346	No
A52T	SNV	upstream region	82.43	73.5	(219 475)(743 1040)	-0.00661314	No
A52T	SNV	upstream region	2.76	2.4	(219 475)(743 1073)	0.00121449	No
A52T	SNV	upstream region	2.49	1.87	(219 657)(743 1040)	0.000523034	No
A52T	SNV	upstream region	1.87	2.32	other	-0.00688252	No
A52G	SNV	upstream region	8.03	15.87	(219 1040)	0.0123747	No
A52G	SNV	upstream region	2.62	4.52	(219 475)	0.00278346	No
A52G	SNV	upstream region	82.45	73.33	(219 475)(743 1040)	-0.00736314	No
A52G	SNV	upstream region	2.77	2.39	(219 475)(743 1073)	0.00121449	No
A52G	SNV	upstream region	2.25	1.58	(219 657)(743 1040)	-0.00212697	No
A52G	SNV	upstream region	1.87	2.31	other	-0.00693252	No
A52C	SNV	upstream region	5.8	12.94	(219 1040)	-0.0134253	No
A52C	SNV	upstream region	2.63	4.63	(219 475)	0.00338346	No
A52C	SNV	upstream region	84.41	75.71	(219 475)(743 1040)	0.0143369	No
A52C	SNV	upstream region	2.78	2.45	(219 475)(743 1073)	0.00156449	No
A52C	SNV	upstream region	2.5	1.91	(219 657)(743 1040)	0.000773034	No
A52C	SNV	upstream region	1.88	2.37	other	-0.00658252	No
T53G	SNV	upstream region	7.59	13.83	(219 1040)	-2.53226e-05	No
T53G	SNV	upstream region	2.58	4.3	(219 475)	0.00148346	No
T53G	SNV	upstream region	82.81	75.63	(219 475)(743 1040)	0.00593686	No
T53G	SNV	upstream region	2.73	2.27	(219 475)(743 1073)	0.000414491	No
T53G	SNV	upstream region	2.46	1.78	(219 657)(743 1040)	-7.69655e-05	No
T53G	SNV	upstream region	1.84	2.2	other	-0.00763252	No
T53C	SNV	upstream region	8.69	16.46	(219 1040)	0.0186247	No
T53C	SNV	upstream region	2.95	5.06	(219 475)	0.00713346	No
T53C	SNV	upstream region	80.3	70.97	(219 475)(743 1040)	-0.0299131	No
T53C	SNV	upstream region	3.13	2.7	(219 475)(743 1073)	0.00456449	No
T53C	SNV	upstream region	2.81	2.2	(219 657)(743 1040)	0.00377303	No
T53C	SNV	upstream region	2.11	2.62	other	-0.00418252	No
T53A	SNV	upstream region	7.5	13.3	(219 1040)	-0.00312532	No
T53A	SNV	upstream region	2.46	4.13	(219 475)	3.3462e-05	No
T53A	SNV	upstream region	83.16	76.57	(219 475)(743 1040)	0.0123869	No
T53A	SNV	upstream region	2.62	2.18	(219 475)(743 1073)	-0.000585509	No
T53A	SNV	upstream region	2.43	1.71	(219 657)(743 1040)	-0.000576966	No
T53A	SNV	upstream region	1.82	2.11	other	-0.00818252	No
TG53T	INDEL	upstream region	7.59	14.71	(219 1040)	0.00437468	No
TG53T	INDEL	upstream region	2.58	4.57	(219 475)	0.00283346	No
TG53T	INDEL	upstream region	82.81	74.08	(219 475)(743 1040)	-0.00181314	No
TG53T	INDEL	upstream region	2.73	2.42	(219 475)(743 1073)	0.00116449	No
TG53T	INDEL	upstream region	2.46	1.89	(219 657)(743 1040)	0.000473034	No
TG53T	INDEL	upstream region	1.84	2.34	other	-0.00693252	No
G54T	SNV	upstream region	7.73	14.7	(219 1040)	0.00502468	No
G54T	SNV	upstream region	2.51	4.57	(219 475)	0.00248346	No
G54T	SNV	upstream region	82.74	74.06	(219 475)(743 1040)	-0.00226314	No
G54T	SNV	upstream region	2.73	2.45	(219 475)(743 1073)	0.00131449	No
G54T	SNV	upstream region	2.45	1.89	(219 657)(743 1040)	0.000423034	No
G54T	SNV	upstream region	1.84	2.34	other	-0.00693252	No
G54C	SNV	upstream region	8.89	15.05	(219 1040)	0.0125747	No
G54C	SNV	upstream region	2.54	4.55	(219 475)	0.00253346	No
G54C	SNV	upstream region	81.64	73.79	(219 475)(743 1040)	-0.00911314	No
G54C	SNV	upstream region	2.69	2.41	(219 475)(743 1073)	0.000914491	No
G54C	SNV	upstream region	2.42	1.88	(219 657)(743 1040)	0.000223034	No
G54C	SNV	upstream region	1.82	2.33	other	-0.00708252	No
G54A	SNV	upstream region	6.93	14.26	(219 1040)	-0.00117532	No
G54A	SNV	upstream region	2.35	4.43	(219 475)	0.000983462	No
G54A	SNV	upstream region	84.3	74.87	(219 475)(743 1040)	0.00958686	No
G54A	SNV	upstream region	2.49	2.34	(219 475)(743 1073)	-0.000435509	No
G54A	SNV	upstream region	2.24	1.83	(219 657)(743 1040)	-0.000926966	No
G54A	SNV	upstream region	1.68	2.27	other	-0.00808252	No
G55T	SNV	upstream region	7.31	14.71	(219 1040)	0.00297468	No
G55T	SNV	upstream region	2.48	4.57	(219 475)	0.00233346	No
G55T	SNV	upstream region	83.43	74.08	(219 475)(743 1040)	0.00128686	No
G55T	SNV	upstream region	2.63	2.42	(219 475)(743 1073)	0.000664491	No
G55T	SNV	upstream region	2.37	1.89	(219 657)(743 1040)	2.30345e-05	No
G55T	SNV	upstream region	1.78	2.34	other	-0.00723252	No
G55C	SNV	upstream region	6.97	14.04	(219 1040)	-0.00207532	No
G55C	SNV	upstream region	2.37	4.36	(219 475)	0.000733462	No
G55C	SNV	upstream region	84.2	75.25	(219 475)(743 1040)	0.0109869	No
G55C	SNV	upstream region	2.51	2.31	(219 475)(743 1073)	-0.000485509	No
G55C	SNV	upstream region	2.26	1.8	(219 657)(743 1040)	-0.000976966	No
G55C	SNV	upstream region	1.69	2.23	other	-0.00823252	No
G55A	SNV	upstream region	9.64	16.2	(219 1040)	0.0220747	No
G55A	SNV	upstream region	2.52	4.49	(219 475)	0.00213346	No
G55A	SNV	upstream region	80.97	72.78	(219 475)(743 1040)	-0.0175131	No
G55A	SNV	upstream region	2.67	2.37	(219 475)(743 1073)	0.000614491	No
G55A	SNV	upstream region	2.4	1.86	(219 657)(743 1040)	2.30345e-05	No
G55A	SNV	upstream region	1.8	2.3	other	-0.00733252	No
GT55G	INDEL	upstream region	7.59	16.58	(219 1040)	0.0137247	No
GT55G	INDEL	upstream region	2.58	4.7	(219 475)	0.00348346	No
GT55G	INDEL	upstream region	82.81	71.88	(219 475)(743 1040)	-0.0128131	No
GT55G	INDEL	upstream region	2.73	2.49	(219 475)(743 1073)	0.00151449	No
GT55G	INDEL	upstream region	2.46	1.95	(219 657)(743 1040)	0.000773034	No
GT55G	INDEL	upstream region	1.84	2.41	other	-0.00658252	No
T56G	SNV	upstream region	7.59	14.71	(219 1040)	0.00437468	No
T56G	SNV	upstream region	2.58	4.57	(219 475)	0.00283346	No
T56G	SNV	upstream region	82.81	74.08	(219 475)(743 1040)	-0.00181314	No
T56G	SNV	upstream region	2.73	2.42	(219 475)(743 1073)	0.00116449	No
T56G	SNV	upstream region	2.46	1.89	(219 657)(743 1040)	0.000473034	No
T56G	SNV	upstream region	1.84	2.34	other	-0.00693252	No
T56C	SNV	upstream region	7.81	14.23	(219 1040)	0.00307468	No
T56C	SNV	upstream region	2.65	4.63	(219 475)	0.00348346	No
T56C	SNV	upstream region	82.31	74.64	(219 475)(743 1040)	-0.00151314	No
T56C	SNV	upstream region	2.81	2.34	(219 475)(743 1073)	0.00116449	No
T56C	SNV	upstream region	2.53	1.86	(219 657)(743 1040)	0.000673034	No
T56C	SNV	upstream region	1.9	2.3	other	-0.00683252	No
T56A	SNV	upstream region	8.75	15.01	(219 1040)	0.0116747	No
T56A	SNV	upstream region	3.43	5.43	(219 475)	0.0113835	No
T56A	SNV	upstream region	80.76	72.78	(219 475)(743 1040)	-0.0185631	No
T56A	SNV	upstream region	2.48	2.46	(219 475)(743 1073)	0.000114491	No
T56A	SNV	upstream region	2.62	1.93	(219 657)(743 1040)	0.00147303	No
T56A	SNV	upstream region	1.97	2.39	other	-0.00603252	No
T57G	SNV	upstream region	7.58	14.68	(219 1040)	0.00417468	No
T57G	SNV	upstream region	2.57	4.56	(219 475)	0.00273346	No
T57G	SNV	upstream region	82.71	73.94	(219 475)(743 1040)	-0.00301314	No
T57G	SNV	upstream region	2.85	2.6	(219 475)(743 1073)	0.00266449	No
T57G	SNV	upstream region	2.45	1.89	(219 657)(743 1040)	0.000423034	No
T57G	SNV	upstream region	1.84	2.33	other	-0.00698252	No
T57C	SNV	upstream region	7.59	14.49	(219 1040)	0.00327468	No
T57C	SNV	upstream region	2.58	4.67	(219 475)	0.00333346	No
T57C	SNV	upstream region	82.81	74.8	(219 475)(743 1040)	0.00178686	No
T57C	SNV	upstream region	2.73	2.25	(219 475)(743 1073)	0.000314491	No
T57C	SNV	upstream region	2.46	1.64	(219 657)(743 1040)	-0.000776966	No
T57C	SNV	upstream region	1.84	2.16	other	-0.00783252	No
T57A	SNV	upstream region	7.08	14.68	(219 1040)	0.00167468	No
T57A	SNV	upstream region	2.33	4.3	(219 475)	0.000233462	No
T57A	SNV	upstream region	83.23	73.88	(219 475)(743 1040)	-0.000713144	No
T57A	SNV	upstream region	3.04	2.91	(219 475)(743 1073)	0.00516449	No
T57A	SNV	upstream region	2.47	1.89	(219 657)(743 1040)	0.000523034	No
T57A	SNV	upstream region	1.85	2.34	other	-0.00688252	No
G58T	SNV	upstream region	7.59	14.78	(219 1040)	0.00472468	No
G58T	SNV	upstream region	2.58	4.54	(219 475)	0.00268346	No
G58T	SNV	upstream region	82.81	74.04	(219 475)(743 1040)	-0.00201314	No
G58T	SNV	upstream region	2.73	2.41	(219 475)(743 1073)	0.00111449	No
G58T	SNV	upstream region	2.46	1.89	(219 657)(743 1040)	0.000473034	No
G58T	SNV	upstream region	1.84	2.34	other	-0.00693252	No
G58A	SNV	upstream region	7.43	13.63	(219 1040)	-0.00182532	No
G58A	SNV	upstream region	2.52	4.39	(219 475)	0.00163346	No
G58A	SNV	upstream region	83.16	75.08	(219 475)(743 1040)	0.00493686	No
G58A	SNV	upstream region	2.67	2.32	(219 475)(743 1073)	0.000364491	No
G58A	SNV	upstream region	2.41	2.32	(219 657)(743 1040)	0.00237303	No
G58A	SNV	upstream region	1.8	2.25	other	-0.00758252	No
GA58G	INDEL	upstream region	7.59	14.71	(219 1040)	0.00437468	No
GA58G	INDEL	upstream region	2.58	4.57	(219 475)	0.00283346	No
GA58G	INDEL	upstream region	82.81	74.08	(219 475)(743 1040)	-0.00181314	No
GA58G	INDEL	upstream region	2.73	2.42	(219 475)(743 1073)	0.00116449	No
GA58G	INDEL	upstream region	2.46	1.89	(219 657)(743 1040)	0.000473034	No
GA58G	INDEL	upstream region	1.84	2.34	other	-0.00693252	No
A59T	SNV	upstream region	7.77	14.65	(219 1040)	0.00497468	No
A59T	SNV	upstream region	2.95	4.71	(219 475)	0.00538346	No
A59T	SNV	upstream region	82.08	74.01	(219 475)(743 1040)	-0.00581314	No
A59T	SNV	upstream region	2.8	2.41	(219 475)(743 1073)	0.00146449	No
A59T	SNV	upstream region	2.52	1.89	(219 657)(743 1040)	0.000773034	No
A59T	SNV	upstream region	1.89	2.34	other	-0.00668252	No
A59G	SNV	upstream region	7.58	13.54	(219 1040)	-0.00152532	No
A59G	SNV	upstream region	2.57	4.55	(219 475)	0.00268346	No
A59G	SNV	upstream region	83.02	75.29	(219 475)(743 1040)	0.00528686	No
A59G	SNV	upstream region	2.72	2.41	(219 475)(743 1073)	0.00106449	No
A59G	SNV	upstream region	2.27	1.88	(219 657)(743 1040)	-0.000526966	No
A59G	SNV	upstream region	1.84	2.33	other	-0.00698252	No
A59C	SNV	upstream region	7.59	18.64	(219 1040)	0.0240247	No
A59C	SNV	upstream region	2.58	4.36	(219 475)	0.00178346	No
A59C	SNV	upstream region	82.81	70.66	(219 475)(743 1040)	-0.0189131	No
A59C	SNV	upstream region	2.73	2.3	(219 475)(743 1073)	0.000564491	No
A59C	SNV	upstream region	2.46	1.8	(219 657)(743 1040)	2.30345e-05	No
A59C	SNV	upstream region	1.84	2.23	other	-0.00748252	No
G60T	SNV	upstream region	7.59	13.53	(219 1040)	-0.00152532	No
G60T	SNV	upstream region	2.58	4.2	(219 475)	0.000983462	No
G60T	SNV	upstream region	82.81	76.16	(219 475)(743 1040)	0.00858686	No
G60T	SNV	upstream region	2.73	2.22	(219 475)(743 1073)	0.000164491	No
G60T	SNV	upstream region	2.46	1.74	(219 657)(743 1040)	-0.000276966	No
G60T	SNV	upstream region	1.84	2.15	other	-0.00788252	No
G60C	SNV	upstream region	7.59	14.71	(219 1040)	0.00437468	No
G60C	SNV	upstream region	2.58	4.57	(219 475)	0.00283346	No
G60C	SNV	upstream region	82.81	74.08	(219 475)(743 1040)	-0.00181314	No
G60C	SNV	upstream region	2.73	2.42	(219 475)(743 1073)	0.00116449	No
G60C	SNV	upstream region	2.46	1.89	(219 657)(743 1040)	0.000473034	No
G60C	SNV	upstream region	1.84	2.34	other	-0.00693252	No
G60A	SNV	upstream region	8.49	14.73	(219 1040)	0.00897468	No
G60A	SNV	upstream region	2.57	4.96	(219 475)	0.00473346	No
G60A	SNV	upstream region	82.12	73.91	(219 475)(743 1040)	-0.00611314	No
G60A	SNV	upstream region	2.53	2.17	(219 475)(743 1073)	-0.00108551	No
G60A	SNV	upstream region	2.45	1.89	(219 657)(743 1040)	0.000423034	No
G60A	SNV	upstream region	1.84	2.34	other	-0.00693252	No
T61G	SNV	upstream region	7.59	14.58	(219 1040)	0.00372468	No
T61G	SNV	upstream region	2.58	5.37	(219 475)	0.00683346	No
T61G	SNV	upstream region	82.81	73.46	(219 475)(743 1040)	-0.00491314	No
T61G	SNV	upstream region	2.73	2.39	(219 475)(743 1073)	0.00101449	No
T61G	SNV	upstream region	2.46	1.87	(219 657)(743 1040)	0.000373034	No
T61G	SNV	upstream region	1.84	2.32	other	-0.00703252	No
T61C	SNV	upstream region	8.1	15.24	(219 1040)	0.00957468	No
T61C	SNV	upstream region	2.69	4.69	(219 475)	0.00398346	No
T61C	SNV	upstream region	82.26	73.4	(219 475)(743 1040)	-0.00796314	No
T61C	SNV	upstream region	2.71	2.48	(219 475)(743 1073)	0.00136449	No
T61C	SNV	upstream region	2.41	1.79	(219 657)(743 1040)	-0.000276966	No
T61C	SNV	upstream region	1.83	2.4	other	-0.00668252	No
T61A	SNV	upstream region	8.4	15.57	(219 1040)	0.0127247	No
T61A	SNV	upstream region	2.86	4.78	(219 475)	0.00528346	No
T61A	SNV	upstream region	80.64	72.52	(219 475)(743 1040)	-0.0204631	No
T61A	SNV	upstream region	3.34	2.56	(219 475)(743 1073)	0.00491449	No
T61A	SNV	upstream region	2.72	2.09	(219 657)(743 1040)	0.00277303	No
T61A	SNV	upstream region	2.04	2.48	other	-0.00523252	No
G62T	SNV	upstream region	5.77	13.23	(219 1040)	-0.0121253	No
G62T	SNV	upstream region	2.2	4.11	(219 475)	-0.00136654	No
G62T	SNV	upstream region	86.03	76.69	(219 475)(743 1040)	0.0273369	No
G62T	SNV	upstream region	2.33	2.17	(219 475)(743 1073)	-0.00208551	No
G62T	SNV	upstream region	2.1	1.7	(219 657)(743 1040)	-0.00227697	No
G62T	SNV	upstream region	1.57	2.1	other	-0.00948252	No
G62C	SNV	upstream region	7.59	14.71	(219 1040)	0.00437468	No
G62C	SNV	upstream region	2.58	4.57	(219 475)	0.00283346	No
G62C	SNV	upstream region	82.81	74.08	(219 475)(743 1040)	-0.00181314	No
G62C	SNV	upstream region	2.73	2.42	(219 475)(743 1073)	0.00116449	No
G62C	SNV	upstream region	2.46	1.89	(219 657)(743 1040)	0.000473034	No
G62C	SNV	upstream region	1.84	2.34	other	-0.00693252	No
G62A	SNV	upstream region	7.53	14.88	(219 1040)	0.00492468	No
G62A	SNV	upstream region	2.56	4.57	(219 475)	0.00273346	No
G62A	SNV	upstream region	82.93	74.07	(219 475)(743 1040)	-0.00126314	No
G62A	SNV	upstream region	2.71	2.26	(219 475)(743 1073)	0.000264491	No
G62A	SNV	upstream region	2.44	1.89	(219 657)(743 1040)	0.000373034	No
G62A	SNV	upstream region	1.83	2.34	other	-0.00698252	No
C63T	SNV	upstream region	7.59	15.21	(219 1040)	0.00687468	No
C63T	SNV	upstream region	2.58	4.54	(219 475)	0.00268346	No
C63T	SNV	upstream region	82.81	73.64	(219 475)(743 1040)	-0.00401314	No
C63T	SNV	upstream region	2.73	2.4	(219 475)(743 1073)	0.00106449	No
C63T	SNV	upstream region	2.46	1.88	(219 657)(743 1040)	0.000423034	No
C63T	SNV	upstream region	1.84	2.33	other	-0.00698252	No
C63G	SNV	upstream region	7.51	14.71	(219 1040)	0.00397468	No
C63G	SNV	upstream region	3.58	4.57	(219 475)	0.00783346	No
C63G	SNV	upstream region	81.96	74.08	(219 475)(743 1040)	-0.00606314	No
C63G	SNV	upstream region	2.7	2.42	(219 475)(743 1073)	0.00101449	No
C63G	SNV	upstream region	2.43	1.89	(219 657)(743 1040)	0.000323034	No
C63G	SNV	upstream region	1.82	2.34	other	-0.00703252	No
C63A	SNV	upstream region	8.84	17.38	(219 1040)	0.0239747	No
C63A	SNV	upstream region	2.54	4.42	(219 475)	0.00188346	No
C63A	SNV	upstream region	81.69	71.77	(219 475)(743 1040)	-0.0189631	No
C63A	SNV	upstream region	2.69	2.34	(219 475)(743 1073)	0.000564491	No
C63A	SNV	upstream region	2.42	1.83	(219 657)(743 1040)	-2.69655e-05	No
C63A	SNV	upstream region	1.82	2.27	other	-0.00738252	No
C64T	SNV	upstream region	7.59	14.68	(219 1040)	0.00422468	No
C64T	SNV	upstream region	2.58	4.56	(219 475)	0.00278346	No
C64T	SNV	upstream region	82.81	73.94	(219 475)(743 1040)	-0.00251314	No
C64T	SNV	upstream region	2.73	2.61	(219 475)(743 1073)	0.00211449	No
C64T	SNV	upstream region	2.46	1.89	(219 657)(743 1040)	0.000473034	No
C64T	SNV	upstream region	1.84	2.33	other	-0.00698252	No
C64G	SNV	upstream region	7.59	14.71	(219 1040)	0.00437468	No
C64G	SNV	upstream region	2.58	4.57	(219 475)	0.00283346	No
C64G	SNV	upstream region	82.81	74.08	(219 475)(743 1040)	-0.00181314	No
C64G	SNV	upstream region	2.73	2.42	(219 475)(743 1073)	0.00116449	No
C64G	SNV	upstream region	2.46	1.89	(219 657)(743 1040)	0.000473034	No
C64G	SNV	upstream region	1.84	2.34	other	-0.00693252	No
C64A	SNV	upstream region	7.94	14.71	(219 1040)	0.00612468	No
C64A	SNV	upstream region	2.74	4.57	(219 475)	0.00363346	No
C64A	SNV	upstream region	81.97	74.08	(219 475)(743 1040)	-0.00601314	No
C64A	SNV	upstream region	2.85	2.42	(219 475)(743 1073)	0.00176449	No
C64A	SNV	upstream region	2.57	1.89	(219 657)(743 1040)	0.00102303	No
C64A	SNV	upstream region	1.93	2.34	other	-0.00648252	No
C65T	SNV	upstream region	7.47	14.29	(219 1040)	0.00167468	No
C65T	SNV	upstream region	2.54	4.6	(219 475)	0.00278346	No
C65T	SNV	upstream region	83.08	74.43	(219 475)(743 1040)	0.00128686	No
C65T	SNV	upstream region	2.68	2.43	(219 475)(743 1073)	0.000964491	No
C65T	SNV	upstream region	2.42	1.9	(219 657)(743 1040)	0.000323034	No
C65T	SNV	upstream region	1.81	2.35	other	-0.00703252	No
C65G	SNV	upstream region	7.59	14.71	(219 1040)	0.00437468	No
C65G	SNV	upstream region	2.58	4.57	(219 475)	0.00283346	No
C65G	SNV	upstream region	82.81	74.08	(219 475)(743 1040)	-0.00181314	No
C65G	SNV	upstream region	2.73	2.42	(219 475)(743 1073)	0.00116449	No
C65G	SNV	upstream region	2.46	1.89	(219 657)(743 1040)	0.000473034	No
C65G	SNV	upstream region	1.84	2.34	other	-0.00693252	No
C65A	SNV	upstream region	7.58	14.1	(219 1040)	0.00127468	No
C65A	SNV	upstream region	2.58	4.6	(219 475)	0.00298346	No
C65A	SNV	upstream region	82.74	74.59	(219 475)(743 1040)	0.000386856	No
C65A	SNV	upstream region	2.73	2.43	(219 475)(743 1073)	0.00121449	No
C65A	SNV	upstream region	2.54	1.93	(219 657)(743 1040)	0.00107303	No
C65A	SNV	upstream region	1.84	2.35	other	-0.00688252	No
CT65C	INDEL	upstream region	10.21	14.71	(219 1040)	0.0174747	No
CT65C	INDEL	upstream region	2.71	4.57	(219 475)	0.00348346	No
CT65C	INDEL	upstream region	79.71	74.08	(219 475)(743 1040)	-0.0173131	No
CT65C	INDEL	upstream region	2.86	2.42	(219 475)(743 1073)	0.00181449	No
CT65C	INDEL	upstream region	2.58	1.89	(219 657)(743 1040)	0.00107303	No
CT65C	INDEL	upstream region	1.93	2.34	other	-0.00648252	No
T66G	SNV	upstream region	7.59	14.71	(219 1040)	0.00437468	No
T66G	SNV	upstream region	2.58	4.57	(219 475)	0.00283346	No
T66G	SNV	upstream region	82.81	74.08	(219 475)(743 1040)	-0.00181314	No
T66G	SNV	upstream region	2.73	2.42	(219 475)(743 1073)	0.00116449	No
T66G	SNV	upstream region	2.46	1.89	(219 657)(743 1040)	0.000473034	No
T66G	SNV	upstream region	1.84	2.34	other	-0.00693252	No
T66C	SNV	upstream region	6.74	14.95	(219 1040)	0.00132468	No
T66C	SNV	upstream region	2.57	4.56	(219 475)	0.00273346	No
T66C	SNV	upstream region	83.6	73.97	(219 475)(743 1040)	0.00158686	No
T66C	SNV	upstream region	2.72	2.31	(219 475)(743 1073)	0.000564491	No
T66C	SNV	upstream region	2.45	1.89	(219 657)(743 1040)	0.000423034	No
T66C	SNV	upstream region	1.92	2.33	other	-0.00658252	No
T66A	SNV	upstream region	7.56	14.02	(219 1040)	0.000774677	No
T66A	SNV	upstream region	2.86	5.33	(219 475)	0.00803346	No
T66A	SNV	upstream region	82.57	74.05	(219 475)(743 1040)	-0.00316314	No
T66A	SNV	upstream region	2.72	2.38	(219 475)(743 1073)	0.000914491	No
T66A	SNV	upstream region	2.45	1.89	(219 657)(743 1040)	0.000423034	No
T66A	SNV	upstream region	1.84	2.34	other	-0.00693252	No
TC66T	INDEL	upstream region	7.59	15.02	(219 1040)	0.00592468	No
TC66T	INDEL	upstream region	2.58	4.67	(219 475)	0.00333346	No
TC66T	INDEL	upstream region	82.81	73.52	(219 475)(743 1040)	-0.00461314	No
TC66T	INDEL	upstream region	2.73	2.47	(219 475)(743 1073)	0.00141449	No
TC66T	INDEL	upstream region	2.46	1.93	(219 657)(743 1040)	0.000673034	No
TC66T	INDEL	upstream region	1.84	2.39	other	-0.00668252	No
C67T	SNV	upstream region	8.03	14.7	(219 1040)	0.00652468	No
C67T	SNV	upstream region	2.73	4.56	(219 475)	0.00353346	No
C67T	SNV	upstream region	81.56	74.03	(219 475)(743 1040)	-0.00831314	No
C67T	SNV	upstream region	3.14	2.41	(219 475)(743 1073)	0.00316449	No
C67T	SNV	upstream region	2.6	1.89	(219 657)(743 1040)	0.00117303	No
C67T	SNV	upstream region	1.95	2.41	other	-0.00603252	No
C67G	SNV	upstream region	7.59	14.71	(219 1040)	0.00437468	No
C67G	SNV	upstream region	2.58	4.57	(219 475)	0.00283346	No
C67G	SNV	upstream region	82.81	74.08	(219 475)(743 1040)	-0.00181314	No
C67G	SNV	upstream region	2.73	2.42	(219 475)(743 1073)	0.00116449	No
C67G	SNV	upstream region	2.46	1.89	(219 657)(743 1040)	0.000473034	No
C67G	SNV	upstream region	1.84	2.34	other	-0.00693252	No
C67A	SNV	upstream region	7.58	12.62	(219 1040)	-0.00612532	No
C67A	SNV	upstream region	2.57	4.19	(219 475)	0.000883462	No
C67A	SNV	upstream region	82.7	77.09	(219 475)(743 1040)	0.0126869	No
C67A	SNV	upstream region	2.85	2.22	(219 475)(743 1073)	0.000764491	No
C67A	SNV	upstream region	2.45	1.74	(219 657)(743 1040)	-0.000326966	No
C67A	SNV	upstream region	1.84	2.15	other	-0.00788252	No
C68T	SNV	upstream region	7.59	14.51	(219 1040)	0.00337468	No
C68T	SNV	upstream region	2.58	4.51	(219 475)	0.00253346	No
C68T	SNV	upstream region	82.81	74.43	(219 475)(743 1040)	-6.31441e-05	No
C68T	SNV	upstream region	2.73	2.38	(219 475)(743 1073)	0.000964491	No
C68T	SNV	upstream region	2.46	1.86	(219 657)(743 1040)	0.000323034	No
C68T	SNV	upstream region	1.84	2.31	other	-0.00708252	No
C68G	SNV	upstream region	8.14	14.71	(219 1040)	0.00712468	No
C68G	SNV	upstream region	2.56	4.57	(219 475)	0.00273346	No
C68G	SNV	upstream region	82.32	74.08	(219 475)(743 1040)	-0.00426314	No
C68G	SNV	upstream region	2.71	2.42	(219 475)(743 1073)	0.00106449	No
C68G	SNV	upstream region	2.44	1.89	(219 657)(743 1040)	0.000373034	No
C68G	SNV	upstream region	1.83	2.34	other	-0.00698252	No
C68A	SNV	upstream region	7.63	14.7	(219 1040)	0.00452468	No
C68A	SNV	upstream region	2.59	4.56	(219 475)	0.00283346	No
C68A	SNV	upstream region	82.98	73.91	(219 475)(743 1040)	-0.00181314	No
C68A	SNV	upstream region	2.74	2.6	(219 475)(743 1073)	0.00211449	No
C68A	SNV	upstream region	2.2	1.89	(219 657)(743 1040)	-0.000826966	No
C68A	SNV	upstream region	1.85	2.34	other	-0.00688252	No
A69T	SNV	exon 1	7.6	14.96	(219 1040)	0.00567468	No
A69T	SNV	exon 1	2.58	4.55	(219 475)	0.00273346	No
A69T	SNV	exon 1	82.96	73.86	(219 475)(743 1040)	-0.00216314	No
A69T	SNV	exon 1	2.73	2.41	(219 475)(743 1073)	0.00111449	No
A69T	SNV	exon 1	2.28	1.88	(219 657)(743 1040)	-0.000476966	No
A69T	SNV	exon 1	1.85	2.33	other	-0.00693252	No
A69G	SNV	exon 1	8.72	15.93	(219 1040)	0.0161247	No
A69G	SNV	exon 1	2.65	4.51	(219 475)	0.00288346	No
A69G	SNV	exon 1	81.46	72.73	(219 475)(743 1040)	-0.0153131	No
A69G	SNV	exon 1	2.67	2.42	(219 475)(743 1073)	0.000864491	No
A69G	SNV	exon 1	2.59	2.07	(219 657)(743 1040)	0.00202303	No
A69G	SNV	exon 1	1.9	2.34	other	-0.00663252	No
A69C	SNV	exon 1	7.59	14.71	(219 1040)	0.00437468	No
A69C	SNV	exon 1	2.58	4.57	(219 475)	0.00283346	No
A69C	SNV	exon 1	82.81	74.08	(219 475)(743 1040)	-0.00181314	No
A69C	SNV	exon 1	2.73	2.42	(219 475)(743 1073)	0.00116449	No
A69C	SNV	exon 1	2.46	1.89	(219 657)(743 1040)	0.000473034	No
A69C	SNV	exon 1	1.84	2.34	other	-0.00693252	No
AG69A	INDEL	exon 1	7.59	14.71	(219 1040)	0.00437468	No
AG69A	INDEL	exon 1	2.58	4.57	(219 475)	0.00283346	No
AG69A	INDEL	exon 1	82.81	74.08	(219 475)(743 1040)	-0.00181314	No
AG69A	INDEL	exon 1	2.73	2.42	(219 475)(743 1073)	0.00116449	No
AG69A	INDEL	exon 1	2.46	1.89	(219 657)(743 1040)	0.000473034	No
AG69A	INDEL	exon 1	1.84	2.34	other	-0.00693252	No
G70T	SNV	exon 1	7.62	14.61	(219 1040)	0.00402468	No
G70T	SNV	exon 1	2.59	4.37	(219 475)	0.00188346	No
G70T	SNV	exon 1	83.13	74.65	(219 475)(743 1040)	0.00263686	No
G70T	SNV	exon 1	2.35	2.31	(219 475)(743 1073)	-0.00128551	No
G70T	SNV	exon 1	2.47	1.81	(219 657)(743 1040)	0.000123034	No
G70T	SNV	exon 1	1.85	2.24	other	-0.00738252	No
G70C	SNV	exon 1	8.24	18.09	(219 1040)	0.0245247	No
G70C	SNV	exon 1	2.58	4.88	(219 475)	0.00438346	No
G70C	SNV	exon 1	82.14	69.93	(219 475)(743 1040)	-0.0259131	No
G70C	SNV	exon 1	2.73	2.58	(219 475)(743 1073)	0.00196449	No
G70C	SNV	exon 1	2.46	2.02	(219 657)(743 1040)	0.00112303	No
G70C	SNV	exon 1	1.85	2.5	other	-0.00608252	No
G70A	SNV	exon 1	7.59	14.78	(219 1040)	0.00472468	No
G70A	SNV	exon 1	2.58	4.59	(219 475)	0.00293346	No
G70A	SNV	exon 1	82.81	73.95	(219 475)(743 1040)	-0.00246314	No
G70A	SNV	exon 1	2.73	2.43	(219 475)(743 1073)	0.00121449	No
G70A	SNV	exon 1	2.46	1.9	(219 657)(743 1040)	0.000523034	No
G70A	SNV	exon 1	1.84	2.35	other	-0.00688252	No
G71T	SNV	exon 1	7.59	14.96	(219 1040)	0.00562468	No
G71T	SNV	exon 1	2.58	4.36	(219 475)	0.00178346	No
G71T	SNV	exon 1	82.81	74.04	(219 475)(743 1040)	-0.00201314	No
G71T	SNV	exon 1	2.73	2.41	(219 475)(743 1073)	0.00111449	No
G71T	SNV	exon 1	2.46	1.89	(219 657)(743 1040)	0.000473034	No
G71T	SNV	exon 1	1.84	2.34	other	-0.00693252	No
G71C	SNV	exon 1	7.28	14.71	(219 1040)	0.00282468	No
G71C	SNV	exon 1	2.47	4.57	(219 475)	0.00228346	No
G71C	SNV	exon 1	83.5	74.08	(219 475)(743 1040)	0.00163686	No
G71C	SNV	exon 1	2.62	2.42	(219 475)(743 1073)	0.000614491	No
G71C	SNV	exon 1	2.36	1.89	(219 657)(743 1040)	-2.69655e-05	No
G71C	SNV	exon 1	1.77	2.34	other	-0.00728252	No
G71A	SNV	exon 1	7.73	14.36	(219 1040)	0.00332468	No
G71A	SNV	exon 1	2.58	4.46	(219 475)	0.00228346	No
G71A	SNV	exon 1	82.76	74.7	(219 475)(743 1040)	0.00103686	No
G71A	SNV	exon 1	2.64	2.36	(219 475)(743 1073)	0.000414491	No
G71A	SNV	exon 1	2.46	1.84	(219 657)(743 1040)	0.000223034	No
G71A	SNV	exon 1	1.84	2.28	other	-0.00723252	No
GC71G	INDEL	exon 1	7.59	14.71	(219 1040)	0.00437468	No
GC71G	INDEL	exon 1	2.58	4.57	(219 475)	0.00283346	No
GC71G	INDEL	exon 1	82.81	74.08	(219 475)(743 1040)	-0.00181314	No
GC71G	INDEL	exon 1	2.73	2.42	(219 475)(743 1073)	0.00116449	No
GC71G	INDEL	exon 1	2.46	1.89	(219 657)(743 1040)	0.000473034	No
GC71G	INDEL	exon 1	1.84	2.34	other	-0.00693252	No
C72T	SNV	exon 1	7.75	14.86	(219 1040)	0.00592468	No
C72T	SNV	exon 1	2.83	4.84	(219 475)	0.00543346	No
C72T	SNV	exon 1	82.23	73.14	(219 475)(743 1040)	-0.00941314	No
C72T	SNV	exon 1	2.79	2.89	(219 475)(743 1073)	0.00381449	No
C72T	SNV	exon 1	2.51	1.91	(219 657)(743 1040)	0.000823034	No
C72T	SNV	exon 1	1.88	2.36	other	-0.00663252	No
C72G	SNV	exon 1	7.59	14.17	(219 1040)	0.00167468	No
C72G	SNV	exon 1	2.58	4.4	(219 475)	0.00198346	No
C72G	SNV	exon 1	82.81	75.03	(219 475)(743 1040)	0.00293686	No
C72G	SNV	exon 1	2.73	2.33	(219 475)(743 1073)	0.000714491	No
C72G	SNV	exon 1	2.46	1.82	(219 657)(743 1040)	0.000123034	No
C72G	SNV	exon 1	1.84	2.25	other	-0.00738252	No
C72A	SNV	exon 1	7.59	14.83	(219 1040)	0.00497468	No
C72A	SNV	exon 1	2.58	4.61	(219 475)	0.00303346	No
C72A	SNV	exon 1	82.81	73.86	(219 475)(743 1040)	-0.00291314	No
C72A	SNV	exon 1	2.73	2.44	(219 475)(743 1073)	0.00126449	No
C72A	SNV	exon 1	2.46	1.91	(219 657)(743 1040)	0.000573034	No
C72A	SNV	exon 1	1.84	2.36	other	-0.00683252	No
C73T	SNV	exon 1	8.93	15.91	(219 1040)	0.0170747	No
C73T	SNV	exon 1	2.55	4.51	(219 475)	0.00238346	No
C73T	SNV	exon 1	81.58	73.01	(219 475)(743 1040)	-0.0133131	No
C73T	SNV	exon 1	2.7	2.39	(219 475)(743 1073)	0.000864491	No
C73T	SNV	exon 1	2.43	1.87	(219 657)(743 1040)	0.000223034	No
C73T	SNV	exon 1	1.82	2.31	other	-0.00718252	No
C73G	SNV	exon 1	7.8	17.01	(219 1040)	0.0169247	No
C73G	SNV	exon 1	2.57	4.44	(219 475)	0.00213346	No
C73G	SNV	exon 1	82.61	72.08	(219 475)(743 1040)	-0.0128131	No
C73G	SNV	exon 1	2.72	2.35	(219 475)(743 1073)	0.000764491	No
C73G	SNV	exon 1	2.45	1.84	(219 657)(743 1040)	0.000173034	No
C73G	SNV	exon 1	1.84	2.28	other	-0.00723252	No
C73A	SNV	exon 1	7.41	13.9	(219 1040)	-0.000575323	No
C73A	SNV	exon 1	2.52	4.61	(219 475)	0.00273346	No
C73A	SNV	exon 1	83.11	74.79	(219 475)(743 1040)	0.00323686	No
C73A	SNV	exon 1	2.77	2.44	(219 475)(743 1073)	0.00146449	No
C73A	SNV	exon 1	2.4	1.91	(219 657)(743 1040)	0.000273034	No
C73A	SNV	exon 1	1.8	2.36	other	-0.00703252	No
CCCTG73C	INDEL	exon 1	7.59	14.71	(219 1040)	0.00437468	No
CCCTG73C	INDEL	exon 1	2.58	4.57	(219 475)	0.00283346	No
CCCTG73C	INDEL	exon 1	82.81	74.08	(219 475)(743 1040)	-0.00181314	No
CCCTG73C	INDEL	exon 1	2.73	2.42	(219 475)(743 1073)	0.00116449	No
CCCTG73C	INDEL	exon 1	2.46	1.89	(219 657)(743 1040)	0.000473034	No
CCCTG73C	INDEL	exon 1	1.84	2.34	other	-0.00693252	No
C74T	SNV	exon 1	7.59	14.71	(219 1040)	0.00437468	No
C74T	SNV	exon 1	2.58	4.57	(219 475)	0.00283346	No
C74T	SNV	exon 1	82.81	74.08	(219 475)(743 1040)	-0.00181314	No
C74T	SNV	exon 1	2.73	2.42	(219 475)(743 1073)	0.00116449	No
C74T	SNV	exon 1	2.46	1.89	(219 657)(743 1040)	0.000473034	No
C74T	SNV	exon 1	1.84	2.34	other	-0.00693252	No
C74A	SNV	exon 1	7.05	14.12	(219 1040)	-0.00127532	No
C74A	SNV	exon 1	2.59	4.6	(219 475)	0.00303346	No
C74A	SNV	exon 1	83.29	74.59	(219 475)(743 1040)	0.00313686	No
C74A	SNV	exon 1	2.74	2.43	(219 475)(743 1073)	0.00126449	No
C74A	SNV	exon 1	2.47	1.9	(219 657)(743 1040)	0.000573034	No
C74A	SNV	exon 1	1.85	2.35	other	-0.00683252	No
C75T	SNV	exon 1	7.58	15.39	(219 1040)	0.00772468	No
C75T	SNV	exon 1	2.57	4.53	(219 475)	0.00258346	No
C75T	SNV	exon 1	82.7	73.49	(219 475)(743 1040)	-0.00531314	No
C75T	SNV	exon 1	2.86	2.4	(219 475)(743 1073)	0.00171449	No
C75T	SNV	exon 1	2.45	1.87	(219 657)(743 1040)	0.000323034	No
C75T	SNV	exon 1	1.84	2.32	other	-0.00703252	No
C75G	SNV	exon 1	7.49	14.71	(219 1040)	0.00387468	No
C75G	SNV	exon 1	2.54	4.57	(219 475)	0.00263346	No
C75G	SNV	exon 1	83.03	74.08	(219 475)(743 1040)	-0.000713144	No
C75G	SNV	exon 1	2.69	2.42	(219 475)(743 1073)	0.000964491	No
C75G	SNV	exon 1	2.43	1.89	(219 657)(743 1040)	0.000323034	No
C75G	SNV	exon 1	1.82	2.34	other	-0.00703252	No
C75A	SNV	exon 1	7.57	14.49	(219 1040)	0.00317468	No
C75A	SNV	exon 1	2.78	4.5	(219 475)	0.00348346	No
C75A	SNV	exon 1	82.66	74.46	(219 475)(743 1040)	-0.000663144	No
C75A	SNV	exon 1	2.72	2.38	(219 475)(743 1073)	0.000914491	No
C75A	SNV	exon 1	2.43	1.86	(219 657)(743 1040)	0.000173034	No
C75A	SNV	exon 1	1.84	2.3	other	-0.00713252	No
CT75C	INDEL	exon 1	7.22	14.71	(219 1040)	0.00252468	No
CT75C	INDEL	exon 1	2.45	4.57	(219 475)	0.00218346	No
CT75C	INDEL	exon 1	83.64	74.08	(219 475)(743 1040)	0.00233686	No
CT75C	INDEL	exon 1	2.6	2.42	(219 475)(743 1073)	0.000514491	No
CT75C	INDEL	exon 1	2.34	1.89	(219 657)(743 1040)	-0.000126966	No
CT75C	INDEL	exon 1	1.75	2.34	other	-0.00738252	No
C75CA	INDEL	exon 1	7.59	14.71	(219 1040)	0.00437468	No
C75CA	INDEL	exon 1	2.58	4.57	(219 475)	0.00283346	No
C75CA	INDEL	exon 1	82.81	74.08	(219 475)(743 1040)	-0.00181314	No
C75CA	INDEL	exon 1	2.73	2.42	(219 475)(743 1073)	0.00116449	No
C75CA	INDEL	exon 1	2.46	1.89	(219 657)(743 1040)	0.000473034	No
C75CA	INDEL	exon 1	1.84	2.34	other	-0.00693252	No
T76G	SNV	exon 1	7.21	14.71	(219 1040)	0.00247468	No
T76G	SNV	exon 1	2.45	4.57	(219 475)	0.00218346	No
T76G	SNV	exon 1	83.67	74.08	(219 475)(743 1040)	0.00248686	No
T76G	SNV	exon 1	2.59	2.42	(219 475)(743 1073)	0.000464491	No
T76G	SNV	exon 1	2.33	1.89	(219 657)(743 1040)	-0.000176966	No
T76G	SNV	exon 1	1.75	2.34	other	-0.00738252	No
T76C	SNV	exon 1	7.79	13.75	(219 1040)	0.000574677	No
T76C	SNV	exon 1	2.95	4.6	(219 475)	0.00483346	No
T76C	SNV	exon 1	82.05	74.89	(219 475)(743 1040)	-0.00156314	No
T76C	SNV	exon 1	2.8	2.38	(219 475)(743 1073)	0.00131449	No
T76C	SNV	exon 1	2.52	2.01	(219 657)(743 1040)	0.00137303	No
T76C	SNV	exon 1	1.89	2.36	other	-0.00658252	No
T76A	SNV	exon 1	8.39	15.48	(219 1040)	0.0122247	No
T76A	SNV	exon 1	2.53	4.43	(219 475)	0.00188346	No
T76A	SNV	exon 1	82.19	73.65	(219 475)(743 1040)	-0.00706314	No
T76A	SNV	exon 1	2.67	2.34	(219 475)(743 1073)	0.000464491	No
T76A	SNV	exon 1	2.41	1.83	(219 657)(743 1040)	-7.69655e-05	No
T76A	SNV	exon 1	1.81	2.27	other	-0.00743252	No
G77T	SNV	exon 1	7.56	14.71	(219 1040)	0.00422468	No
G77T	SNV	exon 1	2.57	4.57	(219 475)	0.00278346	No
G77T	SNV	exon 1	82.86	74.08	(219 475)(743 1040)	-0.00156314	No
G77T	SNV	exon 1	2.72	2.42	(219 475)(743 1073)	0.00111449	No
G77T	SNV	exon 1	2.45	1.89	(219 657)(743 1040)	0.000423034	No
G77T	SNV	exon 1	1.84	2.34	other	-0.00693252	No
G77C	SNV	exon 1	7.41	14.71	(219 1040)	0.00347468	No
G77C	SNV	exon 1	2.52	4.57	(219 475)	0.00253346	No
G77C	SNV	exon 1	83.22	74.08	(219 475)(743 1040)	0.000236856	No
G77C	SNV	exon 1	2.66	2.42	(219 475)(743 1073)	0.000814491	No
G77C	SNV	exon 1	2.4	1.89	(219 657)(743 1040)	0.000173034	No
G77C	SNV	exon 1	1.8	2.34	other	-0.00713252	No
G77A	SNV	exon 1	7.53	14.77	(219 1040)	0.00437468	No
G77A	SNV	exon 1	2.49	4.59	(219 475)	0.00248346	No
G77A	SNV	exon 1	82.2	73.55	(219 475)(743 1040)	-0.00751314	No
G77A	SNV	exon 1	3.51	2.84	(219 475)(743 1073)	0.00716449	No
G77A	SNV	exon 1	2.44	1.9	(219 657)(743 1040)	0.000423034	No
G77A	SNV	exon 1	1.83	2.35	other	-0.00693252	No
C78T	SNV	exon 1	7.91	15.11	(219 1040)	0.00797468	No
C78T	SNV	exon 1	2.69	4.15	(219 475)	0.00128346	No
C78T	SNV	exon 1	82.08	73.88	(219 475)(743 1040)	-0.00646314	No
C78T	SNV	exon 1	2.84	2.65	(219 475)(743 1073)	0.00286449	No
C78T	SNV	exon 1	2.56	1.88	(219 657)(743 1040)	0.000923034	No
C78T	SNV	exon 1	1.92	2.33	other	-0.00658252	No
C78G	SNV	exon 1	7.59	14.71	(219 1040)	0.00437468	No
C78G	SNV	exon 1	2.58	4.57	(219 475)	0.00283346	No
C78G	SNV	exon 1	82.81	74.08	(219 475)(743 1040)	-0.00181314	No
C78G	SNV	exon 1	2.73	2.42	(219 475)(743 1073)	0.00116449	No
C78G	SNV	exon 1	2.46	1.89	(219 657)(743 1040)	0.000473034	No
C78G	SNV	exon 1	1.84	2.34	other	-0.00693252	No
C78A	SNV	exon 1	7.59	14.71	(219 1040)	0.00437468	No
C78A	SNV	exon 1	2.58	4.57	(219 475)	0.00283346	No
C78A	SNV	exon 1	82.81	74.08	(219 475)(743 1040)	-0.00181314	No
C78A	SNV	exon 1	2.73	2.42	(219 475)(743 1073)	0.00116449	No
C78A	SNV	exon 1	2.46	1.89	(219 657)(743 1040)	0.000473034	No
C78A	SNV	exon 1	1.84	2.34	other	-0.00693252	No
C79T	SNV	exon 1	7.82	13.47	(219 1040)	-0.000675323	No
C79T	SNV	exon 1	2.57	4.23	(219 475)	0.00108346	No
C79T	SNV	exon 1	82.6	76.14	(219 475)(743 1040)	0.00743686	No
C79T	SNV	exon 1	2.72	2.24	(219 475)(743 1073)	0.000214491	No
C79T	SNV	exon 1	2.45	1.75	(219 657)(743 1040)	-0.000276966	No
C79T	SNV	exon 1	1.84	2.17	other	-0.00778252	No
C79G	SNV	exon 1	7.28	14.63	(219 1040)	0.00242468	No
C79G	SNV	exon 1	2.59	4.54	(219 475)	0.00273346	No
C79G	SNV	exon 1	83.08	74.22	(219 475)(743 1040)	0.000236856	No
C79G	SNV	exon 1	2.74	2.4	(219 475)(743 1073)	0.00111449	No
C79G	SNV	exon 1	2.46	1.88	(219 657)(743 1040)	0.000423034	No
C79G	SNV	exon 1	1.85	2.33	other	-0.00693252	No
C79A	SNV	exon 1	8.06	14.93	(219 1040)	0.00782468	No
C79A	SNV	exon 1	2.71	4.56	(219 475)	0.00343346	No
C79A	SNV	exon 1	81.99	73.91	(219 475)(743 1040)	-0.00676314	No
C79A	SNV	exon 1	2.81	2.39	(219 475)(743 1073)	0.00141449	No
C79A	SNV	exon 1	2.53	1.88	(219 657)(743 1040)	0.000773034	No
C79A	SNV	exon 1	1.89	2.33	other	-0.00673252	No
CT79C	INDEL	exon 1	7.59	14.71	(219 1040)	0.00437468	No
CT79C	INDEL	exon 1	2.58	4.57	(219 475)	0.00283346	No
CT79C	INDEL	exon 1	82.81	74.08	(219 475)(743 1040)	-0.00181314	No
CT79C	INDEL	exon 1	2.73	2.42	(219 475)(743 1073)	0.00116449	No
CT79C	INDEL	exon 1	2.46	1.89	(219 657)(743 1040)	0.000473034	No
CT79C	INDEL	exon 1	1.84	2.34	other	-0.00693252	No
CTG79C	INDEL	exon 1	7.59	14.71	(219 1040)	0.00437468	No
CTG79C	INDEL	exon 1	2.58	4.57	(219 475)	0.00283346	No
CTG79C	INDEL	exon 1	82.81	74.08	(219 475)(743 1040)	-0.00181314	No
CTG79C	INDEL	exon 1	2.73	2.42	(219 475)(743 1073)	0.00116449	No
CTG79C	INDEL	exon 1	2.46	1.89	(219 657)(743 1040)	0.000473034	No
CTG79C	INDEL	exon 1	1.84	2.34	other	-0.00693252	No
T80G	SNV	exon 1	8.72	14.71	(219 1040)	0.0100247	No
T80G	SNV	exon 1	2.96	4.57	(219 475)	0.00473346	No
T80G	SNV	exon 1	80.07	74.08	(219 475)(743 1040)	-0.0155131	No
T80G	SNV	exon 1	3.29	2.42	(219 475)(743 1073)	0.00396449	No
T80G	SNV	exon 1	2.83	1.89	(219 657)(743 1040)	0.00232303	No
T80G	SNV	exon 1	2.12	2.34	other	-0.00553252	No
T80C	SNV	exon 1	6.75	12.99	(219 1040)	-0.00842532	No
T80C	SNV	exon 1	2.39	4.21	(219 475)	8.3462e-05	No
T80C	SNV	exon 1	84.39	76.86	(219 475)(743 1040)	0.0199869	No
T80C	SNV	exon 1	2.53	2.16	(219 475)(743 1073)	-0.00113551	No
T80C	SNV	exon 1	2.24	1.69	(219 657)(743 1040)	-0.00162697	No
T80C	SNV	exon 1	1.71	2.09	other	-0.00883252	No
T80A	SNV	exon 1	7.77	14.71	(219 1040)	0.00527468	No
T80A	SNV	exon 1	2.64	4.53	(219 475)	0.00293346	No
T80A	SNV	exon 1	82.39	74.12	(219 475)(743 1040)	-0.00371314	No
T80A	SNV	exon 1	2.79	2.42	(219 475)(743 1073)	0.00146449	No
T80A	SNV	exon 1	2.52	1.89	(219 657)(743 1040)	0.000773034	No
T80A	SNV	exon 1	1.89	2.34	other	-0.00668252	No
G81T	SNV	exon 1	7.59	14.92	(219 1040)	0.00542468	No
G81T	SNV	exon 1	2.58	4.63	(219 475)	0.00313346	No
G81T	SNV	exon 1	82.81	73.7	(219 475)(743 1040)	-0.00371314	No
G81T	SNV	exon 1	2.73	2.45	(219 475)(743 1073)	0.00131449	No
G81T	SNV	exon 1	2.46	1.92	(219 657)(743 1040)	0.000623034	No
G81T	SNV	exon 1	1.84	2.37	other	-0.00678252	No
G81C	SNV	exon 1	7.59	14.71	(219 1040)	0.00437468	No
G81C	SNV	exon 1	2.58	4.57	(219 475)	0.00283346	No
G81C	SNV	exon 1	82.81	74.08	(219 475)(743 1040)	-0.00181314	No
G81C	SNV	exon 1	2.73	2.42	(219 475)(743 1073)	0.00116449	No
G81C	SNV	exon 1	2.46	1.89	(219 657)(743 1040)	0.000473034	No
G81C	SNV	exon 1	1.84	2.34	other	-0.00693252	No
G81A	SNV	exon 1	8.13	14.81	(219 1040)	0.00757468	No
G81A	SNV	exon 1	2.54	4.5	(219 475)	0.00228346	No
G81A	SNV	exon 1	82.35	74.01	(219 475)(743 1040)	-0.00446314	No
G81A	SNV	exon 1	2.71	2.46	(219 475)(743 1073)	0.00126449	No
G81A	SNV	exon 1	2.44	1.89	(219 657)(743 1040)	0.000373034	No
G81A	SNV	exon 1	1.83	2.34	other	-0.00698252	No
GC81G	INDEL	exon 1	7.42	13.35	(219 1040)	-0.00327532	No
GC81G	INDEL	exon 1	2.52	4.44	(219 475)	0.00188346	No
GC81G	INDEL	exon 1	83.2	75.7	(219 475)(743 1040)	0.00823686	No
GC81G	INDEL	exon 1	2.67	2.35	(219 475)(743 1073)	0.000514491	No
GC81G	INDEL	exon 1	2.4	1.9	(219 657)(743 1040)	0.000223034	No
GC81G	INDEL	exon 1	1.8	2.27	other	-0.00748252	No
G81GC	INDEL	exon 1	7.59	14.71	(219 1040)	0.00437468	No
G81GC	INDEL	exon 1	2.58	4.57	(219 475)	0.00283346	No
G81GC	INDEL	exon 1	82.81	74.08	(219 475)(743 1040)	-0.00181314	No
G81GC	INDEL	exon 1	2.73	2.42	(219 475)(743 1073)	0.00116449	No
G81GC	INDEL	exon 1	2.46	1.89	(219 657)(743 1040)	0.000473034	No
G81GC	INDEL	exon 1	1.84	2.34	other	-0.00693252	No
C82T	SNV	exon 1	7.71	15.2	(219 1040)	0.00742468	No
C82T	SNV	exon 1	2.58	4.54	(219 475)	0.00268346	No
C82T	SNV	exon 1	82.93	73.69	(219 475)(743 1040)	-0.00316314	No
C82T	SNV	exon 1	2.73	2.4	(219 475)(743 1073)	0.00106449	No
C82T	SNV	exon 1	2.21	1.84	(219 657)(743 1040)	-0.00102697	No
C82T	SNV	exon 1	1.84	2.33	other	-0.00698252	No
C82G	SNV	exon 1	7.59	14.58	(219 1040)	0.00372468	No
C82G	SNV	exon 1	2.58	4.53	(219 475)	0.00263346	No
C82G	SNV	exon 1	82.81	74.3	(219 475)(743 1040)	-0.000713144	No
C82G	SNV	exon 1	2.73	2.39	(219 475)(743 1073)	0.00101449	No
C82G	SNV	exon 1	2.46	1.87	(219 657)(743 1040)	0.000373034	No
C82G	SNV	exon 1	1.84	2.32	other	-0.00703252	No
C82A	SNV	exon 1	6.95	14.08	(219 1040)	-0.00197532	No
C82A	SNV	exon 1	2.4	4.37	(219 475)	0.000933462	No
C82A	SNV	exon 1	84.1	75.18	(219 475)(743 1040)	0.0101369	No
C82A	SNV	exon 1	2.54	2.31	(219 475)(743 1073)	-0.000335509	No
C82A	SNV	exon 1	2.29	1.81	(219 657)(743 1040)	-0.000776966	No
C82A	SNV	exon 1	1.72	2.24	other	-0.00803252	No
C83T	SNV	exon 1	7.59	13.97	(219 1040)	0.000674677	No
C83T	SNV	exon 1	2.58	4.34	(219 475)	0.00168346	No
C83T	SNV	exon 1	82.81	75.74	(219 475)(743 1040)	0.00648686	No
C83T	SNV	exon 1	2.73	1.93	(219 475)(743 1073)	-0.00128551	No
C83T	SNV	exon 1	2.46	1.8	(219 657)(743 1040)	2.30345e-05	No
C83T	SNV	exon 1	1.84	2.22	other	-0.00753252	No
C83G	SNV	exon 1	7.59	16.26	(219 1040)	0.0121247	No
C83G	SNV	exon 1	2.58	4.48	(219 475)	0.00238346	No
C83G	SNV	exon 1	82.81	72.74	(219 475)(743 1040)	-0.00851314	No
C83G	SNV	exon 1	2.73	2.37	(219 475)(743 1073)	0.000914491	No
C83G	SNV	exon 1	2.46	1.85	(219 657)(743 1040)	0.000273034	No
C83G	SNV	exon 1	1.84	2.3	other	-0.00713252	No
C83A	SNV	exon 1	7.59	17.95	(219 1040)	0.0205747	No
C83A	SNV	exon 1	2.58	5.07	(219 475)	0.00533346	No
C83A	SNV	exon 1	82.81	69.94	(219 475)(743 1040)	-0.0225131	No
C83A	SNV	exon 1	2.73	2.36	(219 475)(743 1073)	0.000864491	No
C83A	SNV	exon 1	2.46	2.1	(219 657)(743 1040)	0.00152303	No
C83A	SNV	exon 1	1.84	2.59	other	-0.00568252	No
C84T	SNV	exon 1	7.89	14.71	(219 1040)	0.00587468	No
C84T	SNV	exon 1	2.57	4.57	(219 475)	0.00278346	No
C84T	SNV	exon 1	82.54	74.08	(219 475)(743 1040)	-0.00316314	No
C84T	SNV	exon 1	2.72	2.42	(219 475)(743 1073)	0.00111449	No
C84T	SNV	exon 1	2.45	1.89	(219 657)(743 1040)	0.000423034	No
C84T	SNV	exon 1	1.84	2.34	other	-0.00693252	No
C84G	SNV	exon 1	7.59	14.04	(219 1040)	0.00102468	No
C84G	SNV	exon 1	2.58	4.36	(219 475)	0.00178346	No
C84G	SNV	exon 1	82.81	75.26	(219 475)(743 1040)	0.00408686	No
C84G	SNV	exon 1	2.73	2.31	(219 475)(743 1073)	0.000614491	No
C84G	SNV	exon 1	2.46	1.8	(219 657)(743 1040)	2.30345e-05	No
C84G	SNV	exon 1	1.84	2.23	other	-0.00748252	No
C84A	SNV	exon 1	7.68	14.71	(219 1040)	0.00482468	No
C84A	SNV	exon 1	2.61	4.57	(219 475)	0.00298346	No
C84A	SNV	exon 1	82.6	74.08	(219 475)(743 1040)	-0.00286314	No
C84A	SNV	exon 1	2.76	2.42	(219 475)(743 1073)	0.00131449	No
C84A	SNV	exon 1	2.49	1.89	(219 657)(743 1040)	0.000623034	No
C84A	SNV	exon 1	1.86	2.34	other	-0.00683252	No
C85T	SNV	exon 1	7.8	13.36	(219 1040)	-0.00132532	No
C85T	SNV	exon 1	2.59	4.15	(219 475)	0.000783462	No
C85T	SNV	exon 1	82.6	76.46	(219 475)(743 1040)	0.00903686	No
C85T	SNV	exon 1	2.72	2.19	(219 475)(743 1073)	-3.55094e-05	No
C85T	SNV	exon 1	2.45	1.72	(219 657)(743 1040)	-0.000426966	No
C85T	SNV	exon 1	1.84	2.12	other	-0.00803252	No
C85G	SNV	exon 1	7.59	14.71	(219 1040)	0.00437468	No
C85G	SNV	exon 1	2.58	4.57	(219 475)	0.00283346	No
C85G	SNV	exon 1	82.81	74.08	(219 475)(743 1040)	-0.00181314	No
C85G	SNV	exon 1	2.73	2.42	(219 475)(743 1073)	0.00116449	No
C85G	SNV	exon 1	2.46	1.89	(219 657)(743 1040)	0.000473034	No
C85G	SNV	exon 1	1.84	2.34	other	-0.00693252	No
C85A	SNV	exon 1	7.59	14.71	(219 1040)	0.00437468	No
C85A	SNV	exon 1	2.58	4.57	(219 475)	0.00283346	No
C85A	SNV	exon 1	82.81	74.08	(219 475)(743 1040)	-0.00181314	No
C85A	SNV	exon 1	2.73	2.42	(219 475)(743 1073)	0.00116449	No
C85A	SNV	exon 1	2.46	1.89	(219 657)(743 1040)	0.000473034	No
C85A	SNV	exon 1	1.84	2.34	other	-0.00693252	No
C85CT	INDEL	exon 1	7.59	14.71	(219 1040)	0.00437468	No
C85CT	INDEL	exon 1	2.58	4.57	(219 475)	0.00283346	No
C85CT	INDEL	exon 1	82.81	74.08	(219 475)(743 1040)	-0.00181314	No
C85CT	INDEL	exon 1	2.73	2.42	(219 475)(743 1073)	0.00116449	No
C85CT	INDEL	exon 1	2.46	1.89	(219 657)(743 1040)	0.000473034	No
C85CT	INDEL	exon 1	1.84	2.34	other	-0.00693252	No
C85CA	INDEL	exon 1	7.59	14.71	(219 1040)	0.00437468	No
C85CA	INDEL	exon 1	2.58	4.57	(219 475)	0.00283346	No
C85CA	INDEL	exon 1	82.81	74.08	(219 475)(743 1040)	-0.00181314	No
C85CA	INDEL	exon 1	2.73	2.42	(219 475)(743 1073)	0.00116449	No
C85CA	INDEL	exon 1	2.46	1.89	(219 657)(743 1040)	0.000473034	No
C85CA	INDEL	exon 1	1.84	2.34	other	-0.00693252	No
A86T	SNV	exon 1	7.69	14.94	(219 1040)	0.00602468	No
A86T	SNV	exon 1	2.46	4.61	(219 475)	0.00243346	No
A86T	SNV	exon 1	82.77	73.76	(219 475)(743 1040)	-0.00361314	No
A86T	SNV	exon 1	2.73	2.44	(219 475)(743 1073)	0.00126449	No
A86T	SNV	exon 1	2.51	1.91	(219 657)(743 1040)	0.000823034	No
A86T	SNV	exon 1	1.84	2.36	other	-0.00683252	No
A86G	SNV	exon 1	7.3	15.13	(219 1040)	0.00502468	No
A86G	SNV	exon 1	2.71	4.73	(219 475)	0.00428346	No
A86G	SNV	exon 1	83.01	73.4	(219 475)(743 1040)	-0.00421314	No
A86G	SNV	exon 1	2.73	2.49	(219 475)(743 1073)	0.00151449	No
A86G	SNV	exon 1	2.18	1.85	(219 657)(743 1040)	-0.00112697	No
A86G	SNV	exon 1	2.07	2.41	other	-0.00543252	No
A86C	SNV	exon 1	7.59	14.71	(219 1040)	0.00437468	No
A86C	SNV	exon 1	2.58	4.57	(219 475)	0.00283346	No
A86C	SNV	exon 1	82.81	74.08	(219 475)(743 1040)	-0.00181314	No
A86C	SNV	exon 1	2.73	2.42	(219 475)(743 1073)	0.00116449	No
A86C	SNV	exon 1	2.46	1.89	(219 657)(743 1040)	0.000473034	No
A86C	SNV	exon 1	1.84	2.34	other	-0.00693252	No
G87T	SNV	exon 1	7.59	14.71	(219 1040)	0.00437468	No
G87T	SNV	exon 1	2.58	4.57	(219 475)	0.00283346	No
G87T	SNV	exon 1	82.79	74.08	(219 475)(743 1040)	-0.00191314	No
G87T	SNV	exon 1	2.73	2.42	(219 475)(743 1073)	0.00116449	No
G87T	SNV	exon 1	2.46	1.89	(219 657)(743 1040)	0.000473034	No
G87T	SNV	exon 1	1.84	2.34	other	-0.00693252	No
G87C	SNV	exon 1	8.19	14.71	(219 1040)	0.00737468	No
G87C	SNV	exon 1	2.78	4.57	(219 475)	0.00383346	No
G87C	SNV	exon 1	81.44	74.08	(219 475)(743 1040)	-0.00866314	No
G87C	SNV	exon 1	2.95	2.42	(219 475)(743 1073)	0.00226449	No
G87C	SNV	exon 1	2.65	1.89	(219 657)(743 1040)	0.00142303	No
G87C	SNV	exon 1	1.99	2.34	other	-0.00618252	No
G87A	SNV	exon 1	7.59	13.11	(219 1040)	-0.00362532	No
G87A	SNV	exon 1	2.58	4.64	(219 475)	0.00318346	No
G87A	SNV	exon 1	82.66	75.3	(219 475)(743 1040)	0.00353686	No
G87A	SNV	exon 1	2.85	2.65	(219 475)(743 1073)	0.00291449	No
G87A	SNV	exon 1	2.47	1.92	(219 657)(743 1040)	0.000673034	No
G87A	SNV	exon 1	1.84	2.38	other	-0.00673252	No
C88T	SNV	exon 1	7.64	16.03	(219 1040)	0.0112247	No
C88T	SNV	exon 1	2.59	4.94	(219 475)	0.00473346	No
C88T	SNV	exon 1	82.27	72.32	(219 475)(743 1040)	-0.0133131	No
C88T	SNV	exon 1	3.39	2.61	(219 475)(743 1073)	0.00541449	No
C88T	SNV	exon 1	2.25	1.58	(219 657)(743 1040)	-0.00212697	No
C88T	SNV	exon 1	1.85	2.53	other	-0.00593252	No
C88G	SNV	exon 1	7.59	14.71	(219 1040)	0.00437468	No
C88G	SNV	exon 1	2.58	4.57	(219 475)	0.00283346	No
C88G	SNV	exon 1	82.81	74.08	(219 475)(743 1040)	-0.00181314	No
C88G	SNV	exon 1	2.73	2.42	(219 475)(743 1073)	0.00116449	No
C88G	SNV	exon 1	2.46	1.89	(219 657)(743 1040)	0.000473034	No
C88G	SNV	exon 1	1.84	2.34	other	-0.00693252	No
C88A	SNV	exon 1	8.95	15.4	(219 1040)	0.0146247	No
C88A	SNV	exon 1	2.96	4.78	(219 475)	0.00578346	No
C88A	SNV	exon 1	80.01	72.85	(219 475)(743 1040)	-0.0219631	No
C88A	SNV	exon 1	3.14	2.53	(219 475)(743 1073)	0.00376449	No
C88A	SNV	exon 1	2.82	1.98	(219 657)(743 1040)	0.00272303	No
C88A	SNV	exon 1	2.12	2.45	other	-0.00498252	No
A89T	SNV	exon 1	7.59	14.87	(219 1040)	0.00517468	No
A89T	SNV	exon 1	2.58	4.56	(219 475)	0.00278346	No
A89T	SNV	exon 1	82.79	73.94	(219 475)(743 1040)	-0.00261314	No
A89T	SNV	exon 1	2.73	2.41	(219 475)(743 1073)	0.00111449	No
A89T	SNV	exon 1	2.46	1.89	(219 657)(743 1040)	0.000473034	No
A89T	SNV	exon 1	1.84	2.33	other	-0.00698252	No
A89G	SNV	exon 1	7.98	14.82	(219 1040)	0.00687468	No
A89G	SNV	exon 1	2.71	4.56	(219 475)	0.00343346	No
A89G	SNV	exon 1	81.91	73.98	(219 475)(743 1040)	-0.00681314	No
A89G	SNV	exon 1	2.87	2.41	(219 475)(743 1073)	0.00181449	No
A89G	SNV	exon 1	2.58	1.89	(219 657)(743 1040)	0.00107303	No
A89G	SNV	exon 1	1.94	2.34	other	-0.00643252	No
A89C	SNV	exon 1	7.59	14.71	(219 1040)	0.00437468	No
A89C	SNV	exon 1	2.58	4.57	(219 475)	0.00283346	No
A89C	SNV	exon 1	82.81	74.08	(219 475)(743 1040)	-0.00181314	No
A89C	SNV	exon 1	2.73	2.42	(219 475)(743 1073)	0.00116449	No
A89C	SNV	exon 1	2.46	1.89	(219 657)(743 1040)	0.000473034	No
A89C	SNV	exon 1	1.84	2.34	other	-0.00693252	No
A89AC	INDEL	exon 1	7.59	15.58	(219 1040)	0.00872468	No
A89AC	INDEL	exon 1	2.58	4.52	(219 475)	0.00258346	No
A89AC	INDEL	exon 1	82.81	73.33	(219 475)(743 1040)	-0.00556314	No
A89AC	INDEL	exon 1	2.73	2.39	(219 475)(743 1073)	0.00101449	No
A89AC	INDEL	exon 1	2.46	1.87	(219 657)(743 1040)	0.000373034	No
A89AC	INDEL	exon 1	1.84	2.31	other	-0.00708252	No
T90G	SNV	exon 1	7.59	14.71	(219 1040)	0.00437468	No
T90G	SNV	exon 1	2.58	4.57	(219 475)	0.00283346	No
T90G	SNV	exon 1	82.81	74.08	(219 475)(743 1040)	-0.00181314	No
T90G	SNV	exon 1	2.73	2.42	(219 475)(743 1073)	0.00116449	No
T90G	SNV	exon 1	2.46	1.89	(219 657)(743 1040)	0.000473034	No
T90G	SNV	exon 1	1.84	2.34	other	-0.00693252	No
T90C	SNV	exon 1	8.35	16.91	(219 1040)	0.0191747	No
T90C	SNV	exon 1	2.56	4.45	(219 475)	0.00213346	No
T90C	SNV	exon 1	82.12	72.16	(219 475)(743 1040)	-0.0148631	No
T90C	SNV	exon 1	2.71	2.35	(219 475)(743 1073)	0.000714491	No
T90C	SNV	exon 1	2.44	1.84	(219 657)(743 1040)	0.000123034	No
T90C	SNV	exon 1	1.83	2.28	other	-0.00728252	No
T90A	SNV	exon 1	8.23	14.48	(219 1040)	0.00642468	No
T90A	SNV	exon 1	2.56	4.5	(219 475)	0.00238346	No
T90A	SNV	exon 1	82.24	74.49	(219 475)(743 1040)	-0.00261314	No
T90A	SNV	exon 1	2.71	2.38	(219 475)(743 1073)	0.000864491	No
T90A	SNV	exon 1	2.44	1.86	(219 657)(743 1040)	0.000223034	No
T90A	SNV	exon 1	1.83	2.3	other	-0.00718252	No
TC90T	INDEL	exon 1	7.59	15.91	(219 1040)	0.0103747	No
TC90T	INDEL	exon 1	2.58	4.5	(219 475)	0.00248346	No
TC90T	INDEL	exon 1	82.81	73.04	(219 475)(743 1040)	-0.00701314	No
TC90T	INDEL	exon 1	2.73	2.38	(219 475)(743 1073)	0.000964491	No
TC90T	INDEL	exon 1	2.46	1.86	(219 657)(743 1040)	0.000323034	No
TC90T	INDEL	exon 1	1.84	2.31	other	-0.00708252	No
T90TC	INDEL	exon 1	7.85	14.71	(219 1040)	0.00567468	No
T90TC	INDEL	exon 1	2.57	4.57	(219 475)	0.00278346	No
T90TC	INDEL	exon 1	82.57	74.08	(219 475)(743 1040)	-0.00301314	No
T90TC	INDEL	exon 1	2.72	2.42	(219 475)(743 1073)	0.00111449	No
T90TC	INDEL	exon 1	2.45	1.89	(219 657)(743 1040)	0.000423034	No
T90TC	INDEL	exon 1	1.84	2.34	other	-0.00693252	No
C91T	SNV	exon 1	7.37	15.08	(219 1040)	0.00512468	No
C91T	SNV	exon 1	2.5	4.55	(219 475)	0.00233346	No
C91T	SNV	exon 1	83.3	73.76	(219 475)(743 1040)	-0.000963144	No
C91T	SNV	exon 1	2.65	2.4	(219 475)(743 1073)	0.000664491	No
C91T	SNV	exon 1	2.39	1.88	(219 657)(743 1040)	7.30345e-05	No
C91T	SNV	exon 1	1.79	2.33	other	-0.00723252	No
C91G	SNV	exon 1	7.88	14.71	(219 1040)	0.00582468	No
C91G	SNV	exon 1	2.68	4.57	(219 475)	0.00333346	No
C91G	SNV	exon 1	82.14	74.08	(219 475)(743 1040)	-0.00516314	No
C91G	SNV	exon 1	2.83	2.42	(219 475)(743 1073)	0.00166449	No
C91G	SNV	exon 1	2.55	1.89	(219 657)(743 1040)	0.000923034	No
C91G	SNV	exon 1	1.91	2.34	other	-0.00658252	No
C91A	SNV	exon 1	7.46	14.72	(219 1040)	0.00377468	No
C91A	SNV	exon 1	2.53	4.57	(219 475)	0.00258346	No
C91A	SNV	exon 1	83.1	74.16	(219 475)(743 1040)	3.68559e-05	No
C91A	SNV	exon 1	2.68	2.32	(219 475)(743 1073)	0.000414491	No
C91A	SNV	exon 1	2.42	1.89	(219 657)(743 1040)	0.000273034	No
C91A	SNV	exon 1	1.81	2.34	other	-0.00708252	No
C92T	SNV	exon 1	7.75	15.13	(219 1040)	0.00727468	No
C92T	SNV	exon 1	2.63	4.7	(219 475)	0.00373346	No
C92T	SNV	exon 1	82.44	73.33	(219 475)(743 1040)	-0.00741314	No
C92T	SNV	exon 1	2.79	2.49	(219 475)(743 1073)	0.00181449	No
C92T	SNV	exon 1	2.51	1.94	(219 657)(743 1040)	0.000973034	No
C92T	SNV	exon 1	1.88	2.41	other	-0.00638252	No
C92G	SNV	exon 1	6.82	13.13	(219 1040)	-0.00737532	No
C92G	SNV	exon 1	2.32	4.08	(219 475)	-0.000916538	No
C92G	SNV	exon 1	84.55	76.86	(219 475)(743 1040)	0.0207869	No
C92G	SNV	exon 1	2.45	2.16	(219 475)(743 1073)	-0.00153551	No
C92G	SNV	exon 1	2.21	1.69	(219 657)(743 1040)	-0.00177697	No
C92G	SNV	exon 1	1.66	2.09	other	-0.00908252	No
C92A	SNV	exon 1	8.09	14.72	(219 1040)	0.00692468	No
C92A	SNV	exon 1	2.56	4.46	(219 475)	0.00218346	No
C92A	SNV	exon 1	82.36	74.17	(219 475)(743 1040)	-0.00361314	No
C92A	SNV	exon 1	2.71	2.42	(219 475)(743 1073)	0.00106449	No
C92A	SNV	exon 1	2.44	1.89	(219 657)(743 1040)	0.000373034	No
C92A	SNV	exon 1	1.83	2.34	other	-0.00698252	No
C93T	SNV	exon 1	7.59	14.71	(219 1040)	0.00437468	No
C93T	SNV	exon 1	2.58	4.57	(219 475)	0.00283346	No
C93T	SNV	exon 1	82.81	74.08	(219 475)(743 1040)	-0.00181314	No
C93T	SNV	exon 1	2.73	2.42	(219 475)(743 1073)	0.00116449	No
C93T	SNV	exon 1	2.46	1.89	(219 657)(743 1040)	0.000473034	No
C93T	SNV	exon 1	1.84	2.34	other	-0.00693252	No
C93A	SNV	exon 1	7.59	13.81	(219 1040)	-0.000125323	No
C93A	SNV	exon 1	2.58	4.62	(219 475)	0.00308346	No
C93A	SNV	exon 1	82.81	74.86	(219 475)(743 1040)	0.00208686	No
C93A	SNV	exon 1	2.73	2.44	(219 475)(743 1073)	0.00126449	No
C93A	SNV	exon 1	2.46	1.91	(219 657)(743 1040)	0.000573034	No
C93A	SNV	exon 1	1.84	2.36	other	-0.00683252	No
CCT93C	INDEL	exon 1	7.59	14.71	(219 1040)	0.00437468	No
CCT93C	INDEL	exon 1	2.58	4.57	(219 475)	0.00283346	No
CCT93C	INDEL	exon 1	82.81	74.08	(219 475)(743 1040)	-0.00181314	No
CCT93C	INDEL	exon 1	2.73	2.42	(219 475)(743 1073)	0.00116449	No
CCT93C	INDEL	exon 1	2.46	1.89	(219 657)(743 1040)	0.000473034	No
CCT93C	INDEL	exon 1	1.84	2.34	other	-0.00693252	No
C93CT	INDEL	exon 1	7.59	14.71	(219 1040)	0.00437468	No
C93CT	INDEL	exon 1	2.58	4.57	(219 475)	0.00283346	No
C93CT	INDEL	exon 1	82.81	74.08	(219 475)(743 1040)	-0.00181314	No
C93CT	INDEL	exon 1	2.73	2.42	(219 475)(743 1073)	0.00116449	No
C93CT	INDEL	exon 1	2.46	1.89	(219 657)(743 1040)	0.000473034	No
C93CT	INDEL	exon 1	1.84	2.34	other	-0.00693252	No
C94T	SNV	exon 1	7.59	15	(219 1040)	0.00582468	No
C94T	SNV	exon 1	2.58	4.66	(219 475)	0.00328346	No
C94T	SNV	exon 1	82.81	73.55	(219 475)(743 1040)	-0.00446314	No
C94T	SNV	exon 1	2.73	2.46	(219 475)(743 1073)	0.00136449	No
C94T	SNV	exon 1	2.46	1.95	(219 657)(743 1040)	0.000773034	No
C94T	SNV	exon 1	1.84	2.39	other	-0.00668252	No
C94A	SNV	exon 1	7.87	14.71	(219 1040)	0.00577468	No
C94A	SNV	exon 1	2.67	4.57	(219 475)	0.00328346	No
C94A	SNV	exon 1	82.14	74.08	(219 475)(743 1040)	-0.00516314	No
C94A	SNV	exon 1	2.83	2.42	(219 475)(743 1073)	0.00166449	No
C94A	SNV	exon 1	2.57	1.89	(219 657)(743 1040)	0.00102303	No
C94A	SNV	exon 1	1.91	2.34	other	-0.00658252	No
CT94C	INDEL	exon 1	7.59	14.71	(219 1040)	0.00437468	No
CT94C	INDEL	exon 1	2.58	4.57	(219 475)	0.00283346	No
CT94C	INDEL	exon 1	82.81	74.08	(219 475)(743 1040)	-0.00181314	No
CT94C	INDEL	exon 1	2.73	2.42	(219 475)(743 1073)	0.00116449	No
CT94C	INDEL	exon 1	2.46	1.89	(219 657)(743 1040)	0.000473034	No
CT94C	INDEL	exon 1	1.84	2.34	other	-0.00693252	No
C94CA	INDEL	exon 1	7.61	14.71	(219 1040)	0.00447468	No
C94CA	INDEL	exon 1	2.58	4.57	(219 475)	0.00283346	No
C94CA	INDEL	exon 1	82.77	74.08	(219 475)(743 1040)	-0.00201314	No
C94CA	INDEL	exon 1	2.73	2.42	(219 475)(743 1073)	0.00116449	No
C94CA	INDEL	exon 1	2.46	1.89	(219 657)(743 1040)	0.000473034	No
C94CA	INDEL	exon 1	1.85	2.34	other	-0.00688252	No
T95G	SNV	exon 1	7.96	14.69	(219 1040)	0.00612468	No
T95G	SNV	exon 1	2.71	4.56	(219 475)	0.00343346	No
T95G	SNV	exon 1	81.95	73.98	(219 475)(743 1040)	-0.00661314	No
T95G	SNV	exon 1	2.86	2.55	(219 475)(743 1073)	0.00246449	No
T95G	SNV	exon 1	2.58	1.89	(219 657)(743 1040)	0.00107303	No
T95G	SNV	exon 1	1.93	2.34	other	-0.00648252	No
T95C	SNV	exon 1	7.6	14.99	(219 1040)	0.00582468	No
T95C	SNV	exon 1	2.58	4.66	(219 475)	0.00328346	No
T95C	SNV	exon 1	82.91	73.58	(219 475)(743 1040)	-0.00381314	No
T95C	SNV	exon 1	2.73	2.46	(219 475)(743 1073)	0.00136449	No
T95C	SNV	exon 1	2.34	1.93	(219 657)(743 1040)	7.30345e-05	No
T95C	SNV	exon 1	1.84	2.38	other	-0.00673252	No
T95A	SNV	exon 1	7.93	13.29	(219 1040)	-0.00102532	No
T95A	SNV	exon 1	2.75	4.51	(219 475)	0.00338346	No
T95A	SNV	exon 1	81.28	75.02	(219 475)(743 1040)	-0.00476314	No
T95A	SNV	exon 1	3.45	3.15	(219 475)(743 1073)	0.00841449	No
T95A	SNV	exon 1	2.62	1.72	(219 657)(743 1040)	0.000423034	No
T95A	SNV	exon 1	1.96	2.31	other	-0.00648252	No
G96T	SNV	exon 1	7.59	15.19	(219 1040)	0.00677468	No
G96T	SNV	exon 1	2.58	4.54	(219 475)	0.00268346	No
G96T	SNV	exon 1	82.81	73.66	(219 475)(743 1040)	-0.00391314	No
G96T	SNV	exon 1	2.73	2.4	(219 475)(743 1073)	0.00106449	No
G96T	SNV	exon 1	2.46	1.88	(219 657)(743 1040)	0.000423034	No
G96T	SNV	exon 1	1.84	2.33	other	-0.00698252	No
G96C	SNV	exon 1	7.59	14.71	(219 1040)	0.00437468	No
G96C	SNV	exon 1	2.58	4.57	(219 475)	0.00283346	No
G96C	SNV	exon 1	82.81	74.08	(219 475)(743 1040)	-0.00181314	No
G96C	SNV	exon 1	2.73	2.42	(219 475)(743 1073)	0.00116449	No
G96C	SNV	exon 1	2.46	1.89	(219 657)(743 1040)	0.000473034	No
G96C	SNV	exon 1	1.84	2.34	other	-0.00693252	No
G96A	SNV	exon 1	7.37	14.72	(219 1040)	0.00332468	No
G96A	SNV	exon 1	2.5	4.57	(219 475)	0.00243346	No
G96A	SNV	exon 1	83.36	74.18	(219 475)(743 1040)	0.00143686	No
G96A	SNV	exon 1	2.65	2.42	(219 475)(743 1073)	0.000764491	No
G96A	SNV	exon 1	2.33	1.76	(219 657)(743 1040)	-0.000826966	No
G96A	SNV	exon 1	1.79	2.34	other	-0.00718252	No
C97T	SNV	exon 1	7.09	14.09	(219 1040)	-0.00122532	No
C97T	SNV	exon 1	2.28	4.09	(219 475)	-0.00106654	No
C97T	SNV	exon 1	83.94	75.46	(219 475)(743 1040)	0.0107369	No
C97T	SNV	exon 1	2.55	2.31	(219 475)(743 1073)	-0.000285509	No
C97T	SNV	exon 1	2.29	1.81	(219 657)(743 1040)	-0.000776966	No
C97T	SNV	exon 1	1.86	2.24	other	-0.00733252	No
C97G	SNV	exon 1	7.59	14.71	(219 1040)	0.00437468	No
C97G	SNV	exon 1	2.58	4.57	(219 475)	0.00283346	No
C97G	SNV	exon 1	82.81	74.08	(219 475)(743 1040)	-0.00181314	No
C97G	SNV	exon 1	2.73	2.42	(219 475)(743 1073)	0.00116449	No
C97G	SNV	exon 1	2.46	1.89	(219 657)(743 1040)	0.000473034	No
C97G	SNV	exon 1	1.84	2.34	other	-0.00693252	No
C97A	SNV	exon 1	7.26	14.71	(219 1040)	0.00272468	No
C97A	SNV	exon 1	2.59	4.57	(219 475)	0.00288346	No
C97A	SNV	exon 1	83.11	74.08	(219 475)(743 1040)	-0.000313144	No
C97A	SNV	exon 1	2.74	2.42	(219 475)(743 1073)	0.00121449	No
C97A	SNV	exon 1	2.47	1.89	(219 657)(743 1040)	0.000523034	No
C97A	SNV	exon 1	1.85	2.34	other	-0.00688252	No
G98T	SNV	exon 1	7.8	14.91	(219 1040)	0.00642468	No
G98T	SNV	exon 1	2.57	4.63	(219 475)	0.00308346	No
G98T	SNV	exon 1	82.62	73.74	(219 475)(743 1040)	-0.00446314	No
G98T	SNV	exon 1	2.72	2.45	(219 475)(743 1073)	0.00126449	No
G98T	SNV	exon 1	2.45	1.91	(219 657)(743 1040)	0.000523034	No
G98T	SNV	exon 1	1.84	2.37	other	-0.00678252	No
G98C	SNV	exon 1	7.59	16.82	(219 1040)	0.0149247	No
G98C	SNV	exon 1	2.58	5.22	(219 475)	0.00608346	No
G98C	SNV	exon 1	82.81	70.36	(219 475)(743 1040)	-0.0204131	No
G98C	SNV	exon 1	2.73	2.76	(219 475)(743 1073)	0.00286449	No
G98C	SNV	exon 1	2.46	2.16	(219 657)(743 1040)	0.00182303	No
G98C	SNV	exon 1	1.84	2.67	other	-0.00528252	No
G98A	SNV	exon 1	8.48	16.7	(219 1040)	0.0187747	No
G98A	SNV	exon 1	2.72	4.89	(219 475)	0.00513346	No
G98A	SNV	exon 1	82.22	71.74	(219 475)(743 1040)	-0.0164631	No
G98A	SNV	exon 1	2.74	2.42	(219 475)(743 1073)	0.00121449	No
G98A	SNV	exon 1	1.99	1.9	(219 657)(743 1040)	-0.00182697	No
G98A	SNV	exon 1	1.85	2.35	other	-0.00683252	No
C99T	SNV	exon 1	7.2	14.04	(219 1040)	-0.000925323	No
C99T	SNV	exon 1	2.59	4.49	(219 475)	0.00248346	No
C99T	SNV	exon 1	83.16	74.62	(219 475)(743 1040)	0.00263686	No
C99T	SNV	exon 1	2.74	2.58	(219 475)(743 1073)	0.00201449	No
C99T	SNV	exon 1	2.47	1.91	(219 657)(743 1040)	0.000623034	No
C99T	SNV	exon 1	1.85	2.36	other	-0.00678252	No
C99G	SNV	exon 1	7.59	14.7	(219 1040)	0.00432468	No
C99G	SNV	exon 1	2.58	4.58	(219 475)	0.00288346	No
C99G	SNV	exon 1	82.81	74.08	(219 475)(743 1040)	-0.00181314	No
C99G	SNV	exon 1	2.73	2.41	(219 475)(743 1073)	0.00111449	No
C99G	SNV	exon 1	2.46	1.89	(219 657)(743 1040)	0.000473034	No
C99G	SNV	exon 1	1.84	2.34	other	-0.00693252	No
C99A	SNV	exon 1	7.59	14.71	(219 1040)	0.00437468	No
C99A	SNV	exon 1	2.58	4.57	(219 475)	0.00283346	No
C99A	SNV	exon 1	82.81	74.08	(219 475)(743 1040)	-0.00181314	No
C99A	SNV	exon 1	2.73	2.42	(219 475)(743 1073)	0.00116449	No
C99A	SNV	exon 1	2.46	1.89	(219 657)(743 1040)	0.000473034	No
C99A	SNV	exon 1	1.84	2.34	other	-0.00693252	No
CG99C	INDEL	exon 1	7.59	14.71	(219 1040)	0.00437468	No
CG99C	INDEL	exon 1	2.58	4.57	(219 475)	0.00283346	No
CG99C	INDEL	exon 1	82.81	74.08	(219 475)(743 1040)	-0.00181314	No
CG99C	INDEL	exon 1	2.73	2.42	(219 475)(743 1073)	0.00116449	No
CG99C	INDEL	exon 1	2.46	1.89	(219 657)(743 1040)	0.000473034	No
CG99C	INDEL	exon 1	1.84	2.34	other	-0.00693252	No
G100T	SNV	exon 1	7.17	14.93	(219 1040)	0.00337468	No
G100T	SNV	exon 1	3.16	4.87	(219 475)	0.00723346	No
G100T	SNV	exon 1	82.66	73.46	(219 475)(743 1040)	-0.00566314	No
G100T	SNV	exon 1	2.72	2.45	(219 475)(743 1073)	0.00126449	No
G100T	SNV	exon 1	2.45	1.92	(219 657)(743 1040)	0.000573034	No
G100T	SNV	exon 1	1.84	2.37	other	-0.00678252	No
G100A	SNV	exon 1	6.53	12.11	(219 1040)	-0.0139253	No
G100A	SNV	exon 1	2.22	4.06	(219 475)	-0.00151654	No
G100A	SNV	exon 1	85.29	77.92	(219 475)(743 1040)	0.0297869	No
G100A	SNV	exon 1	2.27	2.15	(219 475)(743 1073)	-0.00248551	No
G100A	SNV	exon 1	2.11	1.68	(219 657)(743 1040)	-0.00232697	No
G100A	SNV	exon 1	1.59	2.08	other	-0.00948252	No
A101T	SNV	exon 1	6.97	14.13	(219 1040)	-0.00162532	No
A101T	SNV	exon 1	2.58	4.48	(219 475)	0.00238346	No
A101T	SNV	exon 1	84.16	75.03	(219 475)(743 1040)	0.00968686	No
A101T	SNV	exon 1	2.34	2.32	(219 475)(743 1073)	-0.00128551	No
A101T	SNV	exon 1	2.26	1.79	(219 657)(743 1040)	-0.00102697	No
A101T	SNV	exon 1	1.69	2.25	other	-0.00813252	No
A101G	SNV	exon 1	6.94	14.49	(219 1040)	2.46774e-05	No
A101G	SNV	exon 1	2.36	4.59	(219 475)	0.00183346	No
A101G	SNV	exon 1	84.27	74.92	(219 475)(743 1040)	0.00968686	No
A101G	SNV	exon 1	2.5	2.2	(219 475)(743 1073)	-0.00108551	No
A101G	SNV	exon 1	2.25	1.49	(219 657)(743 1040)	-0.00257697	No
A101G	SNV	exon 1	1.69	2.3	other	-0.00788252	No
A101C	SNV	exon 1	7.59	14.71	(219 1040)	0.00437468	No
A101C	SNV	exon 1	2.58	4.57	(219 475)	0.00283346	No
A101C	SNV	exon 1	82.81	74.08	(219 475)(743 1040)	-0.00181314	No
A101C	SNV	exon 1	2.73	2.42	(219 475)(743 1073)	0.00116449	No
A101C	SNV	exon 1	2.46	1.89	(219 657)(743 1040)	0.000473034	No
A101C	SNV	exon 1	1.84	2.34	other	-0.00693252	No
A102T	SNV	exon 1	7.83	15.45	(219 1040)	0.00927468	No
A102T	SNV	exon 1	2.35	4.54	(219 475)	0.00153346	No
A102T	SNV	exon 1	82.79	73.63	(219 475)(743 1040)	-0.00416314	No
A102T	SNV	exon 1	2.73	2.4	(219 475)(743 1073)	0.00106449	No
A102T	SNV	exon 1	2.46	1.66	(219 657)(743 1040)	-0.000676966	No
A102T	SNV	exon 1	1.84	2.32	other	-0.00703252	No
A102G	SNV	exon 1	8.08	15.71	(219 1040)	0.0118247	No
A102G	SNV	exon 1	2.46	4.69	(219 475)	0.00283346	No
A102G	SNV	exon 1	82.07	72.78	(219 475)(743 1040)	-0.0120131	No
A102G	SNV	exon 1	2.7	2.48	(219 475)(743 1073)	0.00131449	No
A102G	SNV	exon 1	2.86	1.94	(219 657)(743 1040)	0.00272303	No
A102G	SNV	exon 1	1.83	2.4	other	-0.00668252	No
A102C	SNV	exon 1	7.59	14.71	(219 1040)	0.00437468	No
A102C	SNV	exon 1	2.58	4.57	(219 475)	0.00283346	No
A102C	SNV	exon 1	82.81	74.08	(219 475)(743 1040)	-0.00181314	No
A102C	SNV	exon 1	2.73	2.42	(219 475)(743 1073)	0.00116449	No
A102C	SNV	exon 1	2.46	1.89	(219 657)(743 1040)	0.000473034	No
A102C	SNV	exon 1	1.84	2.34	other	-0.00693252	No
AG102A	INDEL	exon 1	7.59	14.71	(219 1040)	0.00437468	No
AG102A	INDEL	exon 1	2.58	4.57	(219 475)	0.00283346	No
AG102A	INDEL	exon 1	82.81	74.08	(219 475)(743 1040)	-0.00181314	No
AG102A	INDEL	exon 1	2.73	2.42	(219 475)(743 1073)	0.00116449	No
AG102A	INDEL	exon 1	2.46	1.89	(219 657)(743 1040)	0.000473034	No
AG102A	INDEL	exon 1	1.84	2.34	other	-0.00693252	No
G103T	SNV	exon 1	7.59	13.89	(219 1040)	0.000274677	No
G103T	SNV	exon 1	2.58	4.61	(219 475)	0.00303346	No
G103T	SNV	exon 1	82.81	74.79	(219 475)(743 1040)	0.00173686	No
G103T	SNV	exon 1	2.73	2.44	(219 475)(743 1073)	0.00126449	No
G103T	SNV	exon 1	2.46	1.91	(219 657)(743 1040)	0.000573034	No
G103T	SNV	exon 1	1.84	2.36	other	-0.00683252	No
G103C	SNV	exon 1	7.59	14.71	(219 1040)	0.00437468	No
G103C	SNV	exon 1	2.58	4.57	(219 475)	0.00283346	No
G103C	SNV	exon 1	82.81	74.08	(219 475)(743 1040)	-0.00181314	No
G103C	SNV	exon 1	2.73	2.42	(219 475)(743 1073)	0.00116449	No
G103C	SNV	exon 1	2.46	1.89	(219 657)(743 1040)	0.000473034	No
G103C	SNV	exon 1	1.84	2.34	other	-0.00693252	No
G103A	SNV	exon 1	8.06	15.7	(219 1040)	0.0116747	No
G103A	SNV	exon 1	2.55	4.51	(219 475)	0.00238346	No
G103A	SNV	exon 1	82.73	73.22	(219 475)(743 1040)	-0.00651314	No
G103A	SNV	exon 1	2.51	2.39	(219 475)(743 1073)	-8.55094e-05	No
G103A	SNV	exon 1	2.33	1.87	(219 657)(743 1040)	-0.000276966	No
G103A	SNV	exon 1	1.82	2.31	other	-0.00718252	No
C104T	SNV	exon 1	7.59	14.61	(219 1040)	0.00387468	No
C104T	SNV	exon 1	2.58	4.54	(219 475)	0.00268346	No
C104T	SNV	exon 1	82.81	74.26	(219 475)(743 1040)	-0.000913144	No
C104T	SNV	exon 1	2.73	2.4	(219 475)(743 1073)	0.00106449	No
C104T	SNV	exon 1	2.46	1.88	(219 657)(743 1040)	0.000423034	No
C104T	SNV	exon 1	1.84	2.32	other	-0.00703252	No
C104G	SNV	exon 1	7.59	14.71	(219 1040)	0.00437468	No
C104G	SNV	exon 1	2.58	4.57	(219 475)	0.00283346	No
C104G	SNV	exon 1	82.81	74.08	(219 475)(743 1040)	-0.00181314	No
C104G	SNV	exon 1	2.73	2.42	(219 475)(743 1073)	0.00116449	No
C104G	SNV	exon 1	2.46	1.89	(219 657)(743 1040)	0.000473034	No
C104G	SNV	exon 1	1.84	2.34	other	-0.00693252	No
C104A	SNV	exon 1	9.42	16.77	(219 1040)	0.0238247	No
C104A	SNV	exon 1	2.6	4.46	(219 475)	0.00238346	No
C104A	SNV	exon 1	80.9	72.29	(219 475)(743 1040)	-0.0203131	No
C104A	SNV	exon 1	2.75	2.36	(219 475)(743 1073)	0.000964491	No
C104A	SNV	exon 1	2.48	1.84	(219 657)(743 1040)	0.000323034	No
C104A	SNV	exon 1	1.86	2.28	other	-0.00713252	No
T105G	SNV	exon 1	7.2	14.71	(219 1040)	0.00242468	No
T105G	SNV	exon 1	2.5	4.57	(219 475)	0.00243346	No
T105G	SNV	exon 1	83.48	74.08	(219 475)(743 1040)	0.00153686	No
T105G	SNV	exon 1	2.65	2.42	(219 475)(743 1073)	0.000764491	No
T105G	SNV	exon 1	2.38	1.89	(219 657)(743 1040)	7.30345e-05	No
T105G	SNV	exon 1	1.79	2.34	other	-0.00718252	No
T105C	SNV	exon 1	7.42	13.77	(219 1040)	-0.00117532	No
T105C	SNV	exon 1	2.52	4.63	(219 475)	0.00283346	No
T105C	SNV	exon 1	83.18	74.88	(219 475)(743 1040)	0.00403686	No
T105C	SNV	exon 1	2.67	2.44	(219 475)(743 1073)	0.000964491	No
T105C	SNV	exon 1	2.4	1.91	(219 657)(743 1040)	0.000273034	No
T105C	SNV	exon 1	1.8	2.36	other	-0.00703252	No
T105A	SNV	exon 1	7.36	14.7	(219 1040)	0.00317468	No
T105A	SNV	exon 1	2.57	4.43	(219 475)	0.00208346	No
T105A	SNV	exon 1	82.54	74.04	(219 475)(743 1040)	-0.00336314	No
T105A	SNV	exon 1	3.25	2.6	(219 475)(743 1073)	0.00466449	No
T105A	SNV	exon 1	2.45	1.89	(219 657)(743 1040)	0.000423034	No
T105A	SNV	exon 1	1.84	2.34	other	-0.00693252	No
TG105T	INDEL	exon 1	7.59	15.48	(219 1040)	0.00822468	No
TG105T	INDEL	exon 1	2.58	4.53	(219 475)	0.00263346	No
TG105T	INDEL	exon 1	82.81	73.41	(219 475)(743 1040)	-0.00516314	No
TG105T	INDEL	exon 1	2.73	2.39	(219 475)(743 1073)	0.00101449	No
TG105T	INDEL	exon 1	2.46	1.87	(219 657)(743 1040)	0.000373034	No
TG105T	INDEL	exon 1	1.84	2.32	other	-0.00703252	No
G106T	SNV	exon 1	7.59	17.02	(219 1040)	0.0159247	No
G106T	SNV	exon 1	2.58	4.83	(219 475)	0.00413346	No
G106T	SNV	exon 1	82.81	71.12	(219 475)(743 1040)	-0.0166131	No
G106T	SNV	exon 1	2.73	2.56	(219 475)(743 1073)	0.00186449	No
G106T	SNV	exon 1	2.46	2	(219 657)(743 1040)	0.00102303	No
G106T	SNV	exon 1	1.84	2.47	other	-0.00628252	No
G106C	SNV	exon 1	6.76	14.71	(219 1040)	0.000224677	No
G106C	SNV	exon 1	2.3	4.57	(219 475)	0.00143346	No
G106C	SNV	exon 1	84.67	74.08	(219 475)(743 1040)	0.00748686	No
G106C	SNV	exon 1	2.43	2.42	(219 475)(743 1073)	-0.000335509	No
G106C	SNV	exon 1	2.19	1.89	(219 657)(743 1040)	-0.000876966	No
G106C	SNV	exon 1	1.64	2.34	other	-0.00793252	No
G106A	SNV	exon 1	7.59	13.85	(219 1040)	7.46774e-05	No
G106A	SNV	exon 1	2.58	4.3	(219 475)	0.00148346	No
G106A	SNV	exon 1	82.81	75.77	(219 475)(743 1040)	0.00663686	No
G106A	SNV	exon 1	2.73	2.1	(219 475)(743 1073)	-0.000435509	No
G106A	SNV	exon 1	2.46	1.78	(219 657)(743 1040)	-7.69655e-05	No
G106A	SNV	exon 1	1.84	2.2	other	-0.00763252	No
G107T	SNV	exon 1	8.14	14.86	(219 1040)	0.00787468	No
G107T	SNV	exon 1	2.77	4.61	(219 475)	0.00398346	No
G107T	SNV	exon 1	81.67	73.79	(219 475)(743 1040)	-0.00896314	No
G107T	SNV	exon 1	2.94	2.58	(219 475)(743 1073)	0.00301449	No
G107T	SNV	exon 1	2.5	1.79	(219 657)(743 1040)	0.000173034	No
G107T	SNV	exon 1	1.98	2.36	other	-0.00613252	No
G107C	SNV	exon 1	8.75	18	(219 1040)	0.0266247	No
G107C	SNV	exon 1	2.97	5.59	(219 475)	0.00988346	No
G107C	SNV	exon 1	80.18	68.27	(219 475)(743 1040)	-0.0440131	No
G107C	SNV	exon 1	3.14	2.96	(219 475)(743 1073)	0.00591449	No
G107C	SNV	exon 1	2.83	2.31	(219 657)(743 1040)	0.00442303	No
G107C	SNV	exon 1	2.12	2.86	other	-0.00293252	No
G107A	SNV	exon 1	7.56	14.57	(219 1040)	0.00352468	No
G107A	SNV	exon 1	2.89	4.78	(219 475)	0.00543346	No
G107A	SNV	exon 1	82.54	74.11	(219 475)(743 1040)	-0.00301314	No
G107A	SNV	exon 1	2.72	2.39	(219 475)(743 1073)	0.000964491	No
G107A	SNV	exon 1	2.45	1.82	(219 657)(743 1040)	7.30345e-05	No
G107A	SNV	exon 1	1.84	2.32	other	-0.00703252	No
G108T	SNV	exon 1	9.07	15.71	(219 1040)	0.0167747	No
G108T	SNV	exon 1	3.08	4.88	(219 475)	0.00688346	No
G108T	SNV	exon 1	79.46	72.31	(219 475)(743 1040)	-0.0274131	No
G108T	SNV	exon 1	3.26	2.58	(219 475)(743 1073)	0.00461449	No
G108T	SNV	exon 1	2.94	2.02	(219 657)(743 1040)	0.00352303	No
G108T	SNV	exon 1	2.2	2.5	other	-0.00433252	No
G108C	SNV	exon 1	7.59	14.71	(219 1040)	0.00437468	No
G108C	SNV	exon 1	2.58	4.57	(219 475)	0.00283346	No
G108C	SNV	exon 1	82.81	74.08	(219 475)(743 1040)	-0.00181314	No
G108C	SNV	exon 1	2.73	2.42	(219 475)(743 1073)	0.00116449	No
G108C	SNV	exon 1	2.46	1.89	(219 657)(743 1040)	0.000473034	No
G108C	SNV	exon 1	1.84	2.34	other	-0.00693252	No
G108A	SNV	exon 1	7.99	14.77	(219 1040)	0.00667468	No
G108A	SNV	exon 1	3.28	5.19	(219 475)	0.00943346	No
G108A	SNV	exon 1	81.65	73.51	(219 475)(743 1040)	-0.0104631	No
G108A	SNV	exon 1	2.53	2.28	(219 475)(743 1073)	-0.000535509	No
G108A	SNV	exon 1	2.59	1.9	(219 657)(743 1040)	0.00117303	No
G108A	SNV	exon 1	1.94	2.35	other	-0.00638252	No
T109G	SNV	exon 1	7.59	14.71	(219 1040)	0.00437468	No
T109G	SNV	exon 1	2.58	4.57	(219 475)	0.00283346	No
T109G	SNV	exon 1	82.81	74.08	(219 475)(743 1040)	-0.00181314	No
T109G	SNV	exon 1	2.73	2.42	(219 475)(743 1073)	0.00116449	No
T109G	SNV	exon 1	2.46	1.89	(219 657)(743 1040)	0.000473034	No
T109G	SNV	exon 1	1.84	2.34	other	-0.00693252	No
T109C	SNV	exon 1	7.63	15.01	(219 1040)	0.00607468	No
T109C	SNV	exon 1	2.59	4.66	(219 475)	0.00333346	No
T109C	SNV	exon 1	82.81	73.51	(219 475)(743 1040)	-0.00466314	No
T109C	SNV	exon 1	2.79	2.49	(219 475)(743 1073)	0.00181449	No
T109C	SNV	exon 1	2.32	1.93	(219 657)(743 1040)	-2.69655e-05	No
T109C	SNV	exon 1	1.85	2.39	other	-0.00663252	No
T109A	SNV	exon 1	7.15	14.58	(219 1040)	0.00152468	No
T109A	SNV	exon 1	2.43	4.57	(219 475)	0.00208346	No
T109A	SNV	exon 1	83.79	74.19	(219 475)(743 1040)	0.00363686	No
T109A	SNV	exon 1	2.57	2.42	(219 475)(743 1073)	0.000364491	No
T109A	SNV	exon 1	2.32	1.89	(219 657)(743 1040)	-0.000226966	No
T109A	SNV	exon 1	1.74	2.34	other	-0.00743252	No
G110T	SNV	exon 1	8.35	14.71	(219 1040)	0.00817468	No
G110T	SNV	exon 1	2.56	4.57	(219 475)	0.00273346	No
G110T	SNV	exon 1	82.12	74.08	(219 475)(743 1040)	-0.00526314	No
G110T	SNV	exon 1	2.71	2.42	(219 475)(743 1073)	0.00106449	No
G110T	SNV	exon 1	2.44	1.89	(219 657)(743 1040)	0.000373034	No
G110T	SNV	exon 1	1.83	2.34	other	-0.00698252	No
G110C	SNV	exon 1	7.59	14.71	(219 1040)	0.00437468	No
G110C	SNV	exon 1	2.58	4.57	(219 475)	0.00283346	No
G110C	SNV	exon 1	82.81	74.08	(219 475)(743 1040)	-0.00181314	No
G110C	SNV	exon 1	2.73	2.42	(219 475)(743 1073)	0.00116449	No
G110C	SNV	exon 1	2.46	1.89	(219 657)(743 1040)	0.000473034	No
G110C	SNV	exon 1	1.84	2.34	other	-0.00693252	No
G110A	SNV	exon 1	7.3	14.69	(219 1040)	0.00282468	No
G110A	SNV	exon 1	2.48	4.68	(219 475)	0.00288346	No
G110A	SNV	exon 1	83.51	73.99	(219 475)(743 1040)	0.00123686	No
G110A	SNV	exon 1	2.63	2.41	(219 475)(743 1073)	0.000614491	No
G110A	SNV	exon 1	2.31	1.89	(219 657)(743 1040)	-0.000276966	No
G110A	SNV	exon 1	1.77	2.34	other	-0.00728252	No
GC110G	INDEL	exon 1	8.95	14.71	(219 1040)	0.0111747	No
GC110G	INDEL	exon 1	2.78	4.52	(219 475)	0.00358346	No
GC110G	INDEL	exon 1	80.68	74.12	(219 475)(743 1040)	-0.0122631	No
GC110G	INDEL	exon 1	2.94	2.42	(219 475)(743 1073)	0.00221449	No
GC110G	INDEL	exon 1	2.65	1.89	(219 657)(743 1040)	0.00142303	No
GC110G	INDEL	exon 1	1.99	2.34	other	-0.00618252	No
G110GC	INDEL	exon 1	8.66	14.9	(219 1040)	0.0106747	No
G110GC	INDEL	exon 1	2.75	4.56	(219 475)	0.00363346	No
G110GC	INDEL	exon 1	81.07	73.91	(219 475)(743 1040)	-0.0113631	No
G110GC	INDEL	exon 1	2.92	2.41	(219 475)(743 1073)	0.00206449	No
G110GC	INDEL	exon 1	2.63	1.88	(219 657)(743 1040)	0.00127303	No
G110GC	INDEL	exon 1	1.97	2.33	other	-0.00633252	No
C111T	SNV	exon 1	8.44	14.15	(219 1040)	0.00582468	No
[truncated: 23,531 more rows]

## Sheet: WT statistics
name	isoform	mean WT - rep 1	mean WT - rep 2	sd WT - rep 1	sd WT - rep 2	median WT - rep 1	median WT - rep 2
inclusion	(219 475)(743 1040)	83.1245	74.1281	3.32938	5.82158	83.0688	74.0786
skipping	(219 1040)	7.1574	14.2677	2.59314	5.66827	7.15198	13.7742
alt-exon3	(219 475)(743 1073)	2.53044	2.38666	1.14402	1.60849	2.45399	2.15891
alt-exon2	(219 657)(743 1040)	2.39057	1.86482	1.07774	1.17612	2.29133	1.62612
intron2-retention	(219 475)	2.27666	4.30665	0.777597	1.3715	2.20994	4.19005
other	NA	2.52038	3.04612	0.989494	1.61906	2.50847	2.74159

## Sheet: 19 validated mutations
tested mutation	predicted delta isoform frequency (IF)						coordinate (hg38)	REF	ALT	corresponding minigene mutation	region in CD19 transcript	source	variant ID	mutation type	consequence	sample details	reported frequency
	inclusion	skipping	intron-2 retention	alt-exon2	alt-exon3	other
T465C	-39.2772	43.9812	-4.50211	1.89072	-1.01007	-1.08261
T465A	-27.5552	30.1268	-3.38604	2.12576	-0.632848	-0.678428	chr16:28932335	T	A	T465A	intron 1	Ensembl	rs775942768	missense_variant,non_coding_transcript_variant,coding_sequence_variant			A:0.00001:1:ExAC
A474C	-46.4135	49.7119	-3.42169	1.93116	-0.760424	-1.0475
A474G	-48.0685	52.7501	-5.07413	2.8191	-1.27026	-1.15623
A474T	-48.2132	53.8106	-5.09718	1.9937	-1.30242	-1.1915
G630A	-9.85718	-4.89566	-0.433969	14.9463	-0.185247	0.425784
C639T	-15.4221	14.0939	-0.650967	2.35294	-0.175534	-0.198234
C645T	-16.141	15.3694	-1.21936	3.00207	-0.639116	-0.372036	chr16:28932515	C	T	C645T	exon 2	Ensembl, ClinVar, gnomAD	rs777186183	non_coding_transcript_variant,synonymous_variant,intron_variant,coding_sequence_variant	likely-benign		T:0.000008:1:ExAC|T:0.000007:1:GnomAD|T:0.000012:3:GnomAD_exomes|T:0.000019:5:TOPMED|T:0.000043:1:ALFA
G646T	-17.43	9.76488	0.975464	5.93069	0.3551	0.403837
G662T	-8.0304	-1.84361	-0.132111	10.1301	-0.137283	0.0133499
G664T	0.409635	-11.9508	-0.157887	11.6512	-0.0211423	0.0689495
C742T	-30.9856	31.7111	0.479699	-1.14503	-0.565032	0.504892
G743C	-48.1776	57.196	-4.7204	-1.58219	-1.21217	-1.5036
G743T	-46.6428	54.8803	-4.07596	-1.46568	-1.29241	-1.40338
G748C*	-27.5656	27.0057	0.729979	-1.02502	0.01496	0.839974
A1039T	-42.2711	-3.58968	19.1114	-0.135848	26.5524	0.332791
C1052A	-32.9635	-12.7649	0.440634	-0.993083	45.7552	0.525681
G1054A	-23.0107	-12.2707	-0.467762	-0.642234	36.303	0.088374
