# Supplementary material for: High-throughput mutagenesis identifies mutations and RNA-binding proteins controlling CD19 splicing and CART-19 therapy resistance
Source: Nat Commun. 2022 Sep 22;13:5570. doi: 10.1038/s41467-022-31818-y (PMC9500061; doi:10.1038/s41467-022-31818-y)
Supplement: Supplementary file 7 — Supplementary Data 4 [file 41467_2022_31818_MOESM7_ESM.xlsx]

## Sheet: Legend
Supplementary Data 4. Overlapping single nucleotide variants (SNVs) and cancer-related mutations. Worksheet “Annotated splic-affect variants” contains 32 SNVs (from ENSEMBL [16] v104, gnomAD [17] v3.1 and ClinVar [18] accessed 09/2021) and cancer-related variants (obtained from COSMIC [19] v94) that overlap with splicing-affecting mutations and mutations with a prevalence score > 0.25 in our scre…

## Sheet: Annotated splicing-eff variants
mutation effect in our data	coordinate (hg38)	REF	ALT	corresponding minigene mutation	region in CD19 transcript	source	variant ID	mutation type	consequence	sample details	reported frequency
effective_mutation	chr16:28932335	T	A	T465A	intron 1	Ensembl	rs775942768	missense_variant,non_coding_transcript_variant,coding_sequence_variant			A:0.00001:1:ExAC
effective_mutation	chr16:28932348	G	A	G478A	exon 2	COSMIC_coding, COSMIC_noncoding	COSV105198891,COSM9663394	Substitution - Missense		Basal cell carcinoma
effective_mutation	chr16:28932378	G	A	G508A	exon 2	Ensembl	rs1372743235	missense_variant,non_coding_transcript_variant,intron_variant,coding_sequence_variant			A:0.000004:1:GnomAD_exomes
high_prevalence_score	chr16:28932419	G	T	G549T	exon 2	COSMIC_coding, COSMIC_noncoding	COSV100218182,COSM7935064	Substitution - coding silent	Neutral	Malignant melanoma
effective_mutation	chr16:28932515	C	T	C645T	exon 2	Ensembl, ClinVar, gnomAD	rs777186183	non_coding_transcript_variant,synonymous_variant,intron_variant,coding_sequence_variant	likely-benign		T:0.000008:1:ExAC|T:0.000007:1:GnomAD|T:0.000012:3:GnomAD_exomes|T:0.000019:5:TOPMED|T:0.000043:1:ALFA
effective_mutation	chr16:28932531	G	T	G661T	exon 2	Ensembl, ClinVar	rs758555433	non_coding_transcript_variant,missense_variant,coding_sequence_variant,intron_variant	likely-pathogenic		T:0.000017:2:ExAC|T:0.000008:2:GnomAD_exomes
effective_mutation	chr16:28932558	C	T	C688T	exon 2	Ensembl, gnomAD, COSMIC_coding, COSMIC_noncoding	rs566183838,COSV100218241,COSM7442566	intron_variant,missense_variant,coding_sequence_variant,non_coding_transcript_variant			T:0.0002:1:1000Genomes|T:0.:0:ALFA
effective_mutation	chr16:28932559	C	A	C689A	exon 2	Ensembl	rs777371854	non_coding_transcript_variant,intron_variant,coding_sequence_variant,missense_variant			A:0.000011:1:ExAC|A:0.000004:1:GnomAD_exomes|A:0.000298:5:TOMMO|A:0.:0:ALFA
effective_mutation	chr16:28932564	T	C	T694C	exon 2	Ensembl	rs376715546	missense_variant,coding_sequence_variant,intron_variant,non_coding_transcript_variant			C:0.000011:1:ExAC|C:0.000004:1:GnomAD_exomes|C:0.000078:1:GoESP|C:0.000004:1:TOPMED|C:0.:0:ALFA
effective_mutation	chr16:28932587	C	A	C717A	exon 2	COSMIC_coding, COSMIC_noncoding	COSV61188278,COSM969588	Substitution - coding silent		Endometrioid carcinoma
effective_mutation	chr16:28932612	G	A	G742A	exon 2 | splice site	Ensembl, ClinVar	rs1400829787	missense_variant,intron_variant,coding_sequence_variant,non_coding_transcript_variant	uncertain-significance	This sequence change replaces glycine with arginine at codon 119 of the CD19 protein (p.Gly119Arg). The glycine residue is highly conserved and there is a moderate physicochemical difference between glycine and arginine. This variant also falls at the last nucleotide of exon 2, which is part of the consensus splice site for this exon. This variant is not present in population databases (ExAC no f…	A:0.00006:1:TOMMO|A:0.000008:2:TOPMED|A:0.:0:ALFA
effective_mutation	chr16:28932614	T	G	T744G	intron 2	Ensembl	rs1596712864	splice_donor_variant,intron_variant,non_coding_transcript_variant			G:0.0022:4:Korea1K
effective_mutation	chr16:28932615	G	T	G745T	intron 2	COSMIC_coding, COSMIC_noncoding	COSV61189356,COSM6315824	Substitution - intronic	Pathogenic	Neoplasm
effective_mutation	chr16:28932622	G	A	G752A	intron 2	Ensembl, ClinVar, gnomAD	rs751783268	non_coding_transcript_variant,intron_variant	likely-benign		A:0.000025:1:ExAC|A:0.000014:2:GnomAD|A:0.000546:1:Korea1K|A:0.00006:1:TOMMO|C:0.:0:ALFA
effective_mutation	chr16:28932655	G	A	G785A	intron 2	Ensembl	rs1257202201	non_coding_transcript_variant,intron_variant
high_prevalence_score	chr16:28932820	G	A	G950A	intron 2	Ensembl	rs1241791678	non_coding_transcript_variant,intron_variant			A:0.000007:1:GnomAD|A:0.000684:2:KOREAN|A:0.000546:1:Korea1K|A:0.001074:18:TOMMO|A:0.000008:2:TOPMED|A:0.:0:ALFA
effective_mutation	chr16:28932898	G	T	G1028T	intron 2	Ensembl	rs1330778089	intron_variant,non_coding_transcript_variant			T:0.000012:2:GnomAD_exomes|T:0.000011:3:TOPMED|T:0.:0:ALFA
effective_mutation	chr16:28932907	C	T	C1037T	intron 2	Ensembl, gnomAD	rs1441403492	intron_variant,non_coding_transcript_variant			T:0.000007:1:GnomAD|T:0.:0:ALFA
effective_mutation	chr16:28932911	G	T	G1041T	exon 3 | splice site	Ensembl	rs1373325615	coding_sequence_variant,missense_variant,non_coding_transcript_variant			T:0.000006:1:GnomAD_exomes
effective_mutation	chr16:28932911	G	C	G1041C	exon 3 | splice site	Ensembl	rs1373325615	coding_sequence_variant,missense_variant,non_coding_transcript_variant			T:0.000006:1:GnomAD_exomes
effective_mutation	chr16:28932911	G	A	G1041A	exon 3 | splice site	COSMIC_coding, COSMIC_noncoding	COSV105198945,COSM9892478	Substitution - Missense		Malignant melanoma
effective_mutation	chr16:28932918	G	A	G1048A	exon 3	Ensembl, gnomAD	rs1567504692	coding_sequence_variant,synonymous_variant,non_coding_transcript_variant			A:0.000007:1:GnomAD
effective_mutation	chr16:28932920	T	C	T1050C	exon 3	Ensembl	rs1279940718	non_coding_transcript_variant,missense_variant,coding_sequence_variant			A:0.000007:1:GnomAD|C:0.000005:1:GnomAD_exomes|A:0.:0:ALFA
effective_mutation	chr16:28932920	T	A	T1050A	exon 3	gnomAD	rs1279940718	non_coding_transcript_variant,missense_variant,coding_sequence_variant			A:0.000007:1:GnomAD|C:0.000005:1:GnomAD_exomes|A:0.:0:ALFA
effective_mutation	chr16:28932922	C	T	C1052T	exon 3	Ensembl, ClinVar	rs1346128809	non_coding_transcript_variant,missense_variant,coding_sequence_variant	uncertain-significance		T:0.00001:2:GnomAD_exomes
effective_mutation	chr16:28932923	G	A	G1053A	exon 3	Ensembl, ClinVar, gnomAD	rs373563104	missense_variant,coding_sequence_variant,non_coding_transcript_variant	uncertain-significance	This sequence change replaces arginine with glutamine at codon 123 of the CD19 protein (p.Arg123Gln). The arginine residue is highly conserved and there is a small physicochemical difference between arginine and glutamine. This variant is present in population databases (rs373563104, ExAC 0.02%). This variant has not been reported in the literature in individuals with CD19-related conditions. Alg…	A:0.000131:4:ExAC|A:0.00005:7:GnomAD|A:0.000056:11:GnomAD_exomes|A:0.000077:1:GoESP|A:0.000042:11:TOPMED|A:0.000071:1:ALFA
effective_mutation	chr16:28932924	G	T	G1054T	exon 3	COSMIC_coding, COSMIC_noncoding	COSV61189522,COSM969589	Substitution - coding silent		Endometrioid carcinoma
effective_mutation	chr16:28932935	C	T	C1065T	exon 3	Ensembl, COSMIC_coding, COSMIC_noncoding	rs1180293979,COSV61187974,COSM3110451	missense_variant,non_coding_transcript_variant,coding_sequence_variant			T:0.000011:3:TOPMED|T:0.:0:ALFA
high_prevalence_score	chr16:28932936	G	A	G1066A	exon 3	Ensembl, ClinVar, gnomAD, COSMIC_coding, COSMIC_noncoding	rs142342927,COSV61188370,COSM1377210	synonymous variant	likely-benign		A:0.002796:14:1000Genomes|A:0.006227:24:ALSPAC|A:0.010714:48:Estonian|A:0.012942:495:ExAC|A:0.005234:733:GnomAD|A:0.004991:1072:GnomAD_exomes|A:0.005701:74:GoESP|A:0.009018:9:GoNL|A:0.009363:5:MGP|A:0.00463:1:Qatari|G:0.5:1:SGDP_PRJ|G:0.5:1:Siberian|A:0.004828:1278:TOPMED|A:0.009169:34:TWINSUK|A:0.006398:317:ALFA
effective_mutation	chr16:28932937	G	T	G1067T	exon 3	COSMIC_coding, COSMIC_noncoding	COSV61187775,COSM4545663	Substitution - Missense		Squamous cell carcinoma
effective_mutation	chr16:28932937	G	A	G1067A	exon 3	COSMIC_coding, COSMIC_noncoding	COSV61189850,COSM5384672	Substitution - Missense		Malignant melanoma
effective_mutation	chr16:28932939	C	T	C1069T	exon 3	Ensembl, ClinVar, gnomAD	rs200748731	synonymous_variant,coding_sequence_variant,non_coding_transcript_variant	uncertain-significance	This variant was observed in the ICSL laboratory as part of a predisposition screen in an ostensibly healthy population. It had not been previously curated by ICSL or reported in the Human Gene Mutation Database (HGMD: prior to June 1st, 2018), and was therefore a candidate for classification through an automated scoring system. Utilizing variant allele frequency, disease prevalence and penetranc…	T:0.0002:1:1000Genomes|T:0.000146:6:ExAC|T:0.000029:4:GnomAD|T:0.000082:18:GnomAD_exomes|T:0.002396:7:KOREAN|T:0.001092:2:Korea1K|T:0.000895:15:TOMMO|T:0.000045:12:TOPMED|T:0.:0:ALFA
effective_mutation	chr16:28932943	G	T	G1073T	exon 3	COSMIC_coding, COSMIC_noncoding	COSV61188405,COSM7247260	Substitution - Missense	Neutral	Lung Carcinoma

## Sheet: All annotated variants
POS	REF	ALT	database	variant ID	consequence
28932131	CTT	C	Ensembl	rs756429101	intron variant,intron variant~non coding transcript variant
28932544	TG	T	Ensembl	rs756836129	frameshift variant,non coding transcript exon variant
28932805	CTT	C	Ensembl	rs1491258635	intron variant,non coding transcript exon variant
28933123	ATG	A	Ensembl	rs757945792	intron variant,intron variant~non coding transcript variant
28933127	CTGGGGAGATGCCGGGA	C	Ensembl	rs1327535279	intron variant,intron variant~non coding transcript variant
28933128	TGGGGAGATG	T	Ensembl	rs779854329	intron variant,intron variant~non coding transcript variant
28933137	CCGGGA	C	Ensembl	rs747028041	intron variant,intron variant~non coding transcript variant
28931926	T	C	TARGET	.	upstream_gene_variant
28931954	C	A	COSMIC	COSV100217971	upstream_gene_variant,intron_variant,regulatory_region_variant
28931967	C	T	Ensembl	rs770607554	non coding transcript exon variant
28931968	G	A	Ensembl,gnomAD,COSMIC	rs774173940,COSV61190050	5 prime UTR variant,non coding transcript exon variant,5_prime_UTR_variant,upstream_gene_variant,non_coding_transcript_exon_variant,intron_variant,regulatory_region_variant
28931969	C	CC	Ensembl	rs768112773	5 prime UTR variant,non coding transcript exon variant
28931969	C	T	Ensembl,gnomAD	rs577014695	5 prime UTR variant,non coding transcript exon variant,5_prime_UTR_variant
28931970	G	A	Ensembl,gnomAD	rs373416152	5 prime UTR variant,non coding transcript exon variant,5_prime_UTR_variant
28931973	G	C	Ensembl	rs1198797025	5 prime UTR variant,non coding transcript exon variant
28931976	G	C	COSMIC	COSV100218148	5_prime_UTR_variant,non_coding_transcript_exon_variant,intron_variant,upstream_gene_variant,regulatory_region_variant
28931976	G	T	COSMIC	COSV100218210	5_prime_UTR_variant,non_coding_transcript_exon_variant,intron_variant,upstream_gene_variant,regulatory_region_variant
28931977	G	C	TARGET	.	upstream_gene_variant
28931978	G	A	COSMIC	COSV100218003	5_prime_UTR_variant,non_coding_transcript_exon_variant,intron_variant,upstream_gene_variant,regulatory_region_variant
28931983	C	A	COSMIC	COSV100218012	5_prime_UTR_variant,non_coding_transcript_exon_variant,intron_variant,upstream_gene_variant,regulatory_region_variant
28931984	C	T	Ensembl,gnomAD,COSMIC	rs774927516,COSV61189706	5 prime UTR variant,non coding transcript exon variant,5_prime_UTR_variant,non_coding_transcript_exon_variant,intron_variant,upstream_gene_variant,regulatory_region_variant
28931985	G	A	Ensembl,ClinVar,gnomAD	rs201081926,318795	5 prime UTR variant,non coding transcript exon variant,5_prime_UTR_variant,non_coding_transcript_exon_variant,intron_variant,upstream_gene_variant,regulatory_region_variant
28931985	G	T	COSMIC	COSV61189715	5_prime_UTR_variant,non_coding_transcript_exon_variant,intron_variant,upstream_gene_variant,regulatory_region_variant
28931986	G	T	COSMIC	COSV100218292	5_prime_UTR_variant,non_coding_transcript_exon_variant,intron_variant,upstream_gene_variant,regulatory_region_variant
28931988	G	A	Ensembl,gnomAD	rs1312262441	5 prime UTR variant,non coding transcript exon variant,5_prime_UTR_variant
28931990	G	A	Ensembl	rs763727543	5 prime UTR variant,non coding transcript exon variant
28931992	C	G	Ensembl	rs753421493	5 prime UTR variant,non coding transcript exon variant
28931996	C	T	Ensembl,COSMIC	rs970964399,COSV100218013	5 prime UTR variant,non coding transcript exon variant,5_prime_UTR_variant,non_coding_transcript_exon_variant,intron_variant,upstream_gene_variant,regulatory_region_variant
28931997	C	G	Ensembl	rs756971644	5 prime UTR variant,non coding transcript exon variant
28931998	A	G	Ensembl,gnomAD	rs1166000354	5 prime UTR variant,non coding transcript exon variant,5_prime_UTR_variant
28931999	C	A	COSMIC	COSV100218035	5_prime_UTR_variant,non_coding_transcript_exon_variant,intron_variant,upstream_gene_variant,regulatory_region_variant
28931999	C	T	Ensembl,gnomAD	rs1353715117	5 prime UTR variant,non coding transcript exon variant,5_prime_UTR_variant
28932000	C	T	Ensembl,gnomAD	rs1230270864	5 prime UTR variant,non coding transcript exon variant,5_prime_UTR_variant
28932001	A	G	Ensembl	rs1392632702	start lost,non coding transcript exon variant
28932005	C	T	Ensembl	rs766808956	missense variant,non coding transcript exon variant
28932006	ACCT	A	gnomAD	rs1325173363	inframe_deletion
28932006	ACCTCCTCG	A	gnomAD		frameshift_variant
28932006	A	G	Ensembl	rs1436357663	synonymous variant,non coding transcript exon variant
28932007	CCTCCTC	CCTC	Ensembl	rs1325173363	inframe deletion,non coding transcript exon variant
28932009	T	A	Ensembl	rs1167907237	synonymous variant,non coding transcript exon variant
28932009	T	G	COSMIC	COSV61188323	synonymous_variant,non_coding_transcript_exon_variant,intron_variant,upstream_gene_variant
28932012	T	C	Ensembl	rs751182393	synonymous variant,non coding transcript exon variant
28932013	C	T	Ensembl,gnomAD,COSMIC	rs556457823,COSV61189265	missense variant,non coding transcript exon variant,missense_variant,non_coding_transcript_exon_variant,intron_variant,upstream_gene_variant
28932014	G	A	Ensembl,gnomAD,COSMIC	rs781764596,COSV104410553	missense variant,non coding transcript exon variant,missense_variant,non_coding_transcript_exon_variant,intron_variant,upstream_gene_variant
28932014	G	T	Ensembl	rs781764596	missense variant,non coding transcript exon variant
28932015	C	A	Ensembl	rs748727571	synonymous variant,non coding transcript exon variant
28932017	T	G	Ensembl,ClinVar	rs886051886,318796	missense variant,non coding transcript exon variant,missense_variant,non_coding_transcript_exon_variant,intron_variant,upstream_gene_variant
28932021	C	A	COSMIC	COSV61189103	synonymous_variant,non_coding_transcript_exon_variant,intron_variant,upstream_gene_variant
28932022	T	TTCTTCCTCC	gnomAD	rs753285126	inframe_insertion
28932023	TCTTCCTCCTCTTCCTC	TCTTCCTCCTCTTCCTCCTCTTCCTC	Ensembl	rs753285126	inframe insertion,non coding transcript exon variant
28932024	CTTCCTCCTCTTC	C	COSMIC	COSV105909251	inframe_deletion,non_coding_transcript_exon_variant,intron_variant,upstream_gene_variant
28932024	C	T	Ensembl	rs1567503993	synonymous variant,non coding transcript exon variant
28932027	C	T	Ensembl,gnomAD,COSMIC	rs756130951,COSV100218299	synonymous variant,non coding transcript exon variant,synonymous_variant,non_coding_transcript_exon_variant,intron_variant,upstream_gene_variant
28932028	C	A	COSMIC	COSV61189395	missense_variant,non_coding_transcript_exon_variant,intron_variant,upstream_gene_variant
28932030	C	T	Ensembl,gnomAD,COSMIC	rs143861592,COSV61189216	synonymous variant,non coding transcript exon variant,synonymous_variant,non_coding_transcript_exon_variant,intron_variant,upstream_gene_variant
28932031	C	T	Ensembl,ClinVar,COSMIC	rs749441583,1494140,COSV105909246	missense variant,non coding transcript exon variant,missense_variant,non_coding_transcript_exon_variant,intron_variant,upstream_gene_variant
28932033	C	G	Ensembl,gnomAD	rs1472253807	synonymous variant,non coding transcript exon variant,synonymous_variant
28932037	C	T	Ensembl	rs377257177	missense variant,non coding transcript exon variant
28932038	T	A	Ensembl	rs774087748	missense variant,non coding transcript exon variant
28932038	T	C	Ensembl	rs774087748	missense variant,non coding transcript exon variant
28932039	C	T	COSMIC	COSV100218277	synonymous_variant,non_coding_transcript_exon_variant,intron_variant,upstream_gene_variant
28932040	A	C	gnomAD		missense_variant
28932040	A	G	Ensembl,gnomAD	rs1258141013	missense variant,non coding transcript exon variant,missense_variant
28932041	C	A	Ensembl	rs1188604193	missense variant,non coding transcript exon variant
28932041	C	T	COSMIC	COSV61188570	missense_variant,non_coding_transcript_exon_variant,intron_variant,upstream_gene_variant
28932042	C	T	Ensembl,ClinVar,gnomAD	rs1031168890,799856	synonymous variant,non coding transcript exon variant,synonymous_variant,non_coding_transcript_exon_variant,intron_variant,upstream_gene_variant
28932047	T	C	Ensembl,ClinVar,gnomAD	rs745681190,973629	missense variant,non coding transcript exon variant,missense_variant,non_coding_transcript_exon_variant,intron_variant,upstream_gene_variant
28932048	G	A	Ensembl	rs1483752320	missense variant,non coding transcript exon variant
28932054	C	G	Ensembl	rs1427495600	synonymous variant,non coding transcript exon variant
28932058	C	G	Ensembl,gnomAD	rs1028550245	missense variant,non coding transcript exon variant,missense_variant
28932060	C	T	Ensembl,gnomAD	rs1199583472	synonymous variant,non coding transcript exon variant,synonymous_variant
28932061	G	A	Ensembl,COSMIC	rs771929657,COSV100218226	missense variant,non coding transcript exon variant,missense_variant,non_coding_transcript_exon_variant,intron_variant,upstream_gene_variant
28932061	G	C	ClinVar	885125	missense_variant,non_coding_transcript_exon_variant,intron_variant,upstream_gene_variant
28932063	G	T	COSMIC	COSV100218266	missense_variant,non_coding_transcript_exon_variant,intron_variant,upstream_gene_variant
28932067	C	A	Ensembl,gnomAD	rs1275186898	missense variant,non coding transcript exon variant,missense_variant
28932070	C	T	Ensembl	rs1473017630	synonymous variant,non coding transcript exon variant
28932074	T	C	Ensembl	rs775402324	missense variant,non coding transcript exon variant
28932076	G	A	gnomAD		missense_variant
28932077	T	C	Ensembl	rs760726729	missense variant,non coding transcript exon variant
28932080	A	G	Ensembl,COSMIC	rs763492717,COSV61188658	missense variant,non coding transcript exon variant,missense_variant,non_coding_transcript_exon_variant,intron_variant,upstream_gene_variant
28932081	G	A	Ensembl	rs1321374095	synonymous variant,non coding transcript exon variant
28932083	T	G	COSMIC	COSV61189838	missense_variant,non_coding_transcript_exon_variant,intron_variant,upstream_gene_variant
28932084	G	A	Ensembl	rs776234385	synonymous variant,non coding transcript exon variant
28932085	G	C	Ensembl,gnomAD	rs761320831	missense variant,non coding transcript exon variant,missense_variant
28932089	G	C	Ensembl	rs1226694264	splice donor variant,splice donor variant~non coding transcript variant
28932094	T	C	Ensembl	rs1315147515	splice region variant~intron variant,splice region variant~intron variant~non coding transcript variant
28932095	CCAAAGGGCAGAAAGGGAAGGGATTGAGGCTGGAAACTTGAGTTGTGGCTGGGTGTCCTTGGCTGAGTAACTTACCCTCTCTGAGCCTCCATTTTCTTATTTGTAAAATTCAGGAAAGGGTTGGAAGGACTCTGCCGGCTCCTCCACTCCCAGCTTTTGGAGTCCTCTGCTCTATAACCTGGTGTGAGGAGTCGGGGGGCTTGGAGGTCCCCCCCACCCATGCCCACACCTCTCTCCCTCTCTCTCCACAGAGGGAGATAACGCTGTGCTGCAGTGCCTCAAGGGGACCTCAGATGGCCCCACTCAGCAGCTGACCTGGTCTCGGGAGTCCCCGCTTAAACCCTTCTTAAAACTCAGCCTGGGGCTGCCAGGCCTGGGAATCCACATGAGGCCCCTGGC…	CA	Orlando et al.	NM_001770.6:c.88+8_81+9delCAinsA	splice_donor_variant,splice_acceptor_variant,splice_donor_5th_base_variant,splice_polypyrimidine_tract_variant,coding_sequence_variant,intron_variant,splice_donor_variant,splice_acceptor_variant,splice_donor_5th_base_variant,splice_polypyrimidine_tract_variant,non_coding_transcript_exon_variant,intron_variant,splice_donor_variant,splice_donor_5th_base_variant,5_prime_UTR_variant,intron_variant,tr…
28932097	A	AGGG	gnomAD,Ensembl	rs1355825020	intron variant,intron variant~non coding transcript variant
28932098	A	C	Ensembl,gnomAD	rs1341421337	intron variant,intron variant~non coding transcript variant,intron_variant
28932099	A	C	Ensembl,gnomAD	rs1596712102	intron variant,intron variant~non coding transcript variant,intron_variant
28932105	G	A	Ensembl	rs371281256	intron variant,intron variant~non coding transcript variant
28932105	G	T	Ensembl,gnomAD	rs371281256	intron variant,intron variant~non coding transcript variant,intron_variant
28932106	A	G	Ensembl	rs1291968796	intron variant,intron variant~non coding transcript variant
28932112	A	G	Ensembl	rs1010557722	intron variant,intron variant~non coding transcript variant
28932117	A	T	Ensembl	rs751902188	intron variant,intron variant~non coding transcript variant
28932125	T	C	Ensembl	rs759974192	intron variant,intron variant~non coding transcript variant
28932129	A	G	Ensembl	rs1596712130	intron variant,intron variant~non coding transcript variant
28932131	CTT	C	gnomAD	rs756429101	intron_variant
28932132	T	C	Ensembl	rs1596712135	intron variant,intron variant~non coding transcript variant
28932134	G	C	Ensembl,gnomAD	rs1307227557	intron variant,intron variant~non coding transcript variant,intron_variant
28932136	G	C	Ensembl,gnomAD	rs768051441	intron variant,intron variant~non coding transcript variant,intron_variant
28932137	T	C	Ensembl,gnomAD	rs200395415	intron variant,intron variant~non coding transcript variant,intron_variant
28932138	T	G	Ensembl,gnomAD	rs1257897047	intron variant,intron variant~non coding transcript variant,intron_variant
28932139	G	C	Ensembl	rs977991430	intron variant,intron variant~non coding transcript variant
28932140	T	C	Ensembl	rs1485859719	intron variant,intron variant~non coding transcript variant
28932143	C	A	TARGET	.	upstream_gene_variant
28932143	C	T	gnomAD		intron_variant
28932148	T	G	Ensembl	rs1050050512	intron variant,intron variant~non coding transcript variant
28932152	C	A	gnomAD		intron_variant
28932152	C	T	Ensembl,gnomAD	rs1404250211	intron variant,intron variant~non coding transcript variant,intron_variant
28932165	C	G	Ensembl	rs770415591	intron variant,intron variant~non coding transcript variant
28932168	A	C	Ensembl	rs1596712190	intron variant,intron variant~non coding transcript variant
28932169	C	A	Ensembl	rs1567504114	intron variant,intron variant~non coding transcript variant
28932178	A	G	Ensembl	rs1166679036	intron variant,intron variant~non coding transcript variant
28932184	C	G	Ensembl	rs989609936	intron variant,intron variant~non coding transcript variant
28932192	T	A	COSMIC	COSV61188499	intron_variant,intron_variant,non_coding_transcript_variant,upstream_gene_variant
28932192	T	C	Ensembl	rs1250053658	intron variant,intron variant~non coding transcript variant
28932194	T	G	Ensembl	rs576801716	intron variant,intron variant~non coding transcript variant
28932196	T	G	COSMIC	COSV61189502	intron_variant,intron_variant,non_coding_transcript_variant,upstream_gene_variant
28932203	TT	T	Ensembl	rs915208188	intron variant,intron variant~non coding transcript variant
28932207	G	A	Ensembl	rs1596712214	intron variant,intron variant~non coding transcript variant
28932209	A	C	COSMIC	COSV61189021	intron_variant,intron_variant,non_coding_transcript_variant,upstream_gene_variant,regulatory_region_variant
28932224	C	A	TARGET	.	intron_variant
28932227	T	C	Ensembl	rs960537457	intron variant,intron variant~non coding transcript variant
28932229	C	A	Ensembl	rs1481211351	intron variant,intron variant~non coding transcript variant
28932230	C	T	Ensembl	rs1235104365	intron variant,intron variant~non coding transcript variant
28932231	G	A	Ensembl	rs537910426	intron variant,intron variant~non coding transcript variant
28932236	C	A	COSMIC	COSV61189796	intron_variant,intron_variant,non_coding_transcript_variant,upstream_gene_variant,regulatory_region_variant
28932246	A	C	Ensembl	rs916476576	intron variant,intron variant~non coding transcript variant
28932246	A	T	Ensembl	rs916476576	intron variant,intron variant~non coding transcript variant
28932248	C	T	Ensembl	rs1210066265	intron variant,intron variant~non coding transcript variant
28932252	T	C	Ensembl	rs1596712247	intron variant,intron variant~non coding transcript variant
28932253	G	A	Ensembl	rs1235334320	intron variant,intron variant~non coding transcript variant
28932258	C	T	Ensembl	rs560539055	intron variant,intron variant~non coding transcript variant
28932263	G	T	Ensembl	rs77213850	intron variant,intron variant~non coding transcript variant
28932268	A	T	Ensembl	rs1596712265	intron variant,intron variant~non coding transcript variant
28932272	C	A	gnomAD		intron_variant
28932278	G	A	Ensembl,gnomAD	rs556621561	intron variant,intron variant~non coding transcript variant,intron_variant
28932279	T	C	COSMIC	COSV100218316	intron_variant,intron_variant,non_coding_transcript_variant,upstream_gene_variant,regulatory_region_variant
28932284	A	C	Ensembl	rs1375358228	intron variant,intron variant~non coding transcript variant
28932287	C	T	Ensembl,gnomAD,TARGET	rs112625011	intron variant,intron variant~non coding transcript variant,intron_variant
28932288	G	A	Ensembl,gnomAD	rs1435069192	intron variant,intron variant~non coding transcript variant,intron_variant
28932293	G	T	Ensembl	rs940100916	intron variant,intron variant~non coding transcript variant
28932296	T	A	Ensembl	rs756682700	intron variant,intron variant~non coding transcript variant
28932297	G	A	Ensembl,gnomAD	rs1415569547	intron variant,intron variant~non coding transcript variant,intron_variant
28932298	G	A	Ensembl	rs777677017	intron variant,intron variant~non coding transcript variant
28932302	T	C	Ensembl,gnomAD	rs199709601	intron variant,intron variant~non coding transcript variant,intron_variant
28932303	C	A	Ensembl	rs753975373	intron variant,intron variant~non coding transcript variant
28932303	CCCCCCC	CCCCCC	Ensembl	rs754166542	intron variant,intron variant~non coding transcript variant
28932303	CCCCCCCC	CCCCCC	Ensembl	rs754166542	intron variant,intron variant~non coding transcript variant
28932303	CCCCCCC	CCCCCCCC	Ensembl	rs754166542	intron variant,intron variant~non coding transcript variant
28932303	CCCCCC	CCCCCCCC	Ensembl	rs754166542	intron variant,intron variant~non coding transcript variant
28932303	C	G	Ensembl	rs753975373	intron variant,intron variant~non coding transcript variant
28932305	C	T	Ensembl	rs1363263268	intron variant,intron variant~non coding transcript variant
28932306	C	G	Ensembl,gnomAD	rs757413867	intron variant,intron variant~non coding transcript variant,intron_variant
28932306	C	T	Ensembl	rs757413867	intron variant,intron variant~non coding transcript variant
28932307	C	A	Ensembl,gnomAD	rs1304775750	intron variant,intron variant~non coding transcript variant,intron_variant
28932307	C	T	TARGET	.	intron_variant
28932309	C	A	Ensembl,gnomAD	rs148732534	intron variant,intron variant~non coding transcript variant,intron_variant
28932309	C	G	Ensembl,gnomAD	rs148732534	intron variant,intron variant~non coding transcript variant,intron_variant
28932309	C	T	Ensembl,gnomAD	rs148732534	intron variant,intron variant~non coding transcript variant,intron_variant
28932310	A	C	Ensembl	rs1596712344	intron variant,intron variant~non coding transcript variant
28932311	C	G	Ensembl	rs1215699208	intron variant,intron variant~non coding transcript variant
28932313	C	A	Ensembl,gnomAD	rs374119720	intron variant,intron variant~non coding transcript variant,intron_variant
28932313	C	T	Ensembl,gnomAD	rs374119720	intron variant,intron variant~non coding transcript variant,intron_variant
28932315	T	C	Ensembl,gnomAD	rs1209081206	intron variant,intron variant~non coding transcript variant,intron_variant
28932317	C	T	Ensembl	rs1311380119	intron variant,intron variant~non coding transcript variant
28932328	C	G	Ensembl	rs367989100	intron variant,intron variant~non coding transcript variant
28932328	C	T	Ensembl	rs367989100	intron variant,intron variant~non coding transcript variant
28932330	C	T	Ensembl,gnomAD	rs1023930462	intron variant,intron variant~non coding transcript variant,intron_variant
28932332	CTCTCTCTC	CTCTC	Ensembl	rs1410931305	splice region variant~intron variant,splice region variant~intron variant~non coding transcript variant
28932332	C	T	Ensembl	rs1218567761	intron variant,intron variant~non coding transcript variant
28932333	T	TCTCTCTCCAC	ClinVar	1404796	splice_polypyrimidine_tract_variant,intron_variant,splice_polypyrimidine_tract_variant,intron_variant,non_coding_transcript_variant,intron_variant,upstream_gene_variant,regulatory_region_variant
28932335	T	A	Ensembl	rs775942768	intron variant,intron variant~non coding transcript variant
28932337	T	TT	Ensembl	rs1315791582	intron variant,intron variant~non coding transcript variant
28932338	C	T	Ensembl	rs761387768	splice region variant~intron variant,splice region variant~intron variant~non coding transcript variant
28932347	G	A	Ensembl,gnomAD,COSMIC	rs769495907,COSV105198884	splice region variant~synonymous variant,splice region variant~non coding transcript exon variant,splice_region_variant,splice_region_variant,synonymous_variant,splice_region_variant,non_coding_transcript_exon_variant,intron_variant,upstream_gene_variant,regulatory_region_variant
28932347	G	T	Ensembl	rs769495907	missense variant~splice region variant,splice region variant~non coding transcript exon variant
28932348	G	A	COSMIC	COSV105198891	missense_variant,splice_region_variant,splice_region_variant,non_coding_transcript_exon_variant,intron_variant,upstream_gene_variant,regulatory_region_variant
28932348	G	C	COSMIC	COSV61189515	missense_variant,splice_region_variant,splice_region_variant,non_coding_transcript_exon_variant,intron_variant,upstream_gene_variant,regulatory_region_variant
28932348	G	T	Ensembl,gnomAD	rs1348223584	stop gained~splice region variant,splice region variant~non coding transcript exon variant,stop_gained
28932349	G	A	COSMIC	COSV61189254	missense_variant,non_coding_transcript_exon_variant,intron_variant,upstream_gene_variant,regulatory_region_variant
28932351	G	A	Ensembl,gnomAD	rs151258764	missense variant,non coding transcript exon variant,missense_variant
28932355	A	T	Ensembl,gnomAD	rs762741803	missense variant,non coding transcript exon variant,missense_variant
28932356	C	T	Ensembl,gnomAD	rs767961417	synonymous variant,non coding transcript exon variant,synonymous_variant
28932357	G	A	Ensembl	rs1177666606	missense variant,non coding transcript exon variant
28932358	C	T	COSMIC	COSV61187800	missense_variant,non_coding_transcript_exon_variant,intron_variant,upstream_gene_variant,regulatory_region_variant,TF_binding_site_variant
28932359	T	C	Ensembl	rs1249777222	synonymous variant,non coding transcript exon variant
28932360	G	A	Ensembl,gnomAD	rs1417395113	missense variant,non coding transcript exon variant,missense_variant
28932362	G	A	Ensembl,gnomAD	rs1178392991	synonymous variant,non coding transcript exon variant,synonymous_variant
28932365	G	A	Ensembl	rs934151410	synonymous variant,non coding transcript exon variant
28932367	A	G	Ensembl	rs753138134	missense variant,non coding transcript exon variant
28932370	G	A	COSMIC	COSV61188454	missense_variant,non_coding_transcript_exon_variant,intron_variant,upstream_gene_variant,regulatory_region_variant,TF_binding_site_variant
28932372	C	A	COSMIC	COSV100218314	missense_variant,non_coding_transcript_exon_variant,intron_variant,upstream_gene_variant,regulatory_region_variant,TF_binding_site_variant
28932372	C	T	Ensembl	rs1434266587	missense variant,non coding transcript exon variant
28932376	A	G	Ensembl,gnomAD	rs906793959	missense variant,non coding transcript exon variant,missense_variant
28932378	G	A	Ensembl	rs1372743235	missense variant,non coding transcript exon variant
28932381	A	G	gnomAD		missense_variant
28932382	C	T	Ensembl	rs1174480734	missense variant,non coding transcript exon variant
28932383	C	G	Ensembl,gnomAD	rs1410878626	synonymous variant,non coding transcript exon variant,synonymous_variant
28932385	C	A	ClinVar	1401146	stop_gained,non_coding_transcript_exon_variant,intron_variant,upstream_gene_variant,regulatory_region_variant,TF_binding_site_variant
28932387	G	A	gnomAD		missense_variant
28932387	G	T	Ensembl,gnomAD	rs761039208	missense variant,non coding transcript exon variant,missense_variant
28932389	T	C	Ensembl,gnomAD	rs1371894984	synonymous variant,non coding transcript exon variant,synonymous_variant
28932394	C	T	COSMIC	COSV61189114	missense_variant,non_coding_transcript_exon_variant,intron_variant,upstream_gene_variant,regulatory_region_variant
28932397	C	A	Ensembl,gnomAD	rs375965055	missense variant,non coding transcript exon variant,missense_variant
28932397	C	T	Ensembl,gnomAD	rs375965055	missense variant,non coding transcript exon variant,missense_variant
28932401	G	C	Ensembl	rs757328326	missense variant,non coding transcript exon variant
28932402	C	T	Ensembl	rs1596712490	stop gained,non coding transcript exon variant
28932404	G	A	Ensembl,ClinVar,gnomAD	rs140445039,723603	synonymous variant,non coding transcript exon variant,synonymous_variant,non_coding_transcript_exon_variant,intron_variant,upstream_gene_variant,regulatory_region_variant
28932407	G	A	COSMIC	COSV61187718	synonymous_variant,non_coding_transcript_exon_variant,intron_variant,upstream_gene_variant,regulatory_region_variant
28932413	G	C	Ensembl,ClinVar	rs886037920,254195	missense variant,non coding transcript exon variant,missense_variant,non_coding_transcript_exon_variant,intron_variant,upstream_gene_variant,regulatory_region_variant
28932415	C	G	Ensembl	rs750625293	missense variant,non coding transcript exon variant
28932415	C	T	Ensembl	rs750625293	missense variant,non coding transcript exon variant
28932417	C	T	Ensembl,COSMIC	rs758662669,COSV61188198	missense variant,non coding transcript exon variant,missense_variant,non_coding_transcript_exon_variant,intron_variant,upstream_gene_variant,regulatory_region_variant
28932418	G	A	Ensembl	rs150438147	missense variant,non coding transcript exon variant
28932418	G	T	Ensembl,COSMIC	rs150438147,COSV61188589	missense variant,non coding transcript exon variant,missense_variant,non_coding_transcript_exon_variant,intron_variant,upstream_gene_variant,regulatory_region_variant
28932419	G	T	COSMIC	COSV100218182	synonymous_variant,non_coding_transcript_exon_variant,intron_variant,upstream_gene_variant,regulatory_region_variant
28932421	A	G	Ensembl	rs1205037232	missense variant,non coding transcript exon variant
28932422	G	T	COSMIC	COSV61188796	missense_variant,non_coding_transcript_exon_variant,intron_variant,upstream_gene_variant,regulatory_region_variant
28932424	C	T	Ensembl	rs1250674037	missense variant,non coding transcript exon variant
28932425	C	A	Ensembl,gnomAD	rs746831063	synonymous variant,non coding transcript exon variant,synonymous_variant
28932427	C	A	COSMIC	COSV100218072	missense_variant,non_coding_transcript_exon_variant,intron_variant,upstream_gene_variant,regulatory_region_variant
28932427	C	T	Ensembl,ClinVar,gnomAD,COSMIC	rs185062613,1013096,COSV61188344	missense variant,non coding transcript exon variant,missense_variant,non_coding_transcript_exon_variant,intron_variant,upstream_gene_variant,regulatory_region_variant
28932428	G	A	Ensembl,ClinVar,gnomAD	rs199665700,318797	synonymous variant,non coding transcript exon variant,synonymous_variant,non_coding_transcript_exon_variant,intron_variant,upstream_gene_variant,regulatory_region_variant
28932429	C	A	Ensembl,gnomAD	rs1289103595	missense variant,non coding transcript exon variant,missense_variant
28932433	A	C	Ensembl	rs1453893043	missense variant,non coding transcript exon variant
28932434	A	G	Ensembl,gnomAD	rs1191959854	synonymous variant,non coding transcript exon variant,synonymous_variant
28932435	C	T	Ensembl,ClinVar	rs1010611591,827973	missense variant,non coding transcript exon variant,missense_variant,non_coding_transcript_exon_variant,intron_variant,upstream_gene_variant,regulatory_region_variant
28932436	C	G	Ensembl,gnomAD	rs1349878263	missense variant,non coding transcript exon variant,missense_variant
28932436	C	T	COSMIC	COSV61187982	missense_variant,non_coding_transcript_exon_variant,intron_variant,upstream_gene_variant,regulatory_region_variant
28932444	A	C	Ensembl	rs1392302820	missense variant,non coding transcript exon variant
28932451	G	A	Ensembl,gnomAD	rs145255205	missense variant,non coding transcript exon variant,missense_variant
28932452	C	T	Ensembl	rs902138712	synonymous variant,non coding transcript exon variant
28932454	T	C	gnomAD,Orlando et al.	NM_001770.6:c.197T>C	missense_variant,non_coding_transcript_exon_variant,intron_variant,upstream_gene_variant,regulatory_region_variant
28932457	GG	G	Orlando et al.	NM_001770.6:c.201del	frameshift_variant,non_coding_transcript_exon_variant,intron_variant,upstream_gene_variant,regulatory_region_variant
28932458	G	A	COSMIC	COSV61188750	synonymous_variant,non_coding_transcript_exon_variant,intron_variant,upstream_gene_variant,regulatory_region_variant
28932461	G	A	Ensembl,gnomAD	rs1304037902	synonymous variant,non coding transcript exon variant,synonymous_variant
28932463	C	G	gnomAD		missense_variant
28932464	A	G	Ensembl	rs769405929	synonymous variant,non coding transcript exon variant
28932468	C	G	Ensembl,gnomAD	rs149157381	missense variant,non coding transcript exon variant,missense_variant
28932470	G	A	Ensembl	rs762651897	synonymous variant,non coding transcript exon variant
28932477	C	T	COSMIC	COSV61188483	missense_variant,non_coding_transcript_exon_variant,intron_variant,upstream_gene_variant,regulatory_region_variant
28932478	A	G	Ensembl,gnomAD	rs1327207135	missense variant,non coding transcript exon variant,missense_variant
28932481	T	C	Ensembl	rs770731258	missense variant,non coding transcript exon variant
28932485	G	T	Ensembl,ClinVar,gnomAD	rs999692059,1033867	missense variant,non coding transcript exon variant,missense_variant,non_coding_transcript_exon_variant,intron_variant,upstream_gene_variant,regulatory_region_variant
28932487	C	A	COSMIC	COSV61187649	missense_variant,non_coding_transcript_exon_variant,intron_variant,upstream_gene_variant,regulatory_region_variant
28932488	C	A	Ensembl,gnomAD	rs775660739	synonymous variant,non coding transcript exon variant,synonymous_variant
28932488	C	T	Ensembl,gnomAD	rs775660739	synonymous variant,non coding transcript exon variant,synonymous_variant
28932490	T	C	Ensembl,ClinVar	rs1366984000,1020999	missense variant,non coding transcript exon variant,missense_variant,non_coding_transcript_exon_variant,intron_variant,upstream_gene_variant,regulatory_region_variant
28932492	G	A	Ensembl	rs1214805316	missense variant,non coding transcript exon variant
28932493	CC	C	Ensembl	rs35210516	frameshift variant,non coding transcript exon variant
28932494	C	T	Ensembl	rs761106054	synonymous variant,non coding transcript exon variant
28932495	A	T	COSMIC	COSV61188434	missense_variant,non_coding_transcript_exon_variant,intron_variant,upstream_gene_variant,regulatory_region_variant
28932497	C	CC	Ensembl	rs34059038	frameshift variant,non coding transcript exon variant
28932503	T	C	ClinVar	886036	synonymous_variant,non_coding_transcript_exon_variant,intron_variant,upstream_gene_variant,regulatory_region_variant
28932504	TT	T	COSMIC	COSV61188634	frameshift_variant,non_coding_transcript_exon_variant,intron_variant,upstream_gene_variant,regulatory_region_variant
28932505	T	G	Ensembl	rs1297743299	missense variant,non coding transcript exon variant
28932505	T	TT	Orlando et al.	NM_001770.6:c.248dup	frameshift_variant,non_coding_transcript_exon_variant,intron_variant,upstream_gene_variant,regulatory_region_variant
28932508	T	C	Ensembl	rs944597391	missense variant,non coding transcript exon variant
28932512	C	A	Ensembl	rs764433136	missense variant,non coding transcript exon variant
28932513	A	G	COSMIC	COSV100218088	missense_variant,non_coding_transcript_exon_variant,intron_variant,upstream_gene_variant,regulatory_region_variant
28932515	C	A	TARGET	.	missense_variant
28932515	C	T	Ensembl,ClinVar,gnomAD	rs777186183,721238	synonymous variant,non coding transcript exon variant,synonymous_variant,non_coding_transcript_exon_variant,intron_variant,upstream_gene_variant,regulatory_region_variant
28932516	G	A	Ensembl,gnomAD	rs201308929	missense variant,non coding transcript exon variant,missense_variant
28932516	G	GGGGGC	Orlando et al.	NM_001770.6:c.259_260insGGGGC	frameshift_variant,non_coding_transcript_exon_variant,intron_variant,upstream_gene_variant,regulatory_region_variant
28932517	T	C	COSMIC	COSV100218245	missense_variant,non_coding_transcript_exon_variant,intron_variant,upstream_gene_variant,regulatory_region_variant
28932521	T	G	Ensembl,gnomAD	rs1468064603	synonymous variant,non coding transcript exon variant,synonymous_variant
28932523	AA	A	Orlando et al.	NM_001770.6:c.267del	frameshift_variant,non_coding_transcript_exon_variant,intron_variant,upstream_gene_variant,regulatory_region_variant
28932523	AACAGATGGGGGGCTTCTACCTGTGCCA	A	Orlando et al.	NM_001770.6:c.267_293del	inframe_deletion,non_coding_transcript_exon_variant,intron_variant,upstream_gene_variant,regulatory_region_variant
28932524	A	G	COSMIC	COSV104656545	synonymous_variant,non_coding_transcript_exon_variant,intron_variant,upstream_gene_variant,regulatory_region_variant
28932526	A	T	Ensembl	rs765272658	missense variant,non coding transcript exon variant
28932527	GATGGGGG	G	Orlando et al.	NM_001770.6:c.271_277del	frameshift_variant,non_coding_transcript_exon_variant,intron_variant,upstream_gene_variant,regulatory_region_variant
28932528	ATGGGGGGCTTCTACCTGTGCCAGCCGGGGCCC	AAGACGT	Orlando et al.	NM_001770.6:c.272_303delinsAGACGT	frameshift_variant,non_coding_transcript_exon_variant,intron_variant,upstream_gene_variant,regulatory_region_variant
28932530	GGGGGG	GGGGGGG	Ensembl	rs1250118764	frameshift variant,non coding transcript exon variant
28932530	G	T	Ensembl,gnomAD	rs750521248	missense variant,non coding transcript exon variant,missense_variant
28932531	G	T	Ensembl,ClinVar	rs758555433,827692	missense variant,non coding transcript exon variant,missense_variant,non_coding_transcript_exon_variant,intron_variant,upstream_gene_variant,regulatory_region_variant
28932534	G	C	COSMIC	COSV105909249	missense_variant,non_coding_transcript_exon_variant,intron_variant,upstream_gene_variant,regulatory_region_variant
28932535	G	GG	Orlando et al.	NM_001770.6:c.278dup	frameshift_variant,non_coding_transcript_exon_variant,intron_variant,upstream_gene_variant,regulatory_region_variant
28932536	C	T	Ensembl	rs766624731	synonymous variant,non coding transcript exon variant
28932539	C	A	COSMIC	COSV100218242	missense_variant,non_coding_transcript_exon_variant,intron_variant,upstream_gene_variant,regulatory_region_variant
28932541	A	C	Ensembl	rs1596712690	missense variant,non coding transcript exon variant
28932542	C	T	Ensembl	rs1567504434	synonymous variant,non coding transcript exon variant
28932543	C	A	Ensembl,gnomAD,COSMIC	rs751791834,COSV100218027	missense variant,non coding transcript exon variant,missense_variant,non_coding_transcript_exon_variant,intron_variant,upstream_gene_variant,regulatory_region_variant
28932543	C	T	Ensembl,ClinVar	rs751791834,1128108	synonymous variant,non coding transcript exon variant,synonymous_variant,non_coding_transcript_exon_variant,intron_variant,upstream_gene_variant,regulatory_region_variant
28932544	TG	T	gnomAD	rs756836129	frameshift_variant
28932548	C	T	Ensembl	rs1394475480	synonymous variant,non coding transcript exon variant
28932550	A	G	COSMIC	COSV61188038	missense_variant,non_coding_transcript_exon_variant,intron_variant,upstream_gene_variant,regulatory_region_variant
28932551	G	C	Ensembl	rs780897095	missense variant,non coding transcript exon variant
28932552	C	A	Ensembl	rs1323236750	missense variant,non coding transcript exon variant
28932552	C	T	COSMIC	COSV100218126	missense_variant,non_coding_transcript_exon_variant,intron_variant,upstream_gene_variant,regulatory_region_variant
28932553	C	A	TARGET	.	missense_variant
28932553	C	T	Ensembl,gnomAD,COSMIC	rs374321123,COSV100218142	missense variant,non coding transcript exon variant,missense_variant,non_coding_transcript_exon_variant,intron_variant,upstream_gene_variant,regulatory_region_variant
28932554	G	A	Ensembl,ClinVar,gnomAD,COSMIC	rs368196796,1391946,COSV61188844	synonymous variant,non coding transcript exon variant,synonymous_variant,non_coding_transcript_exon_variant,intron_variant,upstream_gene_variant,regulatory_region_variant
28932554	GGGGC	G	Orlando et al.	NM_001770.6:c.298_301del	frameshift_variant,non_coding_transcript_exon_variant,intron_variant,upstream_gene_variant,regulatory_region_variant
28932554	G	T	Ensembl	rs368196796	synonymous variant,non coding transcript exon variant
28932555	G	A	COSMIC	COSV104656538	missense_variant,non_coding_transcript_exon_variant,intron_variant,upstream_gene_variant,regulatory_region_variant
28932555	G	C	Ensembl	rs1596712738	missense variant,non coding transcript exon variant
28932556	GG	G	COSMIC	COSV100218240	frameshift_variant,non_coding_transcript_exon_variant,intron_variant,upstream_gene_variant,regulatory_region_variant
28932558	C	T	Ensembl,gnomAD,COSMIC	rs566183838,COSV100218241	missense variant,non coding transcript exon variant,missense_variant,non_coding_transcript_exon_variant,intron_variant,upstream_gene_variant,regulatory_region_variant
28932559	C	A	Ensembl	rs777371854	missense variant,non coding transcript exon variant
28932560	C	A	Ensembl,gnomAD	rs748821637	synonymous variant,non coding transcript exon variant,synonymous_variant
28932560	C	T	Ensembl	rs748821637	synonymous variant,non coding transcript exon variant
28932561	C	T	gnomAD		missense_variant
28932562	C	G	Ensembl,gnomAD	rs754293950	missense variant,non coding transcript exon variant,missense_variant
28932563	C	A	TARGET	.	synonymous_variant
28932563	C	CC	Orlando et al.	NM_001770.6:c.306dup	frameshift_variant,non_coding_transcript_exon_variant,intron_variant,upstream_gene_variant,regulatory_region_variant
28932563	C	T	Ensembl,gnomAD	rs1171288121	synonymous variant,non coding transcript exon variant,synonymous_variant
28932564	T	C	Ensembl	rs376715546	missense variant,non coding transcript exon variant
28932573	G	C	Ensembl	rs367858870	missense variant,non coding transcript exon variant
28932573	G	T	Ensembl	rs367858870	missense variant,non coding transcript exon variant
28932577	G	A	Ensembl,gnomAD	rs1270022786	stop gained,non coding transcript exon variant,stop_gained
28932578	G	A	Ensembl,ClinVar	rs1596712783,827693	stop gained,non coding transcript exon variant,stop_gained,non_coding_transcript_exon_variant,intron_variant,upstream_gene_variant,regulatory_region_variant
28932580	A	C	Ensembl,ClinVar,gnomAD,COSMIC	rs776903049,886037,COSV61188361	missense variant,non coding transcript exon variant,missense_variant,non_coding_transcript_exon_variant,intron_variant,upstream_gene_variant,regulatory_region_variant
28932580	A	G	COSMIC	COSV61188382	missense_variant,non_coding_transcript_exon_variant,intron_variant,upstream_gene_variant,regulatory_region_variant
28932582	C	T	Ensembl,ClinVar,gnomAD	rs533648795,1362698	missense variant,non coding transcript exon variant,missense_variant,non_coding_transcript_exon_variant,intron_variant,upstream_gene_variant,regulatory_region_variant
28932583	C	T	Ensembl	rs1240633849	missense variant,non coding transcript exon variant
28932585	G	A	Ensembl	rs1484426617	missense variant,non coding transcript exon variant
28932587	C	A	COSMIC	COSV61188278	synonymous_variant,non_coding_transcript_exon_variant,intron_variant,upstream_gene_variant,regulatory_region_variant
28932588	T	C	COSMIC	COSV61190131	missense_variant,non_coding_transcript_exon_variant,intron_variant,upstream_gene_variant,regulatory_region_variant
28932592	C	T	Ensembl,gnomAD	rs1192916846	missense variant,non coding transcript exon variant,missense_variant
28932594	G	A	Ensembl,gnomAD	rs1259404210	missense variant,non coding transcript exon variant,missense_variant
28932598	A	G	Ensembl,ClinVar,gnomAD	rs558660062,1345217	missense variant,non coding transcript exon variant,missense_variant,non_coding_transcript_exon_variant,intron_variant,upstream_gene_variant,regulatory_region_variant
28932599	T	C	Ensembl,gnomAD	rs765745106	synonymous variant,non coding transcript exon variant,synonymous_variant
28932600	G	A	Ensembl	rs1417603723	missense variant,non coding transcript exon variant
28932600	G	C	Ensembl,gnomAD	rs1417603723	missense variant,non coding transcript exon variant,missense_variant
28932605	G	A	COSMIC	COSV61187968	synonymous_variant,non_coding_transcript_exon_variant,intron_variant,upstream_gene_variant,regulatory_region_variant
28932607	G	A	Ensembl,COSMIC	rs1474473023,COSV61188765	missense variant,non coding transcript exon variant,missense_variant,non_coding_transcript_exon_variant,intron_variant,upstream_gene_variant,regulatory_region_variant
28932608	C	A	Ensembl,gnomAD,COSMIC	rs1228979033,COSV100218038	synonymous variant,non coding transcript exon variant,synonymous_variant,non_coding_transcript_exon_variant,intron_variant,upstream_gene_variant,regulatory_region_variant
28932610	G	C	Ensembl	rs773206812	missense variant~splice region variant,non coding transcript exon variant
28932611	C	T	Ensembl,ClinVar,gnomAD	rs371575919,1409038	splice region variant~synonymous variant,non coding transcript exon variant,splice_region_variant,synonymous_variant,non_coding_transcript_exon_variant,intron_variant,upstream_gene_variant,regulatory_region_variant,splice_region_variant
28932612	G	A	Ensembl,ClinVar	rs1400829787,1044890	missense variant~splice region variant,non coding transcript exon variant,missense_variant,splice_region_variant,non_coding_transcript_exon_variant,intron_variant,upstream_gene_variant,regulatory_region_variant
28932614	T	G	Ensembl	rs1596712864	splice donor variant,non coding transcript exon variant
28932615	G	T	COSMIC	COSV61189356	splice_donor_region_variant,intron_variant,non_coding_transcript_exon_variant,intron_variant,upstream_gene_variant,regulatory_region_variant
28932620	C	T	Ensembl	rs1157875400	splice region variant~intron variant,non coding transcript exon variant
28932621	C	T	Ensembl,gnomAD	rs766423390	intron variant,non coding transcript exon variant,intron_variant
28932622	G	A	Ensembl,ClinVar,gnomAD	rs751783268,794133	intron variant,non coding transcript exon variant,intron_variant,non_coding_transcript_exon_variant,upstream_gene_variant,regulatory_region_variant
28932622	G	C	Ensembl	rs751783268	intron variant,non coding transcript exon variant
28932623	G	A	Ensembl	rs755195471	intron variant,non coding transcript exon variant
28932626	T	C	Ensembl,gnomAD	rs376909352	intron variant,non coding transcript exon variant,intron_variant
28932627	GGGGCAGGGGCAGG	GGGGCAGGGGCAGGGGCAGG	Ensembl	rs1408518997	intron variant,non coding transcript exon variant
28932628	G	A	Ensembl	rs1412818679	intron variant,non coding transcript exon variant
28932629	G	A	Ensembl	rs752560561	intron variant,non coding transcript exon variant
28932634	G	C	Ensembl	rs756059522	intron variant,non coding transcript exon variant
28932636	G	A	Ensembl	rs777859865	intron variant,non coding transcript exon variant
28932638	A	G	Ensembl,gnomAD	rs570540084	intron variant,non coding transcript exon variant,intron_variant
28932641	A	G	Ensembl	rs1596712908	intron variant,non coding transcript exon variant
28932642	G	A	Ensembl	rs1168514032	intron variant,non coding transcript exon variant
28932644	A	G	Ensembl	rs756779230	intron variant,non coding transcript exon variant
28932645	G	A	Ensembl,gnomAD	rs1391745179	intron variant,non coding transcript exon variant,intron_variant
28932647	G	A	Ensembl,gnomAD	rs1211871076	intron variant,non coding transcript exon variant,intron_variant
28932655	G	A	Ensembl	rs1257202201	intron variant,non coding transcript exon variant
28932663	G	A	Ensembl,gnomAD	rs778340411	intron variant,non coding transcript exon variant,intron_variant
28932664	G	T	Ensembl,gnomAD	rs906908443	intron variant,non coding transcript exon variant,intron_variant
28932665	A	G	Ensembl,gnomAD	rs548605519	intron variant,non coding transcript exon variant,intron_variant
28932666	C	T	Ensembl	rs1475686776	intron variant,non coding transcript exon variant
28932675	T	G	Ensembl	rs1307854876	intron variant,non coding transcript exon variant
28932676	C	T	Ensembl,gnomAD	rs556158133	intron variant,non coding transcript exon variant,intron_variant
28932677	C	T	Ensembl,gnomAD	rs1349156103	intron variant,non coding transcript exon variant,intron_variant
28932678	G	A	Ensembl	rs1482649547	intron variant,non coding transcript exon variant
28932679	C	T	Ensembl,gnomAD	rs1412169764	intron variant,non coding transcript exon variant,intron_variant
28932680	G	A	Ensembl,gnomAD	rs922692076	intron variant,non coding transcript exon variant,intron_variant
28932683	C	T	Ensembl,gnomAD	rs934181880	intron variant,non coding transcript exon variant,intron_variant
28932684	A	G	Ensembl,gnomAD	rs1003734209	intron variant,non coding transcript exon variant,intron_variant
28932687	A	G	Ensembl,gnomAD	rs1311036539	intron variant,non coding transcript exon variant,intron_variant
28932694	T	C	Ensembl	rs1336565619	intron variant,non coding transcript exon variant
28932695	G	A	Ensembl	rs779619922	intron variant,non coding transcript exon variant
28932696	G	C	Ensembl	rs1230457456	intron variant,non coding transcript exon variant
28932701	A	G	Ensembl	rs574802885	intron variant,non coding transcript exon variant
28932714	A	G	Ensembl	rs1596712990	intron variant,non coding transcript exon variant
28932717	G	A	Ensembl	rs946954641	intron variant,non coding transcript exon variant
28932722	C	T	Ensembl	rs1335639684	intron variant,non coding transcript exon variant
28932723	G	A	Ensembl	rs1043968141	intron variant,non coding transcript exon variant
28932730	G	A	Ensembl	rs902191638	intron variant,non coding transcript exon variant
28932733	G	C	Ensembl	rs1388642625	intron variant,non coding transcript exon variant
28932737	G	C	Ensembl	rs1348235234	intron variant,non coding transcript exon variant
28932743	C	A	Ensembl	rs1293075982	intron variant,non coding transcript exon variant
28932751	T	C	Ensembl	rs1462159119	intron variant,non coding transcript exon variant
28932754	G	T	Ensembl	rs1567504619	intron variant,non coding transcript exon variant
28932756	C	T	Ensembl	rs1204138584	intron variant,non coding transcript exon variant
28932759	C	T	Ensembl	rs188117122	intron variant,non coding transcript exon variant
28932760	G	A	Ensembl,COSMIC	rs1483925405,COSV61189368	intron variant,non coding transcript exon variant,intron_variant,non_coding_transcript_exon_variant,upstream_gene_variant,regulatory_region_variant
28932760	G	T	Ensembl	rs1483925405	intron variant,non coding transcript exon variant
28932762	G	A	Ensembl	rs1183859502	intron variant,non coding transcript exon variant
28932776	C	T	Ensembl	rs1022885430	intron variant,non coding transcript exon variant
28932777	T	C	Ensembl	rs1056642787	intron variant,non coding transcript exon variant
28932779	C	T	Ensembl	rs554209462	intron variant,non coding transcript exon variant
28932780	TT	T	Ensembl	rs1266034786	intron variant,non coding transcript exon variant
28932793	A	G	Ensembl	rs896225882	intron variant,non coding transcript exon variant
28932795	C	G	Ensembl	rs1266590052	intron variant,non coding transcript exon variant
28932800	A	G	Ensembl	rs545995737	intron variant,non coding transcript exon variant
28932807	TCTCTCTCTCT	TCTCTCTCTCTCT	Ensembl	rs1491119098	intron variant,non coding transcript exon variant
28932815	T	C	Ensembl	rs1018942316	intron variant,non coding transcript exon variant
28932819	C	T	Ensembl	rs376556246	intron variant,non coding transcript exon variant
28932820	G	A	Ensembl	rs1241791678	intron variant,non coding transcript exon variant
28932822	G	A	Ensembl	rs966057184	intron variant,non coding transcript exon variant
28932831	T	G	Ensembl	rs972073558	intron variant,non coding transcript exon variant
28932849	T	C	Ensembl,gnomAD	rs1441751142	intron variant,non coding transcript exon variant,intron_variant
28932851	A	G	Ensembl	rs919148211	intron variant,non coding transcript exon variant
28932853	T	A	Ensembl,gnomAD	rs1318819147	intron variant,non coding transcript exon variant,intron_variant
28932856	C	CT	gnomAD	rs1400382692	intron_variant
28932857	T	TT	Ensembl	rs1400382692	intron variant,non coding transcript exon variant
28932858	A	C	Ensembl,gnomAD	rs114890872	intron variant,non coding transcript exon variant,intron_variant
28932860	C	T	Ensembl	rs1184939431	intron variant,non coding transcript exon variant
28932863	T	C	Ensembl,gnomAD	rs1308805904	intron variant,non coding transcript exon variant,intron_variant
28932864	C	T	Ensembl	rs1596713166	intron variant,non coding transcript exon variant
28932867	C	T	TARGET	.	non_coding_transcript_exon_variant&non_coding_transcript_variant
28932868	C	T	Ensembl	rs1234007991	intron variant,non coding transcript exon variant
28932869	T	C	Ensembl,gnomAD	rs1370097143	intron variant,non coding transcript exon variant,intron_variant
28932870	C	T	Ensembl,gnomAD	rs1440112650	intron variant,non coding transcript exon variant,intron_variant
28932872	C	T	Ensembl,gnomAD	rs1470194201	intron variant,non coding transcript exon variant,intron_variant
28932875	GGG	GG	Ensembl	rs778558839	intron variant,non coding transcript exon variant
28932879	G	A	Ensembl	rs1157545306	intron variant,non coding transcript exon variant
28932881	C	G	Ensembl,gnomAD	rs375008710	intron variant,non coding transcript exon variant,intron_variant
28932883	C	G	Ensembl,ClinVar,gnomAD	rs79018922,1225447	intron variant,non coding transcript exon variant,intron_variant,non_coding_transcript_exon_variant,upstream_gene_variant,regulatory_region_variant
28932883	C	T	Ensembl	rs79018922	intron variant,non coding transcript exon variant
28932890	T	C	Ensembl	rs1173913871	intron variant,non coding transcript exon variant
28932891	G	A	Ensembl	rs1014818353	intron variant,non coding transcript exon variant
28932892	G	A	Ensembl	rs180885070	intron variant,non coding transcript exon variant
28932892	G	C	Ensembl,gnomAD	rs180885070	intron variant,non coding transcript exon variant,intron_variant
28932892	G	T	Ensembl,gnomAD	rs180885070	intron variant,non coding transcript exon variant,intron_variant
28932895	C	T	Ensembl	rs1432685762	intron variant,non coding transcript exon variant
28932898	G	T	Ensembl	rs1330778089	intron variant,non coding transcript exon variant
28932906	CCC	CC	Ensembl	rs745361082	splice region variant~intron variant,non coding transcript exon variant
28932907	C	T	Ensembl,gnomAD	rs1441403492	splice region variant~intron variant,non coding transcript exon variant,splice_region_variant
28932908	C	T	Ensembl,COSMIC	rs1277779488,COSV61189408	splice region variant~intron variant,non coding transcript exon variant,splice_region_variant,splice_polypyrimidine_tract_variant,intron_variant,non_coding_transcript_exon_variant,intron_variant,upstream_gene_variant,regulatory_region_variant
28932911	G	A	COSMIC	COSV105198945	missense_variant,splice_region_variant,non_coding_transcript_exon_variant,intron_variant,upstream_gene_variant,regulatory_region_variant
28932911	G	C	Ensembl	rs1373325615	missense variant~splice region variant,non coding transcript exon variant
28932911	G	T	Ensembl	rs1373325615	missense variant~splice region variant,non coding transcript exon variant
28932912	G	A	gnomAD		splice_region_variant
28932917	T	G	Ensembl	rs1235231113	missense variant,non coding transcript exon variant
28932918	G	A	Ensembl,gnomAD	rs1567504692	synonymous variant,non coding transcript exon variant,synonymous_variant
28932920	T	A	gnomAD		missense_variant
28932920	T	C	Ensembl	rs1279940718	missense variant,non coding transcript exon variant
28932922	C	T	Ensembl,ClinVar	rs1346128809,871885	missense variant,non coding transcript exon variant,missense_variant,non_coding_transcript_exon_variant,intron_variant,upstream_gene_variant,regulatory_region_variant
28932923	G	A	Ensembl,ClinVar,gnomAD	rs373563104,1040280	missense variant,non coding transcript exon variant,missense_variant,non_coding_transcript_exon_variant,intron_variant,upstream_gene_variant,regulatory_region_variant
28932924	G	T	COSMIC	COSV61189522	synonymous_variant,non_coding_transcript_exon_variant,intron_variant,upstream_gene_variant,regulatory_region_variant
28932931	G	A	Ensembl	rs1274305791	missense variant,non coding transcript exon variant
28932932	T	C	Ensembl	rs1437700003	missense variant,non coding transcript exon variant
28932935	C	G	Ensembl	rs1180293979	missense variant,non coding transcript exon variant
28932935	C	T	Ensembl,COSMIC	rs1180293979,COSV61187974	missense variant,non coding transcript exon variant,missense_variant,non_coding_transcript_exon_variant,intron_variant,upstream_gene_variant,regulatory_region_variant
28932936	G	A	Ensembl,ClinVar,gnomAD,COSMIC	rs142342927,318798,COSV61188370	synonymous variant,non coding transcript exon variant,synonymous_variant,non_coding_transcript_exon_variant,intron_variant,upstream_gene_variant,regulatory_region_variant
28932937	G	A	COSMIC	COSV61189850	missense_variant,non_coding_transcript_exon_variant,intron_variant,upstream_gene_variant,regulatory_region_variant
28932937	G	T	COSMIC	COSV61187775	missense_variant,non_coding_transcript_exon_variant,intron_variant,upstream_gene_variant,regulatory_region_variant
28932939	C	T	Ensembl,ClinVar,gnomAD	rs200748731,318799	synonymous variant,non coding transcript exon variant,synonymous_variant,non_coding_transcript_exon_variant,intron_variant,upstream_gene_variant,regulatory_region_variant
28932941	T	C	Ensembl	rs1596713320	missense variant,non coding transcript exon variant
28932943	G	T	COSMIC	COSV61188405	missense_variant,non_coding_transcript_exon_variant,intron_variant,upstream_gene_variant,regulatory_region_variant
28932944	G	A	Ensembl	rs773691767	missense variant,non coding transcript exon variant
28932944	G	T	COSMIC	COSV61188413	missense_variant,non_coding_transcript_exon_variant,intron_variant,upstream_gene_variant,regulatory_region_variant
28932945	T	A	Ensembl,ClinVar,gnomAD	rs573154781,318800	synonymous variant,non coding transcript exon variant,synonymous_variant,non_coding_transcript_exon_variant,intron_variant,upstream_gene_variant,regulatory_region_variant
28932950	T	G	Ensembl,ClinVar,gnomAD	rs146795664,318801	missense variant,non coding transcript exon variant,missense_variant,non_coding_transcript_exon_variant,intron_variant,upstream_gene_variant,regulatory_region_variant
28932955	T	TT	Orlando et al.	NM_001770.6:c.400dup	frameshift_variant,non_coding_transcript_exon_variant,intron_variant,upstream_gene_variant,regulatory_region_variant
28932961	C	T	Ensembl,ClinVar,gnomAD	rs117769220,318802	synonymous variant,non coding transcript exon variant,synonymous_variant,non_coding_transcript_exon_variant,intron_variant,upstream_gene_variant,regulatory_region_variant
28932964	A	C	Ensembl,gnomAD	rs566122505	missense variant,non coding transcript exon variant,missense_variant
28932968	A	G	Ensembl	rs1409258310	missense variant,non coding transcript exon variant
28932972	G	A	gnomAD		synonymous_variant
28932974	C	A	COSMIC	COSV61189472	missense_variant,non_coding_transcript_exon_variant,intron_variant,upstream_gene_variant,regulatory_region_variant
28932974	C	T	Ensembl,ClinVar,gnomAD	rs79073646,1473267	missense variant,non coding transcript exon variant,missense_variant,non_coding_transcript_exon_variant,intron_variant,upstream_gene_variant,regulatory_region_variant
28932975	C	T	Ensembl,COSMIC	rs752474719,COSV61188609	synonymous variant,non coding transcript exon variant,synonymous_variant,non_coding_transcript_exon_variant,intron_variant,upstream_gene_variant,regulatory_region_variant
28932976	T	TT	Orlando et al.	NM_001770.6:c.421dup	frameshift_variant,non_coding_transcript_exon_variant,intron_variant,upstream_gene_variant,regulatory_region_variant
28932977	C	CC	Orlando et al.	NM_001770.6:c.422dup	frameshift_variant,non_coding_transcript_exon_variant,intron_variant,upstream_gene_variant,regulatory_region_variant
28932977	C	T	Ensembl	rs1441783478	missense variant,non coding transcript exon variant
28932982	G	A	Ensembl	rs559057405	missense variant,non coding transcript exon variant
28932983	G	A	COSMIC	COSV61189936	missense_variant,non_coding_transcript_exon_variant,intron_variant,upstream_gene_variant,regulatory_region_variant
28932984	C	T	Ensembl,COSMIC	rs1302945439,COSV61187735	synonymous variant,non coding transcript exon variant,synonymous_variant,non_coding_transcript_exon_variant,intron_variant,upstream_gene_variant,regulatory_region_variant
28932985	C	A	Ensembl	rs760542464	missense variant,non coding transcript exon variant
28932986	C	T	Ensembl,gnomAD	rs764039362	missense variant,non coding transcript exon variant,missense_variant
28932987	C	A	COSMIC	COSV61188213	synonymous_variant,non_coding_transcript_exon_variant,intron_variant,upstream_gene_variant,regulatory_region_variant
28932987	C	T	Ensembl	rs1229906585	synonymous variant,non coding transcript exon variant
28932994	C	G	ClinVar	1436677	missense_variant,non_coding_transcript_exon_variant,intron_variant,upstream_gene_variant,regulatory_region_variant,TF_binding_site_variant
28932994	C	T	COSMIC	COSV61188462	missense_variant,non_coding_transcript_exon_variant,intron_variant,upstream_gene_variant,regulatory_region_variant,TF_binding_site_variant
28932995	C	T	gnomAD		missense_variant
28932998	C	T	Ensembl,COSMIC	rs753808363,COSV61188995	missense variant,non coding transcript exon variant,missense_variant,non_coding_transcript_exon_variant,intron_variant,upstream_gene_variant,regulatory_region_variant,TF_binding_site_variant
28932999	C	T	Ensembl,gnomAD	rs374906444	synonymous variant,non coding transcript exon variant,synonymous_variant
28933000	G	A	Ensembl,gnomAD	rs749281580	missense variant,non coding transcript exon variant,missense_variant
28933009	A	G	Ensembl,gnomAD	rs749926807	missense variant,non coding transcript exon variant,missense_variant
28933009	A	T	Ensembl	rs749926807	missense variant,non coding transcript exon variant
28933010	T	C	Ensembl	rs757998713	missense variant,non coding transcript exon variant
28933017	C	T	COSMIC	COSV100218158	synonymous_variant,non_coding_transcript_exon_variant,intron_variant,upstream_gene_variant,regulatory_region_variant
28933019	A	G	Ensembl,gnomAD	rs1449836047	missense variant,non coding transcript exon variant,missense_variant
28933020	G	C	Ensembl,gnomAD	rs779674954	missense variant,non coding transcript exon variant,missense_variant
28933021	C	A	Ensembl,TARGET	rs368034864	missense variant,non coding transcript exon variant,non_coding_transcript_exon_variant&non_coding_transcript_variant
28933021	C	T	Ensembl	rs368034864	synonymous variant,non coding transcript exon variant
28933022	T	C	Ensembl	rs770118431	missense variant,non coding transcript exon variant
28933023	G	A	Ensembl,gnomAD	rs184046900	synonymous variant,non coding transcript exon variant,synonymous_variant
28933023	G	C	Ensembl	rs184046900	synonymous variant,non coding transcript exon variant
28933027	G	A	gnomAD		missense_variant
28933029	G	A	Ensembl,gnomAD	rs143769633	synonymous variant,non coding transcript exon variant,synonymous_variant
28933031	G	A	gnomAD		stop_gained
28933032	G	A	Ensembl	rs749762747	stop gained,non coding transcript exon variant
28933034	C	T	Ensembl,gnomAD,COSMIC	rs935022728,COSV61189029	missense variant,non coding transcript exon variant,missense_variant,non_coding_transcript_exon_variant,intron_variant,upstream_gene_variant,regulatory_region_variant
28933040	A	C	Ensembl	rs1596713493	missense variant,non coding transcript exon variant
28933041	C	A	Ensembl	rs771361830	missense variant,non coding transcript exon variant
28933041	C	T	Ensembl,gnomAD	rs771361830	synonymous variant,non coding transcript exon variant,synonymous_variant
28933042	C	T	Ensembl,gnomAD,COSMIC	rs561660848,COSV61189963	missense variant,non coding transcript exon variant,missense_variant,non_coding_transcript_exon_variant,intron_variant,upstream_gene_variant,regulatory_region_variant
28933043	G	A	Ensembl,ClinVar,gnomAD,COSMIC	rs772346128,887029,COSV61187890	missense variant,non coding transcript exon variant,missense_variant,non_coding_transcript_exon_variant,intron_variant,upstream_gene_variant,regulatory_region_variant
28933043	G	T	Ensembl,Orlando et al.	rs772346128,NM_001770.6:c.488G>T	missense variant,non coding transcript exon variant,missense_variant,non_coding_transcript_exon_variant,intron_variant,upstream_gene_variant,regulatory_region_variant
28933046	C	T	Ensembl	rs775841308	missense variant,non coding transcript exon variant
28933047	T	A	Ensembl	rs761027351	synonymous variant,non coding transcript exon variant
28933047	T	G	Ensembl	rs761027351	synonymous variant,non coding transcript exon variant
28933050	G	T	Ensembl	rs753721854	missense variant,non coding transcript exon variant
28933051	A	T	Ensembl,gnomAD	rs761763925	missense variant,non coding transcript exon variant,missense_variant
28933055	G	C	Ensembl	rs1056128085	missense variant,non coding transcript exon variant
28933057	G	A	gnomAD,COSMIC	COSV61188630	missense_variant,non_coding_transcript_exon_variant,intron_variant,upstream_gene_variant,regulatory_region_variant
28933060	G	A	COSMIC	COSV105198961	missense_variant,non_coding_transcript_exon_variant,intron_variant,upstream_gene_variant,regulatory_region_variant
28933064	A	G	Ensembl,gnomAD	rs189652694	missense variant,non coding transcript exon variant,missense_variant
28933065	G	GTGGG	Orlando et al.	NM_001770.6:c.510_511insTGGG	frameshift_variant,non_coding_transcript_exon_variant,intron_variant,upstream_gene_variant,regulatory_region_variant
28933065	GCCTC	GTGGGGGAG	Orlando et al.	NM_001770.6:c.511_514delinsTGGGGGAG	frameshift_variant,non_coding_transcript_exon_variant,intron_variant,upstream_gene_variant,regulatory_region_variant
28933069	C	A	COSMIC	COSV61188939	missense_variant,non_coding_transcript_exon_variant,intron_variant,upstream_gene_variant,regulatory_region_variant
28933069	C	G	Ensembl	rs750438736	missense variant,non coding transcript exon variant
28933069	C	T	COSMIC	COSV61187791	missense_variant,non_coding_transcript_exon_variant,intron_variant,upstream_gene_variant,regulatory_region_variant
28933070	CGTGTCTCCCACCGAGGGACAGCCTGAACCAGA	CCCGG	Orlando et al.	NM_001770.6:c.516_547delinsCCGG	frameshift_variant,non_coding_transcript_exon_variant,intron_variant,upstream_gene_variant,regulatory_region_variant
28933070	C	CTC	Orlando et al.	NM_001770.6:c.515_516insTC	frameshift_variant,non_coding_transcript_exon_variant,intron_variant,upstream_gene_variant,regulatory_region_variant
28933070	C	T	Ensembl,ClinVar,gnomAD,COSMIC	rs896098197,1466974,COSV100218112	missense variant,non coding transcript exon variant,missense_variant,non_coding_transcript_exon_variant,intron_variant,upstream_gene_variant,regulatory_region_variant
28933071	G	A	Ensembl,gnomAD,COSMIC	rs1389348532,COSV61188357	synonymous variant,non coding transcript exon variant,synonymous_variant,non_coding_transcript_exon_variant,intron_variant,upstream_gene_variant,regulatory_region_variant
28933071	G	C	gnomAD		synonymous_variant
28933072	T	G	Ensembl,gnomAD	rs1043892288	missense variant,non coding transcript exon variant,missense_variant
28933072	TGTCTCCCACCG	T	Orlando et al.	NM_001770.6:c.518_528del	frameshift_variant,non_coding_transcript_exon_variant,intron_variant,upstream_gene_variant,regulatory_region_variant
28933073	G	A	COSMIC	COSV61187948	missense_variant,non_coding_transcript_exon_variant,intron_variant,upstream_gene_variant,regulatory_region_variant
28933074	T	TGT	Orlando et al.	NM_001770.6:c.518_519dup	frameshift_variant,non_coding_transcript_exon_variant,intron_variant,upstream_gene_variant,regulatory_region_variant
28933075	C	G	Ensembl,ClinVar,gnomAD,COSMIC	rs2904880,318803,COSV61188398	missense variant,non coding transcript exon variant,missense_variant,non_coding_transcript_exon_variant,intron_variant,upstream_gene_variant,regulatory_region_variant
28933077	C	A	gnomAD		synonymous_variant
28933077	C	G	Ensembl	rs1233229814	synonymous variant,non coding transcript exon variant
28933078	C	G	COSMIC	COSV100218053	missense_variant,non_coding_transcript_exon_variant,intron_variant,upstream_gene_variant,regulatory_region_variant
28933078	C	T	COSMIC	COSV100218247	missense_variant,non_coding_transcript_exon_variant,intron_variant,upstream_gene_variant,regulatory_region_variant
28933081	C	T	Ensembl,gnomAD	rs1167037034	missense variant,non coding transcript exon variant,missense_variant
28933082	C	T	Ensembl,ClinVar,gnomAD	rs148200569,318804	missense variant,non coding transcript exon variant,missense_variant,non_coding_transcript_exon_variant,intron_variant,upstream_gene_variant,regulatory_region_variant
28933083	G	A	Ensembl,gnomAD,COSMIC	rs568312450,COSV61187839	synonymous variant,non coding transcript exon variant,synonymous_variant,non_coding_transcript_exon_variant,intron_variant,upstream_gene_variant,regulatory_region_variant
28933085	G	C	Ensembl,ClinVar	rs1567504893,887030	missense variant,non coding transcript exon variant,missense_variant,non_coding_transcript_exon_variant,intron_variant,upstream_gene_variant,regulatory_region_variant
28933086	G	A	Ensembl,COSMIC	rs754656596,COSV100218244	synonymous variant,non coding transcript exon variant,synonymous_variant,non_coding_transcript_exon_variant,intron_variant,upstream_gene_variant,regulatory_region_variant
28933087	G	A	Ensembl	rs1596713664	missense variant,non coding transcript exon variant
28933091	G	A	Ensembl,gnomAD	rs1262041170	missense variant,non coding transcript exon variant,missense_variant
28933092	C	T	Ensembl	rs1446208503	synonymous variant,non coding transcript exon variant
28933097	A	G	Ensembl	rs778061704	missense variant,non coding transcript exon variant
28933098	C	G	Ensembl	rs1259371156	missense variant,non coding transcript exon variant
28933098	C	T	Ensembl	rs1259371156	synonymous variant,non coding transcript exon variant
28933099	C	T	COSMIC	COSV61188101	stop_gained,non_coding_transcript_exon_variant,intron_variant,upstream_gene_variant,regulatory_region_variant
28933105	C	A	COSMIC	COSV61188299	missense_variant,non_coding_transcript_exon_variant,intron_variant,upstream_gene_variant,regulatory_region_variant
28933107	C	A	COSMIC	COSV61190011	synonymous_variant,non_coding_transcript_exon_variant,intron_variant,upstream_gene_variant,regulatory_region_variant
28933107	C	G	Ensembl	rs749626059	synonymous variant,non coding transcript exon variant
28933107	C	T	Ensembl	rs749626059	synonymous variant,non coding transcript exon variant
28933108	A	C	COSMIC	COSV61190028	missense_variant,non_coding_transcript_exon_variant,intron_variant,upstream_gene_variant,regulatory_region_variant
28933108	A	G	Ensembl	rs771403335	missense variant,non coding transcript exon variant
28933110	C	A	COSMIC	COSV100218187	missense_variant,non_coding_transcript_exon_variant,intron_variant,upstream_gene_variant,regulatory_region_variant
28933114	G	A	gnomAD		missense_variant
28933115	G	A	COSMIC	COSV100217988	splice_donor_variant,splice_donor_variant,non_coding_transcript_variant,intron_variant,upstream_gene_variant,regulatory_region_variant
28933116	T	C	COSMIC	COSV100218049	splice_donor_variant,splice_donor_variant,non_coding_transcript_variant,intron_variant,upstream_gene_variant,regulatory_region_variant
28933123	ATG	A	gnomAD	rs757945792	intron_variant
28933123	A	G	gnomAD		intron_variant
28933124	T	C	Ensembl,gnomAD	rs372281868	intron variant,intron variant~non coding transcript variant,intron_variant
28933125	G	C	Ensembl	rs1313321874	intron variant,intron variant~non coding transcript variant
28933126	A	C	Ensembl,gnomAD	rs746445038	intron variant,intron variant~non coding transcript variant,intron_variant
28933126	A	G	Ensembl	rs746445038	intron variant,intron variant~non coding transcript variant
28933126	A	T	Ensembl	rs746445038	intron variant,intron variant~non coding transcript variant
28933128	T	A	Ensembl,gnomAD	rs1410063048	intron variant,intron variant~non coding transcript variant,intron_variant
28933128	TGGGGAGATG	T	gnomAD	rs779854329	intron_variant
28933131	G	A	Ensembl	rs772257899	intron variant,intron variant~non coding transcript variant
28933134	G	C	Ensembl,gnomAD	rs775757103	intron variant,intron variant~non coding transcript variant,intron_variant
28933136	T	G	Ensembl,gnomAD	rs1356533623	intron variant,intron variant~non coding transcript variant,intron_variant
28933138	CCGGGA	C	gnomAD	rs747028041	intron_variant
28933139	C	T	Ensembl,gnomAD	rs747198608	intron variant,intron variant~non coding transcript variant,intron_variant
28933140	G	A	Ensembl	rs769025685	intron variant,intron variant~non coding transcript variant
28933141	G	C	Ensembl	rs1240643293	intron variant,intron variant~non coding transcript variant
28933142	G	A	Ensembl,gnomAD	rs369028655	intron variant,intron variant~non coding transcript variant,intron_variant
28933144	A	G	Ensembl,gnomAD	rs1567504964	intron variant,intron variant~non coding transcript variant,intron_variant
