# Supplementary material for: High-throughput mutagenesis identifies mutations and RNA-binding proteins controlling CD19 splicing and CART-19 therapy resistance
Source: Nat Commun. 2022 Sep 22;13:5570. doi: 10.1038/s41467-022-31818-y (PMC9500061; doi:10.1038/s41467-022-31818-y)
Supplement: Supplementary file 8 — Supplementary Data 5 [file 41467_2022_31818_MOESM8_ESM.xlsx]

## Sheet: Legend
Supplementary Data 5. SpliceAI predictions for the complete CD19 gene. Worksheet “All predictions” provides information on the SpliceAI predictions for all 22,158 mutations along the complete CD19 gene. Worksheet “Annotated SNVs with score > 0.2” highlights 37 mutations that overlap with a reported single nucleotide variant (SNV, see below) and for which SpliceAI predicts the gain or loss of a 5’…

## Sheet: Annotated SNVs with score > 0.2
POS	ALT	REF	variant_set	Variation_ID	POS_AG	POS_AL	POS_DG	POS_DL	DS_AG	DS_AL	DS_DG	DS_DL
28932335	A	T	Ensembl	rs775942768	28932369	28932346	28932346	28932359	0	0.21	0	0
28932347	A	G	Ensembl,gnomAD,COSMIC_coding,COSMIC_noncoding	rs769495907,COSV105198884	28932349	28932348	28932349	28932346	0.54	0	0	0
28932612	A	G	Ensembl,ClinVar	rs1400829787,	28932634	28932612	28932605	28932612	0	0	0	0.78
28932629	A	G	Ensembl	rs752560561	28932673	28932634	28932673	28932612	0	0	0.12	0.25
28932820	A	G	Ensembl	rs1241791678	28932822	28932853	28932821	28932841	0.54	0	0.03	0
28932891	A	G	Ensembl	rs1014818353	28932893	28932853	28932893	28932898	0.31	0	0	0
28932923	A	G	Ensembl,ClinVar,gnomAD	rs373563104,	28932944	28932967	28932971	28932898	0.2	0	0	0
28932936	A	G	Ensembl,ClinVar,gnomAD,COSMIC_coding,COSMIC_noncoding	rs142342927,COSV61188370	28932938	28932944	28932938	28932971	0.22	0	0	0
28932974	A	C	COSMIC_coding,COSMIC_noncoding	COSV61189472	28932971	28932944	28932971	28933022	0	0	0.2	0
28933114	A	G	gnomAD		28933119	28933086	28933119	28933114	0	0	0.25	0.58
28933115	A	G	COSMIC_coding,COSMIC_noncoding	COSV100217988	28933119	28933114	28933119	28933114	0	0	0.38	0.81
28933422	A	C	COSMIC_coding,COSMIC_noncoding	COSV100218054	28933424	28933432	28933394	28933390	0.89	0	0.01	0
28933423	A	G	Ensembl,gnomAD,COSMIC_coding,COSMIC_noncoding	rs997451899,COSV61188022	28933425	28933432	28933425	28933390	0.89	0	0	0
28933510	A	G	COSMIC_coding,COSMIC_noncoding	COSV105198933	28933514	28933494	28933546	28933509	0	0	0	0.81
28935297	C	A	Ensembl	rs1484717635	28935300	28935247	28935300	28935272	0.43	0	0	0
28936201	A	G	Ensembl	rs964014420	28936225	28936153	28936225	28936201	0	0	0.33	0.69
28936600	A	G	Ensembl	rs1456575449	28936595	28936606	28936556	28936600	0	0	0.4	0.26
28937008	A	T	gnomAD		28937010	28937023	28937010	28937023	0.29	0.31	0	0
28937022	A	G	Ensembl	rs1350174164	28937024	28937023	28937024	28937023	0.15	0.7	0	0
28937131	A	G	COSMIC_coding,COSMIC_noncoding	COSV104656544	28937087	28937132	28937132	28937113	0	0	0.26	0
28937135	A	G	gnomAD		28937087	28937132	28937132	28937113	0	0	0.26	0
28937523	A	G	COSMIC_coding,COSMIC_noncoding	COSV61189291	28937525	28937473	28937559	28937523	0.05	0	0.07	0.32
28937524	A	G	Ensembl,ClinVar	rs1064794850	28937552	28937509	28937559	28937523	0.02	0	0.14	0.99
28937585	A	C	Ensembl	rs776488245	28937604	28937592	28937624	28937559	0.28	0	0	0
28937647	A	G	COSMIC_coding,COSMIC_noncoding	COSV99048782	28937607	28937624	28937622	28937682	0	0.23	0	0
28937681	A	G	Ensembl	rs1050418481	28937644	28937638	28937682	28937680	0	0	0.49	0.97
28937682	A	T	Ensembl,gnomAD	rs1438405654	28937682	28937638	28937686	28937680	0	0	0.36	0.98
28937826	A	G	gnomAD		28937847	28937793	28937865	28937825	0	0	0.04	0.97
28938603	A	T	Ensembl	rs1415557890	28938607	28938646	28938620	28938575	0.28	0	0	0
28938605	C	A	gnomAD		28938625	28938607	28938620	28938575	0.58	0	0	0
28938663	A	C	Ensembl,gnomAD	rs748158845	28938625	28938673	28938709	28938684	0.39	0	0	0
28938665	A	C	TARGET		28938667	28938676	28938709	28938673	0.95	0.91	0	0
28938676	A	G	COSMIC_coding,COSMIC_noncoding	COSV61189779	28938646	28938673	28938709	28938718	0.22	0	0	0
28938973	A	G	Ensembl,gnomAD	rs1280856902	28938959	28938971	28938970	28938959	0	0	0.43	0
28938974	A	G	Ensembl,ClinVar,gnomAD,COSMIC_coding,COSMIC_noncoding	rs535901247,COSV61188292	28938960	28938959	28938970	28938959	0	0	0.23	0
28938983	A	G	Ensembl	rs1441991059	28938978	28938960	28938959	28938978	0	0	0.38	0.25
28939155	C	A	Ensembl	rs900901961	28939165	28939157	28939165	28939157	0.2	0	0	0

## Sheet: All predictions
POS	REF	ALT	DS_AG	DS_AL	DS_DG	DS_DL	POS_AG	POS_AL	POS_DG	POS_DL
28931957	G	A	0	0	0	0	28931974	28931958	28931950	28931958
28931957	G	T	0	0	0	0	28931974	28931958	28931974	28931958
28931957	G	C	0	0	0	0	28931974	28931958	28931963	28931977
28931958	C	A	0	0	0	0	28931958	28931961	28931977	28931952
28931958	C	T	0	0	0	0	28931974	28932006	28931956	28931928
28931958	C	G	0	0	0	0	28931958	28931961	28931977	28931956
28931959	A	C	0	0	0	0	28931974	28931961	28932008	28931956
28931959	A	T	0	0	0	0	28931974	28932008	28931977	28931956
28931959	A	G	0	0	0	0	28931974	28931958	28931963	28931956
28931960	T	A	0	0	0	0	28932007	28931974	28931949	28931977
28931960	T	C	0	0	0	0	28931958	28931974	28932008	28931958
28931960	T	G	0	0	0	0	28931961	28931974	28931961	28931974
28931961	C	A	0	0	0	0	28931974	28931958	28931958	28931972
28931961	C	T	0	0	0	0	28931974	28932008	28931977	28931934
28931961	C	G	0	0	0	0	28931974	28931958	28931956	28931972
28931962	C	A	0	0	0	0	28931974	28931958	28931977	28931974
28931962	C	T	0	0	0	0	28931974	28932008	28931958	28931963
28931962	C	G	0	0	0	0	28931974	28931958	28931977	28931974
28931963	C	A	0	0	0	0	28931965	28931974	28931965	28931974
28931963	C	T	0	0	0	0	28931974	28932008	28931956	28931963
28931963	C	G	0	0	0	0	28931974	28931956	28931977	28931974
28931964	C	A	0	0	0	0	28931966	28931974	28931963	28931977
28931964	C	T	0	0	0	0	28931974	28932008	28931956	28931977
28931964	C	G	0	0	0	0	28931974	28931961	28931963	28931956
28931965	T	A	0	0	0	0	28931967	28931974	28931967	28931974
28931965	T	C	0	0	0	0	28931958	28931974	28931977	28931963
28931965	T	G	0	0	0	0	28931989	28931974	28931965	28931963
28931966	G	A	0	0	0	0	28931974	28931961	28931963	28931965
28931966	G	T	0	0	0	0	28931974	28931966	28931977	28931965
28931966	G	C	0	0	0	0	28931974	28931961	28931977	28931965
28931967	C	A	0	0	0	0	28931969	28932008	28931931	28931977
28931967	C	T	0	0	0	0	28931958	28932008	28931965	28931977
28931967	C	G	0	0	0	0	28931968	28931974	28931967	28931963
28931968	G	A	0	0	0	0	28931974	28931991	28931965	28931977
28931968	G	T	0	0	0	0	28931974	28931991	28931974	28931963
28931968	G	C	0	0	0	0	28931974	28931958	28931974	28931977
28931969	C	A	0	0	0	0	28931971	28931974	28931977	28931974
28931969	C	T	0	0	0	0	28931974	28931991	28931967	28931977
28931969	C	G	0	0	0	0	28932008	28931974	28931968	28931972
28931970	G	A	0	0	0	0	28931974	28932008	28931972	28931965
28931970	G	T	0	0	0	0	28931989	28931974	28931968	28931965
28931970	G	C	0	0	0	0	28931977	28931974	28931972	28931965
28931971	A	C	0	0	0	0	28931974	28931991	28931974	28931977
28931971	A	T	0	0	0	0	28931974	28932008	28931974	28931977
28931971	A	G	0	0	0	0	28932008	28931974	28931973	28931965
28931972	A	C	0	0	0	0	28931991	28931974	28931967	28931974
28931972	A	T	0	0	0	0	28932008	28931974	28931977	28931972
28931972	A	G	0	0	0	0	28931973	28931974	28931972	28931974
28931973	G	A	0	0	0	0	28932008	28931974	28931977	28931972
28931973	G	T	0	0	0	0	28932008	28931974	28931977	28931972
28931973	G	C	0	0	0	0	28932008	28931974	28931977	28931972
28931974	C	A	0	0	0	0	28931974	28932015	28931973	28931972
28931974	C	T	0	0	0	0	28931958	28932008	28931972	28931977
28931974	C	G	0	0	0.07	0	28931974	28932006	28931973	28931977
28931975	T	A	0	0	0	0	28931977	28931991	28931977	28931973
28931975	T	C	0	0	0	0	28932008	28932011	28931977	28931972
28931975	T	G	0	0	0	0	28931974	28931986	28931977	28931972
28931976	G	A	0	0	0	0	28931978	28932008	28931977	28931952
28931976	G	T	0	0	0	0	28931958	28931974	28931977	28931972
28931976	G	C	0	0	0	0	28931958	28932008	28931977	28931972
28931977	G	A	0	0	0	0	28931958	28932008	28931972	28931977
28931977	G	T	0	0	0	0	28931958	28931991	28931975	28931977
28931977	G	C	0	0	0	0	28931958	28931977	28931989	28931977
28931978	G	A	0	0	0	0	28931974	28931977	28931989	28931977
28931978	G	T	0	0	0	0	28931974	28931977	28931976	28931977
28931978	G	C	0	0	0	0	28931974	28931977	28931989	28931977
28931979	T	A	0	0	0	0	28931974	28931991	28931989	28931977
28931979	T	C	0	0	0	0	28932008	28931977	28931989	28931977
28931979	T	G	0	0	0	0	28931974	28931991	28931965	28931977
28931980	G	A	0	0	0	0	28931977	28931974	28931977	28931989
28931980	G	T	0	0	0	0	28932008	28931974	28931978	28931977
28931980	G	C	0	0	0	0	28932008	28931974	28931989	28931977
28931981	C	A	0	0	0	0	28931958	28932008	28931977	28931965
28931981	C	T	0	0	0	0	28931974	28932006	28931979	28931977
28931981	C	G	0	0	0	0	28932008	28931974	28931980	28931977
28931982	C	A	0	0	0	0	28931974	28932008	28931977	28931972
28931982	C	T	0	0	0	0	28931958	28932008	28931977	28931947
28931982	C	G	0	0	0	0	28931958	28932008	28931977	28931989
28931983	C	A	0	0	0	0	28931958	28931974	28931977	28931936
28931983	C	T	0	0	0	0	28932008	28932031	28931977	28931952
28931983	C	G	0	0	0	0	28931974	28932031	28931989	28931974
28931984	C	A	0	0	0	0	28931986	28931991	28931977	28931965
28931984	C	T	0	0	0	0	28932015	28932006	28931977	28931984
28931984	C	G	0	0	0	0	28931974	28931989	28931977	28931974
28931985	G	A	0	0	0	0	28931987	28931974	28931989	28931965
28931985	G	T	0	0	0	0	28932008	28931974	28931972	28931977
28931985	G	C	0	0	0	0	28931991	28931974	28931952	28931977
28931986	G	A	0	0	0	0	28931989	28931991	28931989	28931985
28931986	G	T	0	0	0	0	28931989	28931974	28931984	28931952
28931986	G	C	0	0	0	0	28931989	28932008	28931989	28931985
28931987	A	C	0	0	0	0	28931974	28931989	28931985	28931972
28931987	A	T	0	0	0.32	0	28931985	28932022	28931985	28931950
28931987	A	G	0	0	0	0	28932008	28931989	28931985	28931989
28931988	G	A	0	0	0	0	28931991	28931974	28931977	28931988
28931988	G	T	0	0	0	0	28931991	28931974	28931977	28931984
28931988	G	C	0	0	0	0	28931991	28931989	28931977	28931989
28931989	A	C	0	0	0	0	28931974	28932008	28931977	28931989
28931989	A	T	0	0	0	0	28932006	28931991	28931977	28931989
28931989	A	G	0	0	0	0	28931989	28931974	28931989	28932004
28931990	G	A	0	0	0	0	28931958	28931991	28932007	28931989
28931990	G	T	0	0	0	0	28932008	28931991	28931988	28931989
28931990	G	C	0	0	0	0	28931989	28932008	28932000	28931989
28931991	T	A	0	0	0	0	28932008	28932031	28931988	28931989
28931991	T	C	0	0	0	0	28931974	28932008	28932013	28931989
28931991	T	G	0	0	0	0	28931991	28932008	28931990	28931989
28931992	C	A	0	0	0	0	28931974	28932008	28931989	28931952
28931992	C	T	0	0	0	0	28931974	28932008	28931977	28931956
28931992	C	G	0	0	0	0	28931974	28932008	28931991	28931977
28931993	T	A	0	0	0	0	28931995	28932008	28931989	28931977
28931993	T	C	0	0	0	0	28931974	28932008	28931974	28932010
28931993	T	G	0	0	0	0	28931991	28932008	28931977	28931963
28931994	G	A	0	0	0	0	28932008	28931974	28931991	28931989
28931994	G	T	0	0	0	0	28931974	28932008	28931974	28931989
28931994	G	C	0	0	0	0	28931991	28932008	28931974	28931989
28931995	A	C	0	0	0	0	28932042	28932008	28932000	28931977
28931995	A	T	0	0	0	0	28931974	28932008	28931989	28931977
28931995	A	G	0	0	0	0	28932042	28932008	28932000	28931977
28931996	C	A	0	0	0	0	28932042	28932008	28932002	28932004
28931996	C	T	0	0	0	0	28931974	28932008	28932005	28931989
28931996	C	G	0	0	0	0	28932031	28932008	28931995	28931977
28931997	C	A	0	0	0	0	28932008	28932042	28931977	28932047
28931997	C	T	0	0	0	0	28932008	28932042	28931995	28932007
28931997	C	G	0	0	0	0	28932008	28932006	28931977	28932008
28931998	A	C	0	0	0	0	28931974	28932047	28931989	28931977
28931998	A	T	0	0	0	0	28931974	28932047	28931989	28931974
28931998	A	G	0	0	0	0	28931974	28932008	28931977	28931989
28931999	C	A	0	0	0	0	28932048	28932008	28931965	28932008
28931999	C	T	0	0	0	0	28932048	28931974	28931977	28931974
28931999	C	G	0	0	0	0	28932000	28932008	28932047	28931974
28932000	C	A	0	0	0	0	28931974	28932050	28932002	28932047
28932000	C	T	0	0	0	0	28931974	28932050	28931998	28932047
28932000	C	G	0	0	0	0	28932050	28932008	28931977	28932008
28932001	A	C	0	0	0	0	28932049	28932008	28932051	28931974
28932001	A	T	0	0	0	0	28932049	28932047	28932051	28932000
28932001	A	G	0	0	0	0	28932050	28932008	28932051	28931974
28932002	T	A	0	0	0	0	28932004	28932050	28932051	28932047
28932002	T	C	0	0	0	0	28932008	28932048	28932051	28932000
28932002	T	G	0	0	0	0	28932003	28932050	28932002	28931977
28932003	G	A	0	0	0	0	28932053	28932051	28931977	28932047
28932003	G	T	0	0	0	0	28932053	28931974	28931977	28932047
28932003	G	C	0	0	0	0	28932053	28931974	28931977	28932047
28932004	C	A	0	0	0	0	28932053	28932008	28932051	28932047
28932004	C	T	0	0	0	0	28932053	28932047	28932002	28932008
28932004	C	G	0	0	0	0	28932048	28932053	28932051	28931977
28932005	C	A	0	0	0	0	28932053	28932008	28932053	28932008
28932005	C	T	0	0	0	0	28932053	28932008	28931977	28932047
28932005	C	G	0	0	0	0	28932053	28932008	28932051	28932008
28932006	A	C	0	0	0	0	28932053	28932008	28932053	28932047
28932006	A	T	0	0	0	0	28932053	28932008	28932053	28932008
28932006	A	G	0	0	0	0	28932007	28932053	28932051	28931977
28932007	C	A	0	0	0	0	28932053	28932008	28932051	28932047
28932007	C	T	0	0	0	0	28932053	28932008	28932005	28932010
28932007	C	G	0	0	0	0	28932008	28932053	28932008	28932053
28932008	C	A	0	0	0	0	28932053	28932050	28932005	28932008
28932008	C	T	0	0	0	0	28932053	28932042	28931977	28932008
28932008	C	G	0	0	0	0	28932008	28932053	28932007	28932053
28932009	T	A	0	0	0	0	28932011	28932057	28932008	28932007
28932009	T	C	0	0	0	0	28932057	28932053	28932053	28932051
28932009	T	G	0	0	0	0	28931974	28932053	28932051	28932053
28932010	C	A	0	0	0	0	28932053	28932048	28932051	28932015
28932010	C	T	0	0	0	0	28932053	28931974	28932008	28932004
28932010	C	G	0	0	0	0	28932050	28932053	28932051	28932053
28932011	C	A	0	0	0	0	28932053	28932008	28932051	28932015
28932011	C	T	0	0	0	0	28932053	28931974	28932051	28932010
28932011	C	G	0	0	0	0	28932048	28932053	28932051	28932053
28932012	T	A	0	0	0	0	28932057	28932053	28932051	28932007
28932012	T	C	0	0	0	0	28932057	28932053	28932053	28932051
28932012	T	G	0	0	0	0	28932013	28932053	28932013	28932053
28932013	C	A	0	0	0	0	28932015	28932053	28932015	28932051
28932013	C	T	0	0	0	0	28932053	28932050	28932053	28932051
28932013	C	G	0	0	0	0	28932008	28932053	28932013	28932053
28932014	G	A	0	0	0	0	28932053	28932050	28932051	28932015
28932014	G	T	0	0	0	0	28932053	28932050	28931977	28932047
28932014	G	C	0	0	0	0	28932053	28932050	28931977	28932047
28932015	C	A	0	0	0	0	28932053	28932008	28932051	28931977
28932015	C	T	0	0	0	0	28932053	28932047	28932013	28932047
28932015	C	G	0	0	0	0	28931974	28932053	28932014	28932053
28932016	C	A	0	0	0	0	28932057	28932008	28932051	28932053
28932016	C	T	0	0	0	0	28932053	28931974	28932053	28932047
28932016	C	G	0	0	0	0	28932050	28932053	28932015	28932053
28932017	T	A	0	0	0	0	28932019	28932053	28932051	28932053
28932017	T	C	0	0	0	0	28932057	28932053	28931977	28932051
28932017	T	G	0	0	0	0	28932047	28932053	28932051	28932053
28932018	C	A	0	0	0	0	28932020	28932053	28932051	28932038
28932018	C	T	0	0	0	0	28932053	28932047	28932051	28932013
28932018	C	G	0	0	0	0	28931974	28932053	28932051	28932053
28932019	C	A	0	0	0	0	28932053	28932008	28932051	28932038
28932019	C	T	0	0	0	0	28932053	28931974	28932051	28932047
28932019	C	G	0	0	0	0	28932050	28932053	28932051	28932053
28932020	T	A	0	0	0	0	28932022	28932053	28932019	28932053
28932020	T	C	0	0	0	0	28932050	28932053	28931977	28932051
28932020	T	G	0	0	0	0	28932047	28932053	28932015	28932053
28932021	C	A	0	0	0	0	28932052	28932053	28932018	28932047
28932021	C	T	0	0	0	0	28932053	28932050	28932053	28932047
28932021	C	G	0	0	0	0	28932022	28932053	28932051	28932053
28932022	T	A	0	0	0	0	28932047	28932057	28932051	28932053
28932022	T	C	0	0	0	0	28932042	28932053	28932047	28932051
28932022	T	G	0	0	0	0	28932047	28932053	28932051	28932053
28932023	T	A	0	0	0	0	28932025	28932053	28932023	28932053
28932023	T	C	0	0	0	0	28932050	28932053	28932018	28932051
28932023	T	G	0	0	0	0	28932050	28932053	28932023	28932051
28932024	C	A	0	0	0	0	28932026	28932053	28932051	28932047
28932024	C	T	0	0	0	0	28932057	28932050	28932053	28932047
28932024	C	G	0	0	0	0	28932042	28932053	28932023	28932051
28932025	T	A	0	0	0	0	28932027	28932053	28932024	28932075
28932025	T	C	0	0	0	0	28932042	28932053	28931977	28932075
28932025	T	G	0	0	0	0	28932047	28932053	28932024	28932075
28932026	T	A	0	0	0	0	28932028	28932053	28932025	28932075
28932026	T	C	0	0	0	0	28932057	28932045	28932053	28932051
28932026	T	G	0	0	0	0	28932042	28932053	28932047	28932053
28932027	C	A	0	0	0	0	28932042	28932053	28932075	28932047
28932027	C	T	0	0	0	0	28932053	28932050	28932075	28932047
28932027	C	G	0	0	0	0	28932042	28932053	28932010	28932047
28932028	C	A	0	0	0	0	28932042	28932053	28932047	28932075
28932028	C	T	0	0	0	0	28932053	28932042	28932051	28932053
28932028	C	G	0	0	0	0	28932050	28932053	28932051	28932075
28932029	T	A	0	0	0	0	28932031	28932053	28932028	28932075
28932029	T	C	0	0	0	0	28932057	28932053	28932075	28932051
28932029	T	G	0	0	0	0	28932048	28932053	28932051	28932053
28932030	C	A	0	0	0	0	28932042	28932053	28932075	28932047
28932030	C	T	0	0	0	0	28932053	28932050	28932075	28932025
28932030	C	G	0	0	0	0	28932050	28932057	28932051	28932053
28932031	C	A	0	0	0	0	28932042	28932057	28932051	28932081
28932031	C	T	0	0	0	0	28932053	28932050	28932081	28932053
28932031	C	G	0	0	0	0	28932053	28932057	28932081	28932053
28932032	T	A	0	0	0	0	28932034	28932053	28932034	28932081
28932032	T	C	0	0	0	0	28932057	28932053	28932053	28932081
28932032	T	G	0	0	0	0	28932048	28932057	28932081	28932053
28932033	C	A	0	0	0	0	28932042	28932053	28932072	28932081
28932033	C	T	0	0	0	0	28932057	28932053	28932053	28932081
28932033	C	G	0	0	0	0	28932053	28932057	28932081	28932053
28932034	T	A	0	0	0	0	28932047	28932053	28932056	28932081
28932034	T	C	0	0	0	0	28932053	28932050	28932081	28932075
28932034	T	G	0	0	0	0	28932050	28932057	28932081	28932075
28932035	T	A	0	0	0	0	28932053	28932057	28932047	28932081
28932035	T	C	0	0	0	0	28932057	28932053	28932053	28932081
28932035	T	G	0	0	0	0	28932053	28932057	28932081	28932047
28932036	C	A	0	0	0	0	28932038	28932053	28932072	28932081
28932036	C	T	0	0	0	0	28932042	28932053	28932051	28932081
28932036	C	G	0	0	0	0	28932048	28932053	28932081	28932051
28932037	C	A	0	0	0	0	28932053	28932057	28932081	28932075
28932037	C	T	0	0	0	0	28932053	28932048	28932081	28932047
28932037	C	G	0	0	0	0	28932053	28932057	28932081	28932053
28932038	T	A	0	0	0	0	28932057	28932088	28932088	28932075
28932038	T	C	0	0	0	0	28932057	28932053	28932053	28932088
28932038	T	G	0	0	0	0	28932053	28932088	28932088	28932047
28932039	C	A	0	0	0	0	28932052	28932053	28932072	28932088
28932039	C	T	0	0	0	0	28932088	28932053	28932075	28932088
28932039	C	G	0	0	0	0	28932053	28932088	28932088	28932053
28932040	A	C	0	0	0	0	28932057	28932053	28932053	28932088
28932040	A	T	0	0	0	0	28932057	28932053	28932053	28932088
28932040	A	G	0	0	0	0	28932053	28932088	28932088	28932047
28932041	C	A	0	0	0	0	28932053	28932088	28932088	28932075
28932041	C	T	0	0	0	0	28932053	28932042	28932088	28932075
28932041	C	G	0	0	0	0	28932042	28932053	28932088	28932081
28932042	C	A	0	0	0	0	28932053	28932057	28932088	28932081
28932042	C	T	0	0	0	0	28932050	28932057	28932088	28932047
28932042	C	G	0	0	0	0	28932053	28932088	28932088	28932047
28932043	C	A	0	0	0	0	28932053	28932088	28932088	28932053
28932043	C	T	0	0	0	0	28932053	28932088	28932088	28932047
28932043	C	G	0	0	0	0	28932053	28932088	28932088	28932053
28932044	C	A	0	0	0	0	28932046	28932053	28932088	28932081
28932044	C	T	0	0	0	0	28932057	28932053	28932088	28932053
28932044	C	G	0	0	0	0	28932053	28932088	28932088	28932047
28932045	C	A	0	0	0	0	28932057	28932053	28932088	28932075
28932045	C	T	0	0	0	0	28932057	28932053	28932051	28932088
28932045	C	G	0	0	0	0	28932057	28932088	28932088	28932047
28932046	A	C	0	0	0	0	28932057	28932053	28932075	28932088
28932046	A	T	0	0	0	0	28932057	28932053	28932081	28932088
28932046	A	G	0	0	0	0	28932057	28932053	28932088	28932047
28932047	T	A	0	0	0	0	28932049	28932053	28932088	28932081
28932047	T	C	0	0	0	0	28932057	28932053	28932081	28932047
28932047	T	G	0	0	0	0	28932048	28932053	28932075	28932088
28932048	G	A	0	0	0	0	28932050	28932053	28932051	28932081
28932048	G	T	0	0	0	0	28932053	28932057	28932075	28932088
28932048	G	C	0	0	0	0	28932053	28932057	28932088	28932047
28932049	G	A	0	0	0	0	28932051	28932053	28932051	28932088
28932049	G	T	0	0	0.92	0.16	28932057	28932053	28932047	28932088
28932049	G	C	0	0	0	0	28932057	28932053	28932047	28932088
28932050	A	C	0	0	0	0	28932053	28932057	28932075	28932088
28932050	A	T	0	0	0	0.01	28932048	28932057	28932048	28932088
28932050	A	G	0	0	0	0	28932057	28932053	28932075	28932088
28932051	A	C	0	0	0	0	28932057	28932053	28932088	28932051
28932051	A	T	0	0	0	0	28932057	28932053	28932088	28932051
28932051	A	G	0	0	0.04	0	28932057	28932053	28932051	28932088
28932052	G	A	0	0	0	0	28932057	28932053	28932081	28932051
28932052	G	T	0	0	0	0	28932057	28932053	28932081	28932051
28932052	G	C	0	0	0	0	28932057	28932053	28932081	28932051
28932053	T	A	0	0	0	0	28932057	28932088	28932088	28932051
28932053	T	C	0	0	0	0	28932053	28932050	28932088	28932051
28932053	T	G	0	0	0	0	28932057	28932053	28932052	28932051
28932054	C	A	0	0	0.12	0	28932051	28932053	28932051	28932088
28932054	C	T	0	0	0	0	28932088	28932053	28932051	28932088
28932054	C	G	0	0	0	0	28932053	28932057	28932051	28932081
28932055	A	C	0	0	0	0	28932053	28932057	28932088	28932081
28932055	A	T	0	0	0	0	28932053	28932057	28932088	28932075
28932055	A	G	0	0	0	0	28932053	28932057	28932088	28932081
28932056	G	A	0	0	0	0	28932053	28932057	28932088	28932051
28932056	G	T	0	0	0	0	28932053	28932057	28932088	28932081
28932056	G	C	0	0	0	0	28932053	28932057	28932088	28932051
28932057	G	A	0	0	0	0	28932057	28932088	28932088	28932075
28932057	G	T	0	0	0	0	28932053	28932057	28932088	28932075
28932057	G	C	0	0	0	0	28932053	28932088	28932088	28932075
28932058	C	A	0	0	0	0	28932053	28932088	28932088	28932081
28932058	C	T	0	0	0.02	0	28932057	28932050	28932056	28932088
28932058	C	G	0	0	0	0	28932053	28932057	28932057	28932081
28932059	C	A	0	0	0	0	28932053	28932057	28932088	28932081
28932059	C	T	0	0	0	0	28932053	28932057	28932088	28932081
28932059	C	G	0	0	0	0	28932053	28932057	28932088	28932081
28932060	C	A	0	0	0	0	28932053	28932057	28932088	28932081
28932060	C	T	0	0	0	0	28932050	28932053	28932081	28932088
28932060	C	G	0	0	0	0	28932057	28932088	28932088	28932051
28932061	G	A	0	0	0	0	28932064	28932057	28932053	28932088
28932061	G	T	0	0	0	0.01	28932088	28932053	28932051	28932088
28932061	G	C	0	0	0	0	28932064	28932053	28932051	28932088
28932062	A	C	0	0	0	0	28932057	28932053	28932088	28932081
28932062	A	T	0	0	0	0	28932057	28932053	28932056	28932081
28932062	A	G	0	0	0	0	28932088	28932053	28932051	28932088
28932063	G	A	0	0	0	0	28932053	28932057	28932088	28932081
28932063	G	T	0	0	0	0	28932074	28932053	28932051	28932088
28932063	G	C	0	0	0	0	28932057	28932053	28932088	28932081
28932064	G	A	0	0	0	0	28932057	28932053	28932051	28932088
28932064	G	T	0	0	0	0.01	28932088	28932053	28932062	28932088
28932064	G	C	0	0	0	0	28932057	28932053	28932051	28932088
28932065	A	C	0	0	0	0	28932088	28932053	28932051	28932088
28932065	A	T	0	0	0.44	0.01	28932063	28932053	28932063	28932088
28932065	A	G	0	0	0	0	28932088	28932053	28932051	28932088
28932066	A	C	0	0	0	0	28932057	28932053	28932081	28932088
28932066	A	T	0	0	0	0	28932053	28932068	28932081	28932075
28932066	A	G	0	0	0	0	28932067	28932053	28932088	28932081
28932067	C	A	0	0	0	0	28932088	28932053	28932072	28932088
28932067	C	T	0	0	0	0	28932088	28932053	28932081	28932088
28932067	C	G	0	0	0	0	28932053	28932074	28932088	28932081
28932068	C	A	0	0	0	0	28932053	28932088	28932088	28932081
28932068	C	T	0	0	0	0	28932053	28932057	28932088	28932081
28932068	C	G	0	0	0	0	28932053	28932088	28932088	28932081
28932069	T	A	0	0	0	0	28932057	28932053	28932088	28932081
28932069	T	C	0	0	0	0	28932088	28932053	28932051	28932081
28932069	T	G	0	0	0	0	28932057	28932053	28932088	28932081
28932070	C	A	0	0	0	0	28932053	28932057	28932075	28932088
28932070	C	T	0	0	0	0	28932088	28932053	28932075	28932088
28932070	C	G	0	0	0	0	28932069	28932053	28932069	28932081
28932071	T	A	0	0	0	0	28932053	28932088	28932088	28932051
28932071	T	C	0	0	0	0	28932053	28932088	28932088	28932075
28932071	T	G	0	0	0	0	28932053	28932088	28932088	28932081
28932072	A	C	0	0	0	0	28932053	28932074	28932088	28932081
28932072	A	T	0	0	0	0	28932053	28932057	28932088	28932081
28932072	A	G	0	0	0	0	28932064	28932053	28932088	28932081
28932073	G	A	0	0	0.01	0	28932053	28932057	28932075	28932081
28932073	G	T	0	0	0	0	28932053	28932057	28932075	28932072
28932073	G	C	0	0	0	0	28932053	28932074	28932088	28932072
28932074	T	A	0	0	0.18	0	28932053	28932101	28932075	28932081
28932074	T	C	0	0	0	0	28932053	28932088	28932088	28932072
28932074	T	G	0	0	0	0	28932050	28932053	28932075	28932088
28932075	G	A	0	0	0	0	28932077	28932053	28932081	28932088
28932075	G	T	0	0	0	0	28932050	28932053	28932081	28932088
28932075	G	C	0	0	0	0	28932053	28932088	28932088	28932075
28932076	G	A	0	0	0	0	28932053	28932057	28932088	28932075
28932076	G	T	0	0	0	0	28932088	28932053	28932081	28932088
28932076	G	C	0	0	0	0	28932057	28932053	28932081	28932075
28932077	T	A	0	0	0	0	28932057	28932053	28932088	28932075
28932077	T	C	0	0	0	0	28932057	28932053	28932081	28932075
28932077	T	G	0	0	0	0.01	28932088	28932053	28932051	28932088
28932078	G	A	0	0	0.06	0	28932075	28932053	28932075	28932088
28932078	G	T	0	0	0.01	0.01	28932088	28932053	28932081	28932088
28932078	G	C	0	0	0	0	28932057	28932053	28932081	28932088
28932079	A	C	0	0	0	0	28932053	28932057	28932077	28932088
28932079	A	T	0	0	0.24	0.01	28932077	28932053	28932077	28932088
28932079	A	G	0	0	0	0	28932088	28932053	28932051	28932081
28932080	A	C	0	0	0	0	28932057	28932053	28932088	28932081
28932080	A	T	0	0	0	0	28932074	28932053	28932051	28932081
28932080	A	G	0	0	0.32	0.01	28932075	28932053	28932075	28932088
28932081	G	A	0	0	0	0	28932074	28932053	28932077	28932081
28932081	G	T	0	0	0	0	28932075	28932053	28932075	28932081
28932081	G	C	0	0	0	0	28932057	28932053	28932088	28932081
28932082	G	A	0	0	0	0	28932053	28932088	28932088	28932081
28932082	G	T	0	0	0	0	28932053	28932088	28932088	28932081
28932082	G	C	0	0	0	0	28932053	28932088	28932088	28932081
28932083	T	A	0	0	0	0	28932074	28932053	28932088	28932081
28932083	T	C	0	0	0	0	28932057	28932053	28932088	28932081
28932083	T	G	0	0	0	0	28932050	28932053	28932075	28932088
28932084	G	A	0	0	0.17	0	28932088	28932053	28932081	28932088
28932084	G	T	0	0	0	0	28932057	28932053	28932088	28932075
28932084	G	C	0	0	0	0	28932053	28932088	28932088	28932075
28932085	G	A	0	0	0.04	0	28932057	28932088	28932081	28932075
28932085	G	T	0	0	0.01	0	28932075	28932053	28932083	28932088
28932085	G	C	0	0	0.02	0	28932057	28932074	28932081	28932075
28932086	A	C	0	0	0	0	28932084	28932053	28932081	28932088
28932086	A	T	0	0	0.95	0.1	28932081	28932053	28932084	28932088
28932086	A	G	0	0	0.5	0.01	28932081	28932053	28932081	28932088
28932087	A	C	0	0	0.09	0.01	28932088	28932057	28932081	28932088
28932087	A	T	0	0	0.31	0.02	28932088	28932053	28932081	28932088
28932087	A	G	0	0	0.1	0.02	28932081	28932053	28932081	28932088
28932088	G	A	0	0	0.49	0.05	28932081	28932053	28932081	28932088
28932088	G	T	0	0	0.58	0.08	28932081	28932053	28932081	28932088
28932088	G	C	0	0	0.58	0.07	28932081	28932053	28932081	28932088
28932089	G	A	0	0	0.77	0.99	28932081	28932053	28932081	28932088
28932089	G	T	0	0	0.85	0.99	28932081	28932053	28932081	28932088
28932089	G	C	0	0	0.79	0.99	28932081	28932053	28932081	28932088
28932090	T	A	0	0	0.71	0.99	28932081	28932053	28932081	28932088
28932090	T	C	0	0	0.69	0.62	28932081	28932053	28932081	28932088
28932090	T	G	0	0	0.69	0.99	28932081	28932053	28932081	28932088
28932091	A	C	0	0	0.27	0.03	28932081	28932053	28932081	28932088
28932091	A	T	0	0	0.15	0.03	28932081	28932053	28932081	28932088
28932091	A	G	0	0	0.06	0.02	28932081	28932053	28932081	28932088
28932092	T	A	0	0	0	0	28932053	28932088	28932088	28932081
28932092	T	C	0	0	0	0	28932053	28932123	28932088	28932081
28932092	T	G	0	0	0	0	28932090	28932053	28932088	28932081
28932093	G	A	0	0	0.08	0.02	28932081	28932053	28932081	28932088
28932093	G	T	0	0	0.13	0.02	28932081	28932053	28932081	28932088
28932093	G	C	0	0	0.14	0.02	28932081	28932053	28932081	28932088
28932094	T	A	0	0	0.01	0	28932081	28932053	28932081	28932088
28932094	T	C	0	0	0.01	0	28932088	28932053	28932081	28932088
28932094	T	G	0	0	0.01	0	28932081	28932053	28932081	28932088
28932095	C	A	0	0	0	0	28932053	28932088	28932088	28932081
28932095	C	T	0	0	0	0	28932053	28932088	28932088	28932081
28932095	C	G	0	0	0	0	28932053	28932088	28932088	28932081
28932096	C	A	0	0	0	0	28932053	28932057	28932075	28932088
28932096	C	T	0	0	0	0	28932088	28932053	28932088	28932081
28932096	C	G	0	0	0	0	28932053	28932074	28932075	28932081
28932097	A	C	0	0	0	0	28932050	28932053	28932075	28932081
28932097	A	T	0	0	0	0	28932048	28932053	28932075	28932088
28932097	A	G	0	0	0	0	28932090	28932053	28932088	28932081
28932098	A	C	0	0	0	0	28932057	28932053	28932088	28932081
28932098	A	T	0	0	0	0	28932057	28932088	28932088	28932075
28932098	A	G	0	0	0	0	28932099	28932053	28932081	28932088
28932099	A	C	0	0	0	0	28932053	28932101	28932088	28932081
28932099	A	T	0	0	0	0	28932053	28932101	28932088	28932081
28932099	A	G	0	0	0	0	28932100	28932053	28932088	28932081
28932100	G	A	0	0	0	0	28932102	28932053	28932053	28932088
28932100	G	T	0	0	0	0	28932088	28932057	28932072	28932081
28932100	G	C	0	0	0	0	28932053	28932057	28932053	28932081
28932101	G	A	0	0	0	0	28932053	28932057	28932072	28932088
28932101	G	T	0	0	0	0	28932106	28932053	28932099	28932088
28932101	G	C	0	0	0	0	28932106	28932053	28932072	28932088
28932102	G	A	0	0	0	0	28932057	28932053	28932092	28932081
28932102	G	T	0	0	0.41	0	28932053	28932088	28932100	28932088
28932102	G	C	0	0	0	0	28932090	28932053	28932100	28932081
28932103	C	A	0	0	0	0	28932053	28932137	28932088	28932081
28932103	C	T	0	0	0	0	28932101	28932053	28932081	28932075
28932103	C	G	0	0	0	0	28932053	28932088	28932088	28932072
28932104	A	C	0	0	0	0	28932057	28932088	28932088	28932075
28932104	A	T	0	0	0	0	28932057	28932088	28932088	28932075
28932104	A	G	0	0	0	0	28932057	28932088	28932088	28932100
28932105	G	A	0	0	0	0	28932057	28932106	28932088	28932081
28932105	G	T	0	0	0	0	28932057	28932106	28932088	28932081
28932105	G	C	0	0	0	0	28932057	28932106	28932088	28932081
28932106	A	C	0	0	0	0	28932057	28932064	28932100	28932081
28932106	A	T	0	0	0	0	28932057	28932088	28932104	28932081
28932106	A	G	0	0	0	0	28932057	28932088	28932088	28932155
28932107	A	C	0	0	0	0	28932106	28932057	28932155	28932081
28932107	A	T	0	0	0	0	28932123	28932057	28932075	28932081
28932107	A	G	0	0	0	0	28932057	28932106	28932088	28932072
28932108	A	C	0	0	0	0	28932074	28932088	28932088	28932075
28932108	A	T	0	0	0	0	28932074	28932137	28932088	28932075
28932108	A	G	0	0	0	0	28932106	28932088	28932088	28932155
28932109	G	A	0	0	0	0	28932088	28932074	28932155	28932088
28932109	G	T	0	0	0	0	28932088	28932123	28932092	28932088
28932109	G	C	0	0	0	0	28932088	28932075	28932155	28932088
28932110	G	A	0	0	0	0	28932088	28932075	28932160	28932088
28932110	G	T	0	0	0	0	28932088	28932075	28932160	28932088
28932110	G	C	0	0	0	0	28932088	28932075	28932160	28932088
28932111	G	A	0	0	0	0	28932088	28932074	28932160	28932088
28932111	G	T	0	0	0.36	0.01	28932109	28932146	28932109	28932088
28932111	G	C	0	0	0	0	28932088	28932143	28932109	28932088
28932112	A	C	0	0	0	0	28932088	28932074	28932072	28932088
28932112	A	T	0	0	0	0	28932110	28932074	28932110	28932081
28932112	A	G	0	0	0	0	28932074	28932088	28932088	28932160
28932113	A	C	0	0	0	0	28932088	28932137	28932160	28932081
28932113	A	T	0	0	0	0	28932074	28932137	28932088	28932075
28932113	A	G	0	0	0	0	28932082	28932088	28932088	28932160
28932114	G	A	0	0	0	0	28932088	28932115	28932160	28932088
28932114	G	T	0	0	0	0	28932088	28932115	28932160	28932088
28932114	G	C	0	0	0	0	28932088	28932074	28932160	28932088
28932115	G	A	0	0	0	0	28932088	28932123	28932160	28932088
28932115	G	T	0	0	0	0	28932088	28932123	28932160	28932088
28932115	G	C	0	0	0	0	28932088	28932137	28932160	28932088
28932116	G	A	0	0	0	0	28932088	28932165	28932160	28932088
28932116	G	T	0	0	0.01	0	28932088	28932165	28932114	28932088
28932116	G	C	0	0	0	0	28932088	28932165	28932160	28932088
28932117	A	C	0	0	0	0	28932088	28932137	28932075	28932088
28932117	A	T	0	0	0	0	28932123	28932088	28932088	28932081
28932117	A	G	0	0	0	0	28932162	28932088	28932088	28932081
28932118	T	A	0	0	0	0	28932075	28932088	28932088	28932160
28932118	T	C	0	0	0	0	28932088	28932165	28932081	28932088
28932118	T	G	0	0	0	0	28932106	28932088	28932088	28932160
28932119	T	A	0	0	0	0	28932121	28932165	28932072	28932081
28932119	T	C	0	0	0	0	28932088	28932074	28932160	28932088
28932119	T	G	0	0	0	0	28932146	28932088	28932088	28932081
28932120	G	A	0	0	0	0	28932123	28932165	28932092	28932088
28932120	G	T	0	0	0	0	28932123	28932088	28932088	28932081
28932120	G	C	0	0	0	0	28932123	28932165	28932075	28932088
28932121	A	C	0	0	0	0	28932165	28932123	28932088	28932081
28932121	A	T	0	0	0	0	28932170	28932123	28932088	28932081
28932121	A	G	0	0	0	0	28932074	28932088	28932088	28932081
28932122	G	A	0	0	0	0	28932124	28932123	28932160	28932088
28932122	G	T	0	0	0	0	28932137	28932123	28932160	28932088
28932122	G	C	0	0	0	0	28932088	28932123	28932160	28932088
28932123	G	A	0	0	0	0	28932146	28932123	28932160	28932088
28932123	G	T	0	0	0	0	28932088	28932165	28932160	28932088
28932123	G	C	0	0	0	0	28932088	28932165	28932160	28932088
28932124	C	A	0	0	0	0	28932171	28932088	28932089	28932081
28932124	C	T	0	0	0	0	28932122	28932146	28932122	28932081
28932124	C	G	0	0	0	0	28932123	28932088	28932088	28932081
28932125	T	A	0	0	0	0	28932127	28932088	28932122	28932081
28932125	T	C	0	0	0	0	28932088	28932123	28932081	28932088
28932125	T	G	0	0	0	0	28932171	28932088	28932088	28932081
28932126	G	A	0	0	0	0	28932128	28932176	28932088	28932081
28932126	G	T	0	0	0	0	28932088	28932165	28932092	28932081
28932126	G	C	0	0	0	0	28932088	28932165	28932160	28932088
28932127	G	A	0	0	0	0	28932088	28932165	28932090	28932088
28932127	G	T	0	0	0	0	28932137	28932165	28932125	28932081
28932127	G	C	0	0	0	0	28932088	28932165	28932081	28932088
28932128	A	C	0	0	0	0	28932178	28932137	28932081	28932088
28932128	A	T	0	0	0	0	28932165	28932088	28932126	28932081
28932128	A	G	0	0	0	0	28932171	28932088	28932088	28932081
28932129	A	C	0	0	0	0	28932178	28932165	28932081	28932092
28932129	A	T	0	0	0	0	28932137	28932165	28932088	28932081
28932129	A	G	0	0	0	0	28932178	28932137	28932160	28932081
28932130	A	C	0	0	0	0	28932180	28932165	28932081	28932088
28932130	A	T	0	0	0	0	28932123	28932180	28932081	28932088
28932130	A	G	0	0	0	0	28932180	28932137	28932088	28932081
28932131	C	A	0	0	0	0	28932180	28932178	28932088	28932081
28932131	C	T	0	0	0	0	28932180	28932088	28932088	28932081
28932131	C	G	0	0	0	0	28932180	28932088	28932088	28932081
28932132	T	A	0	0	0	0	28932180	28932137	28932088	28932160
28932132	T	C	0	0	0	0	28932180	28932088	28932160	28932088
28932132	T	G	0	0	0.01	0	28932180	28932165	28932131	28932160
28932133	T	A	0	0	0	0	28932135	28932180	28932088	28932160
28932133	T	C	0	0	0	0	28932178	28932180	28932160	28932088
28932133	T	G	0	0	0	0	28932178	28932180	28932088	28932135
28932134	G	A	0	0	0	0	28932137	28932180	28932088	28932160
28932134	G	T	0	0	0	0	28932137	28932180	28932088	28932160
28932134	G	C	0	0	0	0	28932178	28932180	28932160	28932088
28932135	A	C	0	0	0	0	28932178	28932180	28932088	28932135
28932135	A	T	0	0	0	0	28932088	28932180	28932088	28932160
28932135	A	G	0	0	0	0	28932180	28932178	28932088	28932160
28932136	G	A	0	0	0	0	28932123	28932180	28932088	28932135
28932136	G	T	0	0	0	0	28932088	28932180	28932088	28932180
28932136	G	C	0	0	0	0	28932175	28932180	28932160	28932088
28932137	T	A	0	0	0	0	28932137	28932180	28932160	28932088
28932137	T	C	0	0	0	0	28932178	28932180	28932088	28932135
28932137	T	G	0	0	0	0	28932137	28932088	28932136	28932155
28932138	T	A	0	0	0	0	28932180	28932088	28932088	28932160
28932138	T	C	0	0	0	0	28932178	28932180	28932160	28932088
28932138	T	G	0	0	0	0	28932180	28932088	28932088	28932155
28932139	G	A	0	0	0	0	28932180	28932187	28932135	28932160
28932139	G	T	0	0	0	0	28932178	28932180	28932146	28932160
28932139	G	C	0	0	0	0	28932178	28932180	28932160	28932138
28932140	T	A	0	0	0	0	28932174	28932180	28932160	28932138
28932140	T	C	0	0	0	0	28932184	28932180	28932160	28932138
28932140	T	G	0	0	0	0	28932180	28932178	28932092	28932160
28932141	G	A	0	0	0	0	28932143	28932180	28932146	28932135
28932141	G	T	0	0	0	0	28932178	28932180	28932146	28932141
28932141	G	C	0	0	0	0	28932178	28932180	28932160	28932141
28932142	G	A	0	0	0	0	28932180	28932165	28932160	28932141
28932142	G	T	0	0	0	0	28932184	28932180	28932135	28932160
28932142	G	C	0	0	0	0	28932178	28932180	28932160	28932141
28932143	C	A	0	0	0	0	28932180	28932178	28932142	28932160
28932143	C	T	0	0	0	0	28932180	28932178	28932141	28932160
28932143	C	G	0	0	0.01	0	28932180	28932165	28932142	28932160
28932144	T	A	0	0	0	0	28932146	28932180	28932160	28932155
28932144	T	C	0	0	0	0	28932184	28932180	28932160	28932142
28932144	T	G	0	0	0	0	28932174	28932180	28932160	28932155
28932145	G	A	0	0	0	0	28932147	28932180	28932146	28932160
28932145	G	T	0	0	0	0	28932184	28932180	28932160	28932141
28932145	G	C	0	0	0	0	28932184	28932180	28932160	28932135
28932146	G	A	0	0	0	0	28932160	28932180	28932160	28932100
28932146	G	T	0	0	0	0	28932196	28932180	28932160	28932146
28932146	G	C	0	0	0	0	28932196	28932180	28932160	28932146
28932147	G	A	0	0	0	0	28932196	28932180	28932160	28932146
28932147	G	T	0	0	0	0	28932176	28932180	28932160	28932146
28932147	G	C	0	0	0	0	28932196	28932180	28932160	28932146
28932148	T	A	0	0	0	0	28932176	28932180	28932160	28932146
28932148	T	C	0	0	0	0	28932196	28932180	28932160	28932146
28932148	T	G	0	0	0	0	28932180	28932165	28932148	28932160
28932149	G	A	0	0	0	0	28932180	28932196	28932146	28932160
28932149	G	T	0	0	0	0	28932171	28932180	28932160	28932196
28932149	G	C	0	0	0	0	28932178	28932180	28932160	28932148
28932150	T	A	0	0	0	0	28932178	28932180	28932160	28932155
28932150	T	C	0	0	0	0	28932178	28932180	28932160	28932155
28932150	T	G	0	0	0	0	28932178	28932180	28932180	28932196
28932151	C	A	0	0	0	0	28932180	28932195	28932148	28932160
28932151	C	T	0	0	0	0	28932171	28932180	28932135	28932160
28932151	C	G	0	0	0	0	28932180	28932178	28932146	28932160
28932152	C	A	0	0	0	0	28932180	28932178	28932155	28932160
28932152	C	T	0	0	0	0	28932180	28932178	28932155	28932160
28932152	C	G	0	0	0	0	28932180	28932178	28932196	28932165
28932153	T	A	0	0	0	0	28932180	28932174	28932160	28932184
28932153	T	C	0	0	0	0	28932180	28932123	28932160	28932155
28932153	T	G	0	0	0	0	28932180	28932165	28932196	28932160
28932154	T	A	0	0	0	0	28932180	28932146	28932160	28932196
28932154	T	C	0	0	0	0	28932196	28932180	28932160	28932148
28932154	T	G	0	0	0	0	28932196	28932180	28932155	28932160
28932155	G	A	0	0	0	0	28932157	28932180	28932155	28932160
28932155	G	T	0	0	0	0	28932171	28932180	28932160	28932155
28932155	G	C	0	0	0	0	28932160	28932180	28932160	28932155
28932156	G	A	0	0	0	0	28932180	28932178	28932160	28932155
28932156	G	T	0	0	0	0	28932180	28932178	28932160	28932196
28932156	G	C	0	0	0	0	28932180	28932178	28932160	28932155
28932157	C	A	0	0	0	0	28932180	28932178	28932156	28932160
28932157	C	T	0	0	0	0	28932180	28932196	28932155	28932160
28932157	C	G	0	0	0.13	0	28932156	28932180	28932156	28932160
28932158	T	A	0	0	0	0	28932160	28932208	28932160	28932196
28932158	T	C	0	0	0	0	28932208	28932180	28932208	28932155
28932158	T	G	0	0	0	0	28932208	28932180	28932208	28932160
28932159	G	A	0	0	0	0	28932180	28932208	28932160	28932196
28932159	G	T	0	0	0	0	28932180	28932208	28932208	28932160
28932159	G	C	0	0	0	0	28932180	28932208	28932208	28932160
28932160	A	C	0	0	0	0	28932208	28932180	28932208	28932160
28932160	A	T	0	0	0	0	28932208	28932180	28932208	28932160
28932160	A	G	0	0	0	0	28932208	28932180	28932160	28932196
28932161	G	A	0	0	0	0	28932208	28932180	28932208	28932160
28932161	G	T	0	0	0	0	28932178	28932208	28932146	28932160
28932161	G	C	0	0	0	0	28932180	28932208	28932196	28932160
28932162	T	A	0	0	0	0	28932202	28932208	28932196	28932160
28932162	T	C	0	0	0	0	28932196	28932208	28932196	28932160
28932162	T	G	0	0	0	0	28932202	28932208	28932196	28932160
28932163	A	C	0	0	0	0	28932213	28932208	28932196	28932160
28932163	A	T	0	0	0	0	28932213	28932208	28932196	28932160
28932163	A	G	0	0	0	0	28932208	28932180	28932196	28932160
28932164	A	C	0	0	0	0	28932213	28932208	28932196	28932160
28932164	A	T	0	0	0	0	28932213	28932208	28932155	28932208
28932164	A	G	0	0	0	0	28932165	28932208	28932196	28932160
28932165	C	A	0	0	0	0	28932213	28932208	28932160	28932208
28932165	C	T	0	0	0	0	28932208	28932180	28932160	28932213
28932165	C	G	0	0	0.07	0	28932160	28932208	28932160	28932213
28932166	T	A	0	0	0	0	28932168	28932208	28932165	28932160
28932166	T	C	0	0	0	0	28932213	28932208	28932208	28932160
28932166	T	G	0	0	0	0	28932208	28932180	28932165	28932155
28932167	T	A	0	0	0	0	28932208	28932195	28932160	28932155
28932167	T	C	0	0	0	0	28932213	28932208	28932196	28932155
28932167	T	G	0	0	0	0	28932180	28932208	28932196	28932155
28932168	A	C	0	0	0	0	28932213	28932208	28932208	28932165
28932168	A	T	0	0	0	0	28932213	28932208	28932160	28932165
28932168	A	G	0	0	0	0	28932168	28932208	28932196	28932160
28932169	C	A	0	0	0	0	28932165	28932208	28932196	28932208
28932169	C	T	0	0	0	0	28932213	28932208	28932165	28932213
28932169	C	G	0	0	0	0	28932170	28932208	28932196	28932160
28932170	C	A	0	0	0	0	28932174	28932208	28932155	28932208
28932170	C	T	0	0	0	0	28932213	28932208	28932160	28932208
28932170	C	G	0	0	0	0	28932174	28932208	28932196	28932160
28932171	C	A	0	0	0	0	28932208	28932180	28932196	28932160
28932171	C	T	0	0	0	0	28932208	28932180	28932160	28932208
28932171	C	G	0	0	0	0	28932208	28932180	28932196	28932160
28932172	T	A	0	0	0	0	28932213	28932208	28932174	28932160
28932172	T	C	0	0	0	0	28932180	28932208	28932213	28932196
28932172	T	G	0	0	0	0	28932184	28932208	28932196	28932160
28932173	C	A	0.01	0	0	0	28932208	28932180	28932208	28932160
28932173	C	T	0.01	0	0	0	28932208	28932184	28932208	28932196
28932173	C	G	0	0	0	0	28932208	28932180	28932208	28932160
28932174	T	A	0.05	0	0	0	28932208	28932180	28932208	28932160
28932174	T	C	0	0	0	0	28932175	28932208	28932208	28932196
28932174	T	G	0	0	0	0	28932208	28932180	28932196	28932160
28932175	C	A	0	0	0	0	28932177	28932208	28932174	28932208
28932175	C	T	0	0	0	0	28932180	28932208	28932160	28932208
28932175	C	G	0	0	0.01	0	28932174	28932208	28932174	28932208
28932176	T	A	0	0	0	0	28932178	28932208	28932196	28932208
28932176	T	C	0	0	0	0	28932180	28932208	28932160	28932208
28932176	T	G	0	0	0	0	28932176	28932208	28932160	28932208
28932177	G	A	0.02	0	0	0	28932208	28932178	28932208	28932196
28932177	G	T	0	0	0	0	28932180	28932208	28932160	28932208
28932177	G	C	0	0	0	0	28932180	28932208	28932180	28932208
28932178	A	C	0	0	0	0	28932213	28932180	28932208	28932180
28932178	A	T	0.03	0	0	0	28932208	28932180	28932208	28932180
28932178	A	G	0	0	0	0	28932179	28932208	28932184	28932208
28932179	G	A	0.04	0	0	0	28932208	28932180	28932208	28932180
28932179	G	T	0.07	0	0	0	28932208	28932180	28932208	28932180
28932179	G	C	0.1	0	0	0	28932208	28932180	28932208	28932180
28932180	C	A	0.02	0	0	0	28932208	28932178	28932208	28932178
28932180	C	T	0.02	0	0	0	28932208	28932180	28932208	28932196
28932180	C	G	0	0	0	0	28932180	28932208	28932180	28932208
28932181	C	A	0	0	0	0	28932208	28932180	28932208	28932196
28932181	C	T	0.01	0	0	0	28932208	28932222	28932160	28932196
28932181	C	G	0.01	0	0	0	28932208	28932180	28932180	28932202
28932182	T	A	0	0	0	0	28932184	28932208	28932196	28932208
28932182	T	C	0	0	0	0	28932180	28932208	28932160	28932208
28932182	T	G	0	0	0	0	28932179	28932208	28932196	28932208
28932183	C	A	0	0	0	0	28932208	28932180	28932160	28932196
28932183	C	T	0.02	0	0	0	28932208	28932184	28932208	28932196
28932183	C	G	0.01	0	0	0	28932208	28932180	28932213	28932208
28932184	C	A	0.02	0	0	0	28932208	28932180	28932208	28932196
28932184	C	T	0.03	0	0	0	28932208	28932222	28932208	28932196
28932184	C	G	0.01	0	0	0	28932208	28932180	28932213	28932155
28932185	A	C	0.02	0	0	0	28932208	28932187	28932208	28932196
28932185	A	T	0.03	0	0	0	28932208	28932187	28932208	28932196
28932185	A	G	0.01	0	0	0	28932208	28932187	28932213	28932160
28932186	T	A	0	0	0	0	28932188	28932208	28932196	28932208
28932186	T	C	0	0	0	0	28932187	28932208	28932196	28932208
28932186	T	G	0	0	0	0	28932187	28932208	28932160	28932208
28932187	T	A	0	0	0	0	28932189	28932208	28932184	28932208
28932187	T	C	0	0	0	0	28932196	28932208	28932196	28932208
28932187	T	G	0	0	0	0	28932187	28932208	28932186	28932208
28932188	T	A	0	0	0	0	28932196	28932208	28932160	28932208
28932188	T	C	0	0	0	0	28932208	28932213	28932196	28932208
28932188	T	G	0	0	0	0	28932196	28932208	28932160	28932208
28932189	T	A	0	0	0	0	28932191	28932208	28932186	28932208
28932189	T	C	0	0	0	0	28932196	28932208	28932184	28932208
28932189	T	G	0	0	0	0	28932196	28932208	28932160	28932208
28932190	C	A	0	0	0	0	28932192	28932208	28932155	28932208
28932190	C	T	0.01	0	0	0	28932208	28932222	28932196	28932208
28932190	C	G	0	0	0	0	28932191	28932208	28932196	28932208
28932191	T	A	0	0	0	0	28932193	28932208	28932160	28932208
28932191	T	C	0	0	0	0	28932191	28932208	28932160	28932208
28932191	T	G	0	0	0	0	28932196	28932208	28932160	28932208
28932192	T	A	0	0	0	0	28932222	28932208	28932196	28932208
28932192	T	C	0	0	0	0	28932222	28932208	28932187	28932208
28932192	T	G	0	0	0	0	28932222	28932208	28932196	28932208
28932193	A	C	0.05	0	0	0	28932208	28932222	28932213	28932160
28932193	A	T	0.07	0	0	0	28932208	28932195	28932208	28932196
28932193	A	G	0.03	0	0	0	28932208	28932222	28932192	28932196
28932194	T	A	0	0	0	0	28932196	28932208	28932196	28932208
28932194	T	C	0	0	0	0	28932195	28932208	28932196	28932208
28932194	T	G	0	0	0	0	28932195	28932208	28932195	28932208
28932195	T	A	0	0	0	0	28932195	28932208	28932196	28932208
28932195	T	C	0	0	0	0	28932195	28932208	28932196	28932208
28932195	T	G	0	0	0	0	28932195	28932208	28932196	28932208
28932196	T	A	0	0	0	0	28932198	28932208	28932198	28932208
28932196	T	C	0	0	0	0	28932180	28932208	28932213	28932208
28932196	T	G	0	0	0	0	28932196	28932208	28932196	28932208
28932197	G	A	0	0	0	0	28932222	28932208	28932160	28932196
28932197	G	T	0.08	0	0	0	28932208	28932209	28932208	28932196
28932197	G	C	0.06	0	0	0	28932208	28932196	28932208	28932196
28932198	T	A	0	0	0	0	28932195	28932208	28932213	28932196
28932198	T	C	0	0	0	0	28932180	28932208	28932213	28932196
28932198	T	G	0	0	0	0	28932180	28932208	28932213	28932208
28932199	A	C	0.05	0	0	0	28932208	28932248	28932208	28932196
28932199	A	T	0.05	0	0	0	28932208	28932248	28932208	28932196
28932199	A	G	0.01	0	0	0	28932208	28932213	28932213	28932196
28932200	A	C	0.03	0	0	0	28932208	28932222	28932208	28932196
28932200	A	T	0.04	0	0	0	28932208	28932248	28932208	28932196
28932200	A	G	0.21	0	0	0	28932201	28932208	28932201	28932208
28932201	A	C	0.02	0	0	0	28932208	28932209	28932213	28932196
28932201	A	T	0.01	0	0	0	28932208	28932209	28932208	28932160
28932201	A	G	0.02	0	0	0	28932202	28932208	28932196	28932208
28932202	A	C	0.01	0	0	0	28932208	28932204	28932213	28932208
28932202	A	T	0.22	0	0	0	28932208	28932248	28932208	28932160
28932202	A	G	0.01	0	0	0	28932203	28932208	28932196	28932208
28932203	T	A	0	0	0	0	28932248	28932208	28932196	28932208
28932203	T	C	0	0	0	0	28932213	28932208	28932213	28932208
28932203	T	G	0	0	0	0	28932204	28932208	28932202	28932208
28932204	T	A	0.05	0	0	0	28932208	28932213	28932208	28932160
28932204	T	C	0.01	0	0	0	28932208	28932248	28932213	28932160
28932204	T	G	0.05	0	0	0	28932208	28932248	28932213	28932196
28932205	C	A	0	0	0	0	28932213	28932208	28932160	28932208
28932205	C	T	0	0	0	0	28932208	28932213	28932160	28932208
28932205	C	G	0	0	0	0	28932213	28932208	28932160	28932208
28932206	A	C	0	0	0	0	28932213	28932208	28932213	28932208
28932206	A	T	0	0	0	0	28932213	28932208	28932213	28932208
28932206	A	G	0	0	0	0	28932213	28932208	28932160	28932208
28932207	G	A	0	0	0	0	28932209	28932208	28932213	28932208
28932207	G	T	0	0	0	0	28932213	28932208	28932213	28932208
28932207	G	C	0	0	0	0	28932213	28932208	28932213	28932208
28932208	G	A	0	0	0	0	28932213	28932208	28932213	28932208
28932208	G	T	0	0	0	0	28932213	28932208	28932213	28932208
28932208	G	C	0	0	0	0	28932213	28932208	28932213	28932208
28932209	A	C	0.01	0	0	0	28932208	28932213	28932207	28932208
28932209	A	T	0.07	0	0.15	0	28932208	28932213	28932207	28932208
28932209	A	G	0	0	0	0	28932248	28932208	28932160	28932208
28932210	A	C	0.01	0	0	0	28932208	28932222	28932213	28932196
28932210	A	T	0	0	0	0	28932213	28932208	28932208	28932196
28932210	A	G	0	0	0	0	28932211	28932208	28932196	28932213
28932211	A	C	0.11	0	0	0	28932208	28932213	28932208	28932213
28932211	A	T	0.03	0	0	0	28932208	28932213	28932255	28932213
28932211	A	G	0	0	0	0	28932208	28932213	28932196	28932213
28932212	G	A	0.1	0	0	0	28932208	28932213	28932213	28932196
28932212	G	T	0.11	0	0	0	28932208	28932213	28932208	28932213
28932212	G	C	0.21	0	0	0	28932208	28932213	28932208	28932196
28932213	G	A	0.13	0	0	0	28932208	28932213	28932208	28932213
28932213	G	T	0.14	0	0	0	28932208	28932209	28932208	28932213
28932213	G	C	0.21	0	0	0	28932208	28932231	28932208	28932213
28932214	G	A	0.15	0	0	0	28932208	28932231	28932208	28932213
28932214	G	T	0.04	0	0	0	28932208	28932202	28932212	28932213
28932214	G	C	0.09	0	0	0	28932208	28932209	28932208	28932213
28932215	T	A	0.05	0	0	0	28932208	28932213	28932208	28932213
28932215	T	C	0.03	0	0	0	28932208	28932213	28932208	28932213
28932215	T	G	0	0	0	0	28932213	28932208	28932214	28932213
28932216	T	A	0	0	0	0	28932218	28932208	28932213	28932208
28932216	T	C	0.04	0	0	0	28932208	28932248	28932208	28932196
28932216	T	G	0	0	0	0	28932266	28932208	28932213	28932208
28932217	G	A	0	0	0	0	28932219	28932208	28932213	28932208
28932217	G	T	0.01	0	0	0	28932208	28932209	28932208	28932196
28932217	G	C	0.07	0	0	0	28932208	28932211	28932208	28932196
28932218	G	A	0	0	0	0	28932208	28932213	28932208	28932213
28932218	G	T	0	0	0	0	28932248	28932208	28932216	28932196
28932218	G	C	0	0	0	0	28932208	28932213	28932208	28932213
28932219	A	C	0	0	0	0	28932222	28932208	28932213	28932208
28932219	A	T	0	0	0	0	28932222	28932208	28932213	28932208
28932219	A	G	0	0	0	0	28932248	28932208	28932196	28932208
28932220	A	C	0.03	0	0	0	28932208	28932222	28932208	28932222
28932220	A	T	0.01	0	0	0	28932208	28932213	28932208	28932213
28932220	A	G	0	0	0	0	28932221	28932208	28932196	28932208
28932221	G	A	0	0	0	0	28932248	28932208	28932213	28932267
28932221	G	T	0	0	0	0	28932208	28932213	28932208	28932196
28932221	G	C	0.03	0	0	0	28932208	28932222	28932208	28932196
28932222	G	A	0.04	0	0	0	28932208	28932222	28932208	28932196
28932222	G	T	0	0	0	0	28932248	28932208	28932208	28932267
28932222	G	C	0	0	0	0	28932248	28932208	28932208	28932267
28932223	A	C	0	0	0	0	28932240	28932208	28932196	28932208
28932223	A	T	0	0	0	0	28932248	28932208	28932221	28932208
28932223	A	G	0	0	0	0	28932270	28932208	28932196	28932208
28932224	C	A	0	0	0	0	28932248	28932208	28932213	28932208
28932224	C	T	0	0	0	0	28932222	28932208	28932213	28932208
28932224	C	G	0	0	0	0	28932225	28932208	28932196	28932208
28932225	T	A	0	0	0	0	28932208	28932213	28932224	28932275
28932225	T	C	0	0	0	0	28932222	28932208	28932213	28932208
28932225	T	G	0.02	0	0	0	28932208	28932248	28932275	28932223
28932226	C	A	0	0	0	0	28932248	28932208	28932267	28932275
28932226	C	T	0	0	0	0	28932248	28932208	28932213	28932275
28932226	C	G	0	0	0	0	28932248	28932208	28932196	28932275
28932227	T	A	0	0	0	0	28932208	28932213	28932277	28932208
28932227	T	C	0.02	0	0	0	28932208	28932248	28932277	28932224
28932227	T	G	0	0	0	0	28932208	28932248	28932277	28932224
28932228	G	A	0.01	0	0	0	28932208	28932178	28932275	28932196
28932228	G	T	0	0	0	0	28932213	28932208	28932275	28932277
28932228	G	C	0	0	0	0	28932231	28932208	28932213	28932277
28932229	C	A	0.02	0	0	0	28932208	28932275	28932275	28932208
28932229	C	T	0	0	0	0	28932248	28932208	28932227	28932277
28932229	C	G	0	0	0	0	28932279	28932208	28932196	28932277
28932230	C	A	0	0	0	0	28932222	28932208	28932232	28932277
28932230	C	T	0	0	0	0	28932272	28932208	28932196	28932277
28932230	C	G	0	0	0	0	28932279	28932208	28932196	28932277
28932231	G	A	0	0	0	0	28932233	28932208	28932233	28932277
28932231	G	T	0	0	0	0	28932248	28932208	28932196	28932277
28932231	G	C	0	0	0	0	28932248	28932208	28932196	28932277
28932232	G	A	0.03	0	0	0	28932208	28932233	28932277	28932196
28932232	G	T	0	0	0	0	28932208	28932209	28932277	28932208
28932232	G	C	0	0	0	0	28932248	28932208	28932213	28932277
28932233	C	A	0.03	0	0	0	28932208	28932241	28932277	28932185
28932233	C	T	0	0	0	0	28932248	28932208	28932231	28932275
28932233	C	G	0	0	0	0	28932283	28932208	28932196	28932277
28932234	T	A	0	0	0	0	28932208	28932248	28932277	28932208
28932234	T	C	0	0	0	0	28932283	28932208	28932196	28932277
28932234	T	G	0.01	0	0	0	28932208	28932248	28932277	28932232
28932235	C	A	0.01	0	0	0	28932208	28932248	28932277	28932208
28932235	C	T	0	0	0	0	28932213	28932208	28932277	28932196
28932235	C	G	0	0	0	0	28932208	28932248	28932277	28932272
28932236	C	A	0	0	0	0	28932208	28932283	28932277	28932208
28932236	C	T	0	0	0	0	28932213	28932208	28932213	28932275
28932236	C	G	0.01	0	0	0	28932208	28932248	28932277	28932248
28932237	T	A	0.01	0	0	0	28932208	28932248	28932277	28932208
28932237	T	C	0	0	0	0	28932286	28932208	28932196	28932277
28932237	T	G	0	0	0	0	28932208	28932248	28932277	28932208
28932238	C	A	0	0	0	0	28932222	28932208	28932207	28932275
28932238	C	T	0	0	0	0	28932213	28932208	28932248	28932275
28932238	C	G	0	0	0	0	28932208	28932248	28932275	28932208
28932239	C	A	0.01	0	0	0	28932208	28932248	28932277	28932244
28932239	C	T	0	0	0	0	28932208	28932209	28932277	28932224
28932239	C	G	0.04	0	0	0	28932208	28932248	28932277	28932244
28932240	A	C	0	0	0	0	28932248	28932208	28932213	28932277
28932240	A	T	0	0	0	0	28932248	28932208	28932213	28932277
28932240	A	G	0	0	0	0	28932208	28932248	28932277	28932272
28932241	C	A	0	0	0	0	28932208	28932248	28932277	28932208
28932241	C	T	0	0	0	0	28932248	28932208	28932213	28932277
28932241	C	G	0.01	0	0	0	28932208	28932213	28932277	28932208
28932242	T	A	0	0	0	0	28932208	28932248	28932277	28932272
28932242	T	C	0	0	0	0	28932248	28932208	28932208	28932275
28932242	T	G	0.02	0	0	0	28932208	28932248	28932277	28932244
28932243	C	A	0.02	0	0	0	28932208	28932248	28932277	28932255
28932243	C	T	0.02	0	0	0	28932208	28932292	28932277	28932196
28932243	C	G	0.01	0	0	0	28932208	28932248	28932277	28932213
28932244	C	A	0	0	0	0	28932208	28932278	28932277	28932208
28932244	C	T	0	0	0	0	28932213	28932208	28932248	28932275
28932244	C	G	0.02	0	0	0	28932208	28932286	28932277	28932244
28932245	C	A	0.01	0	0	0	28932208	28932248	28932277	28932208
28932245	C	T	0	0	0	0	28932283	28932208	28932248	28932277
28932245	C	G	0.01	0	0	0	28932208	28932248	28932277	28932248
28932246	A	C	0	0	0	0	28932286	28932208	28932275	28932277
28932246	A	T	0	0	0	0	28932286	28932208	28932196	28932277
28932246	A	G	0	0	0	0	28932257	28932208	28932275	28932208
28932247	G	A	0	0	0	0	28932286	28932208	28932275	28932208
28932247	G	T	0	0	0	0	28932286	28932208	28932275	28932277
28932247	G	C	0	0	0	0	28932286	28932208	28932207	28932277
28932248	C	A	0	0	0	0	28932248	28932208	28932208	28932275
28932248	C	T	0	0	0	0	28932286	28932208	28932246	28932277
28932248	C	G	0	0	0.03	0	28932208	28932277	28932247	28932275
28932249	T	A	0.01	0	0	0	28932208	28932248	28932277	28932247
28932249	T	C	0.01	0	0	0	28932208	28932213	28932277	28932247
28932249	T	G	0.03	0	0	0	28932208	28932286	28932277	28932247
28932250	T	A	0.01	0	0	0	28932208	28932300	28932277	28932248
28932250	T	C	0.01	0	0	0	28932208	28932222	28932277	28932248
28932250	T	G	0.02	0	0	0	28932208	28932248	28932277	28932213
28932251	T	A	0.01	0	0	0	28932208	28932301	28932277	28932255
28932251	T	C	0.02	0	0	0	28932208	28932301	28932277	28932249
28932251	T	G	0	0	0	0	28932208	28932222	28932277	28932260
28932252	T	A	0	0	0	0	28932254	28932208	28932256	28932275
28932252	T	C	0.02	0	0	0	28932208	28932301	28932277	28932250
28932252	T	G	0	0	0	0	28932301	28932208	28932277	28932275
28932253	G	A	0	0	0	0	28932301	28932208	28932255	28932277
28932253	G	T	0	0	0	0	28932286	28932208	28932257	28932277
28932253	G	C	0	0	0	0	28932286	28932208	28932255	28932277
28932254	G	A	0	0	0	0	28932208	28932301	28932255	28932275
28932254	G	T	0	0	0	0	28932301	28932208	28932252	28932277
28932254	G	C	0	0	0	0	28932257	28932208	28932254	28932277
28932255	A	C	0	0	0	0	28932301	28932208	28932208	28932275
28932255	A	T	0	0	0	0	28932301	28932208	28932253	28932277
28932255	A	G	0	0	0	0	28932301	28932208	28932255	28932277
28932256	G	A	0.01	0	0	0	28932208	28932301	28932277	28932255
28932256	G	T	0	0	0	0	28932208	28932275	28932275	28932255
28932256	G	C	0.01	0	0	0	28932208	28932301	28932277	28932255
28932257	T	A	0.01	0	0	0	28932208	28932275	28932277	28932255
28932257	T	C	0	0	0	0	28932286	28932208	28932260	28932275
28932257	T	G	0	0	0	0	28932301	28932208	28932256	28932277
28932258	C	A	0	0	0	0	28932213	28932208	28932255	28932277
28932258	C	T	0	0	0	0	28932301	28932208	28932256	28932277
28932258	C	G	0	0	0	0	28932301	28932208	28932255	28932277
28932259	C	A	0	0	0	0	28932213	28932257	28932275	28932267
28932259	C	T	0	0	0	0	28932213	28932307	28932275	28932263
28932259	C	G	0	0	0.01	0	28932213	28932283	28932277	28932256
28932260	T	A	0	0	0	0	28932286	28932213	28932277	28932275
28932260	T	C	0	0	0	0	28932301	28932213	28932260	28932277
28932260	T	G	0	0	0	0	28932213	28932222	28932277	28932267
28932261	C	A	0	0	0	0	28932301	28932213	28932260	28932277
28932261	C	T	0	0	0	0	28932301	28932213	28932255	28932277
28932261	C	G	0	0	0	0	28932301	28932213	28932260	28932277
28932262	T	A	0	0	0	0	28932275	28932213	28932300	28932277
28932262	T	C	0	0	0	0	28932213	28932270	28932277	28932267
28932262	T	G	0	0	0	0	28932213	28932283	28932277	28932267
28932263	G	A	0	0	0	0	28932213	28932307	28932275	28932263
28932263	G	T	0	0	0	0	28932301	28932213	28932275	28932267
28932263	G	C	0	0	0	0	28932301	28932300	28932275	28932267
28932264	C	A	0	0	0	0	28932286	28932301	28932263	28932277
28932264	C	T	0	0	0	0	28932283	28932300	28932262	28932277
28932264	C	G	0	0	0	0	28932301	28932222	28932263	28932275
28932265	T	A	0	0	0	0	28932301	28932283	28932275	28932267
28932265	T	C	0	0	0	0	28932286	28932300	28932265	28932277
28932265	T	G	0	0	0	0	28932301	28932283	28932277	28932267
28932266	C	A	0	0	0	0	28932301	28932277	28932267	28932277
28932266	C	T	0	0	0	0	28932301	28932277	28932255	28932277
28932266	C	G	0	0	0	0	28932300	28932301	28932275	28932267
28932267	T	A	0	0	0	0	28932286	28932309	28932275	28932272
28932267	T	C	0	0	0	0	28932301	28932283	28932277	28932272
28932267	T	G	0	0	0	0	28932286	28932301	28932277	28932272
28932268	A	C	0	0	0	0	28932286	28932301	28932255	28932277
28932268	A	T	0	0	0	0	28932286	28932301	28932255	28932275
28932268	A	G	0	0	0	0	28932267	28932301	28932267	28932275
28932269	T	A	0	0	0	0	28932301	28932300	28932275	28932277
28932269	T	C	0	0	0.02	0	28932301	28932283	28932277	28932267
28932269	T	G	0	0	0	0	28932270	28932301	28932277	28932267
28932270	A	C	0	0	0	0	28932301	28932300	28932275	28932267
28932270	A	T	0	0	0	0	28932301	28932300	28932275	28932267
28932270	A	G	0	0	0	0	28932301	28932286	28932277	28932267
28932271	A	C	0	0	0	0	28932310	28932300	28932284	28932275
28932271	A	T	0	0	0	0	28932275	28932301	28932277	28932275
28932271	A	G	0	0	0	0	28932272	28932301	28932272	28932275
28932272	C	A	0	0	0	0	28932301	28932300	28932275	28932300
28932272	C	T	0	0	0	0	28932286	28932300	28932275	28932277
28932272	C	G	0	0	0	0	28932273	28932300	28932277	28932275
28932273	C	A	0	0	0	0	28932301	28932300	28932275	28932300
28932273	C	T	0	0	0	0	28932301	28932300	28932277	28932275
28932273	C	G	0	0	0	0	28932301	28932286	28932272	28932275
28932274	T	A	0	0	0.08	0	28932276	28932283	28932275	28932300
28932274	T	C	0	0	0	0	28932301	28932283	28932275	28932277
28932274	T	G	0	0	0	0	28932301	28932277	28932275	28932277
28932275	G	A	0	0	0	0	28932301	28932322	28932277	28932275
28932275	G	T	0	0	0	0	28932301	28932322	28932277	28932275
28932275	G	C	0	0	0.01	0	28932277	28932275	28932277	28932275
28932276	G	A	0	0	0.02	0	28932286	28932275	28932277	28932275
28932276	G	T	0	0	0	0	28932301	28932277	28932274	28932275
28932276	G	C	0	0	0	0	28932286	28932275	28932277	28932275
28932277	T	A	0	0	0	0	28932301	28932286	28932277	28932275
28932277	T	C	0	0	0	0	28932301	28932286	28932277	28932275
28932277	T	G	0	0	0.13	0	28932277	28932300	28932277	28932275
28932278	G	A	0	0	0.12	0	28932301	28932277	28932275	28932277
28932278	G	T	0	0	0	0	28932301	28932277	28932276	28932277
28932278	G	C	0	0	0	0	28932301	28932277	28932300	28932277
28932279	T	A	0	0	0.3	0	28932301	28932277	28932275	28932277
28932279	T	C	0	0	0.01	0	28932322	28932301	28932275	28932277
28932279	T	G	0	0	0	0	28932286	28932301	28932267	28932277
28932280	G	A	0	0	0.03	0	28932277	28932300	28932277	28932275
28932280	G	T	0	0	0	0	28932283	28932277	28932278	28932277
28932280	G	C	0	0	0	0	28932283	28932277	28932319	28932277
28932281	A	C	0	0	0	0	28932286	28932301	28932275	28932277
28932281	A	T	0	0	0.02	0	28932286	28932301	28932275	28932277
28932281	A	G	0	0	0	0	28932286	28932283	28932260	28932277
28932282	G	A	0	0	0	0	28932301	28932286	28932300	28932277
28932282	G	T	0	0	0	0	28932301	28932286	28932279	28932277
28932282	G	C	0	0	0	0	28932301	28932286	28932300	28932277
28932283	G	A	0	0	0	0	28932286	28932283	28932277	28932255
28932283	G	T	0	0	0.37	0	28932301	28932300	28932277	28932300
28932283	G	C	0	0	0.01	0	28932286	28932301	28932277	28932300
28932284	A	C	0	0	0	0	28932301	28932286	28932282	28932277
28932284	A	T	0	0	0	0	28932301	28932286	28932282	28932277
28932284	A	G	0	0	0	0	28932301	28932286	28932284	28932277
28932285	G	A	0	0	0	0	28932301	28932286	28932277	28932300
28932285	G	T	0	0	0	0	28932301	28932286	28932277	28932300
28932285	G	C	0	0	0	0	28932301	28932286	28932277	28932300
28932286	T	A	0	0	0	0	28932277	28932301	28932277	28932300
28932286	T	C	0	0	0	0	28932324	28932301	28932277	28932267
28932286	T	G	0	0	0	0	28932286	28932300	28932277	28932275
28932287	C	A	0	0	0	0	28932301	28932300	28932284	28932277
28932287	C	T	0	0	0	0	28932301	28932324	28932275	28932277
28932287	C	G	0	0	0	0	28932301	28932300	28932255	28932277
28932288	G	A	0	0	0	0	28932301	28932286	28932284	28932277
28932288	G	T	0	0	0	0	28932301	28932286	28932300	28932277
28932288	G	C	0	0	0	0	28932301	28932286	28932300	28932277
28932289	G	A	0	0	0	0	28932324	28932301	28932300	28932275
28932289	G	T	0	0	0	0	28932324	28932301	28932300	28932277
28932289	G	C	0	0	0	0	28932324	28932286	28932300	28932277
28932290	G	A	0	0	0	0	28932322	28932301	28932300	28932277
28932290	G	T	0	0	0	0	28932301	28932286	28932288	28932277
28932290	G	C	0	0	0	0	28932324	28932301	28932300	28932277
28932291	G	A	0	0	0	0	28932324	28932301	28932300	28932277
28932291	G	T	0	0	0	0	28932324	28932286	28932300	28932277
28932291	G	C	0	0	0	0	28932324	28932301	28932300	28932277
28932292	G	A	0	0	0	0	28932324	28932301	28932300	28932277
28932292	G	T	0	0	0	0	28932324	28932322	28932290	28932277
28932292	G	C	0	0	0	0	28932324	28932301	28932300	28932277
28932293	G	A	0	0	0	0	28932322	28932301	28932300	28932275
28932293	G	T	0	0	0	0	28932324	28932286	28932300	28932277
28932293	G	C	0	0	0	0	28932324	28932301	28932300	28932277
28932294	C	A	0	0	0	0	28932322	28932301	28932277	28932300
28932294	C	T	0	0	0	0	28932299	28932324	28932277	28932300
28932294	C	G	0	0	0	0	28932301	28932324	28932275	28932300
28932295	T	A	0	0	0	0	28932297	28932301	28932267	28932277
28932295	T	C	0	0	0	0	28932286	28932301	28932275	28932277
28932295	T	G	0	0	0	0	28932286	28932301	28932275	28932277
28932296	T	A	0	0	0	0	28932346	28932301	28932267	28932277
28932296	T	C	0	0	0	0	28932299	28932346	28932277	28932300
28932296	T	G	0	0	0	0	28932346	28932301	28932275	28932300
28932297	G	A	0	0	0	0	28932299	28932346	28932267	28932275
28932297	G	T	0	0	0	0	28932300	28932346	28932300	28932277
28932297	G	C	0	0.01	0	0	28932300	28932346	28932300	28932277
28932298	G	A	0	0	0	0	28932301	28932346	28932300	28932275
28932298	G	T	0	0	0	0	28932346	28932348	28932296	28932275
28932298	G	C	0	0	0	0	28932346	28932348	28932300	28932275
28932299	A	C	0	0	0	0	28932346	28932301	28932277	28932300
28932299	A	T	0	0	0	0	28932346	28932301	28932277	28932300
28932299	A	G	0	0	0	0	28932346	28932301	28932277	28932300
28932300	G	A	0	0	0	0	28932346	28932301	28932275	28932277
28932300	G	T	0	0	0	0	28932346	28932301	28932275	28932300
28932300	G	C	0	0	0	0	28932346	28932301	28932275	28932300
28932301	G	A	0	0	0	0	28932346	28932301	28932277	28932300
28932301	G	T	0	0	0	0	28932346	28932301	28932313	28932277
28932301	G	C	0	0	0	0	28932320	28932346	28932313	28932300
28932302	T	A	0	0	0	0	28932346	28932301	28932275	28932300
28932302	T	C	0	0	0	0	28932320	28932346	28932277	28932300
28932302	T	G	0	0	0	0	28932346	28932301	28932277	28932300
28932303	C	A	0	0	0.02	0	28932300	28932346	28932300	28932277
28932303	C	T	0	0	0	0	28932346	28932298	28932275	28932277
28932303	C	G	0	0	0	0	28932346	28932301	28932300	28932277
28932304	C	A	0	0	0	0	28932346	28932301	28932300	28932277
28932304	C	T	0	0	0	0	28932346	28932301	28932300	28932277
28932304	C	G	0	0	0	0	28932346	28932301	28932300	28932277
28932305	C	A	0	0	0	0	28932346	28932301	28932300	28932277
28932305	C	T	0	0	0	0	28932346	28932301	28932300	28932275
28932305	C	G	0	0	0	0	28932346	28932301	28932300	28932277
28932306	C	A	0	0	0	0	28932346	28932301	28932300	28932277
28932306	C	T	0	0	0	0	28932346	28932286	28932300	28932277
28932306	C	G	0	0	0	0	28932346	28932352	28932300	28932277
28932307	C	A	0	0	0	0	28932346	28932301	28932300	28932275
28932307	C	T	0	0	0	0	28932346	28932301	28932300	28932277
28932307	C	G	0	0	0	0	28932346	28932301	28932300	28932277
28932308	C	A	0	0	0	0	28932346	28932301	28932348	28932277
28932308	C	T	0	0	0	0	28932346	28932301	28932300	28932277
28932308	C	G	0	0	0	0	28932346	28932322	28932348	28932277
28932309	C	A	0	0	0	0	28932346	28932301	28932300	28932277
28932309	C	T	0	0	0	0	28932346	28932301	28932277	28932275
28932309	C	G	0	0	0	0	28932346	28932301	28932359	28932277
28932310	A	C	0	0.01	0	0	28932301	28932346	28932277	28932359
28932310	A	T	0	0.01	0	0	28932301	28932346	28932277	28932359
28932310	A	G	0	0	0	0	28932346	28932324	28932275	28932277
28932311	C	A	0	0	0	0	28932346	28932301	28932359	28932277
28932311	C	T	0	0	0	0	28932348	28932346	28932348	28932277
28932311	C	G	0	0	0	0	28932346	28932352	28932348	28932277
28932312	C	A	0	0	0	0	28932346	28932301	28932348	28932277
28932312	C	T	0	0	0	0	28932346	28932348	28932359	28932277
28932312	C	G	0	0	0	0	28932346	28932324	28932311	28932277
28932313	C	A	0	0	0	0	28932346	28932301	28932359	28932277
28932313	C	T	0	0	0	0	28932348	28932346	28932311	28932277
28932313	C	G	0	0	0	0	28932346	28932301	28932359	28932277
28932314	A	C	0	0.01	0	0	28932301	28932346	28932277	28932359
28932314	A	T	0	0.01	0	0	28932301	28932346	28932277	28932359
28932314	A	G	0	0	0	0	28932346	28932316	28932313	28932277
28932315	T	A	0	0	0	0	28932346	28932301	28932348	28932277
28932315	T	C	0	0	0	0	28932348	28932346	28932359	28932277
28932315	T	G	0	0	0	0	28932316	28932346	28932348	28932277
28932316	G	A	0	0	0	0	28932346	28932348	28932313	28932277
28932316	G	T	0	0	0	0	28932301	28932346	28932275	28932359
28932316	G	C	0	0.02	0	0	28932324	28932346	28932277	28932359
28932317	C	A	0	0	0	0	28932346	28932348	28932359	28932277
28932317	C	T	0	0	0	0	28932348	28932346	28932277	28932275
28932317	C	G	0	0	0	0	28932348	28932346	28932346	28932277
28932318	C	A	0	0.01	0	0	28932320	28932346	28932277	28932275
28932318	C	T	0	0	0	0	28932346	28932348	28932359	28932277
28932318	C	G	0	0.02	0	0	28932348	28932346	28932277	28932300
28932319	C	A	0	0	0	0	28932346	28932348	28932359	28932277
28932319	C	T	0	0	0	0	28932346	28932348	28932359	28932277
28932319	C	G	0	0	0	0	28932346	28932348	28932359	28932277
28932320	A	C	0	0.05	0	0	28932369	28932346	28932277	28932359
28932320	A	T	0	0	0	0	28932346	28932369	28932359	28932277
28932320	A	G	0	0.09	0	0	28932369	28932346	28932277	28932359
28932321	C	A	0	0	0	0	28932346	28932322	28932275	28932300
28932321	C	T	0	0.01	0	0	28932369	28932346	28932277	28932359
28932321	C	G	0.02	0.02	0	0	28932322	28932346	28932275	28932300
28932322	A	C	0	0.03	0	0	28932369	28932346	28932277	28932359
28932322	A	T	0	0.02	0	0	28932369	28932346	28932275	28932359
28932322	A	G	0	0.02	0	0	28932301	28932346	28932275	28932359
28932323	C	A	0	0	0	0	28932346	28932369	28932359	28932277
28932323	C	T	0	0	0	0	28932346	28932348	28932359	28932277
28932323	C	G	0.04	0	0	0	28932324	28932301	28932324	28932277
28932324	C	A	0	0	0	0	28932348	28932346	28932359	28932277
28932324	C	T	0	0	0	0	28932346	28932348	28932277	28932275
28932324	C	G	0	0	0	0	28932346	28932301	28932275	28932300
28932325	T	A	0	0.01	0	0	28932327	28932346	28932275	28932359
28932325	T	C	0	0.04	0	0	28932369	28932346	28932277	28932359
28932325	T	G	0	0	0	0	28932326	28932346	28932277	28932321
28932326	C	A	0	0.01	0	0	28932348	28932346	28932277	28932359
28932326	C	T	0	0	0	0	28932346	28932301	28932277	28932359
28932326	C	G	0	0	0	0	28932348	28932346	28932277	28932300
28932327	T	A	0	0.03	0	0	28932352	28932346	28932277	28932359
28932327	T	C	0	0.04	0	0	28932348	28932346	28932277	28932359
28932327	T	G	0	0.03	0	0	28932322	28932346	28932277	28932359
28932328	C	A	0	0.04	0	0	28932369	28932346	28932346	28932359
28932328	C	T	0	0	0	0	28932348	28932346	28932319	28932300
28932328	C	G	0	0.01	0	0	28932369	28932346	28932346	28932359
28932329	T	A	0	0.06	0	0	28932324	28932346	28932346	28932359
28932329	T	C	0	0.04	0	0	28932348	28932346	28932346	28932359
28932329	T	G	0	0.06	0	0	28932322	28932346	28932346	28932359
28932330	C	A	0	0.03	0	0	28932332	28932346	28932346	28932359
28932330	C	T	0	0	0	0	28932346	28932348	28932359	28932346
28932330	C	G	0	0.04	0	0	28932369	28932346	28932346	28932359
28932331	C	A	0	0.01	0	0	28932320	28932346	28932300	28932359
28932331	C	T	0	0	0	0	28932346	28932348	28932359	28932346
28932331	C	G	0	0.02	0	0	28932320	28932346	28932346	28932359
28932332	C	A	0	0.02	0	0	28932334	28932346	28932346	28932369
28932332	C	T	0	0	0	0	28932346	28932348	28932359	28932346
28932332	C	G	0	0.02	0	0	28932324	28932346	28932346	28932369
28932333	T	A	0	0.09	0	0	28932369	28932346	28932346	28932359
28932333	T	C	0	0.06	0	0	28932348	28932346	28932346	28932359
28932333	T	G	0	0.08	0	0	28932348	28932346	28932346	28932359
28932334	C	A	0	0.06	0	0	28932348	28932346	28932346	28932359
28932334	C	T	0	0	0	0	28932346	28932369	28932359	28932346
28932334	C	G	0	0.03	0	0	28932324	28932346	28932346	28932359
28932335	T	A	0	0.21	0	0	28932369	28932346	28932346	28932359
28932335	T	C	0	0.15	0	0	28932369	28932346	28932346	28932359
28932335	T	G	0	0.21	0	0	28932369	28932346	28932346	28932359
28932336	C	A	0	0.08	0	0	28932369	28932346	28932346	28932359
28932336	C	T	0	0.01	0	0	28932348	28932346	28932348	28932359
28932336	C	G	0	0.04	0	0	28932369	28932346	28932346	28932359
28932337	T	A	0	0.16	0	0	28932369	28932346	28932346	28932359
28932337	T	C	0	0.1	0	0	28932369	28932346	28932346	28932359
28932337	T	G	0	0.17	0	0	28932369	28932346	28932346	28932359
28932338	C	A	0	0.06	0	0	28932369	28932346	28932346	28932359
28932338	C	T	0	0.01	0	0	28932369	28932346	28932300	28932346
28932338	C	G	0	0.09	0	0	28932348	28932346	28932346	28932359
28932339	T	A	0	0.19	0	0	28932369	28932346	28932346	28932359
28932339	T	C	0	0.04	0	0	28932348	28932346	28932300	28932359
28932339	T	G	0	0.2	0	0	28932348	28932346	28932346	28932359
28932340	C	A	0	0.14	0	0	28932369	28932346	28932346	28932359
28932340	C	T	0	0.01	0	0	28932369	28932346	28932346	28932359
28932340	C	G	0	0.17	0	0	28932348	28932346	28932346	28932359
28932341	C	A	0	0.04	0	0	28932369	28932346	28932346	28932359
28932341	C	T	0	0.02	0	0	28932369	28932346	28932346	28932359
28932341	C	G	0	0.07	0	0	28932352	28932346	28932346	28932359
28932342	A	C	0.01	0.09	0	0	28932348	28932346	28932300	28932359
28932342	A	T	0	0.08	0	0	28932348	28932346	28932346	28932359
28932342	A	G	0	0.01	0	0	28932348	28932346	28932359	28932346
28932343	C	A	0	0.43	0	0	28932348	28932346	28932300	28932359
28932343	C	T	0.01	0.13	0	0	28932348	28932346	28932300	28932359
28932343	C	G	0.51	0.95	0	0	28932344	28932346	28932344	28932346
28932344	A	C	0.1	0.95	0	0	28932348	28932346	28932300	28932346
28932344	A	T	0.04	0.95	0	0	28932348	28932346	28932300	28932346
28932344	A	G	0.05	0.95	0	0	28932348	28932346	28932300	28932346
28932345	G	A	0.56	0.95	0	0	28932348	28932346	28932348	28932346
28932345	G	T	0.85	0.95	0	0	28932348	28932346	28932348	28932346
28932345	G	C	0.94	0.95	0	0	28932348	28932346	28932348	28932346
28932346	A	C	0	0.01	0	0	28932349	28932346	28932346	28932348
28932346	A	T	0	0.02	0	0	28932349	28932346	28932344	28932348
28932346	A	G	0	0	0	0	28932346	28932348	28932359	28932346
28932347	G	A	0.54	0	0	0	28932349	28932348	28932349	28932346
28932347	G	T	0	0	0	0	28932346	28932348	28932351	28932346
28932347	G	C	0	0	0	0	28932346	28932348	28932359	28932346
28932348	G	A	0	0	0	0	28932350	28932346	28932346	28932347
28932348	G	T	0	0.02	0	0	28932348	28932346	28932346	28932356
28932348	G	C	0	0	0	0	28932346	28932348	28932351	28932300
28932349	G	A	0	0	0	0	28932346	28932350	28932352	28932300
28932349	G	T	0.03	0.05	0	0	28932352	28932346	28932347	28932346
28932349	G	C	0.05	0	0	0	28932352	28932301	28932352	28932346
28932350	A	C	0	0	0	0	28932369	28932346	28932348	28932351
28932350	A	T	0	0.02	0	0	28932369	28932346	28932348	28932346
28932350	A	G	0	0.05	0	0	28932348	28932346	28932300	28932359
28932351	G	A	0	0.01	0	0	28932369	28932346	28932369	28932351
28932351	G	T	0	0.03	0	0	28932369	28932346	28932346	28932351
28932351	G	C	0	0.01	0	0	28932369	28932346	28932359	28932351
28932352	A	C	0	0.02	0	0	28932348	28932346	28932346	28932351
28932352	A	T	0	0.02	0	0	28932348	28932346	28932346	28932351
28932352	A	G	0	0.04	0	0	28932348	28932346	28932351	28932356
28932353	T	A	0	0	0	0	28932346	28932369	28932359	28932351
28932353	T	C	0	0	0	0	28932346	28932369	28932367	28932346
28932353	T	G	0	0	0	0	28932346	28932369	28932348	28932351
28932354	A	C	0	0	0	0	28932346	28932369	28932367	28932351
28932354	A	T	0	0	0	0	28932348	28932349	28932348	28932351
28932354	A	G	0	0	0	0	28932346	28932402	28932367	28932346
28932355	A	C	0	0	0	0	28932346	28932348	28932405	28932356
28932355	A	T	0	0	0	0	28932346	28932348	28932351	28932356
28932355	A	G	0	0.04	0	0	28932356	28932346	28932356	28932351
28932356	C	A	0	0.02	0	0	28932358	28932346	28932358	28932359
28932356	C	T	0	0.02	0	0	28932348	28932346	28932346	28932356
28932356	C	G	0	0.06	0	0	28932357	28932346	28932356	28932359
28932357	G	A	0	0.02	0	0	28932405	28932346	28932359	28932405
28932357	G	T	0	0.04	0	0	28932369	28932346	28932346	28932356
28932357	G	C	0	0.02	0	0	28932405	28932346	28932346	28932356
28932358	C	A	0	0	0	0	28932346	28932320	28932359	28932346
28932358	C	T	0	0	0	0	28932348	28932346	28932356	28932359
28932358	C	G	0	0	0	0	28932346	28932405	28932357	28932356
28932359	T	A	0	0	0	0	28932348	28932346	28932361	28932346
28932359	T	C	0	0	0	0	28932346	28932405	28932367	28932346
28932359	T	G	0	0	0	0	28932346	28932378	28932359	28932346
28932360	G	A	0	0.01	0	0	28932348	28932346	28932357	28932359
28932360	G	T	0	0.02	0	0	28932369	28932346	28932346	28932359
28932360	G	C	0	0.01	0	0	28932369	28932346	28932346	28932359
28932361	T	A	0	0	0	0	28932348	28932369	28932356	28932359
28932361	T	C	0	0	0	0	28932346	28932369	28932369	28932359
28932361	T	G	0	0.05	0	0	28932405	28932346	28932346	28932359
28932362	G	A	0	0.01	0	0	28932348	28932346	28932359	28932412
28932362	G	T	0	0.02	0	0	28932369	28932346	28932346	28932412
28932362	G	C	0	0.01	0	0	28932369	28932346	28932346	28932412
28932363	C	A	0	0	0	0	28932346	28932369	28932359	28932346
28932363	C	T	0	0.02	0	0	28932369	28932346	28932346	28932412
28932363	C	G	0	0.02	0	0	28932352	28932346	28932362	28932412
28932364	T	A	0	0	0	0	28932366	28932346	28932366	28932359
28932364	T	C	0	0.01	0	0	28932378	28932346	28932346	28932412
28932364	T	G	0	0	0	0	28932346	28932369	28932359	28932369
28932365	G	A	0	0.01	0	0	28932352	28932346	28932359	28932412
28932365	G	T	0	0.02	0	0	28932378	28932346	28932359	28932412
28932365	G	C	0	0.01	0	0	28932349	28932346	28932346	28932412
28932366	C	A	0	0	0	0	28932346	28932369	28932412	28932346
28932366	C	T	0	0.13	0	0	28932378	28932346	28932346	28932412
28932366	C	G	0	0	0	0	28932346	28932369	28932412	28932369
28932367	A	C	0	0.01	0	0	28932378	28932346	28932412	28932369
28932367	A	T	0	0	0	0	28932378	28932346	28932412	28932369
28932367	A	G	0	0	0	0	28932378	28932346	28932412	28932369
28932368	G	A	0	0.02	0	0	28932378	28932346	28932346	28932412
28932368	G	T	0	0.03	0	0	28932378	28932346	28932378	28932412
28932368	G	C	0	0.02	0	0	28932378	28932346	28932378	28932412
28932369	T	A	0	0	0	0	28932346	28932378	28932412	28932367
28932369	T	C	0	0	0	0	28932346	28932405	28932412	28932346
28932369	T	G	0	0.04	0	0	28932369	28932346	28932346	28932412
28932370	G	A	0	0	0	0	28932346	28932322	28932412	28932346
28932370	G	T	0	0	0	0	28932346	28932405	28932412	28932346
28932370	G	C	0	0.01	0	0	28932405	28932346	28932359	28932412
28932371	C	A	0	0.03	0	0	28932369	28932346	28932367	28932412
28932371	C	T	0	0.02	0	0	28932348	28932346	28932369	28932412
28932371	C	G	0	0.02	0	0	28932412	28932346	28932346	28932412
28932372	C	A	0	0	0	0	28932346	28932388	28932412	28932346
28932372	C	T	0	0	0	0	28932348	28932346	28932412	28932346
28932372	C	G	0	0	0	0	28932346	28932402	28932367	28932359
28932373	T	A	0	0.01	0	0	28932402	28932346	28932346	28932412
28932373	T	C	0	0.03	0	0	28932423	28932346	28932346	28932412
28932373	T	G	0	0	0	0	28932346	28932348	28932372	28932346
28932374	C	A	0	0.02	0	0	28932405	28932346	28932346	28932412
28932374	C	T	0	0.05	0	0	28932405	28932346	28932346	28932412
28932374	C	G	0	0	0	0	28932346	28932369	28932412	28932346
28932375	A	C	0	0.01	0	0	28932369	28932346	28932421	28932412
28932375	A	T	0	0.12	0	0	28932378	28932346	28932346	28932412
28932375	A	G	0	0	0	0	28932346	28932348	28932412	28932346
28932376	A	C	0	0	0	0	28932388	28932348	28932367	28932412
28932376	A	T	0	0	0	0	28932388	28932346	28932367	28932412
28932376	A	G	0	0.05	0	0	28932377	28932346	28932346	28932412
28932377	G	A	0	0.01	0	0	28932379	28932346	28932346	28932412
28932377	G	T	0	0	0	0	28932346	28932348	28932417	28932412
28932377	G	C	0	0	0	0	28932346	28932378	28932412	28932346
28932378	G	A	0	0	0	0	28932346	28932405	28932412	28932346
28932378	G	T	0	0	0	0	28932346	28932348	28932412	28932346
28932378	G	C	0	0	0	0	28932346	28932405	28932412	28932346
28932379	G	A	0	0	0	0	28932346	28932405	28932412	28932346
28932379	G	T	0	0	0.12	0	28932346	28932412	28932377	28932412
28932379	G	C	0	0	0	0	28932346	28932405	28932412	28932346
28932380	G	A	0	0	0	0	28932388	28932346	28932377	28932412
28932380	G	T	0	0.03	0.03	0	28932378	28932346	28932378	28932412
28932380	G	C	0	0.01	0	0	28932388	28932346	28932378	28932412
28932381	A	C	0	0.04	0	0	28932405	28932346	28932346	28932412
28932381	A	T	0	0.04	0	0	28932405	28932346	28932379	28932412
28932381	A	G	0	0.04	0	0	28932405	28932346	28932346	28932412
28932382	C	A	0	0.01	0	0	28932348	28932346	28932359	28932417
28932382	C	T	0	0.01	0	0	28932348	28932346	28932387	28932412
28932382	C	G	0	0.03	0	0	28932402	28932346	28932377	28932412
28932383	C	A	0	0	0	0	28932346	28932405	28932412	28932346
28932383	C	T	0	0	0	0	28932346	28932405	28932412	28932346
28932383	C	G	0	0	0	0	28932346	28932405	28932412	28932346
28932384	T	A	0	0	0	0	28932346	28932405	28932412	28932346
28932384	T	C	0	0	0	0	28932348	28932346	28932369	28932412
28932384	T	G	0	0	0	0	28932346	28932405	28932412	28932346
28932385	C	A	0	0.05	0	0	28932405	28932346	28932421	28932412
28932385	C	T	0	0.02	0	0	28932348	28932346	28932382	28932412
28932385	C	G	0	0.07	0	0	28932405	28932346	28932421	28932417
28932386	A	C	0	0	0	0	28932346	28932388	28932412	28932346
28932386	A	T	0	0	0	0	28932402	28932346	28932412	28932417
28932386	A	G	0	0	0	0	28932346	28932405	28932412	28932346
28932387	G	A	0	0.02	0	0	28932402	28932346	28932346	28932412
28932387	G	T	0	0.03	0	0	28932402	28932346	28932346	28932412
28932387	G	C	0	0.04	0	0	28932402	28932346	28932346	28932412
28932388	A	C	0	0.03	0	0	28932405	28932346	28932346	28932412
28932388	A	T	0	0.05	0	0	28932405	28932346	28932386	28932412
28932388	A	G	0	0.06	0.08	0	28932387	28932346	28932387	28932412
28932389	T	A	0	0	0	0	28932346	28932405	28932412	28932387
28932389	T	C	0	0	0	0	28932346	28932405	28932412	28932417
28932389	T	G	0	0.03	0	0	28932390	28932346	28932346	28932412
28932390	G	A	0	0.05	0	0	28932405	28932346	28932346	28932412
28932390	G	T	0	0.03	0	0	28932405	28932346	28932346	28932412
28932390	G	C	0	0	0	0	28932346	28932423	28932412	28932346
28932391	G	A	0	0	0	0	28932346	28932412	28932412	28932346
28932391	G	T	0	0.02	0	0	28932405	28932346	28932389	28932412
28932391	G	C	0	0.01	0	0	28932405	28932346	28932346	28932412
28932392	C	A	0	0	0	0	28932346	28932405	28932412	28932346
28932392	C	T	0	0.01	0	0	28932405	28932346	28932390	28932412
28932392	C	G	0	0.01	0	0	28932348	28932346	28932405	28932412
28932393	C	A	0	0	0	0	28932346	28932405	28932412	28932346
28932393	C	T	0	0	0	0	28932346	28932423	28932412	28932346
28932393	C	G	0	0	0	0	28932346	28932405	28932412	28932346
28932394	C	A	0	0	0	0	28932346	28932405	28932412	28932421
28932394	C	T	0	0	0	0	28932346	28932423	28932412	28932346
28932394	C	G	0	0	0	0	28932346	28932405	28932412	28932346
28932395	C	A	0	0	0	0	28932346	28932405	28932412	28932346
28932395	C	T	0	0	0	0	28932346	28932398	28932412	28932421
28932395	C	G	0	0	0	0	28932346	28932405	28932412	28932346
28932396	A	C	0	0.02	0	0	28932405	28932346	28932412	28932395
28932396	A	T	0	0	0	0	28932405	28932346	28932412	28932421
28932396	A	G	0	0	0	0	28932346	28932369	28932412	28932405
28932397	C	A	0	0	0	0	28932369	28932405	28932412	28932421
28932397	C	T	0	0	0	0	28932348	28932412	28932412	28932421
28932397	C	G	0	0	0	0	28932398	28932348	28932396	28932417
28932398	T	A	0	0	0	0	28932402	28932348	28932412	28932421
28932398	T	C	0	0	0	0	28932369	28932348	28932412	28932421
28932398	T	G	0	0	0	0	28932348	28932405	28932412	28932421
28932399	C	A	0	0	0	0	28932369	28932402	28932396	28932412
28932399	C	T	0	0	0	0	28932402	28932369	28932400	28932412
28932399	C	G	0	0	0	0	28932369	28932402	28932414	28932412
28932400	A	C	0	0	0	0	28932405	28932402	28932412	28932402
28932400	A	T	0	0	0	0	28932405	28932402	28932412	28932421
28932400	A	G	0	0	0	0	28932405	28932402	28932412	28932421
28932401	G	A	0	0	0	0	28932405	28932402	28932412	28932402
28932401	G	T	0	0	0	0	28932405	28932402	28932412	28932402
28932401	G	C	0	0	0	0	28932405	28932402	28932421	28932412
28932402	C	A	0	0	0	0	28932369	28932405	28932417	28932412
28932402	C	T	0	0	0	0	28932452	28932369	28932400	28932412
28932402	C	G	0	0	0	0	28932452	28932405	28932401	28932412
28932403	A	C	0	0	0	0	28932402	28932452	28932452	28932412
28932403	A	T	0	0	0	0	28932369	28932405	28932401	28932412
28932403	A	G	0	0	0	0	28932369	28932452	28932417	28932412
28932404	G	A	0	0	0	0	28932423	28932452	28932412	28932421
28932404	G	T	0	0	0	0	28932423	28932405	28932402	28932421
28932404	G	C	0	0	0	0	28932423	28932405	28932412	28932421
28932405	C	A	0	0	0	0	28932452	28932423	28932405	28932412
28932405	C	T	0	0	0	0	28932452	28932369	28932403	28932412
28932405	C	G	0	0	0.76	0	28932452	28932423	28932404	28932412
28932406	T	A	0	0	0	0	28932408	28932452	28932412	28932432
28932406	T	C	0	0	0	0	28932412	28932452	28932421	28932412
28932406	T	G	0	0	0	0	28932369	28932452	28932421	28932412
28932407	G	A	0	0	0	0	28932452	28932369	28932412	28932421
28932407	G	T	0	0	0	0	28932452	28932369	28932412	28932417
28932407	G	C	0	0	0	0	28932405	28932452	28932421	28932412
28932408	A	C	0	0	0	0	28932452	28932369	28932421	28932412
28932408	A	T	0	0	0	0	28932452	28932369	28932421	28932412
28932408	A	G	0	0	0	0	28932452	28932369	28932421	28932412
28932409	C	A	0	0	0	0	28932369	28932405	28932412	28932417
28932409	C	T	0	0	0	0	28932423	28932452	28932412	28932421
28932409	C	G	0	0	0	0	28932412	28932405	28932412	28932421
28932410	C	A	0	0	0	0	28932452	28932369	28932412	28932421
28932410	C	T	0	0	0	0	28932452	28932369	28932412	28932421
28932410	C	G	0	0	0	0	28932369	28932452	28932409	28932412
28932411	T	A	0	0	0.37	0	28932452	28932423	28932412	28932417
28932411	T	C	0	0	0	0	28932369	28932452	28932405	28932412
28932411	T	G	0	0	0	0	28932369	28932423	28932412	28932409
28932412	G	A	0	0	0	0	28932414	28932452	28932421	28932412
28932412	G	T	0	0	0	0	28932405	28932452	28932421	28932412
28932412	G	C	0	0	0	0	28932369	28932452	28932421	28932412
28932413	G	A	0	0	0	0	28932369	28932452	28932421	28932412
28932413	G	T	0	0	0	0	28932405	28932452	28932411	28932412
28932413	G	C	0	0	0	0	28932369	28932452	28932421	28932412
28932414	T	A	0	0	0	0	28932369	28932452	28932421	28932412
28932414	T	C	0	0	0	0	28932369	28932452	28932421	28932412
28932414	T	G	0	0	0	0	28932423	28932452	28932421	28932412
28932415	C	A	0	0	0.31	0	28932452	28932423	28932412	28932421
28932415	C	T	0	0	0	0	28932452	28932412	28932414	28932412
28932415	C	G	0	0	0	0	28932369	28932420	28932414	28932412
28932416	T	A	0	0	0	0	28932452	28932369	28932412	28932414
28932416	T	C	0	0	0	0	28932369	28932452	28932428	28932412
28932416	T	G	0	0	0	0	28932369	28932452	28932415	28932412
28932417	C	A	0	0	0	0	28932452	28932369	28932414	28932412
28932417	C	T	0	0	0	0	28932452	28932369	28932417	28932412
28932417	C	G	0	0	0.01	0	28932452	28932369	28932412	28932432
28932418	G	A	0	0	0	0	28932452	28932466	28932452	28932412
28932418	G	T	0	0	0	0	28932423	28932452	28932412	28932417
28932418	G	C	0	0	0	0	28932369	28932452	28932412	28932421
28932419	G	A	0	0	0	0	28932421	28932452	28932412	28932417
28932419	G	T	0	0	0.94	0	28932417	28932452	28932417	28932452
28932419	G	C	0	0	0	0	28932369	28932452	28932412	28932409
28932420	G	A	0	0	0	0	28932423	28932452	28932412	28932417
28932420	G	T	0	0	0.3	0	28932452	28932466	28932418	28932417
28932420	G	C	0	0	0	0	28932423	28932452	28932412	28932421
28932421	A	C	0	0	0	0	28932452	28932423	28932412	28932421
28932421	A	T	0	0	0.01	0	28932452	28932423	28932419	28932412
28932421	A	G	0	0	0	0	28932452	28932423	28932412	28932417
28932422	G	A	0	0	0	0	28932452	28932423	28932412	28932421
28932422	G	T	0	0	0	0	28932452	28932423	28932412	28932421
28932422	G	C	0	0	0	0	28932452	28932423	28932412	28932421
28932423	T	A	0	0	0	0	28932402	28932452	28932452	28932412
28932423	T	C	0	0	0	0	28932452	28932405	28932409	28932421
28932423	T	G	0	0	0	0	28932423	28932452	28932422	28932412
28932424	C	A	0	0	0.03	0	28932452	28932466	28932421	28932412
28932424	C	T	0	0	0	0	28932452	28932466	28932412	28932431
28932424	C	G	0	0	0	0	28932421	28932452	28932421	28932412
28932425	C	A	0	0	0	0	28932452	28932466	28932421	28932412
28932425	C	T	0	0	0	0	28932452	28932402	28932421	28932412
28932425	C	G	0	0	0	0	28932405	28932452	28932421	28932412
28932426	C	A	0	0	0	0	28932452	28932466	28932431	28932412
28932426	C	T	0	0	0	0	28932405	28932452	28932412	28932428
28932426	C	G	0	0	0	0	28932420	28932452	28932421	28932412
28932427	C	A	0	0	0	0	28932429	28932452	28932429	28932412
28932427	C	T	0	0	0	0	28932452	28932466	28932429	28932412
28932427	C	G	0	0	0	0	28932428	28932452	28932427	28932412
28932428	G	A	0	0	0	0	28932452	28932402	28932412	28932465
28932428	G	T	0	0	0	0	28932452	28932402	28932412	28932428
28932428	G	C	0	0	0	0	28932466	28932452	28932412	28932452
28932429	C	A	0	0	0	0	28932452	28932466	28932428	28932412
28932429	C	T	0	0	0	0	28932452	28932448	28932412	28932429
28932429	C	G	0	0	0.03	0	28932405	28932452	28932428	28932412
28932430	T	A	0	0	0	0	28932466	28932452	28932412	28932421
28932430	T	C	0	0	0	0	28932388	28932452	28932452	28932412
28932430	T	G	0	0	0.02	0	28932466	28932452	28932429	28932412
28932431	T	A	0	0	0	0	28932452	28932466	28932428	28932412
28932431	T	C	0	0	0	0	28932479	28932452	28932431	28932412
28932431	T	G	0	0	0	0	28932402	28932452	28932479	28932412
28932432	A	C	0	0	0	0	28932466	28932452	28932440	28932421
28932432	A	T	0	0	0	0	28932452	28932388	28932412	28932429
28932432	A	G	0	0	0	0	28932466	28932452	28932479	28932412
28932433	A	C	0	0	0	0	28932466	28932452	28932405	28932412
28932433	A	T	0	0	0	0	28932405	28932452	28932431	28932417
28932433	A	G	0	0	0	0	28932434	28932452	28932417	28932412
28932434	A	C	0	0	0	0	28932452	28932482	28932412	28932431
28932434	A	T	0	0	0	0	28932452	28932434	28932412	28932431
28932434	A	G	0	0	0	0	28932435	28932452	28932435	28932412
28932435	C	A	0	0	0	0	28932405	28932452	28932432	28932412
28932435	C	T	0	0	0	0	28932452	28932466	28932431	28932435
28932435	C	G	0	0	0	0	28932436	28932452	28932440	28932412
28932436	C	A	0	0	0	0	28932466	28932452	28932435	28932421
28932436	C	T	0	0	0	0	28932452	28932466	28932429	28932412
28932436	C	G	0	0	0	0	28932405	28932452	28932479	28932412
28932437	C	A	0	0	0	0	28932485	28932452	28932436	28932412
28932437	C	T	0	0	0	0	28932452	28932388	28932412	28932479
28932437	C	G	0	0	0	0	28932436	28932452	28932436	28932412
28932438	T	A	0	0	0	0	28932440	28932452	28932446	28932412
28932438	T	C	0	0	0	0	28932423	28932452	28932412	28932479
28932438	T	G	0	0	0	0	28932405	28932452	28932437	28932412
28932439	T	A	0	0	0	0	28932466	28932452	28932412	28932421
28932439	T	C	0	0	0	0	28932405	28932452	28932412	28932421
28932439	T	G	0	0	0	0	28932440	28932452	28932439	28932412
28932440	C	A	0	0	0	0	28932466	28932452	28932412	28932484
28932440	C	T	0	0	0	0	28932452	28932448	28932412	28932484
28932440	C	G	0	0	0	0	28932402	28932452	28932439	28932452
28932441	T	A	0	0	0	0	28932405	28932452	28932440	28932412
28932441	T	C	0	0	0	0	28932466	28932452	28932412	28932484
28932441	T	G	0	0	0	0	28932405	28932452	28932440	28932412
28932442	T	A	0	0	0	0	28932466	28932452	28932412	28932440
28932442	T	C	0	0	0	0	28932445	28932452	28932452	28932412
28932442	T	G	0	0	0	0	28932405	28932452	28932465	28932412
28932443	A	C	0	0	0	0	28932405	28932452	28932452	28932412
28932443	A	T	0.01	0	0	0	28932452	28932445	28932441	28932412
28932443	A	G	0	0	0	0	28932405	28932452	28932479	28932412
28932444	A	C	0	0	0	0	28932466	28932452	28932452	28932412
28932444	A	T	0	0	0	0	28932452	28932485	28932412	28932479
28932444	A	G	0	0	0	0	28932445	28932452	28932436	28932412
28932445	A	C	0	0	0	0	28932452	28932485	28932412	28932429
28932445	A	T	0	0	0	0	28932452	28932445	28932412	28932442
28932445	A	G	0	0	0	0	28932446	28932452	28932446	28932412
28932446	A	C	0	0	0	0	28932452	28932482	28932452	28932412
28932446	A	T	0.01	0	0	0	28932452	28932482	28932452	28932412
28932446	A	G	0	0	0	0	28932447	28932452	28932479	28932412
28932447	C	A	0	0	0	0	28932485	28932452	28932446	28932412
28932447	C	T	0	0	0	0	28932452	28932466	28932452	28932412
28932447	C	G	0	0	0.01	0	28932448	28932452	28932446	28932452
28932448	T	A	0	0	0	0	28932452	28932466	28932452	28932412
28932448	T	C	0	0	0	0	28932445	28932452	28932412	28932452
28932448	T	G	0	0	0	0	28932452	28932485	28932429	28932412
28932449	C	A	0	0	0	0	28932466	28932452	28932412	28932452
28932449	C	T	0	0	0	0	28932452	28932485	28932412	28932484
28932449	C	G	0	0	0	0	28932466	28932452	28932412	28932452
28932450	A	C	0	0	0	0	28932466	28932452	28932429	28932412
28932450	A	T	0	0	0	0	28932466	28932452	28932412	28932452
28932450	A	G	0	0	0	0	28932466	28932452	28932429	28932412
28932451	G	A	0	0	0	0	28932466	28932452	28932458	28932412
28932451	G	T	0	0	0	0	28932466	28932452	28932447	28932452
28932451	G	C	0	0	0	0	28932466	28932452	28932412	28932452
28932452	C	A	0	0	0	0	28932452	28932405	28932412	28932465
28932452	C	T	0	0	0	0	28932466	28932452	28932412	28932479
28932452	C	G	0	0	0	0	28932452	28932466	28932412	28932484
28932453	C	A	0	0	0	0	28932412	28932452	28932452	28932412
28932453	C	T	0	0	0	0	28932466	28932452	28932412	28932479
28932453	C	G	0	0	0	0	28932423	28932452	28932452	28932412
28932454	T	A	0.01	0	0	0	28932452	28932466	28932412	28932431
28932454	T	C	0	0	0	0	28932405	28932452	28932484	28932412
28932454	T	G	0	0	0	0	28932405	28932452	28932484	28932412
28932455	G	A	0.02	0	0	0	28932452	28932466	28932412	28932431
28932455	G	T	0	0	0	0	28932466	28932452	28932484	28932412
28932455	G	C	0	0	0	0	28932452	28932412	28932465	28932412
28932456	G	A	0	0	0	0	28932485	28932452	28932452	28932412
28932456	G	T	0	0	0	0	28932452	28932412	28932484	28932412
28932456	G	C	0	0	0	0	28932452	28932412	28932465	28932412
28932457	G	A	0	0	0	0	28932452	28932466	28932479	28932412
28932457	G	T	0	0	0	0	28932452	28932412	28932455	28932412
28932457	G	C	0	0	0	0	28932452	28932412	28932465	28932412
28932458	G	A	0	0	0	0	28932452	28932485	28932465	28932412
28932458	G	T	0	0	0	0	28932466	28932479	28932456	28932429
28932458	G	C	0	0	0	0	28932452	28932412	28932465	28932412
28932459	C	A	0	0	0	0	28932485	28932466	28932465	28932412
28932459	C	T	0	0	0	0	28932466	28932452	28932412	28932479
28932459	C	G	0	0	0	0	28932423	28932452	28932458	28932452
28932460	T	A	0	0	0	0	28932462	28932452	28932412	28932452
28932460	T	C	0	0	0	0	28932452	28932482	28932484	28932452
28932460	T	G	0	0	0	0	28932452	28932466	28932412	28932458
28932461	G	A	0	0	0	0	28932412	28932452	28932421	28932429
28932461	G	T	0	0	0	0	28932466	28932452	28932484	28932429
28932461	G	C	0	0	0	0	28932466	28932452	28932412	28932429
28932462	C	A	0	0	0	0	28932466	28932452	28932484	28932412
28932462	C	T	0	0	0	0	28932466	28932452	28932412	28932479
28932462	C	G	0	0	0	0	28932466	28932452	28932412	28932493
28932463	C	A	0	0	0	0	28932452	28932466	28932465	28932484
28932463	C	T	0	0	0	0	28932485	28932452	28932452	28932465
28932463	C	G	0	0	0	0	28932452	28932466	28932479	28932484
28932464	A	C	0	0	0	0	28932485	28932466	28932452	28932465
28932464	A	T	0	0	0	0	28932485	28932466	28932452	28932465
28932464	A	G	0	0	0	0	28932485	28932452	28932452	28932465
28932465	G	A	0	0	0	0	28932452	28932466	28932484	28932465
28932465	G	T	0	0	0	0	28932485	28932452	28932452	28932465
28932465	G	C	0	0	0	0	28932452	28932466	28932479	28932465
28932466	G	A	0	0	0	0	28932452	28932466	28932479	28932465
28932466	G	T	0	0	0	0	28932452	28932466	28932484	28932465
28932466	G	C	0	0	0	0	28932452	28932466	28932469	28932465
28932467	C	A	0	0	0	0	28932452	28932516	28932479	28932465
28932467	C	T	0	0	0.06	0	28932466	28932452	28932465	28932515
28932467	C	G	0	0	0	0	28932485	28932452	28932421	28932465
28932468	C	A	0	0	0	0	28932485	28932452	28932465	28932515
28932468	C	T	0	0	0	0	28932485	28932452	28932421	28932479
28932468	C	G	0	0	0	0	28932466	28932452	28932467	28932479
28932469	T	A	0	0	0	0	28932471	28932452	28932465	28932484
28932469	T	C	0	0	0	0	28932452	28932497	28932465	28932515
28932469	T	G	0	0	0	0	28932452	28932516	28932515	28932484
28932470	G	A	0	0	0	0	28932466	28932452	28932471	28932452
28932470	G	T	0	0	0	0	28932452	28932516	28932481	28932520
28932470	G	C	0	0	0	0	28932452	28932516	28932479	28932520
28932471	G	A	0	0	0	0	28932452	28932466	28932479	28932520
28932471	G	T	0	0	0	0	28932452	28932466	28932469	28932421
28932471	G	C	0	0	0	0	28932452	28932516	28932479	28932421
28932472	G	A	0	0	0	0	28932452	28932516	28932465	28932520
28932472	G	T	0	0	0.16	0	28932485	28932452	28932470	28932520
28932472	G	C	0	0	0	0	28932466	28932452	28932465	28932520
28932473	A	C	0	0	0	0	28932497	28932452	28932471	28932479
28932473	A	T	0	0	0.04	0	28932471	28932452	28932471	28932520
28932473	A	G	0	0	0	0	28932485	28932452	28932520	28932484
28932474	A	C	0	0	0	0	28932466	28932485	28932484	28932452
28932474	A	T	0	0	0	0	28932466	28932452	28932479	28932452
28932474	A	G	0	0	0	0	28932466	28932452	28932473	28932484
28932475	T	A	0	0	0	0	28932452	28932466	28932479	28932520
28932475	T	C	0	0	0	0	28932485	28932452	28932484	28932515
28932475	T	G	0	0	0	0	28932452	28932485	28932520	28932484
28932476	C	A	0	0	0	0	28932516	28932452	28932484	28932520
28932476	C	T	0	0	0	0	28932485	28932452	28932484	28932429
28932476	C	G	0	0	0	0	28932516	28932452	28932484	28932520
28932477	C	A	0	0	0	0	28932452	28932516	28932484	28932520
28932477	C	T	0	0	0	0	28932452	28932516	28932496	28932520
28932477	C	G	0	0	0	0	28932452	28932516	28932515	28932520
28932478	A	C	0.02	0	0	0	28932528	28932452	28932528	28932479
28932478	A	T	0.01	0	0	0	28932528	28932516	28932515	28932484
28932478	A	G	0.01	0	0	0	28932528	28932480	28932515	28932484
28932479	C	A	0	0	0	0	28932485	28932528	28932528	28932520
28932479	C	T	0	0	0	0	28932528	28932452	28932477	28932520
28932479	C	G	0	0	0	0	28932452	28932528	28932484	28932452
28932480	A	C	0.01	0	0	0	28932528	28932452	28932520	28932479
28932480	A	T	0.01	0	0	0	28932528	28932452	28932528	28932479
28932480	A	G	0	0	0.19	0	28932452	28932528	28932479	28932520
28932481	T	A	0	0	0	0	28932452	28932528	28932515	28932528
28932481	T	C	0	0	0	0	28932528	28932452	28932528	28932479
28932481	T	G	0	0	0	0	28932452	28932528	28932528	28932520
28932482	G	A	0	0	0	0	28932484	28932528	28932479	28932520
28932482	G	T	0	0	0	0	28932528	28932452	28932528	28932520
28932482	G	C	0	0	0	0	28932452	28932528	28932491	28932520
28932483	A	C	0	0	0	0	28932452	28932528	28932515	28932484
28932483	A	T	0	0	0	0	28932480	28932528	28932481	28932484
28932483	A	G	0	0	0	0	28932528	28932452	28932503	28932484
28932484	G	A	0	0	0	0	28932452	28932528	28932515	28932484
28932484	G	T	0	0	0	0	28932452	28932528	28932515	28932484
28932484	G	C	0	0	0	0	28932452	28932528	28932515	28932484
28932485	G	A	0	0	0	0	28932452	28932528	28932530	28932484
28932485	G	T	0	0	0	0	28932466	28932528	28932479	28932484
28932485	G	C	0	0	0	0	28932516	28932528	28932479	28932484
28932486	C	A	0	0	0	0	28932452	28932528	28932515	28932484
28932486	C	T	0	0	0.07	0	28932484	28932528	28932484	28932520
28932486	C	G	0	0	0	0	28932452	28932528	28932452	28932484
28932487	C	A	0	0	0	0	28932452	28932528	28932484	28932528
28932487	C	T	0	0	0	0	28932452	28932528	28932515	28932528
28932487	C	G	0	0	0	0	28932452	28932528	28932484	28932528
28932488	C	A	0	0	0	0	28932452	28932528	28932484	28932520
28932488	C	T	0	0	0	0	28932516	28932528	28932484	28932520
28932488	C	G	0	0	0	0	28932452	28932528	28932515	28932528
28932489	C	A	0	0	0	0	28932516	28932528	28932488	28932520
28932489	C	T	0	0	0	0	28932528	28932452	28932484	28932520
28932489	C	G	0	0	0	0	28932452	28932528	28932484	28932520
28932490	T	A	0	0	0	0	28932492	28932528	28932491	28932520
28932490	T	C	0	0	0	0	28932466	28932528	28932530	28932484
28932490	T	G	0	0	0	0	28932466	28932528	28932515	28932484
28932491	G	A	0.02	0	0	0	28932528	28932452	28932520	28932515
28932491	G	T	0.02	0	0	0	28932528	28932452	28932527	28932520
28932491	G	C	0	0	0	0	28932528	28932485	28932527	28932528
28932492	G	A	0.07	0	0	0	28932528	28932485	28932527	28932452
28932492	G	T	0.01	0	0	0	28932528	28932452	28932528	28932493
28932492	G	C	0.01	0	0	0	28932528	28932452	28932528	28932452
28932493	C	A	0	0	0	0	28932452	28932528	28932515	28932528
28932493	C	T	0.03	0	0	0	28932528	28932485	28932491	28932520
28932493	C	G	0	0	0	0	28932528	28932452	28932488	28932520
28932494	C	A	0.02	0	0	0	28932528	28932452	28932528	28932503
28932494	C	T	0.01	0	0	0	28932528	28932452	28932484	28932503
28932494	C	G	0	0	0	0	28932452	28932528	28932520	28932493
28932495	A	C	0	0	0	0	28932485	28932528	28932528	28932527
28932495	A	T	0	0	0	0	28932485	28932528	28932528	28932527
28932495	A	G	0	0	0	0	28932452	28932528	28932494	28932528
28932496	T	A	0.05	0	0	0	28932528	28932485	28932527	28932520
28932496	T	C	0	0	0	0	28932497	28932528	28932528	28932494
28932496	T	G	0	0	0	0	28932452	28932528	28932528	28932484
28932497	C	A	0	0	0	0	28932528	28932452	28932494	28932527
28932497	C	T	0	0	0	0	28932528	28932452	28932484	28932527
28932497	C	G	0	0	0	0	28932528	28932452	28932496	28932527
28932498	T	A	0	0	0	0	28932500	28932528	28932500	28932520
28932498	T	C	0	0	0	0	28932452	28932528	28932544	28932528
28932498	T	G	0	0	0	0	28932452	28932528	28932515	28932528
28932499	G	A	0.06	0	0	0	28932528	28932452	28932528	28932520
28932499	G	T	0.01	0	0	0	28932528	28932452	28932484	28932520
28932499	G	C	0.01	0	0	0	28932528	28932452	28932494	28932520
28932500	G	A	0.24	0	0	0	28932528	28932452	28932528	28932520
28932500	G	T	0.02	0	0	0	28932528	28932452	28932498	28932527
28932500	G	C	0.01	0	0	0	28932528	28932482	28932494	28932520
28932501	C	A	0	0	0	0	28932452	28932528	28932515	28932528
28932501	C	T	0	0	0	0	28932516	28932528	28932499	28932528
28932501	C	G	0	0	0	0	28932497	28932452	28932500	28932520
28932502	T	A	0	0	0	0	28932528	28932516	28932499	28932484
28932502	T	C	0	0	0	0	28932452	28932528	28932520	28932484
28932502	T	G	0	0	0	0	28932452	28932528	28932501	28932528
28932503	T	A	0.03	0	0	0	28932528	28932552	28932500	28932520
28932503	T	C	0	0	0	0	28932466	28932528	28932515	28932528
28932503	T	G	0	0	0	0	28932466	28932528	28932502	28932528
28932504	T	A	0.06	0	0	0	28932528	28932552	28932528	28932515
28932504	T	C	0.03	0	0	0	28932528	28932552	28932527	28932528
28932504	T	G	0	0	0	0	28932466	28932528	28932503	28932528
28932505	T	A	0	0	0	0	28932507	28932528	28932502	28932520
28932505	T	C	0	0	0	0	28932552	28932528	28932500	28932530
28932505	T	G	0	0	0	0	28932552	28932528	28932502	28932527
28932506	C	A	0.11	0	0	0	28932528	28932466	28932528	28932520
28932506	C	T	0.01	0	0	0	28932528	28932466	28932528	28932515
28932506	C	G	0.02	0	0	0	28932528	28932509	28932528	28932515
28932507	A	C	0	0	0	0	28932552	28932528	28932528	28932520
28932507	A	T	0.01	0	0	0	28932528	28932516	28932528	28932527
28932507	A	G	0	0	0	0	28932552	28932528	28932520	28932528
28932508	T	A	0	0	0	0	28932552	28932528	28932527	28932520
28932508	T	C	0.01	0	0	0	28932528	28932516	28932528	28932520
28932508	T	G	0.01	0	0	0	28932509	28932528	28932509	28932520
28932509	C	A	0.03	0	0	0	28932528	28932466	28932484	28932520
28932509	C	T	0.06	0	0	0	28932528	28932466	28932528	28932520
28932509	C	G	0.01	0	0	0	28932528	28932466	28932508	28932520
28932510	T	A	0	0	0	0	28932466	28932528	28932527	28932528
28932510	T	C	0	0	0	0	28932552	28932528	28932528	28932520
28932510	T	G	0	0	0	0	28932466	28932528	28932509	28932528
28932511	T	A	0	0	0	0	28932552	28932528	28932508	28932520
28932511	T	C	0	0	0	0	28932552	28932528	28932528	28932527
28932511	T	G	0	0	0	0	28932466	28932528	28932508	28932520
28932512	C	A	0.04	0	0	0	28932528	28932466	28932528	28932520
28932512	C	T	0.09	0	0	0	28932528	28932466	28932528	28932520
28932512	C	G	0.01	0	0	0	28932528	28932466	28932515	28932520
28932513	A	C	0.03	0	0	0	28932528	28932466	28932528	28932520
28932513	A	T	0.05	0	0	0	28932528	28932466	28932528	28932520
28932513	A	G	0	0	0	0	28932466	28932528	28932544	28932520
28932514	A	C	0.03	0	0	0	28932528	28932516	28932528	28932515
28932514	A	T	0.05	0	0	0	28932528	28932516	28932528	28932515
28932514	A	G	0.01	0	0	0	28932515	28932528	28932515	28932528
28932515	C	A	0.01	0	0	0	28932517	28932528	28932517	28932528
28932515	C	T	0.14	0	0	0	28932528	28932516	28932528	28932520
28932515	C	G	0.02	0	0.17	0	28932516	28932528	28932515	28932528
28932516	G	A	0.01	0	0	0	28932528	28932516	28932528	28932515
28932516	G	T	0.18	0	0	0	28932528	28932466	28932528	28932515
28932516	G	C	0.09	0	0	0	28932528	28932516	28932528	28932515
28932517	T	A	0	0	0	0	28932552	28932528	28932544	28932528
28932517	T	C	0	0	0	0	28932552	28932528	28932544	28932527
28932517	T	G	0	0	0	0	28932552	28932528	28932516	28932528
28932518	C	A	0	0	0.01	0	28932552	28932528	28932515	28932528
28932518	C	T	0.02	0	0	0	28932528	28932515	28932520	28932515
28932518	C	G	0	0	0	0	28932552	28932528	28932517	28932520
28932519	T	A	0	0	0	0	28932552	28932528	28932515	28932528
28932519	T	C	0	0	0	0	28932563	28932528	28932544	28932527
28932519	T	G	0	0	0	0	28932552	28932528	28932544	28932528
28932520	C	A	0	0	0	0	28932552	28932528	28932517	28932528
28932520	C	T	0	0	0	0	28932515	28932528	28932522	28932520
28932520	C	G	0	0	0	0	28932515	28932528	28932515	28932528
28932521	T	A	0	0	0	0	28932552	28932528	28932520	28932528
28932521	T	C	0	0	0	0	28932563	28932528	28932520	28932527
28932521	T	G	0	0	0	0	28932563	28932528	28932515	28932528
28932522	C	A	0	0	0	0	28932552	28932528	28932521	28932528
28932522	C	T	0	0	0	0	28932552	28932528	28932520	28932522
28932522	C	G	0	0	0	0	28932552	28932528	28932572	28932520
28932523	A	C	0.09	0	0	0	28932528	28932552	28932528	28932520
28932523	A	T	0.03	0	0	0	28932528	28932552	28932528	28932520
28932523	A	G	0	0	0	0	28932532	28932528	28932523	28932520
28932524	A	C	0	0	0	0	28932552	28932528	28932572	28932528
28932524	A	T	0	0	0	0	28932552	28932528	28932515	28932528
28932524	A	G	0.01	0	0	0	28932525	28932528	28932515	28932520
28932525	C	A	0	0	0	0	28932552	28932528	28932572	28932528
28932525	C	T	0	0	0	0	28932543	28932528	28932484	28932528
28932525	C	G	0	0	0	0	28932526	28932528	28932572	28932528
28932526	A	C	0	0	0	0	28932552	28932528	28932572	28932528
28932526	A	T	0	0	0	0	28932552	28932528	28932572	28932528
28932526	A	G	0	0	0	0	28932552	28932528	28932572	28932528
28932527	G	A	0	0	0	0	28932552	28932528	28932572	28932528
28932527	G	T	0	0	0	0	28932552	28932528	28932525	28932528
28932527	G	C	0	0	0	0	28932552	28932528	28932572	28932528
28932528	A	C	0	0	0	0	28932526	28932528	28932572	28932527
28932528	A	T	0	0	0	0	28932526	28932528	28932526	28932527
28932528	A	G	0.09	0	0.95	0	28932528	28932552	28932527	28932520
28932529	T	A	0	0	0	0	28932531	28932528	28932531	28932527
28932529	T	C	0	0	0	0	28932532	28932528	28932544	28932527
28932529	T	G	0	0	0	0	28932530	28932528	28932529	28932527
28932530	G	A	0	0	0	0	28932532	28932528	28932527	28932520
28932530	G	T	0.04	0	0	0	28932528	28932530	28932528	28932520
28932530	G	C	0.09	0	0	0	28932528	28932563	28932527	28932520
28932531	G	A	0.01	0	0	0	28932528	28932552	28932527	28932520
28932531	G	T	0.03	0	0.01	0	28932528	28932516	28932529	28932528
28932531	G	C	0.11	0	0	0	28932528	28932515	28932527	28932520
28932532	G	A	0.08	0	0	0	28932528	28932552	28932528	28932520
28932532	G	T	0.08	0	0.29	0	28932528	28932552	28932530	28932484
28932532	G	C	0.12	0	0	0	28932528	28932516	28932528	28932520
28932533	G	A	0.06	0	0	0	28932528	28932552	28932527	28932520
28932533	G	T	0.06	0	0	0	28932528	28932543	28932527	28932520
28932533	G	C	0.14	0	0	0	28932528	28932543	28932527	28932520
28932534	G	A	0.07	0	0	0	28932528	28932552	28932527	28932520
28932534	G	T	0.06	0	0.01	0	28932528	28932516	28932532	28932520
28932534	G	C	0.09	0	0	0	28932528	28932543	28932527	28932520
28932535	G	A	0.08	0	0	0	28932528	28932515	28932527	28932520
28932535	G	T	0.04	0	0	0	28932528	28932582	28932533	28932530
28932535	G	C	0.04	0	0	0	28932528	28932515	28932527	28932520
28932536	C	A	0	0	0	0	28932528	28932552	28932520	28932530
28932536	C	T	0	0	0	0	28932552	28932528	28932534	28932527
28932536	C	G	0	0	0	0	28932563	28932528	28932531	28932528
28932537	T	A	0.02	0	0	0	28932528	28932552	28932530	28932528
28932537	T	C	0	0	0	0	28932528	28932552	28932528	28932530
28932537	T	G	0.04	0	0	0	28932528	28932552	28932532	28932528
28932538	T	A	0	0	0	0	28932516	28932528	28932544	28932530
28932538	T	C	0	0	0	0	28932578	28932528	28932528	28932530
28932538	T	G	0	0	0	0	28932539	28932528	28932496	28932527
28932539	C	A	0	0	0	0	28932541	28932528	28932538	28932530
28932539	C	T	0	0	0	0	28932552	28932528	28932534	28932520
28932539	C	G	0	0	0	0	28932538	28932528	28932538	28932530
28932540	T	A	0.02	0	0	0	28932528	28932552	28932544	28932520
28932540	T	C	0	0	0	0	28932543	28932528	28932528	28932527
28932540	T	G	0.05	0	0	0	28932528	28932552	28932535	28932530
28932541	A	C	0	0	0	0	28932552	28932528	28932520	28932538
28932541	A	T	0.01	0	0	0	28932528	28932543	28932527	28932538
28932541	A	G	0	0	0	0	28932552	28932528	28932520	28932572
28932542	C	A	0	0	0	0	28932573	28932528	28932515	28932527
28932542	C	T	0	0	0	0	28932552	28932528	28932544	28932528
28932542	C	G	0	0	0	0	28932543	28932528	28932515	28932528
28932543	C	A	0	0	0	0	28932543	28932528	28932544	28932528
28932543	C	T	0	0	0	0	28932552	28932528	28932527	28932528
28932543	C	G	0.03	0	0	0	28932528	28932552	28932542	28932528
28932544	T	A	0	0	0	0	28932546	28932528	28932546	28932528
28932544	T	C	0	0	0	0	28932552	28932528	28932520	28932528
28932544	T	G	0.02	0	0	0	28932528	28932552	28932544	28932530
28932545	G	A	0	0	0	0	28932552	28932528	28932527	28932528
28932545	G	T	0	0	0	0	28932552	28932528	28932527	28932544
28932545	G	C	0	0	0	0	28932552	28932528	28932527	28932528
28932546	T	A	0.02	0	0	0	28932528	28932552	28932572	28932528
28932546	T	C	0.05	0	0	0	28932528	28932582	28932593	28932528
28932546	T	G	0	0	0	0	28932546	28932528	28932520	28932528
28932547	G	A	0.01	0	0	0	28932528	28932543	28932544	28932528
28932547	G	T	0.03	0	0	0	28932528	28932582	28932527	28932528
28932547	G	C	0	0	0	0	28932552	28932528	28932527	28932544
28932548	C	A	0	0	0	0	28932552	28932528	28932544	28932530
28932548	C	T	0	0	0	0	28932552	28932528	28932546	28932593
28932548	C	G	0	0	0	0	28932552	28932528	28932530	28932528
28932549	C	A	0.01	0	0	0	28932528	28932552	28932544	28932520
28932549	C	T	0	0	0	0	28932563	28932528	28932527	28932599
28932549	C	G	0.02	0	0	0	28932528	28932552	28932544	28932520
28932550	A	C	0.01	0	0	0	28932528	28932552	28932530	28932520
28932550	A	T	0.02	0	0	0	28932528	28932552	28932530	28932520
28932550	A	G	0.02	0	0	0	28932528	28932552	28932599	28932520
28932551	G	A	0	0	0	0	28932528	28932552	28932530	28932520
28932551	G	T	0	0	0	0	28932528	28932552	28932530	28932599
28932551	G	C	0	0	0	0	28932573	28932528	28932527	28932599
28932552	C	A	0.02	0	0	0	28932528	28932582	28932599	28932528
28932552	C	T	0	0	0	0	28932516	28932528	28932520	28932599
28932552	C	G	0	0	0	0	28932552	28932528	28932551	28932599
28932553	C	A	0	0	0	0	28932552	28932528	28932527	28932599
28932553	C	T	0	0	0	0	28932528	28932552	28932520	28932599
28932553	C	G	0	0	0	0	28932528	28932543	28932527	28932528
28932554	G	A	0	0	0	0	28932552	28932528	28932527	28932599
28932554	G	T	0	0	0	0	28932557	28932528	28932520	28932599
28932554	G	C	0	0	0	0	28932573	28932528	28932527	28932572
28932555	G	A	0.02	0	0	0	28932528	28932582	28932599	28932528
28932555	G	T	0	0	0	0	28932528	28932582	28932553	28932528
28932555	G	C	0.04	0	0	0	28932528	28932582	28932599	28932527
28932556	G	A	0.07	0	0	0	28932528	28932563	28932599	28932527
28932556	G	T	0.03	0	0	0	28932528	28932563	28932554	28932528
28932556	G	C	0.05	0	0	0	28932528	28932563	28932599	28932528
28932557	G	A	0.04	0	0	0	28932528	28932582	28932599	28932520
28932557	G	T	0	0	0	0	28932573	28932528	28932555	28932599
28932557	G	C	0.01	0	0	0	28932528	28932552	28932530	28932572
28932558	C	A	0.04	0	0	0	28932528	28932582	28932599	28932520
28932558	C	T	0	0	0	0	28932573	28932528	28932527	28932605
28932558	C	G	0.01	0	0	0	28932528	28932552	28932599	28932530
28932559	C	A	0.01	0	0	0	28932528	28932573	28932572	28932527
28932559	C	T	0	0	0	0	28932552	28932528	28932572	28932605
28932559	C	G	0.02	0	0	0	28932528	28932573	28932599	28932530
28932560	C	A	0.01	0	0	0	28932528	28932570	28932599	28932530
28932560	C	T	0	0	0	0	28932516	28932528	28932572	28932530
28932560	C	G	0.03	0	0	0	28932528	28932570	28932599	28932528
28932561	C	A	0.03	0	0	0	28932528	28932570	28932572	28932528
28932561	C	T	0.01	0	0	0	28932528	28932582	28932599	28932528
28932561	C	G	0.03	0	0	0	28932528	28932582	28932599	28932528
28932562	C	A	0	0	0	0.01	28932528	28932573	28932572	28932612
28932562	C	T	0.01	0	0	0	28932528	28932612	28932572	28932612
28932562	C	G	0.01	0	0	0	28932528	28932612	28932612	28932527
28932563	C	A	0.01	0	0	0	28932528	28932573	28932612	28932527
28932563	C	T	0	0	0	0.01	28932528	28932573	28932599	28932612
28932563	C	G	0.03	0	0	0	28932528	28932612	28932612	28932527
28932564	T	A	0.01	0	0	0	28932528	28932552	28932612	28932520
28932564	T	C	0	0	0	0.01	28932516	28932528	28932605	28932612
28932564	T	G	0.04	0	0	0	28932528	28932612	28932612	28932520
28932565	C	A	0.01	0	0	0	28932528	28932612	28932612	28932599
28932565	C	T	0	0	0	0	28932552	28932528	28932612	28932599
28932565	C	G	0	0	0.03	0.01	28932528	28932516	28932564	28932612
28932566	T	A	0	0	0	0.03	28932528	28932516	28932528	28932612
28932566	T	C	0.04	0	0	0	28932528	28932612	28932612	28932520
28932566	T	G	0.06	0	0	0	28932528	28932612	28932612	28932520
28932567	G	A	0	0	0	0.01	28932552	28932528	28932520	28932612
28932567	G	T	0	0	0	0.18	28932570	28932528	28932527	28932612
28932567	G	C	0	0	0	0.04	28932570	28932528	28932599	28932612
28932568	A	C	0.03	0	0	0.02	28932528	28932552	28932599	28932612
28932568	A	T	0	0	0	0.03	28932573	28932528	28932605	28932612
28932568	A	G	0	0	0	0.09	28932573	28932528	28932527	28932612
28932569	G	A	0	0	0	0.03	28932612	28932528	28932572	28932612
28932569	G	T	0	0	0	0.06	28932582	28932528	28932572	28932612
28932569	G	C	0	0	0	0.02	28932582	28932528	28932572	28932612
28932570	A	C	0	0	0	0.07	28932573	28932528	28932530	28932612
28932570	A	T	0	0	0.11	0.31	28932568	28932528	28932568	28932612
28932570	A	G	0	0	0	0.02	28932570	28932528	28932528	28932612
28932571	A	C	0.01	0	0	0.03	28932528	28932552	28932605	28932612
28932571	A	T	0	0	0	0.04	28932582	28932528	28932605	28932612
28932571	A	G	0	0	0	0.16	28932612	28932528	28932530	28932612
28932572	G	A	0	0	0	0.04	28932574	28932528	28932605	28932612
28932572	G	T	0	0	0	0.04	28932582	28932528	28932527	28932612
28932572	G	C	0.02	0	0	0	28932528	28932573	28932612	28932572
28932573	G	A	0.07	0	0	0	28932528	28932612	28932612	28932528
28932573	G	T	0.02	0	0	0	28932528	28932573	28932612	28932572
28932573	G	C	0	0	0	0.02	28932552	28932528	28932599	28932612
28932574	C	A	0.05	0	0	0	28932528	28932612	28932612	28932572
28932574	C	T	0	0	0.57	0.2	28932572	28932528	28932572	28932612
28932574	C	G	0	0	0	0.08	28932612	28932528	28932527	28932612
28932575	C	A	0	0	0.01	0.05	28932552	28932528	28932572	28932612
28932575	C	T	0	0	0	0.03	28932612	28932528	28932530	28932612
28932575	C	G	0.02	0	0	0	28932528	28932612	28932612	28932528
28932576	T	A	0	0	0	0.03	28932578	28932528	28932572	28932612
28932576	T	C	0.03	0	0	0	28932528	28932612	28932612	28932530
28932576	T	G	0.02	0	0	0	28932528	28932612	28932612	28932599
28932577	G	A	0	0	0	0.06	28932612	28932528	28932530	28932612
28932577	G	T	0.01	0	0	0	28932528	28932612	28932612	28932572
28932577	G	C	0.01	0	0	0	28932528	28932612	28932612	28932572
28932578	G	A	0	0	0	0.07	28932552	28932528	28932530	28932612
28932578	G	T	0	0	0	0.01	28932552	28932528	28932572	28932612
28932578	G	C	0.02	0	0	0	28932528	28932612	28932612	28932528
28932579	C	A	0	0	0	0	28932552	28932612	28932612	28932530
28932579	C	T	0	0	0.07	0.2	28932577	28932552	28932577	28932612
28932579	C	G	0	0	0	0	28932585	28932552	28932612	28932605
28932580	A	C	0	0	0	0.02	28932612	28932582	28932605	28932612
28932580	A	T	0	0	0	0.03	28932595	28932552	28932572	28932612
28932580	A	G	0	0	0	0.01	28932573	28932552	28932572	28932612
28932581	G	A	0	0	0	0.01	28932552	28932582	28932572	28932612
28932581	G	T	0	0	0	0.01	28932552	28932582	28932572	28932612
28932581	G	C	0	0	0	0.04	28932612	28932582	28932572	28932612
28932582	C	A	0	0	0	0	28932552	28932582	28932612	28932544
28932582	C	T	0	0	0	0	28932572	28932552	28932612	28932599
28932582	C	G	0	0	0	0.02	28932612	28932552	28932577	28932612
28932583	C	A	0	0	0	0	28932552	28932582	28932612	28932586
28932583	C	T	0	0	0	0	28932552	28932612	28932612	28932577
28932583	C	G	0	0	0	0	28932552	28932612	28932612	28932586
28932584	T	A	0	0	0	0.02	28932586	28932552	28932585	28932612
28932584	T	C	0	0	0	0	28932552	28932612	28932612	28932572
28932584	T	G	0	0	0	0	28932634	28932552	28932572	28932612
28932585	G	A	0	0	0	0.02	28932587	28932552	28932589	28932612
28932585	G	T	0	0	0	0.02	28932582	28932552	28932589	28932612
28932585	G	C	0	0	0	0	28932552	28932612	28932612	28932572
28932586	G	A	0	0	0	0	28932552	28932612	28932612	28932605
28932586	G	T	0	0	0	0	28932595	28932552	28932584	28932612
28932586	G	C	0	0	0	0	28932582	28932552	28932612	28932605
28932587	C	A	0	0	0	0	28932552	28932612	28932612	28932544
28932587	C	T	0	0	0.01	0.06	28932585	28932573	28932585	28932612
28932587	C	G	0	0	0	0.12	28932612	28932552	28932586	28932612
28932588	T	A	0	0	0	0.03	28932612	28932552	28932585	28932612
28932588	T	C	0	0	0	0	28932552	28932612	28932612	28932586
28932588	T	G	0	0	0	0	28932634	28932552	28932612	28932599
28932589	G	A	0	0	0	0.26	28932612	28932552	28932593	28932612
28932589	G	T	0	0	0	0.07	28932611	28932552	28932593	28932612
28932589	G	C	0	0	0	0	28932552	28932612	28932612	28932544
28932590	G	A	0	0	0	0.13	28932612	28932552	28932593	28932612
28932590	G	T	0	0	0.03	0.09	28932612	28932552	28932588	28932612
28932590	G	C	0	0	0	0.06	28932612	28932552	28932593	28932612
28932591	A	C	0	0	0	0.08	28932612	28932552	28932589	28932612
28932591	A	T	0	0	0.91	0.6	28932589	28932612	28932589	28932612
28932591	A	G	0	0	0	0.14	28932612	28932552	28932572	28932612
28932592	C	A	0	0	0	0.03	28932552	28932595	28932593	28932612
28932592	C	T	0	0	0	0.09	28932634	28932552	28932593	28932612
28932592	C	G	0	0	0	0.03	28932552	28932595	28932589	28932612
28932593	A	C	0	0	0	0	28932552	28932612	28932612	28932599
28932593	A	T	0	0	0	0	28932606	28932612	28932612	28932599
28932593	A	G	0	0	0	0	28932593	28932612	28932612	28932599
28932594	G	A	0	0	0	0	28932552	28932612	28932612	28932599
28932594	G	T	0	0	0	0	28932552	28932612	28932612	28932599
28932594	G	C	0	0	0	0	28932552	28932595	28932612	28932599
28932595	T	A	0	0	0	0	28932552	28932612	28932612	28932593
28932595	T	C	0	0	0	0	28932552	28932612	28932612	28932599
28932595	T	G	0	0	0.04	0.11	28932612	28932552	28932594	28932612
28932596	C	A	0	0	0.23	0.19	28932593	28932552	28932593	28932612
28932596	C	T	0	0	0.02	0.21	28932612	28932552	28932593	28932612
28932596	C	G	0	0	0	0.02	28932593	28932552	28932593	28932612
28932597	A	C	0	0	0	0.01	28932634	28932552	28932606	28932612
28932597	A	T	0	0	0	0.04	28932595	28932552	28932595	28932612
28932597	A	G	0	0	0	0	28932552	28932612	28932612	28932599
28932598	A	C	0	0	0	0	28932582	28932552	28932612	28932599
28932598	A	T	0	0	0	0.03	28932582	28932552	28932572	28932612
28932598	A	G	0	0	0.2	0.16	28932593	28932552	28932593	28932612
28932599	T	A	0	0	0	0.02	28932552	28932611	28932599	28932612
28932599	T	C	0	0	0	0	28932552	28932612	28932612	28932599
28932599	T	G	0	0	0.66	0.18	28932599	28932582	28932599	28932612
28932600	G	A	0	0	0	0.03	28932552	28932595	28932593	28932612
28932600	G	T	0	0	0	0.04	28932611	28932552	28932602	28932612
28932600	G	C	0	0	0	0	28932552	28932612	28932612	28932599
28932601	T	A	0	0	0	0	28932552	28932595	28932612	28932599
28932601	T	C	0	0	0	0	28932552	28932595	28932612	28932599
28932601	T	G	0	0	0	0.24	28932634	28932552	28932572	28932612
28932602	G	A	0	0	0.03	0.1	28932604	28932552	28932599	28932612
28932602	G	T	0	0	0	0.06	28932618	28932552	28932599	28932612
28932602	G	C	0	0	0	0	28932552	28932612	28932612	28932599
28932603	G	A	0	0	0	0	28932611	28932612	28932612	28932605
28932603	G	T	0	0	0.32	0.29	28932601	28932582	28932601	28932612
28932603	G	C	0	0	0	0.03	28932606	28932612	28932599	28932612
28932604	A	C	0	0	0	0	28932612	28932606	28932612	28932599
28932604	A	T	0	0	0.78	0.24	28932602	28932618	28932602	28932612
28932604	A	G	0	0	0.02	0.3	28932612	28932573	28932599	28932612
28932605	G	A	0	0	0	0	28932611	28932612	28932612	28932599
28932605	G	T	0	0	0	0	28932611	28932612	28932612	28932605
28932605	G	C	0	0	0	0	28932611	28932612	28932612	28932599
28932606	G	A	0	0	0	0	28932611	28932612	28932612	28932605
28932606	G	T	0	0	0	0	28932611	28932612	28932612	28932605
28932606	G	C	0	0	0	0	28932611	28932612	28932612	28932605
28932607	G	A	0	0	0	0	28932611	28932612	28932612	28932606
28932607	G	T	0	0	0.95	0.17	28932605	28932612	28932605	28932612
28932607	G	C	0	0	0	0	28932611	28932612	28932612	28932606
28932608	C	A	0	0	0	0	28932612	28932606	28932612	28932606
28932608	C	T	0	0	0.56	0.19	28932606	28932611	28932606	28932612
28932608	C	G	0	0	0	0.22	28932612	28932611	28932599	28932612
28932609	A	C	0	0	0	0	28932612	28932611	28932599	28932612
28932609	A	T	0	0	0	0.02	28932612	28932611	28932599	28932612
28932609	A	G	0	0	0	0.12	28932612	28932611	28932599	28932612
28932610	G	A	0	0	0	0	28932613	28932612	28932612	28932599
28932610	G	T	0	0	0	0	28932613	28932612	28932612	28932605
28932610	G	C	0	0	0	0	28932613	28932612	28932612	28932605
28932611	C	A	0	0	0	0	28932613	28932612	28932612	28932599
28932611	C	T	0	0	0	0.12	28932612	28932611	28932609	28932612
28932611	C	G	0	0	0	0.37	28932612	28932573	28932606	28932612
28932612	G	A	0	0	0	0.78	28932634	28932612	28932605	28932612
28932612	G	T	0	0	0	0.78	28932634	28932612	28932599	28932612
28932612	G	C	0	0	0	0.81	28932634	28932612	28932599	28932612
28932613	G	A	0	0	0	0.84	28932634	28932612	28932599	28932612
28932613	G	T	0	0	0	0.84	28932634	28932612	28932599	28932612
28932613	G	C	0	0	0	0.84	28932634	28932612	28932572	28932612
28932614	T	A	0	0	0	0.84	28932634	28932612	28932599	28932612
28932614	T	C	0	0	0	0.84	28932634	28932612	28932572	28932612
28932614	T	G	0	0	0	0.84	28932634	28932612	28932599	28932612
28932615	G	A	0	0	0	0	28932664	28932612	28932612	28932599
28932615	G	T	0	0	0	0.76	28932618	28932612	28932606	28932612
28932615	G	C	0	0	0	0.78	28932618	28932612	28932606	28932612
28932616	A	C	0	0	0	0.76	28932634	28932612	28932599	28932612
28932616	A	T	0	0	0	0.83	28932634	28932612	28932599	28932612
28932616	A	G	0	0	0	0.83	28932634	28932612	28932599	28932612
28932617	G	A	0	0	0	0.82	28932634	28932612	28932606	28932612
28932617	G	T	0	0	0	0.81	28932634	28932612	28932606	28932612
28932617	G	C	0	0	0	0.84	28932634	28932612	28932572	28932612
28932618	G	A	0	0	0	0	28932611	28932612	28932612	28932599
28932618	G	T	0	0	0	0	28932649	28932612	28932612	28932599
28932618	G	C	0	0	0	0	28932611	28932612	28932612	28932599
28932619	G	A	0	0	0	0	28932611	28932612	28932612	28932599
28932619	G	T	0	0	0.04	0.03	28932617	28932612	28932617	28932612
28932619	G	C	0	0	0	0	28932611	28932612	28932612	28932599
28932620	C	A	0	0	0	0.05	28932612	28932618	28932599	28932612
28932620	C	T	0	0	0	0.08	28932618	28932611	28932618	28932612
28932620	C	G	0	0	0	0.15	28932612	28932573	28932599	28932612
28932621	C	A	0	0	0	0.06	28932612	28932634	28932618	28932612
28932621	C	T	0	0	0	0.06	28932612	28932611	28932599	28932612
28932621	C	G	0	0	0	0.06	28932612	28932611	28932599	28932612
28932622	G	A	0	0	0	0.03	28932612	28932634	28932618	28932612
28932622	G	T	0	0	0	0.01	28932606	28932612	28932606	28932612
28932622	G	C	0	0	0	0.05	28932611	28932582	28932613	28932612
28932623	G	A	0	0	0.06	0.16	28932673	28932634	28932673	28932612
[truncated: 20,159 more rows]
