# Supplementary material for: High-throughput mutagenesis identifies mutations and RNA-binding proteins controlling CD19 splicing and CART-19 therapy resistance
Source: Nat Commun. 2022 Sep 22;13:5570. doi: 10.1038/s41467-022-31818-y (PMC9500061; doi:10.1038/s41467-022-31818-y)
Supplement: Supplementary file 9 — Supplementary Data 6 [file 41467_2022_31818_MOESM9_ESM.xlsx]

## Sheet: Legend
Supplementary Data 6. Predicted RBP binding sites in the region of the CD19 minigene. Worksheet “Binding sites” reports in silico predictions by ATtRACT [10] and oRNAment [11], providing the source tool, start and end and width (relative to the CD19 minigene), predicted RNA-binding protein (RBP) and whether the binding site overlaps with splicing-affecting mutations from our screen (see Methods).…

## Sheet: Binding sites
tool	start	end	width	RBP	effective_binding_sites
ATtRACT	475	480	6	HNRNPF	effective
ATtRACT	505	511	7	HNRNPF	effective
ATtRACT	658	666	9	HNRNPF	effective
ATtRACT	683	688	6	HNRNPF	effective
ATtRACT	761	767	7	HNRNPF	effective
ATtRACT	778	783	6	HNRNPF	effective
ATtRACT	1025	1030	6	HNRNPF	effective
ATtRACT	1038	1044	7	HNRNPF	effective
ATtRACT	1079	1084	6	HNRNPF	effective
ATtRACT	1213	1218	6	HNRNPF	effective
ATtRACT	473	480	8	HNRNPH1	effective
ATtRACT	505	511	7	HNRNPH1	effective
ATtRACT	546	551	6	HNRNPH1	effective
ATtRACT	658	666	9	HNRNPH1	effective
ATtRACT	683	688	6	HNRNPH1	effective
ATtRACT	733	738	6	HNRNPH1	effective
ATtRACT	745	750	6	HNRNPH1	effective
ATtRACT	750	755	6	HNRNPH1	effective
ATtRACT	761	767	7	HNRNPH1	effective
ATtRACT	778	783	6	HNRNPH1	effective
ATtRACT	1025	1030	6	HNRNPH1	effective
ATtRACT	1038	1044	7	HNRNPH1	effective
ATtRACT	1079	1084	6	HNRNPH1	effective
ATtRACT	1093	1098	6	HNRNPH1	effective
ATtRACT	1213	1218	6	HNRNPH1	effective
ATtRACT	473	480	8	HNRNPH2	effective
ATtRACT	505	511	7	HNRNPH2	effective
ATtRACT	546	551	6	HNRNPH2	effective
ATtRACT	658	666	9	HNRNPH2	effective
ATtRACT	683	688	6	HNRNPH2	effective
ATtRACT	733	738	6	HNRNPH2	effective
ATtRACT	745	750	6	HNRNPH2	effective
ATtRACT	750	755	6	HNRNPH2	effective
ATtRACT	761	767	7	HNRNPH2	effective
ATtRACT	778	783	6	HNRNPH2	effective
ATtRACT	1025	1030	6	HNRNPH2	effective
ATtRACT	1038	1044	7	HNRNPH2	effective
ATtRACT	1079	1084	6	HNRNPH2	effective
ATtRACT	1093	1098	6	HNRNPH2	effective
ATtRACT	1213	1218	6	HNRNPH2	effective
ATtRACT	475	480	6	HNRNPH3	effective
ATtRACT	505	511	7	HNRNPH3	effective
ATtRACT	546	551	6	HNRNPH3	effective
ATtRACT	658	665	8	HNRNPH3	effective
ATtRACT	733	738	6	HNRNPH3	effective
ATtRACT	745	750	6	HNRNPH3	effective
ATtRACT	750	755	6	HNRNPH3	effective
ATtRACT	761	766	6	HNRNPH3	effective
ATtRACT	778	783	6	HNRNPH3	effective
ATtRACT	1025	1030	6	HNRNPH3	effective
ATtRACT	1038	1044	7	HNRNPH3	effective
ATtRACT	1079	1084	6	HNRNPH3	effective
ATtRACT	1213	1218	6	HNRNPH3	effective
ATtRACT	445	451	7	HNRNPK	effective
ATtRACT	447	454	8	HNRNPL	effective
ATtRACT	469	474	6	HNRNPL	effective
ATtRACT	652	656	5	HNRNPL	effective
ATtRACT	785	790	6	HNRNPL	effective
ATtRACT	811	817	7	HNRNPL	effective
ATtRACT	1096	1100	5	HNRNPL	effective
ATtRACT	804	808	5	IFIH1	effective
ATtRACT	1049	1053	5	IFIH1	effective
ATtRACT	523	530	8	IGF2BP2	effective
ATtRACT	1015	1019	5	IGF2BP3	effective
ATtRACT	475	479	5	KHSRP	effective
ATtRACT	505	509	5	KHSRP	effective
ATtRACT	658	662	5	KHSRP	effective
ATtRACT	733	737	5	KHSRP	effective
ATtRACT	745	749	5	KHSRP	effective
ATtRACT	761	765	5	KHSRP	effective
ATtRACT	778	782	5	KHSRP	effective
ATtRACT	1025	1030	6	KHSRP	effective
ATtRACT	1038	1042	5	KHSRP	effective
ATtRACT	1079	1083	5	KHSRP	effective
ATtRACT	730	737	8	LIN28A	effective
ATtRACT	484	490	7	MBNL1	effective
ATtRACT	498	502	5	MBNL1	effective
ATtRACT	628	634	7	MBNL1	effective
ATtRACT	675	679	5	MBNL1	effective
ATtRACT	1070	1077	8	MSI1	effective
ATtRACT	475	480	6	NONO	effective
ATtRACT	778	783	6	NONO	effective
ATtRACT	1213	1218	6	NONO	effective
ATtRACT	447	451	5	NOVA1	effective
ATtRACT	469	473	5	NOVA1	effective
ATtRACT	513	517	5	NOVA1	effective
ATtRACT	527	531	5	NOVA1	effective
ATtRACT	622	626	5	NOVA1	effective
ATtRACT	633	638	6	NOVA1	effective
ATtRACT	677	681	5	NOVA1	effective
ATtRACT	785	789	5	NOVA1	effective
ATtRACT	811	815	5	NOVA1	effective
ATtRACT	1036	1040	5	NOVA1	effective
ATtRACT	634	638	5	NOVA2	effective
ATtRACT	538	542	5	NXF1	effective
ATtRACT	703	707	5	NXF1	effective
ATtRACT	711	715	5	NXF1	effective
ATtRACT	1077	1081	5	NXF1	effective
ATtRACT	1089	1093	5	NXF1	effective
ATtRACT	687	694	8	PCBP2	effective
ATtRACT	629	633	5	PIWIL1	effective
ATtRACT	664	668	5	PIWIL1	effective
ATtRACT	452	461	10	PTBP1	effective
ATtRACT	460	471	12	PTBP1	effective
ATtRACT	487	491	5	PTBP1	effective
ATtRACT	500	505	6	PTBP1	effective
ATtRACT	511	516	6	PTBP1	effective
ATtRACT	526	530	5	PTBP1	effective
ATtRACT	534	538	5	PTBP1	effective
ATtRACT	538	543	6	PTBP1	effective
ATtRACT	543	548	6	PTBP1	effective
ATtRACT	625	630	6	PTBP1	effective
ATtRACT	630	634	5	PTBP1	effective
ATtRACT	636	642	7	PTBP1	effective
ATtRACT	646	653	8	PTBP1	effective
ATtRACT	665	672	8	PTBP1	effective
ATtRACT	691	698	8	PTBP1	effective
ATtRACT	703	708	6	PTBP1	effective
ATtRACT	711	716	6	PTBP1	effective
ATtRACT	716	720	5	PTBP1	effective
ATtRACT	1009	1016	8	PTBP1	effective
ATtRACT	1023	1028	6	PTBP1	effective
ATtRACT	1029	1036	8	PTBP1	effective
ATtRACT	1045	1049	5	PTBP1	effective
ATtRACT	1068	1073	6	PTBP1	effective
ATtRACT	1077	1082	6	PTBP1	effective
ATtRACT	1089	1094	6	PTBP1	effective
ATtRACT	453	459	7	PTBP2	effective
ATtRACT	461	469	9	PTBP2	effective
ATtRACT	474	481	8	RBM5	effective
ATtRACT	503	510	8	RBM5	effective
ATtRACT	659	665	7	RBM5	effective
ATtRACT	501	506	6	RBMY1A1	effective
ATtRACT	649	654	6	RBMY1A1	effective
ATtRACT	632	636	5	RC3H1	effective
ATtRACT	1061	1065	5	RC3H1	effective
ATtRACT	715	722	8	SAMD4A	effective
ATtRACT	720	727	8	SF1	effective
ATtRACT	731	737	7	SFPQ	effective
ATtRACT	729	733	5	SRP14	effective
ATtRACT	1053	1057	5	SRP14	effective
ATtRACT	1073	1077	5	SRP14	effective
ATtRACT	500	504	5	SRP19	effective
ATtRACT	511	515	5	SRP19	effective
ATtRACT	545	549	5	SRP19	effective
ATtRACT	691	695	5	SRP19	effective
ATtRACT	1041	1046	6	SRP19	effective
ATtRACT	1063	1067	5	SRP19	effective
ATtRACT	500	504	5	SRP54	effective
ATtRACT	511	515	5	SRP54	effective
ATtRACT	545	549	5	SRP54	effective
ATtRACT	691	695	5	SRP54	effective
ATtRACT	801	805	5	SRP54	effective
ATtRACT	1041	1046	6	SRP54	effective
ATtRACT	1063	1067	5	SRP54	effective
ATtRACT	1071	1075	5	SRP54	effective
ATtRACT	500	504	5	SRP68	effective
ATtRACT	511	515	5	SRP68	effective
ATtRACT	545	549	5	SRP68	effective
ATtRACT	691	695	5	SRP68	effective
ATtRACT	1041	1046	6	SRP68	effective
ATtRACT	1063	1067	5	SRP68	effective
ATtRACT	469	479	11	SRSF1	effective
ATtRACT	731	738	8	SRSF1	effective
ATtRACT	737	744	8	SRSF1	effective
ATtRACT	1035	1042	8	SRSF1	effective
ATtRACT	1051	1058	8	SRSF1	effective
ATtRACT	1091	1099	9	SRSF1	effective
ATtRACT	473	480	8	SRSF10	effective
ATtRACT	477	483	7	SRSF2	effective
ATtRACT	529	534	6	SRSF2	effective
ATtRACT	783	791	9	SRSF2	effective
ATtRACT	1043	1050	8	SRSF2	effective
ATtRACT	623	627	5	SRSF3	effective
ATtRACT	634	639	6	SRSF3	effective
ATtRACT	638	645	8	SRSF3	effective
ATtRACT	449	454	6	SRSF5	effective
ATtRACT	470	478	9	SRSF5	effective
ATtRACT	530	535	6	SRSF5	effective
ATtRACT	545	550	6	SRSF5	effective
ATtRACT	625	630	6	SRSF5	effective
ATtRACT	736	741	6	SRSF5	effective
ATtRACT	759	764	6	SRSF5	effective
ATtRACT	765	770	6	SRSF5	effective
ATtRACT	804	812	9	SRSF5	effective
ATtRACT	1023	1028	6	SRSF5	effective
ATtRACT	1217	1222	6	SRSF5	effective
ATtRACT	728	734	7	SRSF6	effective
ATtRACT	637	643	7	SRSF7	effective
ATtRACT	650	656	7	SRSF7	effective
ATtRACT	529	534	6	SRSF9	effective
ATtRACT	717	722	6	SRSF9	effective
ATtRACT	740	745	6	SRSF9	effective
ATtRACT	779	786	8	SRSF9	effective
ATtRACT	1051	1056	6	SRSF9	effective
ATtRACT	1064	1069	6	SRSF9	effective
ATtRACT	1094	1099	6	SRSF9	effective
ATtRACT	631	635	5	SSB	effective
ATtRACT	1016	1020	5	SSB	effective
ATtRACT	1056	1062	7	TARDBP	effective
ATtRACT	630	636	7	TIA1	effective
ATtRACT	638	642	5	TIA1	effective
ATtRACT	665	669	5	TIA1	effective
ATtRACT	1032	1036	5	TIA1	effective
ATtRACT	1060	1065	6	TIA1	effective
ATtRACT	630	636	7	TIAL1	effective
ATtRACT	1060	1065	6	TIAL1	effective
ATtRACT	1093	1098	6	TRA2A	effective
ATtRACT	640	645	6	TRA2B	effective
ATtRACT	650	655	6	TRA2B	effective
ATtRACT	1092	1099	8	TRA2B	effective
ATtRACT	805	809	5	XPO5	effective
ATtRACT	450	454	5	YBX1	effective
ATtRACT	623	629	7	YBX1	effective
ATtRACT	635	639	5	YBX1	effective
ATtRACT	1094	1099	6	YBX1	effective
ATtRACT	451	457	7	ZFP36	effective
ATtRACT	459	465	7	ZFP36	effective
ATtRACT	690	696	7	ZFP36	effective
ATtRACT	1031	1037	7	ZFP36	effective
ATtRACT	785	790	6	ZNF346	effective
ATtRACT	104	109	6	HNRNPF	non-effective
ATtRACT	237	242	6	HNRNPF	non-effective
ATtRACT	242	247	6	HNRNPF	non-effective
ATtRACT	273	278	6	HNRNPF	non-effective
ATtRACT	340	345	6	HNRNPF	non-effective
ATtRACT	417	424	8	HNRNPF	non-effective
ATtRACT	583	589	7	HNRNPF	non-effective
ATtRACT	598	603	6	HNRNPF	non-effective
ATtRACT	755	761	7	HNRNPF	non-effective
ATtRACT	768	774	7	HNRNPF	non-effective
ATtRACT	830	836	7	HNRNPF	non-effective
ATtRACT	839	844	6	HNRNPF	non-effective
ATtRACT	868	873	6	HNRNPF	non-effective
ATtRACT	880	886	7	HNRNPF	non-effective
ATtRACT	1003	1008	6	HNRNPF	non-effective
ATtRACT	1159	1164	6	HNRNPF	non-effective
ATtRACT	1183	1188	6	HNRNPF	non-effective
ATtRACT	1187	1192	6	HNRNPF	non-effective
ATtRACT	104	109	6	HNRNPH1	non-effective
ATtRACT	208	214	7	HNRNPH1	non-effective
ATtRACT	228	233	6	HNRNPH1	non-effective
ATtRACT	237	247	11	HNRNPH1	non-effective
ATtRACT	273	278	6	HNRNPH1	non-effective
ATtRACT	340	345	6	HNRNPH1	non-effective
ATtRACT	410	415	6	HNRNPH1	non-effective
ATtRACT	417	424	8	HNRNPH1	non-effective
ATtRACT	583	589	7	HNRNPH1	non-effective
ATtRACT	598	603	6	HNRNPH1	non-effective
ATtRACT	755	761	7	HNRNPH1	non-effective
ATtRACT	767	778	12	HNRNPH1	non-effective
ATtRACT	799	804	6	HNRNPH1	non-effective
ATtRACT	826	836	11	HNRNPH1	non-effective
ATtRACT	839	844	6	HNRNPH1	non-effective
ATtRACT	847	852	6	HNRNPH1	non-effective
ATtRACT	868	873	6	HNRNPH1	non-effective
ATtRACT	880	886	7	HNRNPH1	non-effective
ATtRACT	1003	1008	6	HNRNPH1	non-effective
ATtRACT	1107	1114	8	HNRNPH1	non-effective
ATtRACT	1128	1133	6	HNRNPH1	non-effective
ATtRACT	1157	1164	8	HNRNPH1	non-effective
ATtRACT	1183	1188	6	HNRNPH1	non-effective
ATtRACT	1187	1192	6	HNRNPH1	non-effective
ATtRACT	104	109	6	HNRNPH2	non-effective
ATtRACT	208	214	7	HNRNPH2	non-effective
ATtRACT	228	233	6	HNRNPH2	non-effective
ATtRACT	237	247	11	HNRNPH2	non-effective
ATtRACT	273	278	6	HNRNPH2	non-effective
ATtRACT	340	345	6	HNRNPH2	non-effective
ATtRACT	410	415	6	HNRNPH2	non-effective
ATtRACT	417	424	8	HNRNPH2	non-effective
ATtRACT	583	589	7	HNRNPH2	non-effective
ATtRACT	598	603	6	HNRNPH2	non-effective
ATtRACT	755	761	7	HNRNPH2	non-effective
ATtRACT	767	778	12	HNRNPH2	non-effective
ATtRACT	799	804	6	HNRNPH2	non-effective
ATtRACT	826	836	11	HNRNPH2	non-effective
ATtRACT	839	844	6	HNRNPH2	non-effective
ATtRACT	847	852	6	HNRNPH2	non-effective
ATtRACT	868	873	6	HNRNPH2	non-effective
ATtRACT	880	886	7	HNRNPH2	non-effective
ATtRACT	1003	1008	6	HNRNPH2	non-effective
ATtRACT	1107	1114	8	HNRNPH2	non-effective
ATtRACT	1128	1133	6	HNRNPH2	non-effective
ATtRACT	1157	1164	8	HNRNPH2	non-effective
ATtRACT	1183	1192	10	HNRNPH2	non-effective
ATtRACT	104	109	6	HNRNPH3	non-effective
ATtRACT	208	214	7	HNRNPH3	non-effective
ATtRACT	228	233	6	HNRNPH3	non-effective
ATtRACT	237	247	11	HNRNPH3	non-effective
ATtRACT	273	278	6	HNRNPH3	non-effective
ATtRACT	340	345	6	HNRNPH3	non-effective
ATtRACT	417	423	7	HNRNPH3	non-effective
ATtRACT	583	588	6	HNRNPH3	non-effective
ATtRACT	598	603	6	HNRNPH3	non-effective
ATtRACT	755	760	6	HNRNPH3	non-effective
ATtRACT	768	774	7	HNRNPH3	non-effective
ATtRACT	830	835	6	HNRNPH3	non-effective
ATtRACT	839	844	6	HNRNPH3	non-effective
ATtRACT	847	852	6	HNRNPH3	non-effective
ATtRACT	868	873	6	HNRNPH3	non-effective
ATtRACT	880	885	6	HNRNPH3	non-effective
ATtRACT	1003	1008	6	HNRNPH3	non-effective
ATtRACT	1109	1114	6	HNRNPH3	non-effective
ATtRACT	1128	1133	6	HNRNPH3	non-effective
ATtRACT	1157	1164	8	HNRNPH3	non-effective
ATtRACT	1183	1188	6	HNRNPH3	non-effective
ATtRACT	1187	1192	6	HNRNPH3	non-effective
ATtRACT	432	439	8	HNRNPK	non-effective
ATtRACT	439	445	7	HNRNPK	non-effective
ATtRACT	563	569	7	HNRNPK	non-effective
ATtRACT	1120	1127	8	HNRNPK	non-effective
ATtRACT	1205	1211	7	HNRNPK	non-effective
ATtRACT	125	130	6	HNRNPL	non-effective
ATtRACT	133	138	6	HNRNPL	non-effective
ATtRACT	168	172	5	HNRNPL	non-effective
ATtRACT	367	371	5	HNRNPL	non-effective
ATtRACT	437	442	6	HNRNPL	non-effective
ATtRACT	523	527	5	HNRNPL	non-effective
ATtRACT	605	611	7	HNRNPL	non-effective
ATtRACT	1207	1212	6	HNRNPL	non-effective
ATtRACT	432	439	8	HNRNPU	non-effective
ATtRACT	1126	1130	5	IFIH1	non-effective
ATtRACT	1197	1201	5	IFIH1	non-effective
ATtRACT	329	336	8	IGF2BP2	non-effective
ATtRACT	573	580	8	IGF2BP2	non-effective
ATtRACT	313	317	5	IGF2BP3	non-effective
ATtRACT	329	336	8	IGF2BP3	non-effective
ATtRACT	573	580	8	IGF2BP3	non-effective
ATtRACT	570	576	7	KHDRBS1	non-effective
ATtRACT	104	109	6	KHSRP	non-effective
ATtRACT	228	232	5	KHSRP	non-effective
ATtRACT	237	241	5	KHSRP	non-effective
ATtRACT	242	246	5	KHSRP	non-effective
ATtRACT	273	278	6	KHSRP	non-effective
ATtRACT	340	345	6	KHSRP	non-effective
ATtRACT	583	587	5	KHSRP	non-effective
ATtRACT	598	602	5	KHSRP	non-effective
ATtRACT	755	759	5	KHSRP	non-effective
ATtRACT	830	834	5	KHSRP	non-effective
ATtRACT	839	843	5	KHSRP	non-effective
ATtRACT	847	851	5	KHSRP	non-effective
ATtRACT	868	872	5	KHSRP	non-effective
ATtRACT	880	884	5	KHSRP	non-effective
ATtRACT	905	913	9	KHSRP	non-effective
ATtRACT	949	953	5	KHSRP	non-effective
ATtRACT	962	968	7	KHSRP	non-effective
ATtRACT	1003	1008	6	KHSRP	non-effective
ATtRACT	1109	1113	5	KHSRP	non-effective
ATtRACT	1121	1129	9	KHSRP	non-effective
ATtRACT	1150	1158	9	KHSRP	non-effective
ATtRACT	1159	1163	5	KHSRP	non-effective
ATtRACT	1183	1187	5	KHSRP	non-effective
ATtRACT	1187	1191	5	KHSRP	non-effective
ATtRACT	1213	1217	5	KHSRP	non-effective
ATtRACT	836	843	8	LIN28A	non-effective
ATtRACT	74	84	11	MBNL1	non-effective
ATtRACT	108	112	5	MBNL1	non-effective
ATtRACT	130	136	7	MBNL1	non-effective
ATtRACT	142	146	5	MBNL1	non-effective
ATtRACT	355	361	7	MBNL1	non-effective
ATtRACT	390	396	7	MBNL1	non-effective
ATtRACT	443	449	7	MBNL1	non-effective
ATtRACT	489	495	7	MBNL1	non-effective
ATtRACT	555	561	7	MBNL1	non-effective
ATtRACT	588	594	7	MBNL1	non-effective
ATtRACT	905	911	7	MBNL1	non-effective
ATtRACT	1171	1175	5	MBNL1	non-effective
ATtRACT	864	871	8	MSI1	non-effective
ATtRACT	237	242	6	NONO	non-effective
ATtRACT	242	247	6	NONO	non-effective
ATtRACT	839	844	6	NONO	non-effective
ATtRACT	1187	1192	6	NONO	non-effective
ATtRACT	83	87	5	NOVA1	non-effective
ATtRACT	124	132	9	NOVA1	non-effective
ATtRACT	133	137	5	NOVA1	non-effective
ATtRACT	167	172	6	NOVA1	non-effective
ATtRACT	173	177	5	NOVA1	non-effective
ATtRACT	182	186	5	NOVA1	non-effective
ATtRACT	312	316	5	NOVA1	non-effective
ATtRACT	332	337	6	NOVA1	non-effective
ATtRACT	367	371	5	NOVA1	non-effective
ATtRACT	373	377	5	NOVA1	non-effective
ATtRACT	432	441	10	NOVA1	non-effective
ATtRACT	441	445	5	NOVA1	non-effective
ATtRACT	523	527	5	NOVA1	non-effective
ATtRACT	577	581	5	NOVA1	non-effective
ATtRACT	591	595	5	NOVA1	non-effective
ATtRACT	605	609	5	NOVA1	non-effective
ATtRACT	788	792	5	NOVA1	non-effective
ATtRACT	894	899	6	NOVA1	non-effective
ATtRACT	927	931	5	NOVA1	non-effective
ATtRACT	1105	1109	5	NOVA1	non-effective
ATtRACT	1115	1119	5	NOVA1	non-effective
ATtRACT	1136	1140	5	NOVA1	non-effective
ATtRACT	1155	1160	6	NOVA1	non-effective
ATtRACT	1207	1211	5	NOVA1	non-effective
ATtRACT	1227	1231	5	NOVA1	non-effective
ATtRACT	1235	1239	5	NOVA1	non-effective
ATtRACT	1239	1243	5	NOVA1	non-effective
ATtRACT	124	130	7	NOVA2	non-effective
ATtRACT	167	171	5	NOVA2	non-effective
ATtRACT	927	931	5	NOVA2	non-effective
ATtRACT	1136	1140	5	NOVA2	non-effective
ATtRACT	324	329	6	NUDT21	non-effective
ATtRACT	1151	1155	5	NUDT21	non-effective
ATtRACT	73	77	5	NXF1	non-effective
ATtRACT	77	81	5	NXF1	non-effective
ATtRACT	92	96	5	NXF1	non-effective
ATtRACT	399	405	7	NXF1	non-effective
ATtRACT	581	585	5	NXF1	non-effective
ATtRACT	596	600	5	NXF1	non-effective
ATtRACT	617	621	5	NXF1	non-effective
ATtRACT	671	675	5	NXF1	non-effective
ATtRACT	873	877	5	NXF1	non-effective
ATtRACT	878	882	5	NXF1	non-effective
ATtRACT	911	915	5	NXF1	non-effective
ATtRACT	1001	1005	5	NXF1	non-effective
ATtRACT	1167	1171	5	NXF1	non-effective
ATtRACT	1174	1178	5	NXF1	non-effective
ATtRACT	1221	1225	5	NXF1	non-effective
ATtRACT	247	251	5	OAS1	non-effective
ATtRACT	261	265	5	OAS1	non-effective
ATtRACT	844	848	5	OAS1	non-effective
ATtRACT	977	981	5	OAS1	non-effective
ATtRACT	796	802	7	PABPN1	non-effective
ATtRACT	432	439	8	PCBP1	non-effective
ATtRACT	72	76	5	PCBP2	non-effective
ATtRACT	91	95	5	PCBP2	non-effective
ATtRACT	298	302	5	PCBP2	non-effective
ATtRACT	432	440	9	PCBP2	non-effective
ATtRACT	459	463	5	PCBP2	non-effective
ATtRACT	564	568	5	PCBP2	non-effective
ATtRACT	616	620	5	PCBP2	non-effective
ATtRACT	916	920	5	PCBP2	non-effective
ATtRACT	995	999	5	PCBP2	non-effective
ATtRACT	1122	1126	5	PCBP2	non-effective
ATtRACT	1173	1177	5	PCBP2	non-effective
ATtRACT	376	380	5	PIWIL1	non-effective
ATtRACT	422	426	5	PIWIL1	non-effective
ATtRACT	557	561	5	PIWIL1	non-effective
ATtRACT	884	888	5	PIWIL1	non-effective
ATtRACT	892	896	5	PIWIL1	non-effective
ATtRACT	907	911	5	PIWIL1	non-effective
ATtRACT	320	326	7	PPIE	non-effective
ATtRACT	327	334	8	PPIE	non-effective
ATtRACT	570	576	7	PPIE	non-effective
ATtRACT	962	969	8	PPIE	non-effective
ATtRACT	73	78	6	PTBP1	non-effective
ATtRACT	77	82	6	PTBP1	non-effective
ATtRACT	92	97	6	PTBP1	non-effective
ATtRACT	103	107	5	PTBP1	non-effective
ATtRACT	120	125	6	PTBP1	non-effective
ATtRACT	136	144	9	PTBP1	non-effective
ATtRACT	144	157	14	PTBP1	non-effective
ATtRACT	156	166	11	PTBP1	non-effective
ATtRACT	165	170	6	PTBP1	non-effective
ATtRACT	196	203	8	PTBP1	non-effective
ATtRACT	253	257	5	PTBP1	non-effective
ATtRACT	260	264	5	PTBP1	non-effective
ATtRACT	272	276	5	PTBP1	non-effective
ATtRACT	280	285	6	PTBP1	non-effective
ATtRACT	286	290	5	PTBP1	non-effective
ATtRACT	294	298	5	PTBP1	non-effective
ATtRACT	299	308	10	PTBP1	non-effective
ATtRACT	309	314	6	PTBP1	non-effective
ATtRACT	314	323	10	PTBP1	non-effective
ATtRACT	353	359	7	PTBP1	non-effective
ATtRACT	362	369	8	PTBP1	non-effective
ATtRACT	370	374	5	PTBP1	non-effective
ATtRACT	377	381	5	PTBP1	non-effective
ATtRACT	387	394	8	PTBP1	non-effective
ATtRACT	393	399	7	PTBP1	non-effective
ATtRACT	401	406	6	PTBP1	non-effective
ATtRACT	423	427	5	PTBP1	non-effective
ATtRACT	432	439	8	PTBP1	non-effective
ATtRACT	492	496	5	PTBP1	non-effective
ATtRACT	558	562	5	PTBP1	non-effective
ATtRACT	565	573	9	PTBP1	non-effective
ATtRACT	576	580	5	PTBP1	non-effective
ATtRACT	581	586	6	PTBP1	non-effective
ATtRACT	588	592	5	PTBP1	non-effective
ATtRACT	596	601	6	PTBP1	non-effective
ATtRACT	617	622	6	PTBP1	non-effective
ATtRACT	671	676	6	PTBP1	non-effective
ATtRACT	754	758	5	PTBP1	non-effective
ATtRACT	822	826	5	PTBP1	non-effective
ATtRACT	835	839	5	PTBP1	non-effective
ATtRACT	856	860	5	PTBP1	non-effective
ATtRACT	863	867	5	PTBP1	non-effective
ATtRACT	876	883	8	PTBP1	non-effective
ATtRACT	885	889	5	PTBP1	non-effective
ATtRACT	893	897	5	PTBP1	non-effective
ATtRACT	905	909	5	PTBP1	non-effective
ATtRACT	908	912	5	PTBP1	non-effective
ATtRACT	911	916	6	PTBP1	non-effective
ATtRACT	917	924	8	PTBP1	non-effective
ATtRACT	923	930	8	PTBP1	non-effective
ATtRACT	930	934	5	PTBP1	non-effective
ATtRACT	933	949	17	PTBP1	non-effective
ATtRACT	951	957	7	PTBP1	non-effective
ATtRACT	958	965	8	PTBP1	non-effective
ATtRACT	968	979	12	PTBP1	non-effective
ATtRACT	982	997	16	PTBP1	non-effective
ATtRACT	996	1006	11	PTBP1	non-effective
ATtRACT	1083	1087	5	PTBP1	non-effective
ATtRACT	1103	1108	6	PTBP1	non-effective
ATtRACT	1119	1123	5	PTBP1	non-effective
ATtRACT	1123	1128	6	PTBP1	non-effective
ATtRACT	1135	1139	5	PTBP1	non-effective
ATtRACT	1150	1154	5	PTBP1	non-effective
ATtRACT	1174	1179	6	PTBP1	non-effective
ATtRACT	1181	1186	6	PTBP1	non-effective
ATtRACT	1195	1200	6	PTBP1	non-effective
ATtRACT	1203	1208	6	PTBP1	non-effective
ATtRACT	1221	1226	6	PTBP1	non-effective
ATtRACT	1233	1238	6	PTBP1	non-effective
ATtRACT	300	306	7	PTBP2	non-effective
ATtRACT	937	947	11	PTBP2	non-effective
ATtRACT	989	995	7	PTBP2	non-effective
ATtRACT	1155	1162	8	RBM24	non-effective
ATtRACT	207	214	8	RBM5	non-effective
ATtRACT	214	221	8	RBM5	non-effective
ATtRACT	417	423	7	RBM5	non-effective
ATtRACT	432	439	8	RBM5	non-effective
ATtRACT	1186	1193	8	RBM5	non-effective
ATtRACT	88	94	7	RBMX	non-effective
ATtRACT	179	183	5	RBMX	non-effective
ATtRACT	328	333	6	RBMX	non-effective
ATtRACT	812	817	6	RBMY1A1	non-effective
ATtRACT	316	320	5	RC3H1	non-effective
ATtRACT	328	332	5	RNASEL	non-effective
ATtRACT	572	576	5	RNASEL	non-effective
ATtRACT	252	259	8	SAMD4A	non-effective
ATtRACT	947	954	8	SAMD4A	non-effective
ATtRACT	347	353	7	SFPQ	non-effective
ATtRACT	837	843	7	SFPQ	non-effective
ATtRACT	1185	1191	7	SFPQ	non-effective
ATtRACT	202	206	5	SRP14	non-effective
ATtRACT	211	215	5	SRP14	non-effective
ATtRACT	268	272	5	SRP14	non-effective
ATtRACT	671	676	6	SRP14	non-effective
ATtRACT	867	871	5	SRP14	non-effective
ATtRACT	889	893	5	SRP14	non-effective
ATtRACT	911	916	6	SRP14	non-effective
ATtRACT	1085	1089	5	SRP14	non-effective
ATtRACT	1158	1162	5	SRP14	non-effective
ATtRACT	136	140	5	SRP19	non-effective
ATtRACT	139	143	5	SRP19	non-effective
ATtRACT	144	148	5	SRP19	non-effective
ATtRACT	147	151	5	SRP19	non-effective
ATtRACT	156	160	5	SRP19	non-effective
ATtRACT	159	163	5	SRP19	non-effective
ATtRACT	165	169	5	SRP19	non-effective
ATtRACT	196	200	5	SRP19	non-effective
ATtRACT	299	303	5	SRP19	non-effective
ATtRACT	306	310	5	SRP19	non-effective
ATtRACT	309	313	5	SRP19	non-effective
ATtRACT	364	368	5	SRP19	non-effective
ATtRACT	387	391	5	SRP19	non-effective
ATtRACT	415	419	5	SRP19	non-effective
ATtRACT	452	456	5	SRP19	non-effective
ATtRACT	460	464	5	SRP19	non-effective
ATtRACT	818	823	6	SRP19	non-effective
ATtRACT	857	864	8	SRP19	non-effective
ATtRACT	902	906	5	SRP19	non-effective
ATtRACT	917	921	5	SRP19	non-effective
ATtRACT	923	927	5	SRP19	non-effective
ATtRACT	996	1000	5	SRP19	non-effective
ATtRACT	1103	1107	5	SRP19	non-effective
ATtRACT	1140	1144	5	SRP19	non-effective
ATtRACT	1192	1196	5	SRP19	non-effective
ATtRACT	1195	1199	5	SRP19	non-effective
ATtRACT	1230	1234	5	SRP19	non-effective
ATtRACT	1233	1237	5	SRP19	non-effective
ATtRACT	136	140	5	SRP54	non-effective
ATtRACT	139	143	5	SRP54	non-effective
ATtRACT	144	148	5	SRP54	non-effective
ATtRACT	147	151	5	SRP54	non-effective
ATtRACT	156	160	5	SRP54	non-effective
ATtRACT	159	163	5	SRP54	non-effective
ATtRACT	165	169	5	SRP54	non-effective
ATtRACT	196	200	5	SRP54	non-effective
ATtRACT	209	213	5	SRP54	non-effective
ATtRACT	216	220	5	SRP54	non-effective
ATtRACT	299	303	5	SRP54	non-effective
ATtRACT	309	313	5	SRP54	non-effective
ATtRACT	364	368	5	SRP54	non-effective
ATtRACT	387	391	5	SRP54	non-effective
ATtRACT	415	419	5	SRP54	non-effective
ATtRACT	428	432	5	SRP54	non-effective
ATtRACT	452	456	5	SRP54	non-effective
ATtRACT	460	464	5	SRP54	non-effective
ATtRACT	818	823	6	SRP54	non-effective
ATtRACT	857	864	8	SRP54	non-effective
ATtRACT	865	869	5	SRP54	non-effective
ATtRACT	917	921	5	SRP54	non-effective
ATtRACT	923	927	5	SRP54	non-effective
ATtRACT	996	1000	5	SRP54	non-effective
ATtRACT	1099	1103	5	SRP54	non-effective
ATtRACT	1103	1107	5	SRP54	non-effective
ATtRACT	1195	1199	5	SRP54	non-effective
ATtRACT	1233	1237	5	SRP54	non-effective
ATtRACT	136	140	5	SRP68	non-effective
ATtRACT	139	143	5	SRP68	non-effective
ATtRACT	144	148	5	SRP68	non-effective
ATtRACT	147	151	5	SRP68	non-effective
ATtRACT	156	160	5	SRP68	non-effective
ATtRACT	159	163	5	SRP68	non-effective
ATtRACT	165	169	5	SRP68	non-effective
ATtRACT	196	200	5	SRP68	non-effective
ATtRACT	299	303	5	SRP68	non-effective
ATtRACT	309	313	5	SRP68	non-effective
ATtRACT	364	368	5	SRP68	non-effective
ATtRACT	387	391	5	SRP68	non-effective
ATtRACT	415	419	5	SRP68	non-effective
ATtRACT	452	456	5	SRP68	non-effective
ATtRACT	460	464	5	SRP68	non-effective
ATtRACT	490	495	6	SRP68	non-effective
ATtRACT	818	823	6	SRP68	non-effective
ATtRACT	857	864	8	SRP68	non-effective
ATtRACT	917	921	5	SRP68	non-effective
ATtRACT	923	927	5	SRP68	non-effective
ATtRACT	996	1000	5	SRP68	non-effective
ATtRACT	1103	1107	5	SRP68	non-effective
ATtRACT	1195	1199	5	SRP68	non-effective
ATtRACT	1233	1237	5	SRP68	non-effective
ATtRACT	82	89	8	SRSF1	non-effective
ATtRACT	91	98	8	SRSF1	non-effective
ATtRACT	110	117	8	SRSF1	non-effective
ATtRACT	188	197	10	SRSF1	non-effective
ATtRACT	203	214	12	SRSF1	non-effective
ATtRACT	347	354	8	SRSF1	non-effective
ATtRACT	416	423	8	SRSF1	non-effective
ATtRACT	425	432	8	SRSF1	non-effective
ATtRACT	433	444	12	SRSF1	non-effective
ATtRACT	767	776	10	SRSF1	non-effective
ATtRACT	817	824	8	SRSF1	non-effective
ATtRACT	837	844	8	SRSF1	non-effective
ATtRACT	1106	1113	8	SRSF1	non-effective
ATtRACT	1185	1192	8	SRSF1	non-effective
ATtRACT	1206	1217	12	SRSF1	non-effective
ATtRACT	1223	1230	8	SRSF1	non-effective
ATtRACT	235	242	8	SRSF10	non-effective
ATtRACT	773	780	8	SRSF10	non-effective
ATtRACT	826	835	10	SRSF10	non-effective
ATtRACT	69	77	9	SRSF2	non-effective
ATtRACT	114	120	7	SRSF2	non-effective
ATtRACT	123	131	9	SRSF2	non-effective
ATtRACT	381	387	7	SRSF2	non-effective
ATtRACT	409	415	7	SRSF2	non-effective
ATtRACT	613	621	9	SRSF2	non-effective
ATtRACT	697	702	6	SRSF2	non-effective
ATtRACT	767	780	14	SRSF2	non-effective
ATtRACT	796	801	6	SRSF2	non-effective
ATtRACT	824	830	7	SRSF2	non-effective
ATtRACT	874	882	9	SRSF2	non-effective
ATtRACT	1101	1109	9	SRSF2	non-effective
ATtRACT	1161	1168	8	SRSF2	non-effective
ATtRACT	1189	1195	7	SRSF2	non-effective
ATtRACT	1231	1239	9	SRSF2	non-effective
ATtRACT	87	91	5	SRSF3	non-effective
ATtRACT	159	167	9	SRSF3	non-effective
ATtRACT	1179	1183	5	SRSF3	non-effective
ATtRACT	226	231	6	SRSF5	non-effective
ATtRACT	235	240	6	SRSF5	non-effective
ATtRACT	338	343	6	SRSF5	non-effective
ATtRACT	415	420	6	SRSF5	non-effective
ATtRACT	491	496	6	SRSF5	non-effective
ATtRACT	587	592	6	SRSF5	non-effective
ATtRACT	707	712	6	SRSF5	non-effective
ATtRACT	799	804	6	SRSF5	non-effective
ATtRACT	828	833	6	SRSF5	non-effective
ATtRACT	904	909	6	SRSF5	non-effective
ATtRACT	1097	1102	6	SRSF5	non-effective
ATtRACT	1107	1112	6	SRSF5	non-effective
ATtRACT	1169	1174	6	SRSF5	non-effective
ATtRACT	1181	1186	6	SRSF5	non-effective
ATtRACT	105	112	8	SRSF9	non-effective
ATtRACT	113	118	6	SRSF9	non-effective
ATtRACT	124	129	6	SRSF9	non-effective
ATtRACT	191	196	6	SRSF9	non-effective
ATtRACT	335	342	8	SRSF9	non-effective
ATtRACT	346	354	9	SRSF9	non-effective
ATtRACT	410	415	6	SRSF9	non-effective
ATtRACT	767	777	11	SRSF9	non-effective
ATtRACT	791	796	6	SRSF9	non-effective
ATtRACT	858	863	6	SRSF9	non-effective
ATtRACT	1166	1171	6	SRSF9	non-effective
ATtRACT	314	319	6	SSB	non-effective
ATtRACT	322	326	5	SSB	non-effective
ATtRACT	378	382	5	SSB	non-effective
ATtRACT	490	495	6	SSB	non-effective
ATtRACT	963	967	5	SSB	non-effective
ATtRACT	1170	1176	7	SUPV3L1	non-effective
ATtRACT	1155	1161	7	TARDBP	non-effective
ATtRACT	150	154	5	TIA1	non-effective
ATtRACT	153	157	5	TIA1	non-effective
ATtRACT	162	166	5	TIA1	non-effective
ATtRACT	314	320	7	TIA1	non-effective
ATtRACT	331	335	5	TIA1	non-effective
ATtRACT	377	383	7	TIA1	non-effective
ATtRACT	566	570	5	TIA1	non-effective
ATtRACT	885	889	5	TIA1	non-effective
ATtRACT	893	897	5	TIA1	non-effective
ATtRACT	908	912	5	TIA1	non-effective
ATtRACT	934	938	5	TIA1	non-effective
ATtRACT	953	958	6	TIA1	non-effective
ATtRACT	963	968	6	TIA1	non-effective
ATtRACT	975	980	6	TIA1	non-effective
ATtRACT	1124	1128	5	TIA1	non-effective
ATtRACT	314	320	7	TIAL1	non-effective
ATtRACT	331	335	5	TIAL1	non-effective
ATtRACT	377	383	7	TIAL1	non-effective
ATtRACT	953	958	6	TIAL1	non-effective
ATtRACT	963	968	6	TIAL1	non-effective
ATtRACT	975	980	6	TIAL1	non-effective
ATtRACT	233	237	5	TRA2B	non-effective
ATtRACT	347	353	7	TRA2B	non-effective
ATtRACT	697	701	5	TRA2B	non-effective
ATtRACT	775	779	5	TRA2B	non-effective
ATtRACT	796	800	5	TRA2B	non-effective
ATtRACT	555	559	5	XPO5	non-effective
ATtRACT	1060	1064	5	XPO5	non-effective
ATtRACT	1170	1174	5	XPO5	non-effective
ATtRACT	87	91	5	YBX1	non-effective
ATtRACT	91	98	8	YBX1	non-effective
ATtRACT	126	130	5	YBX1	non-effective
ATtRACT	134	138	5	YBX1	non-effective
ATtRACT	168	172	5	YBX1	non-effective
ATtRACT	438	442	5	YBX1	non-effective
ATtRACT	786	790	5	YBX1	non-effective
ATtRACT	1179	1185	7	YBX1	non-effective
ATtRACT	1208	1212	5	YBX1	non-effective
ATtRACT	76	82	7	YTHDC1	non-effective
ATtRACT	105	111	7	YTHDC1	non-effective
ATtRACT	490	496	7	YTHDC1	non-effective
ATtRACT	586	592	7	YTHDC1	non-effective
ATtRACT	72	78	7	ZFP36	non-effective
ATtRACT	91	97	7	ZFP36	non-effective
ATtRACT	135	141	7	ZFP36	non-effective
ATtRACT	146	167	22	ZFP36	non-effective
ATtRACT	195	201	7	ZFP36	non-effective
ATtRACT	266	272	7	ZFP36	non-effective
ATtRACT	298	304	7	ZFP36	non-effective
ATtRACT	363	369	7	ZFP36	non-effective
ATtRACT	386	392	7	ZFP36	non-effective
ATtRACT	564	571	8	ZFP36	non-effective
ATtRACT	670	676	7	ZFP36	non-effective
ATtRACT	910	916	7	ZFP36	non-effective
ATtRACT	916	922	7	ZFP36	non-effective
ATtRACT	922	928	7	ZFP36	non-effective
ATtRACT	933	939	7	ZFP36	non-effective
ATtRACT	963	968	6	ZFP36	non-effective
ATtRACT	995	1001	7	ZFP36	non-effective
ATtRACT	1122	1129	8	ZFP36	non-effective
ATtRACT	125	130	6	ZNF346	non-effective
ATtRACT	133	138	6	ZNF346	non-effective
ATtRACT	202	207	6	ZNF346	non-effective
ATtRACT	437	442	6	ZNF346	non-effective
ATtRACT	1207	1212	6	ZNF346	non-effective
ATtRACT	216	222	7	ZRANB2	non-effective
ATtRACT	237	243	7	ZRANB2	non-effective
oRNAment	731	737	7	SRSF1	effective
oRNAment	730	736	7	HNRNPF	effective
oRNAment	658	664	7	HNRNPF	effective
oRNAment	724	730	7	CELF1	effective
oRNAment	686	692	7	CNOT4	effective
oRNAment	1047	1053	7	DAZ3	effective
oRNAment	1060	1066	7	DAZ3	effective
oRNAment	658	664	7	HNRNPH2	effective
oRNAment	1070	1076	7	DAZAP1	effective
oRNAment	659	665	7	HNRNPH2	effective
oRNAment	740	742	3	HNRNPH2	effective
oRNAment	715	721	7	EIF4B	effective
oRNAment	717	723	7	ENOX1	effective
oRNAment	741	742	2	ESRP1	effective
oRNAment	658	664	7	ESRP2	effective
oRNAment	658	664	7	EWSR1	effective
oRNAment	659	665	7	EWSR1	effective
oRNAment	730	736	7	EWSR1	effective
oRNAment	1051	1057	7	EWSR1	effective
oRNAment	1071	1077	7	EWSR1	effective
oRNAment	730	736	7	ILF2	effective
oRNAment	657	663	7	ILF2	effective
oRNAment	1057	1063	7	FUBP1	effective
oRNAment	1058	1064	7	KHSRP	effective
oRNAment	730	736	7	LIN28A	effective
oRNAment	1070	1076	7	MSI1	effective
oRNAment	687	693	7	PCBP2	effective
oRNAment	739	742	4	RBM4B	effective
oRNAment	503	509	7	RBM5	effective
oRNAment	550	556	7	RBM6	effective
oRNAment	644	650	7	RBM6	effective
oRNAment	629	635	7	RBM24	effective
oRNAment	660	666	7	RBM25	effective
oRNAment	1076	1082	7	RBM25	effective
oRNAment	715	721	7	SAMD4A	effective
oRNAment	682	688	7	SFPQ	effective
oRNAment	729	735	7	SFPQ	effective
oRNAment	1055	1061	7	SFPQ	effective
oRNAment	476	482	7	SNRPA	effective
oRNAment	529	535	7	SRSF2	effective
oRNAment	687	693	7	SRSF5	effective
oRNAment	689	695	7	SRSF5	effective
oRNAment	491	497	7	SRSF8	effective
oRNAment	527	533	7	SRSF8	effective
oRNAment	530	536	7	SRSF8	effective
oRNAment	736	742	7	SRSF8	effective
oRNAment	1041	1047	7	SRSF8	effective
oRNAment	1213	1219	7	SRSF9	effective
oRNAment	1093	1099	7	SRSF9	effective
oRNAment	529	535	7	SRSF10	effective
oRNAment	528	534	7	SRSF11	effective
oRNAment	686	692	7	TAF15	effective
oRNAment	1093	1099	7	TRA2A	effective
oRNAment	1089	1095	7	TRA2A	effective
oRNAment	736	742	7	ZC3H10	effective
oRNAment	805	811	7	EIF4G2	effective
oRNAment	1017	1023	7	ELAVL1	effective
oRNAment	778	784	7	ESRP1	effective
oRNAment	1039	1045	7	ESRP1	effective
oRNAment	742	748	7	EWSR1	effective
oRNAment	747	753	7	EWSR1	effective
oRNAment	752	758	7	EWSR1	effective
oRNAment	758	764	7	EWSR1	effective
oRNAment	779	785	7	EWSR1	effective
oRNAment	738	744	7	EWSR1	effective
oRNAment	1038	1044	7	EWSR1	effective
oRNAment	764	770	7	EWSR1	effective
oRNAment	750	756	7	A1CF	effective
oRNAment	778	784	7	HNRNPA2B1	effective
oRNAment	761	767	7	HNRNPA2B1	effective
oRNAment	742	748	7	HNRNPF	effective
oRNAment	779	785	7	HNRNPF	effective
oRNAment	778	784	7	HNRNPF	effective
oRNAment	1038	1044	7	HNRNPH2	effective
oRNAment	758	764	7	HNRNPH2	effective
oRNAment	779	785	7	HNRNPH2	effective
oRNAment	1032	1038	7	HNRNPK	effective
oRNAment	742	748	7	ILF2	effective
oRNAment	779	785	7	ILF2	effective
oRNAment	762	768	7	ILF2	effective
oRNAment	785	791	7	NOVA1	effective
oRNAment	1031	1037	7	PCBP2	effective
oRNAment	1031	1037	7	PCBP4	effective
oRNAment	739	745	7	RBM4B	effective
oRNAment	776	782	7	RBM5	effective
oRNAment	803	809	7	RBM6	effective
oRNAment	778	784	7	RBM25	effective
oRNAment	761	767	7	RBM25	effective
oRNAment	752	758	7	RBM25	effective
oRNAment	1038	1044	7	SRSF2	effective
oRNAment	783	789	7	SRSF5	effective
oRNAment	778	784	7	SRSF9	effective
oRNAment	779	785	7	SRSF9	effective
oRNAment	761	767	7	SRSF9	effective
oRNAment	113	119	7	LIN28A	non-effective
oRNAment	99	105	7	SRSF8	non-effective
oRNAment	87	93	7	PCBP1	non-effective
oRNAment	78	84	7	PCBP1	non-effective
oRNAment	93	99	7	PPRC1	non-effective
oRNAment	95	101	7	RBM4	non-effective
oRNAment	72	78	7	PCBP2	non-effective
oRNAment	87	93	7	RBM6	non-effective
oRNAment	77	83	7	PCBP2	non-effective
oRNAment	93	99	7	RBM8A	non-effective
oRNAment	77	83	7	PCBP4	non-effective
oRNAment	78	84	7	HNRNPK	non-effective
oRNAment	77	83	7	HNRNPK	non-effective
oRNAment	125	131	7	NOVA1	non-effective
oRNAment	1142	1148	7	PCBP2	non-effective
oRNAment	1187	1193	7	HNRNPF	non-effective
oRNAment	1183	1189	7	HNRNPA2B1	non-effective
oRNAment	1184	1190	7	HNRNPF	non-effective
oRNAment	1188	1194	7	HNRNPF	non-effective
oRNAment	1151	1157	7	CELF1	non-effective
oRNAment	218	218	1	HNRNPF	non-effective
oRNAment	1183	1189	7	HNRNPF	non-effective
oRNAment	1118	1124	7	CNOT4	non-effective
oRNAment	1124	1130	7	DAZ3	non-effective
oRNAment	217	218	2	HNRNPH2	non-effective
oRNAment	1186	1192	7	HNRNPH2	non-effective
oRNAment	681	687	7	EIF4G2	non-effective
oRNAment	1184	1190	7	HNRNPH2	non-effective
oRNAment	1183	1189	7	ESRP1	non-effective
oRNAment	1140	1146	7	HNRNPK	non-effective
oRNAment	201	207	7	ESRP1	non-effective
oRNAment	598	604	7	ESRP2	non-effective
oRNAment	1118	1124	7	IGF2BP1	non-effective
oRNAment	209	215	7	EWSR1	non-effective
oRNAment	166	172	7	IGF2BP2	non-effective
oRNAment	215	218	4	EWSR1	non-effective
oRNAment	1119	1125	7	IGF2BP2	non-effective
oRNAment	1204	1210	7	IGF2BP2	non-effective
oRNAment	606	612	7	IGF2BP2	non-effective
oRNAment	1106	1112	7	EWSR1	non-effective
oRNAment	1156	1162	7	EWSR1	non-effective
oRNAment	573	579	7	IGF2BP2	non-effective
oRNAment	1184	1190	7	EWSR1	non-effective
oRNAment	1188	1194	7	EWSR1	non-effective
oRNAment	1210	1216	7	EWSR1	non-effective
oRNAment	573	579	7	IGF2BP3	non-effective
oRNAment	1153	1159	7	FUBP1	non-effective
oRNAment	1184	1190	7	ILF2	non-effective
oRNAment	208	214	7	ILF2	non-effective
oRNAment	557	563	7	KHDRBS3	non-effective
oRNAment	568	574	7	KHDRBS3	non-effective
oRNAment	188	194	7	LIN28A	non-effective
oRNAment	1184	1190	7	LIN28A	non-effective
oRNAment	1210	1216	7	LIN28A	non-effective
oRNAment	168	174	7	PCBP1	non-effective
oRNAment	1140	1146	7	PCBP1	non-effective
oRNAment	1170	1176	7	PCBP1	non-effective
oRNAment	1122	1128	7	PCBP1	non-effective
oRNAment	522	528	7	PCBP2	non-effective
oRNAment	1122	1128	7	PCBP2	non-effective
oRNAment	1169	1175	7	PCBP2	non-effective
oRNAment	1206	1212	7	PCBP2	non-effective
oRNAment	170	176	7	PCBP2	non-effective
oRNAment	520	526	7	PCBP2	non-effective
oRNAment	165	171	7	PCBP2	non-effective
oRNAment	1123	1129	7	PCBP2	non-effective
oRNAment	148	154	7	PTBP3	non-effective
oRNAment	1184	1190	7	PUM1	non-effective
oRNAment	207	213	7	RBM5	non-effective
oRNAment	217	218	2	RBM5	non-effective
oRNAment	1186	1192	7	RBM5	non-effective
oRNAment	134	140	7	RBM6	non-effective
oRNAment	142	148	7	RBM6	non-effective
oRNAment	168	174	7	RBM6	non-effective
oRNAment	1116	1122	7	RBM6	non-effective
oRNAment	136	142	7	RBM23	non-effective
oRNAment	144	150	7	RBM23	non-effective
oRNAment	156	162	7	RBM23	non-effective
oRNAment	1118	1124	7	RBM23	non-effective
oRNAment	1154	1160	7	RBM24	non-effective
oRNAment	580	586	7	RBM25	non-effective
oRNAment	595	601	7	RBM25	non-effective
oRNAment	186	192	7	SFPQ	non-effective
oRNAment	199	205	7	SFPQ	non-effective
oRNAment	202	208	7	SFPQ	non-effective
oRNAment	1185	1191	7	SRSF1	non-effective
oRNAment	213	218	6	SRSF1	non-effective
oRNAment	521	527	7	SRSF5	non-effective
oRNAment	131	137	7	SRSF5	non-effective
oRNAment	134	140	7	SRSF5	non-effective
oRNAment	168	174	7	SRSF5	non-effective
oRNAment	218	218	1	SRSF9	non-effective
oRNAment	1187	1193	7	SRSF9	non-effective
oRNAment	584	590	7	A1CF	non-effective
oRNAment	1118	1124	7	TAF15	non-effective
oRNAment	1151	1157	7	TARDBP	non-effective
oRNAment	1155	1161	7	TARDBP	non-effective
oRNAment	1221	1227	7	TRA2A	non-effective
oRNAment	556	562	7	ZCRB1	non-effective
oRNAment	177	183	7	ZNF326	non-effective
oRNAment	952	958	7	CELF1	non-effective
oRNAment	793	799	7	CNOT4	non-effective
oRNAment	864	870	7	DAZAP1	non-effective
oRNAment	954	960	7	ELAVL1	non-effective
oRNAment	791	797	7	ENOX1	non-effective
oRNAment	827	833	7	EWSR1	non-effective
oRNAment	836	842	7	EWSR1	non-effective
oRNAment	844	850	7	EWSR1	non-effective
oRNAment	865	871	7	EWSR1	non-effective
oRNAment	960	966	7	FUBP1	non-effective
oRNAment	964	970	7	FUBP1	non-effective
oRNAment	962	968	7	FUBP3	non-effective
oRNAment	831	837	7	A1CF	non-effective
oRNAment	792	798	7	FXR2	non-effective
oRNAment	755	761	7	HNRNPA2B1	non-effective
oRNAment	954	960	7	HNRNPCL1	non-effective
oRNAment	962	968	7	HNRNPCL1	non-effective
oRNAment	964	970	7	HNRNPCL1	non-effective
oRNAment	961	967	7	HNRNPD	non-effective
oRNAment	827	833	7	HNRNPF	non-effective
oRNAment	836	842	7	HNRNPF	non-effective
oRNAment	865	871	7	HNRNPF	non-effective
oRNAment	911	917	7	HNRNPK	non-effective
oRNAment	827	833	7	ILF2	non-effective
oRNAment	836	842	7	ILF2	non-effective
oRNAment	865	871	7	ILF2	non-effective
oRNAment	756	762	7	ILF2	non-effective
oRNAment	962	968	7	KHDRBS3	non-effective
oRNAment	770	776	7	LIN28A	non-effective
oRNAment	823	829	7	LIN28A	non-effective
oRNAment	767	773	7	LIN28A	non-effective
oRNAment	836	842	7	LIN28A	non-effective
oRNAment	907	913	7	MBNL1	non-effective
oRNAment	903	909	7	MBNL1	non-effective
oRNAment	864	870	7	MSI1	non-effective
oRNAment	796	802	7	PABPN1	non-effective
oRNAment	995	1001	7	PCBP2	non-effective
oRNAment	991	997	7	PCBP2	non-effective
oRNAment	996	1002	7	PCBP2	non-effective
oRNAment	991	997	7	PCBP4	non-effective
oRNAment	936	942	7	PTBP3	non-effective
oRNAment	938	944	7	PTBP3	non-effective
oRNAment	940	946	7	PTBP3	non-effective
oRNAment	952	958	7	PTBP3	non-effective
oRNAment	984	990	7	PTBP3	non-effective
oRNAment	988	994	7	PTBP3	non-effective
oRNAment	997	1003	7	PTBP3	non-effective
oRNAment	934	940	7	PUF60	non-effective
oRNAment	966	972	7	PUF60	non-effective
oRNAment	986	992	7	PUF60	non-effective
oRNAment	950	956	7	RALYL	non-effective
oRNAment	954	960	7	RALYL	non-effective
oRNAment	960	966	7	RALYL	non-effective
oRNAment	964	970	7	RALYL	non-effective
oRNAment	972	978	7	RALYL	non-effective
oRNAment	913	919	7	RBM6	non-effective
oRNAment	960	966	7	RBM15B	non-effective
oRNAment	964	970	7	RBM15B	non-effective
oRNAment	755	761	7	RBM25	non-effective
oRNAment	867	873	7	RBM25	non-effective
oRNAment	961	967	7	RBMS2	non-effective
oRNAment	962	968	7	RBMS3	non-effective
oRNAment	812	818	7	RC3H1	non-effective
oRNAment	770	776	7	SNRPA	non-effective
oRNAment	768	774	7	SRSF1	non-effective
oRNAment	837	843	7	SRSF1	non-effective
oRNAment	770	776	7	SRSF2	non-effective
oRNAment	818	824	7	SRSF8	non-effective
oRNAment	766	772	7	SRSF9	non-effective
oRNAment	769	775	7	SRSF9	non-effective
oRNAment	770	776	7	SRSF9	non-effective
oRNAment	897	903	7	TARDBP	non-effective
oRNAment	795	801	7	TRA2A	non-effective
oRNAment	952	958	7	TRNAU1AP	non-effective
oRNAment	962	968	7	TRNAU1AP	non-effective
oRNAment	961	967	7	TRNAU1AP	non-effective
oRNAment	962	968	7	ZFP36	non-effective

## Sheet: DeepRiPe mutations
RBP	mutation	score	DeepRiPe model	isoform	effective_mutation
MBNL1	C146T	0.194037	parclip_low		non-effective
MBNL1	C148G	0.108897	parclip_low		non-effective
MBNL1	T150G	0.319892	parclip_low		non-effective
MBNL1	T153G	0.247376	parclip_low		non-effective
MBNL1	C157G	0.106169	parclip_low		non-effective
MBNL1	C160G	0.264659	parclip_low		non-effective
MBNL1	T162G	0.461687	parclip_low		non-effective
MBNL1	T319G	0.181081	parclip_low		non-effective
MBNL1	G361T	0.100556	parclip_low		non-effective
MBNL1	C365G	0.113032	parclip_low		non-effective
MBNL1	C365T	0.103472	parclip_low		non-effective
MBNL1	C369G	-0.150452	parclip_low		non-effective
MBNL1	C371G	-0.304741	parclip_low		non-effective
MBNL1	T372G	-0.147128	parclip_low		non-effective
MBNL1	C373G	-0.237955	parclip_low		non-effective
MBNL1	C374A	0.133266	parclip_low		non-effective
MBNL1	C374G	-0.140941	parclip_low		non-effective
MBNL1	C375A	0.218569	parclip_low		non-effective
MBNL1	C375G	-0.136663	parclip_low		non-effective
MBNL1	A376G	-0.138592	parclip_low		non-effective
MBNL1	G377A	-0.448906	parclip_low		non-effective
MBNL1	G377C	-0.464904	parclip_low		non-effective
MBNL1	G377T	-0.449961	parclip_low		non-effective
MBNL1	C378A	-0.272017	parclip_low		non-effective
MBNL1	C378G	-0.282152	parclip_low		non-effective
MBNL1	C378T	-0.277193	parclip_low		non-effective
MBNL1	T379A	-0.428441	parclip_low		non-effective
MBNL1	T379C	-0.390881	parclip_low		non-effective
MBNL1	T379G	-0.451706	parclip_low		non-effective
MBNL1	T380A	-0.181969	parclip_low		non-effective
MBNL1	T380C	-0.306169	parclip_low		non-effective
MBNL1	T380G	-0.286798	parclip_low		non-effective
MBNL1	T382G	-0.218051	parclip_low		non-effective
MBNL1	G383A	0.219676	parclip_low		non-effective
MBNL1	G383C	0.181474	parclip_low		non-effective
MBNL1	G383T	0.141644	parclip_low		non-effective
MBNL1	G384C	0.184584	parclip_low		non-effective
MBNL1	G384T	0.148784	parclip_low		non-effective
MBNL1	G386A	0.113814	parclip_low		non-effective
MBNL1	G386C	0.119791	parclip_low		non-effective
MBNL1	G386T	0.18171	parclip_low		non-effective
MBNL1	T387C	-0.105251	parclip_low		non-effective
MBNL1	T387G	-0.165144	parclip_low		non-effective
MBNL1	C389A	-0.119793	parclip_low		non-effective
MBNL1	C389G	-0.271283	parclip_low		non-effective
MBNL1	C391G	-0.293831	parclip_low		non-effective
MBNL1	C391T	-0.10874	parclip_low		non-effective
MBNL1	G393C	-0.142038	parclip_low		non-effective
MBNL1	G393T	-0.107484	parclip_low		non-effective
MBNL1	T395A	-0.132597	parclip_low		non-effective
MBNL1	T395C	-0.142125	parclip_low		non-effective
MBNL1	C396T	0.139353	parclip_low		non-effective
MBNL1	T397G	-0.111269	parclip_low		non-effective
MBNL1	T399G	-0.130327	parclip_low		non-effective
MBNL1	G558A	-0.190569	parclip_low		non-effective
MBNL1	G558C	-0.192599	parclip_low		non-effective
MBNL1	G558T	-0.191579	parclip_low		non-effective
MBNL1	T560A	-0.119175	parclip_low		non-effective
MBNL1	T560C	-0.134937	parclip_low		non-effective
MBNL1	T560G	-0.13094	parclip_low		non-effective
MBNL1	A562G	-0.172846	parclip_low		non-effective
MBNL1	A562T	0.125502	parclip_low		non-effective
MBNL1	A563G	-0.124506	parclip_low		non-effective
MBNL1	A564G	-0.141986	parclip_low		non-effective
MBNL1	C566G	0.757517	parclip_low		non-effective
MBNL1	T569G	0.623977	parclip_low		non-effective
MBNL1	C583T	0.107557	parclip_low		non-effective
MBNL1	G586C	0.145952	parclip_low		non-effective
MBNL1	G588A	0.105241	parclip_low		non-effective
MBNL1	G621A	0.102564	parclip_low		non-effective
MBNL1	G621T	0.133107	parclip_low		non-effective
MBNL1	T626G	-0.119668	parclip_low		non-effective
MBNL1	C627G	-0.127192	parclip_low		non-effective
MBNL1	T628G	-0.229523	parclip_low		non-effective
MBNL1	G629A	0.169633	parclip_low		non-effective
MBNL1	G629C	0.442812	parclip_low		non-effective
MBNL1	G629T	0.465765	parclip_low		non-effective
MBNL1	G630A	-0.408708	parclip_low	(219 475)(743 1040)	effective
MBNL1	G630A	-0.408708	parclip_low	(219 657)(743 1040)	effective
MBNL1	G630C	-0.371262	parclip_low		non-effective
MBNL1	G630T	-0.413896	parclip_low		non-effective
MBNL1	C631A	-0.208003	parclip_low		non-effective
MBNL1	C631G	-0.211748	parclip_low		non-effective
MBNL1	C631T	-0.20805	parclip_low		non-effective
MBNL1	T632A	-0.316984	parclip_low		non-effective
MBNL1	T632C	-0.334566	parclip_low		non-effective
MBNL1	T632G	-0.335836	parclip_low		non-effective
MBNL1	T633A	-0.139765	parclip_low		non-effective
MBNL1	T633C	-0.178644	parclip_low		non-effective
MBNL1	T633G	-0.215519	parclip_low		non-effective
MBNL1	T634G	-0.294253	parclip_low		non-effective
MBNL1	C636G	-0.309952	parclip_low		non-effective
MBNL1	A637G	-0.150322	parclip_low		non-effective
MBNL1	C639G	-0.123067	parclip_low	(219 1040)	effective
MBNL1	C639G	-0.123067	parclip_low	(219 475)(743 1040)	effective
MBNL1	T640G	-0.258402	parclip_low		non-effective
MBNL1	T641G	-0.117466	parclip_low		non-effective
MBNL1	C642G	-0.173256	parclip_low		non-effective
MBNL1	G646A	-0.139268	parclip_low		non-effective
MBNL1	G646C	-0.128591	parclip_low		non-effective
MBNL1	G646T	-0.139228	parclip_low	(219 475)(743 1040)	effective
MBNL1	G646T	-0.139228	parclip_low	(219 657)(743 1040)	effective
MBNL1	T647C	0.138521	parclip_low		non-effective
MBNL1	G915A	0.102361	parclip_low		non-effective
MBNL1	T934C	0.212151	parclip_low		non-effective
MBNL1	T934G	0.477083	parclip_low		non-effective
MBNL1	T959G	0.138975	parclip_low		non-effective
MBNL1	T961G	0.159557	parclip_low		non-effective
MBNL1	T991G	0.148347	parclip_low		non-effective
MBNL1	C997G	0.122703	parclip_low		non-effective
MBNL1	G1022C	0.12151	parclip_low		non-effective
PUM2	G309A	-0.190381	parclip_low		non-effective
PUM2	G309C	-0.182102	parclip_low		non-effective
PUM2	G309T	-0.172903	parclip_low		non-effective
PUM2	C311G	0.13103	parclip_low		non-effective
PUM2	C311T	0.14623	parclip_low		non-effective
PUM2	C313A	0.140401	parclip_low		non-effective
PUM2	C313G	0.179986	parclip_low		non-effective
PUM2	C314A	0.136837	parclip_low		non-effective
PUM2	C314G	0.186161	parclip_low		non-effective
PUM2	C314T	0.128395	parclip_low		non-effective
PUM2	T316A	0.104556	parclip_low		non-effective
PUM2	T316G	0.143882	parclip_low		non-effective
PUM2	T317G	0.101846	parclip_low		non-effective
PUM2	T318A	0.166163	parclip_low		non-effective
PUM2	T318G	0.117904	parclip_low		non-effective
PUM2	T319A	0.203399	parclip_low		non-effective
PUM2	T321A	0.205483	parclip_low		non-effective
PUM2	T322A	0.121894	parclip_low		non-effective
PUM2	A323C	-0.12092	parclip_low		non-effective
PUM2	A323G	-0.164383	parclip_low		non-effective
PUM2	T325G	-0.108418	parclip_low		non-effective
PUM2	T326A	-0.186542	parclip_low		non-effective
PUM2	T326C	-0.172815	parclip_low		non-effective
PUM2	T326G	-0.187313	parclip_low		non-effective
PUM2	G327A	-0.247437	parclip_low		non-effective
PUM2	G327C	-0.247546	parclip_low		non-effective
PUM2	G327T	-0.247994	parclip_low		non-effective
PUM2	T328A	-0.101554	parclip_low		non-effective
PUM2	A329C	-0.114244	parclip_low		non-effective
PUM2	A329G	-0.134276	parclip_low		non-effective
PUM2	A329T	-0.134414	parclip_low		non-effective
PUM2	A330C	0.151638	parclip_low		non-effective
PUM2	A331C	-0.102758	parclip_low		non-effective
PUM2	A331G	-0.137407	parclip_low		non-effective
PUM2	A332T	0.256459	parclip_low		non-effective
PUM2	T333C	-0.109981	parclip_low		non-effective
PUM2	T333G	-0.109152	parclip_low		non-effective
PUM2	G337T	0.128805	parclip_low		non-effective
PUM2	C627G	0.141047	parclip_low		non-effective
PUM2	T628G	0.105806	parclip_low		non-effective
PUM2	G629C	-0.100311	parclip_low		non-effective
PUM2	G629T	-0.110274	parclip_low		non-effective
PUM2	G630A	0.171829	parclip_low	(219 475)(743 1040)	effective
PUM2	G630A	0.171829	parclip_low	(219 657)(743 1040)	effective
PUM2	G630T	0.129054	parclip_low		non-effective
PUM2	C631G	0.100079	parclip_low		non-effective
PUM2	C639A	0.105627	parclip_low	(219 1040)	effective
PUM2	C639A	0.105627	parclip_low	(219 475)(743 1040)	effective
PUM2	C935A	0.156421	parclip_low		non-effective
PUM2	C960A	0.134737	parclip_low		non-effective
PUM2	C962A	0.10177	parclip_low		non-effective
QKI	G77A	0.119384	parclip_low		non-effective
AGO3	G327A	-0.109562	parclip_low		non-effective
AGO3	G327T	-0.106335	parclip_low		non-effective
AGO3	T328C	0.13401	parclip_low		non-effective
AGO3	G487A	0.128312	parclip_low		non-effective
AGO3	G657T	0.101048	parclip_low		non-effective
AGO3	A904T	0.235597	parclip_low		non-effective
AGO3	T928G	0.110356	parclip_low		non-effective
AGO3	C946A	0.10849	parclip_low		non-effective
FUS	G309A	0.106343	parclip_low		non-effective
FUS	G327A	0.165967	parclip_low		non-effective
FUS	G327C	0.205418	parclip_low		non-effective
FUS	G327T	0.151358	parclip_low		non-effective
FUS	G393A	0.118865	parclip_low		non-effective
FUS	G393T	0.112264	parclip_low		non-effective
FUS	G958A	0.102987	parclip_low		non-effective
FUS	T989G	-0.100679	parclip_low		non-effective
FUS	T991G	-0.10627	parclip_low		non-effective
FUS	T993G	-0.116474	parclip_low		non-effective
FUS	T995G	-0.12783	parclip_low		non-effective
FUS	C997G	-0.138644	parclip_low		non-effective
FUS	C998G	-0.11229	parclip_low		non-effective
FUS	C998T	0.10133	parclip_low		non-effective
FUS	T999G	-0.1477	parclip_low		non-effective
FUS	C1000G	-0.102231	parclip_low		non-effective
TAF15	T156G	-0.104939	parclip_low		non-effective
TAF15	C157G	-0.103296	parclip_low		non-effective
TAF15	C158A	0.104773	parclip_low		non-effective
TAF15	T162G	-0.123597	parclip_low		non-effective
TAF15	T165G	-0.122494	parclip_low		non-effective
TAF15	C166G	-0.100199	parclip_low		non-effective
TAF15	C173A	0.112719	parclip_low		non-effective
TAF15	C173G	0.155872	parclip_low		non-effective
TAF15	C173T	0.139547	parclip_low		non-effective
TAF15	C174G	0.119597	parclip_low		non-effective
TAF15	C175G	0.112276	parclip_low		non-effective
TAF15	G309A	0.117482	parclip_low		non-effective
TAF15	G309C	0.116762	parclip_low		non-effective
TAF15	G309T	0.114283	parclip_low		non-effective
TAF15	G327C	0.100231	parclip_low		non-effective
TAF15	G377A	0.132621	parclip_low		non-effective
TAF15	G393A	0.280719	parclip_low		non-effective
TAF15	G393C	0.157755	parclip_low		non-effective
TAF15	G393T	0.329528	parclip_low		non-effective
TAF15	A562G	-0.109111	parclip_low		non-effective
TAF15	A563G	-0.110339	parclip_low		non-effective
TAF15	C565G	-0.103313	parclip_low		non-effective
TAF15	A575G	-0.109306	parclip_low		non-effective
TAF15	G581A	0.133157	parclip_low		non-effective
TAF15	G581T	0.12947	parclip_low		non-effective
TAF15	G646A	0.505023	parclip_low		non-effective
TAF15	G646C	0.453698	parclip_low		non-effective
TAF15	G646T	0.529612	parclip_low	(219 475)(743 1040)	effective
TAF15	G646T	0.529612	parclip_low	(219 657)(743 1040)	effective
TAF15	G915A	0.154228	parclip_low		non-effective
TAF15	G915T	0.17614	parclip_low		non-effective
TAF15	G933T	0.100197	parclip_low		non-effective
TAF15	G958A	0.112628	parclip_low		non-effective
TAF15	G958T	0.103211	parclip_low		non-effective
TAF15	G974A	0.13523	parclip_low		non-effective
TAF15	G974C	0.136029	parclip_low		non-effective
TAF15	G974T	0.123526	parclip_low		non-effective
TAF15	T987G	-0.105746	parclip_low		non-effective
TAF15	T989G	-0.126125	parclip_low		non-effective
TAF15	T991G	-0.145555	parclip_low		non-effective
TAF15	T993G	-0.129503	parclip_low		non-effective
TAF15	T995G	-0.151631	parclip_low		non-effective
TAF15	C996A	0.100808	parclip_low		non-effective
TAF15	C996G	-0.11079	parclip_low		non-effective
TAF15	C997G	-0.174232	parclip_low		non-effective
TAF15	C998G	-0.120092	parclip_low		non-effective
TAF15	T999G	-0.226067	parclip_low		non-effective
TAF15	C1000G	-0.138401	parclip_low		non-effective
ZFP36	G327A	0.259317	parclip_low		non-effective
ZFP36	G958A	0.204952	parclip_low		non-effective
ZFP36	G958T	0.122219	parclip_low		non-effective
ZFP36	G974A	0.315673	parclip_low		non-effective
ZFP36	G974C	0.135062	parclip_low		non-effective
ZFP36	G974T	0.194234	parclip_low		non-effective
DICER1	C37A	0.107882	parclip_low		non-effective
DICER1	G307A	0.121446	parclip_low		non-effective
DICER1	T317G	-0.1186	parclip_low		non-effective
DICER1	T319G	-0.132481	parclip_low		non-effective
DICER1	T322C	-0.146353	parclip_low		non-effective
DICER1	T322G	-0.144213	parclip_low		non-effective
DICER1	T324C	-0.110255	parclip_low		non-effective
DICER1	T325A	-0.103856	parclip_low		non-effective
DICER1	T325C	-0.118054	parclip_low		non-effective
DICER1	T326C	-0.106707	parclip_low		non-effective
DICER1	G327A	-0.384964	parclip_low		non-effective
DICER1	G327C	-0.392836	parclip_low		non-effective
DICER1	G327T	-0.385717	parclip_low		non-effective
DICER1	C366G	0.135623	parclip_low		non-effective
DICER1	T395A	0.115235	parclip_low		non-effective
DICER1	T395C	0.102442	parclip_low		non-effective
DICER1	C396T	-0.154538	parclip_low		non-effective
DICER1	A484G	-0.104076	parclip_low		non-effective
DICER1	G558A	-0.125956	parclip_low		non-effective
DICER1	G558C	-0.106944	parclip_low		non-effective
DICER1	G558T	-0.12975	parclip_low		non-effective
DICER1	C566G	-0.117839	parclip_low		non-effective
DICER1	C567G	0.116804	parclip_low		non-effective
DICER1	T633G	0.126332	parclip_low		non-effective
DICER1	T634G	0.111151	parclip_low		non-effective
DICER1	C636G	0.128686	parclip_low		non-effective
DICER1	A637G	0.164913	parclip_low		non-effective
DICER1	C639G	0.199924	parclip_low	(219 1040)	effective
DICER1	C639G	0.199924	parclip_low	(219 475)(743 1040)	effective
DICER1	T640G	0.142147	parclip_low		non-effective
DICER1	G1022C	-0.231845	parclip_low		non-effective
DICER1	G1159T	0.110637	parclip_low		non-effective
EIF3A	C146T	-0.10733	parclip_low		non-effective
EIF3A	T150G	-0.108821	parclip_low		non-effective
EIF3A	T152G	-0.10334	parclip_low		non-effective
EIF3A	T153G	-0.102932	parclip_low		non-effective
EIF3A	C154G	-0.110464	parclip_low		non-effective
EIF3A	C154T	-0.102592	parclip_low		non-effective
EIF3A	T162G	-0.136924	parclip_low		non-effective
EIF3A	G933A	0.117442	parclip_low		non-effective
EIF3A	G933C	0.126548	parclip_low		non-effective
EIF3A	G933T	0.141307	parclip_low		non-effective
EIF3A	T975G	0.115327	parclip_low		non-effective
EIF3A	T977G	0.14906	parclip_low		non-effective
EIF3A	T983C	0.152393	parclip_low		non-effective
EIF3A	C986G	-0.101556	parclip_low		non-effective
EIF3A	A988G	-0.138731	parclip_low		non-effective
EIF3A	T989A	0.176372	parclip_low		non-effective
EIF3A	C990G	-0.126509	parclip_low		non-effective
EIF3A	C992G	-0.190264	parclip_low		non-effective
EIF3A	C994A	-0.10465	parclip_low		non-effective
EIF3A	C994G	-0.175841	parclip_low		non-effective
EIF3D	G377A	0.167433	parclip_low		non-effective
EIF3D	G377C	0.148722	parclip_low		non-effective
EIF3D	G377T	0.12869	parclip_low		non-effective
EIF3D	A516G	0.130679	parclip_low		non-effective
EIF3D	G517A	0.116386	parclip_low		non-effective
EIF3D	T947G	0.145689	parclip_low		non-effective
EIF3D	T977G	0.118826	parclip_low		non-effective
EIF3D	T983C	0.102174	parclip_low		non-effective
EIF3D	T989A	0.102205	parclip_low		non-effective
EIF3G	C146T	-0.130267	parclip_low		non-effective
EIF3G	T155G	0.143405	parclip_low		non-effective
EIF3G	T156G	0.16653	parclip_low		non-effective
EIF3G	T162G	-0.156476	parclip_low		non-effective
EIF3G	C171G	-0.12487	parclip_low		non-effective
EIF3G	T325G	0.113207	parclip_low		non-effective
EIF3G	A329G	0.105732	parclip_low		non-effective
EIF3G	G558C	0.109441	parclip_low		non-effective
EIF3G	G905A	0.105311	parclip_low		non-effective
EIF3G	T977G	0.126237	parclip_low		non-effective
EIF3G	T978G	0.133531	parclip_low		non-effective
EIF3G	T989A	0.106788	parclip_low		non-effective
EIF3G	G1045T	0.115157	parclip_low		non-effective
SSB	C37A	0.109576	parclip_low		non-effective
SSB	T90G	0.113883	parclip_low		non-effective
SSB	C91G	0.142324	parclip_low		non-effective
SSB	C92G	0.142711	parclip_low		non-effective
SSB	T297G	-0.100217	parclip_low		non-effective
SSB	A308T	-0.111533	parclip_low		non-effective
SSB	G309A	-0.24869	parclip_low		non-effective
SSB	G309C	-0.2503	parclip_low		non-effective
SSB	G309T	-0.250424	parclip_low		non-effective
SSB	T319G	-0.153788	parclip_low		non-effective
SSB	G327A	-0.264684	parclip_low		non-effective
SSB	G327C	-0.235136	parclip_low		non-effective
SSB	G327T	-0.217994	parclip_low		non-effective
SSB	C366G	0.141196	parclip_low		non-effective
SSB	T387G	0.113535	parclip_low		non-effective
SSB	C388G	0.102128	parclip_low		non-effective
SSB	C389G	0.126853	parclip_low		non-effective
SSB	T390G	0.112693	parclip_low		non-effective
SSB	C391G	0.131509	parclip_low		non-effective
SSB	T395A	0.147201	parclip_low		non-effective
SSB	T395G	0.132202	parclip_low		non-effective
SSB	T397G	0.116152	parclip_low		non-effective
SSB	G517A	-0.100676	parclip_low		non-effective
SSB	G517C	-0.148091	parclip_low		non-effective
SSB	G517T	-0.126519	parclip_low		non-effective
SSB	C523A	0.10254	parclip_low		non-effective
SSB	C524G	0.181405	parclip_low		non-effective
SSB	C525G	0.134981	parclip_low		non-effective
SSB	G531C	-0.14799	parclip_low		non-effective
SSB	C556G	0.118916	parclip_low		non-effective
SSB	C559A	0.13039	parclip_low		non-effective
SSB	C559G	0.121635	parclip_low		non-effective
SSB	C570G	0.105603	parclip_low		non-effective
SSB	A573G	0.103714	parclip_low		non-effective
SSB	G591C	-0.148727	parclip_low		non-effective
SSB	G591T	-0.118264	parclip_low		non-effective
SSB	G890A	-0.13944	parclip_low		non-effective
SSB	G890C	-0.105458	parclip_low		non-effective
SSB	G890T	-0.130052	parclip_low		non-effective
SSB	A898T	-0.135503	parclip_low		non-effective
SSB	G899C	-0.148412	parclip_low		non-effective
SSB	G899T	-0.156045	parclip_low		non-effective
SSB	G903A	-0.151222	parclip_low		non-effective
SSB	T911G	0.115758	parclip_low		non-effective
SSB	C918G	0.154604	parclip_low		non-effective
SSB	T920G	0.116016	parclip_low		non-effective
SSB	C1122A	0.102858	parclip_low		non-effective
SSB	C1123G	0.122915	parclip_low		non-effective
SSB	A1142G	-0.100874	parclip_low		non-effective
SSB	G1173C	-0.116619	parclip_low		non-effective
SSB	G1173T	-0.110398	parclip_low		non-effective
SSB	A1188G	-0.119064	parclip_low		non-effective
CPSF4	G21T	0.106825	parclip_low		non-effective
CPSF4	T306A	-0.107918	parclip_low		non-effective
CPSF4	T306G	-0.103563	parclip_low		non-effective
CPSF4	G307A	-0.102493	parclip_low		non-effective
CPSF4	C368G	0.124699	parclip_low		non-effective
CPSF4	C369G	0.144772	parclip_low		non-effective
CPSF4	A370G	0.14711	parclip_low		non-effective
CPSF4	C371G	0.182611	parclip_low		non-effective
CPSF4	T372G	0.177695	parclip_low		non-effective
CPSF4	T445G	-0.103646	parclip_low		non-effective
CPSF4	G581C	0.103251	parclip_low		non-effective
CPSF4	G905A	0.141307	parclip_low		non-effective
CPSF4	G905C	0.120214	parclip_low		non-effective
CPSF4	T911G	-0.148354	parclip_low		non-effective
CPSF4	T920C	0.112357	parclip_low		non-effective
CPSF4	T922G	0.101815	parclip_low		non-effective
CPSF4	G933A	-0.141102	parclip_low		non-effective
CPSF4	G933T	-0.113675	parclip_low		non-effective
CPSF4	G951T	0.102218	parclip_low		non-effective
CPSF4	G958A	-0.103701	parclip_low		non-effective
CPSF4	G958T	-0.105475	parclip_low		non-effective
CPSF4	T959G	-0.126477	parclip_low		non-effective
CPSF4	T973G	-0.101852	parclip_low		non-effective
CPSF4	G974A	-0.103323	parclip_low		non-effective
CPSF4	A988G	0.108711	parclip_low		non-effective
CPSF4	T991G	0.102842	parclip_low		non-effective
CPSF4	C996G	0.152538	parclip_low		non-effective
CPSF4	C1000G	0.127309	parclip_low		non-effective
CPSF4	G1006C	0.100891	parclip_low		non-effective
CPSF3	C9G	0.101181	parclip_low		non-effective
CPSF3	T11G	0.103652	parclip_low		non-effective
CPSF3	C14G	0.128291	parclip_low		non-effective
CPSF3	C16G	0.132811	parclip_low		non-effective
CPSF3	A69C	-0.118976	parclip_low		non-effective
CPSF3	C72T	0.103961	parclip_low		non-effective
CPSF3	C79G	0.107229	parclip_low		non-effective
CPSF3	G133C	-0.107192	parclip_low		non-effective
CPSF3	G133T	-0.114998	parclip_low		non-effective
CPSF3	G193A	-0.106546	parclip_low		non-effective
CPSF3	G203C	-0.106685	parclip_low		non-effective
CPSF3	G206A	-0.103149	parclip_low		non-effective
CPSF3	T306C	-0.144834	parclip_low		non-effective
CPSF3	T306G	-0.112873	parclip_low		non-effective
CPSF3	G307A	-0.26375	parclip_low		non-effective
CPSF3	G307C	-0.170452	parclip_low		non-effective
CPSF3	G307T	-0.162939	parclip_low		non-effective
CPSF3	G309A	-0.127793	parclip_low		non-effective
CPSF3	G309C	-0.150703	parclip_low		non-effective
CPSF3	G309T	-0.100518	parclip_low		non-effective
CPSF3	A315G	0.118899	parclip_low		non-effective
CPSF3	T318G	0.122619	parclip_low		non-effective
CPSF3	G327A	-0.137919	parclip_low		non-effective
CPSF3	G327C	-0.120641	parclip_low		non-effective
CPSF3	G327T	-0.13516	parclip_low		non-effective
CPSF3	G362T	0.11149	parclip_low		non-effective
CPSF3	C366G	0.182423	parclip_low		non-effective
CPSF3	C368A	0.127359	parclip_low		non-effective
CPSF3	C368G	0.258862	parclip_low		non-effective
CPSF3	C369G	0.268198	parclip_low		non-effective
CPSF3	A370G	0.208493	parclip_low		non-effective
CPSF3	C371G	0.374362	parclip_low		non-effective
CPSF3	T372G	0.235598	parclip_low		non-effective
CPSF3	C456G	0.126688	parclip_low		non-effective
CPSF3	C458G	0.13224	parclip_low		non-effective
CPSF3	C462G	0.101945	parclip_low		non-effective
CPSF3	G479A	-0.100386	parclip_low		non-effective
CPSF3	C488A	-0.112817	parclip_low		non-effective
CPSF3	T489G	-0.1088	parclip_low		non-effective
CPSF3	T491G	-0.134407	parclip_low		non-effective
CPSF3	G495C	0.120676	parclip_low		non-effective
CPSF3	C504G	-0.116479	parclip_low		non-effective
CPSF3	G508A	-0.210061	parclip_low	(219 475)(743 1040)	effective
CPSF3	G508C	-0.111414	parclip_low		non-effective
CPSF3	C567G	0.102078	parclip_low		non-effective
CPSF3	A573G	0.108201	parclip_low		non-effective
CPSF3	C618G	-0.111292	parclip_low		non-effective
CPSF3	G629C	-0.176284	parclip_low		non-effective
CPSF3	G629T	-0.130443	parclip_low		non-effective
CPSF3	T633G	0.124394	parclip_low		non-effective
CPSF3	T635G	0.119063	parclip_low		non-effective
CPSF3	C636G	0.201774	parclip_low		non-effective
CPSF3	A637G	0.176785	parclip_low		non-effective
CPSF3	C639A	0.101423	parclip_low	(219 1040)	effective
CPSF3	C639A	0.101423	parclip_low	(219 475)(743 1040)	effective
CPSF3	C639G	0.230453	parclip_low	(219 1040)	effective
CPSF3	C639G	0.230453	parclip_low	(219 475)(743 1040)	effective
CPSF3	C639T	0.131161	parclip_low	(219 475)(743 1040)	effective
CPSF3	C639T	0.131161	parclip_low	(219 657)(743 1040)	effective
CPSF3	T640G	0.108945	parclip_low		non-effective
CPSF3	G646A	-0.169147	parclip_low		non-effective
CPSF3	G646C	-0.135054	parclip_low		non-effective
CPSF3	G646T	-0.157455	parclip_low	(219 475)(743 1040)	effective
CPSF3	G646T	-0.157455	parclip_low	(219 657)(743 1040)	effective
CPSF3	C921G	0.101418	parclip_low		non-effective
CPSF3	C925G	0.112049	parclip_low		non-effective
CPSF3	G933A	-0.128052	parclip_low		non-effective
CPSF3	G933C	-0.116007	parclip_low		non-effective
CPSF3	T934C	-0.133269	parclip_low		non-effective
CPSF3	T934G	-0.107752	parclip_low		non-effective
CPSF3	C940G	0.14223	parclip_low		non-effective
CPSF3	G958A	-0.119476	parclip_low		non-effective
CPSF3	G958C	-0.148953	parclip_low		non-effective
CPSF3	G958T	-0.121387	parclip_low		non-effective
CPSF3	C960A	-0.123081	parclip_low		non-effective
CPSF3	T966G	0.118181	parclip_low		non-effective
CPSF3	G974A	-0.241866	parclip_low		non-effective
CPSF3	G974C	-0.1491	parclip_low		non-effective
CPSF3	G974T	-0.180573	parclip_low		non-effective
CPSF3	A988G	0.174597	parclip_low		non-effective
CPSF3	T989G	0.12407	parclip_low		non-effective
CPSF3	C990G	0.155489	parclip_low		non-effective
CPSF3	C992G	0.155325	parclip_low		non-effective
CPSF3	C994G	0.141027	parclip_low		non-effective
CPSF3	T995G	0.109358	parclip_low		non-effective
CPSF3	C996G	0.116641	parclip_low		non-effective
CPSF3	C997G	0.159365	parclip_low		non-effective
CPSF3	T1012G	-0.100356	parclip_low		non-effective
CPSF3	G1022C	0.125385	parclip_low		non-effective
CPSF3	T1049G	-0.106515	parclip_low		non-effective
CPSF3	G1101A	-0.102014	parclip_low		non-effective
CPSF3	T1103A	-0.100029	parclip_low		non-effective
CPSF3	C1120G	0.11698	parclip_low		non-effective
CPSF3	G1213T	0.1021	parclip_low		non-effective
CPSF3	C1228G	-0.108715	parclip_low		non-effective
CPSF3	T1236G	-0.131177	parclip_low		non-effective
RTCB	C502A	0.108292	parclip_low		non-effective
NOP58	C171A	0.120546	parclip_low		non-effective
NOP58	C173A	0.137954	parclip_low		non-effective
NOP58	T647A	0.109007	parclip_low		non-effective
NOP56	C158A	0.101286	parclip_low		non-effective
NOP56	C160A	0.118087	parclip_low		non-effective
NOP56	T162G	-0.109575	parclip_low		non-effective
NOP56	C163G	-0.105728	parclip_low		non-effective
NOP56	T165G	-0.104895	parclip_low		non-effective
NOP56	C166G	-0.110898	parclip_low		non-effective
NOP56	T168G	-0.104017	parclip_low		non-effective
NOP56	C169A	0.121197	parclip_low		non-effective
NOP56	C169G	-0.117223	parclip_low		non-effective
NOP56	C172A	0.113485	parclip_low		non-effective
NOP56	A180C	0.164858	parclip_low		non-effective
NOP56	G581A	0.185756	parclip_low		non-effective
NOP56	G581T	0.173724	parclip_low		non-effective
NOP56	G629C	-0.101359	parclip_low		non-effective
NOP56	G629T	-0.112538	parclip_low		non-effective
NOP56	G933A	0.124921	parclip_low		non-effective
NOP56	G933T	0.17362	parclip_low		non-effective
FBL	A5G	-0.102809	parclip_low		non-effective
FBL	G8A	-0.251024	parclip_low		non-effective
FBL	G8C	-0.219073	parclip_low		non-effective
FBL	G8T	-0.193366	parclip_low		non-effective
FBL	C9A	-0.128392	parclip_low		non-effective
FBL	C10T	-0.187938	parclip_low		non-effective
FBL	T17G	0.102161	parclip_low		non-effective
FBL	C18A	-0.145886	parclip_low		non-effective
FBL	C18T	-0.100767	parclip_low		non-effective
FBL	G20A	-0.127179	parclip_low		non-effective
FBL	C35G	-0.11045	parclip_low		non-effective
FBL	G36C	0.104077	parclip_low		non-effective
FBL	C37A	-0.134314	parclip_low		non-effective
FBL	C74G	-0.110201	parclip_low		non-effective
FBL	C75A	-0.111422	parclip_low		non-effective
FBL	T76G	-0.118767	parclip_low		non-effective
FBL	G77A	-0.149606	parclip_low		non-effective
FBL	G77T	-0.111596	parclip_low		non-effective
FBL	G81A	-0.161788	parclip_low		non-effective
FBL	A86C	0.110498	parclip_low		non-effective
FBL	G87A	-0.114523	parclip_low		non-effective
FBL	C92A	-0.106299	parclip_low		non-effective
FBL	C92G	-0.132035	parclip_low		non-effective
FBL	G124A	-0.119701	parclip_low		non-effective
FBL	G144A	-0.111289	parclip_low		non-effective
FBL	G144T	-0.102371	parclip_low		non-effective
FBL	T152G	0.159925	parclip_low		non-effective
FBL	C154G	0.111346	parclip_low		non-effective
FBL	T155G	0.184397	parclip_low		non-effective
FBL	T156G	0.206109	parclip_low		non-effective
FBL	C158G	0.211462	parclip_low		non-effective
FBL	C160A	-0.130936	parclip_low		non-effective
FBL	C161A	-0.103801	parclip_low		non-effective
FBL	C166A	-0.101999	parclip_low		non-effective
FBL	C169A	-0.139775	parclip_low		non-effective
FBL	G206A	0.107937	parclip_low		non-effective
FBL	C373A	-0.107887	parclip_low		non-effective
FBL	C373T	-0.100085	parclip_low		non-effective
FBL	G377A	-0.135144	parclip_low		non-effective
FBL	G377T	-0.120098	parclip_low		non-effective
FBL	C378T	-0.113454	parclip_low		non-effective
FBL	T380C	0.10485	parclip_low		non-effective
FBL	A440G	0.111989	parclip_low		non-effective
FBL	C442G	0.122686	parclip_low		non-effective
FBL	G446A	-0.146359	parclip_low		non-effective
FBL	G446C	-0.117833	parclip_low		non-effective
FBL	G446T	-0.12956	parclip_low		non-effective
FBL	T457G	0.120916	parclip_low		non-effective
FBL	C464A	-0.109574	parclip_low		non-effective
FBL	A472C	0.1325	parclip_low	(219 1040)	effective
FBL	A472C	0.1325	parclip_low	(219 475)(743 1040)	effective
FBL	G475A	-0.172344	parclip_low		non-effective
FBL	G475C	-0.159472	parclip_low		non-effective
FBL	G475T	-0.171836	parclip_low		non-effective
FBL	G481A	-0.152019	parclip_low		non-effective
FBL	G481T	-0.137741	parclip_low		non-effective
FBL	A484G	0.120939	parclip_low		non-effective
FBL	G487A	-0.113536	parclip_low		non-effective
FBL	G487T	-0.100751	parclip_low	(219 1040)	effective
FBL	G487T	-0.100751	parclip_low	(219 475)(743 1040)	effective
FBL	G498A	-0.103024	parclip_low		non-effective
FBL	G498T	-0.11484	parclip_low		non-effective
FBL	G508A	0.11735	parclip_low	(219 475)(743 1040)	effective
FBL	T633G	0.126929	parclip_low		non-effective
FBL	T634G	0.150009	parclip_low		non-effective
FBL	C636G	0.178174	parclip_low		non-effective
FBL	A637G	0.204628	parclip_low		non-effective
FBL	T638G	0.159752	parclip_low		non-effective
FBL	C639G	0.196697	parclip_low	(219 1040)	effective
FBL	C639G	0.196697	parclip_low	(219 475)(743 1040)	effective
FBL	T640G	0.240792	parclip_low		non-effective
FBL	T641G	0.171057	parclip_low		non-effective
FBL	C642G	0.137334	parclip_low		non-effective
FBL	G675A	-0.116013	parclip_low		non-effective
FBL	G675T	-0.12711	parclip_low		non-effective
FBL	G724A	-0.121386	parclip_low		non-effective
FBL	G724T	-0.147643	parclip_low		non-effective
FBL	G1093A	-0.181251	parclip_low	(219 475)	effective
FBL	G1093C	-0.111141	parclip_low		non-effective
FBL	G1093T	-0.175479	parclip_low	(219 475)	effective
FBL	A1094C	-0.117586	parclip_low		non-effective
FBL	A1094G	-0.111836	parclip_low	(219 475)	effective
FBL	A1094T	-0.15749	parclip_low	(219 475)	effective
FBL	G1096A	-0.232412	parclip_low		non-effective
FBL	G1096C	-0.175275	parclip_low		non-effective
FBL	G1096T	-0.189697	parclip_low	(219 475)	effective
FBL	G1119A	-0.285321	parclip_low		non-effective
FBL	G1119C	-0.197234	parclip_low		non-effective
FBL	G1119T	-0.243414	parclip_low		non-effective
FBL	C1120A	-0.129197	parclip_low		non-effective
FBL	C1120T	-0.170282	parclip_low		non-effective
FBL	C1122A	-0.174302	parclip_low		non-effective
FBL	C1123A	-0.131571	parclip_low		non-effective
FBL	C1124T	-0.120644	parclip_low		non-effective
FBL	C1125A	-0.119935	parclip_low		non-effective
FBL	C1125T	-0.133296	parclip_low		non-effective
FBL	C1207A	-0.123965	parclip_low		non-effective
FBL	G1213A	-0.101099	parclip_low		non-effective
FBL	A1214G	0.112492	parclip_low		non-effective
FBL	G1216T	-0.110933	parclip_low		non-effective
FBL	A1218G	0.118751	parclip_low	(219 475)	effective
FBL	G1250A	0.231958	parclip_low		non-effective
FBL	G1255A	-0.113731	parclip_low		non-effective
LIN28A	G8A	0.100314	parclip_low		non-effective
LIN28A	G8C	0.12036	parclip_low		non-effective
LIN28A	G8T	0.100479	parclip_low		non-effective
LIN28A	G77A	0.102358	parclip_low		non-effective
LIN28A	G77C	0.116768	parclip_low		non-effective
LIN28A	G87T	0.110357	parclip_low		non-effective
LIN28A	C146T	-0.146428	parclip_low		non-effective
LIN28A	T150G	-0.107357	parclip_low		non-effective
LIN28A	T153G	-0.157756	parclip_low		non-effective
LIN28A	C160G	-0.120959	parclip_low		non-effective
LIN28A	T162G	-0.215796	parclip_low		non-effective
LIN28A	T316G	-0.107165	parclip_low		non-effective
LIN28A	T318G	-0.148805	parclip_low		non-effective
LIN28A	T319G	-0.13441	parclip_low		non-effective
LIN28A	C320G	-0.135879	parclip_low		non-effective
LIN28A	G327A	-0.122217	parclip_low		non-effective
LIN28A	G327C	-0.117651	parclip_low		non-effective
LIN28A	G327T	-0.135925	parclip_low		non-effective
LIN28A	G377A	0.341349	parclip_low		non-effective
LIN28A	G377C	0.320724	parclip_low		non-effective
LIN28A	G377T	0.2992	parclip_low		non-effective
LIN28A	T390G	0.106383	parclip_low		non-effective
LIN28A	G393A	0.110998	parclip_low		non-effective
LIN28A	G393C	0.16663	parclip_low		non-effective
LIN28A	G393T	0.144848	parclip_low		non-effective
LIN28A	C456G	-0.146032	parclip_low		non-effective
LIN28A	T457G	-0.130991	parclip_low		non-effective
LIN28A	C458A	-0.114409	parclip_low		non-effective
LIN28A	C458G	-0.197881	parclip_low		non-effective
LIN28A	C458T	-0.121501	parclip_low		non-effective
LIN28A	T459G	-0.136537	parclip_low		non-effective
LIN28A	C460A	-0.162084	parclip_low		non-effective
LIN28A	C460G	-0.221419	parclip_low		non-effective
LIN28A	C460T	-0.135981	parclip_low		non-effective
LIN28A	C461G	-0.211026	parclip_low		non-effective
LIN28A	C462A	-0.104243	parclip_low		non-effective
LIN28A	C462G	-0.202629	parclip_low		non-effective
LIN28A	C462T	-0.10602	parclip_low		non-effective
LIN28A	T463G	-0.23132	parclip_low		non-effective
LIN28A	C464G	-0.226034	parclip_low		non-effective
LIN28A	T465G	-0.177383	parclip_low		non-effective
LIN28A	C466G	-0.118547	parclip_low	(219 1040)	effective
LIN28A	C466G	-0.118547	parclip_low	(219 475)(743 1040)	effective
LIN28A	C466G	-0.118547	parclip_low	(219 657)(743 1040)	effective
LIN28A	C566G	-0.169616	parclip_low		non-effective
LIN28A	T569G	-0.252666	parclip_low		non-effective
LIN28A	A573G	-0.143659	parclip_low		non-effective
LIN28A	A574G	-0.1177	parclip_low		non-effective
LIN28A	A575G	-0.110657	parclip_low		non-effective
LIN28A	A576G	-0.102667	parclip_low		non-effective
LIN28A	G646C	0.146501	parclip_low		non-effective
LIN28A	G697A	0.103835	parclip_low		non-effective
LIN28A	T947G	0.113845	parclip_low		non-effective
LIN28A	T989G	-0.10388	parclip_low		non-effective
LIN28A	C990G	-0.118073	parclip_low		non-effective
LIN28A	T991G	-0.171025	parclip_low		non-effective
LIN28A	C992G	-0.133196	parclip_low		non-effective
LIN28A	T993G	-0.141931	parclip_low		non-effective
LIN28A	C994G	-0.132513	parclip_low		non-effective
LIN28A	T995G	-0.126881	parclip_low		non-effective
LIN28A	C996G	-0.163558	parclip_low		non-effective
LIN28A	C997G	-0.207339	parclip_low		non-effective
LIN28A	C998G	-0.151718	parclip_low		non-effective
LIN28A	T999G	-0.147036	parclip_low		non-effective
LIN28B	G327A	0.273617	parclip_low		non-effective
LIN28B	G327C	0.35752	parclip_low		non-effective
LIN28B	G327T	0.45005	parclip_low		non-effective
LIN28B	G393A	0.311865	parclip_low		non-effective
LIN28B	G393C	0.107932	parclip_low		non-effective
LIN28B	G393T	0.219964	parclip_low		non-effective
LIN28B	G958A	0.174228	parclip_low		non-effective
LIN28B	G958C	0.104646	parclip_low		non-effective
LIN28B	G958T	0.154481	parclip_low		non-effective
LIN28B	G974A	0.151102	parclip_low		non-effective
LIN28B	G974T	0.124148	parclip_low		non-effective
LIN28B	C994A	0.127015	parclip_low		non-effective
LIN28B	C996A	0.139171	parclip_low		non-effective
LIN28B	C996T	0.12086	parclip_low		non-effective
UPF1	T561G	-0.100784	parclip_low		non-effective
UPF1	A562G	-0.129519	parclip_low		non-effective
UPF1	A563G	-0.105098	parclip_low		non-effective
UPF1	A564G	-0.109449	parclip_low		non-effective
UPF1	C565G	-0.11382	parclip_low		non-effective
UPF1	C566G	-0.200772	parclip_low		non-effective
UPF1	G646C	0.102115	parclip_low		non-effective
UPF1	G646T	0.130801	parclip_low	(219 475)(743 1040)	effective
UPF1	G646T	0.130801	parclip_low	(219 657)(743 1040)	effective
UPF1	G933A	0.211023	parclip_low		non-effective
UPF1	G933C	0.190123	parclip_low		non-effective
UPF1	G933T	0.251883	parclip_low		non-effective
XPO5	G487A	0.10513	parclip_low		non-effective
TARDBP	G218T	0.170963	parclip_med		non-effective
TARDBP	C226G	0.110464	parclip_med		non-effective
TARDBP	A227G	0.191047	parclip_med		non-effective
TARDBP	G244T	0.277653	parclip_med		non-effective
TARDBP	G245T	0.142483	parclip_med		non-effective
TARDBP	T249C	-0.132654	parclip_med		non-effective
TARDBP	A251G	-0.129533	parclip_med		non-effective
TARDBP	A251T	0.18737	parclip_med		non-effective
TARDBP	G252T	0.135564	parclip_med		non-effective
TARDBP	G253T	0.115692	parclip_med		non-effective
TARDBP	C254A	0.136761	parclip_med		non-effective
TARDBP	C254G	0.130234	parclip_med		non-effective
TARDBP	C254T	0.224983	parclip_med		non-effective
TARDBP	A259C	-0.188565	parclip_med		non-effective
TARDBP	A260G	0.131993	parclip_med		non-effective
TARDBP	T262G	0.140619	parclip_med		non-effective
TARDBP	T263A	-0.125013	parclip_med		non-effective
TARDBP	T263C	-0.161824	parclip_med		non-effective
TARDBP	T263G	-0.150055	parclip_med		non-effective
TARDBP	G264A	-0.106431	parclip_med		non-effective
TARDBP	G264C	-0.106661	parclip_med		non-effective
TARDBP	A265G	-0.129425	parclip_med		non-effective
TARDBP	G266C	-0.125469	parclip_med		non-effective
TARDBP	T267C	-0.167153	parclip_med		non-effective
TARDBP	G269C	-0.138093	parclip_med		non-effective
TARDBP	G269T	-0.100393	parclip_med		non-effective
TARDBP	G272T	0.119406	parclip_med		non-effective
TARDBP	C273A	0.190073	parclip_med		non-effective
TARDBP	G276T	0.253486	parclip_med		non-effective
TARDBP	C281G	0.230441	parclip_med		non-effective
TARDBP	G833T	0.137054	parclip_med		non-effective
TARDBP	G841T	0.186656	parclip_med		non-effective
TARDBP	G842T	0.339748	parclip_med		non-effective
TARDBP	G850T	0.137385	parclip_med		non-effective
TARDBP	G1006T	0.147579	parclip_med		non-effective
TARDBP	C1011G	0.202865	parclip_med		non-effective
TARDBP	C1065G	0.133823	parclip_med		non-effective
TARDBP	G1143T	-0.14392	parclip_med		non-effective
TARDBP	C1151T	0.114038	parclip_med		non-effective
TARDBP	G1153A	-0.10141	parclip_med		non-effective
TARDBP	G1153C	-0.1062	parclip_med		non-effective
TARDBP	G1153T	-0.106979	parclip_med		non-effective
TARDBP	G1162T	0.146465	parclip_med		non-effective
TARDBP	C1257A	0.161912	parclip_med		non-effective
TARDBP	C1257T	0.109459	parclip_med		non-effective
ELAVL2	G309A	0.239417	parclip_med		non-effective
ELAVL2	G309C	0.283673	parclip_med		non-effective
ELAVL2	G327A	0.291126	parclip_med		non-effective
ELAVL2	G327C	0.255023	parclip_med		non-effective
ELAVL2	G327T	0.31653	parclip_med		non-effective
ELAVL2	G933T	0.108735	parclip_med		non-effective
ELAVL2	G958A	0.33147	parclip_med		non-effective
ELAVL2	G958C	0.310686	parclip_med		non-effective
ELAVL2	G958T	0.503111	parclip_med		non-effective
ELAVL2	C960T	0.194775	parclip_med		non-effective
ELAVL2	C970T	0.134187	parclip_med		non-effective
ELAVL2	G974A	0.189946	parclip_med		non-effective
ELAVL2	G974C	0.12004	parclip_med		non-effective
ELAVL2	G974T	0.2749	parclip_med		non-effective
ELAVL2	C984T	0.119372	parclip_med		non-effective
ELAVL2	C994T	0.118233	parclip_med		non-effective
ELAVL3	G309A	0.299344	parclip_med		non-effective
ELAVL3	G309C	0.371148	parclip_med		non-effective
ELAVL3	C320A	0.108416	parclip_med		non-effective
ELAVL3	C320T	0.159976	parclip_med		non-effective
ELAVL3	G327A	0.372534	parclip_med		non-effective
ELAVL3	G327C	0.345516	parclip_med		non-effective
ELAVL3	G327T	0.418785	parclip_med		non-effective
ELAVL3	C570T	0.104841	parclip_med		non-effective
ELAVL3	A573T	0.103399	parclip_med		non-effective
ELAVL3	G933T	0.168264	parclip_med		non-effective
ELAVL3	G958A	0.458934	parclip_med		non-effective
ELAVL3	G958C	0.438644	parclip_med		non-effective
ELAVL3	G958T	0.641749	parclip_med		non-effective
ELAVL3	C960T	0.246168	parclip_med		non-effective
ELAVL3	C962T	0.10167	parclip_med		non-effective
ELAVL3	C970T	0.204836	parclip_med		non-effective
ELAVL3	T971A	-0.144725	parclip_med		non-effective
ELAVL3	T971G	-0.144822	parclip_med		non-effective
ELAVL3	C972T	0.100498	parclip_med		non-effective
ELAVL3	G974A	0.299665	parclip_med		non-effective
ELAVL3	G974C	0.191529	parclip_med		non-effective
ELAVL3	G974T	0.388984	parclip_med		non-effective
ELAVL3	C976T	0.110397	parclip_med		non-effective
ELAVL3	C984T	0.113393	parclip_med		non-effective
ELAVL3	T991G	-0.103368	parclip_med		non-effective
ELAVL3	C992T	0.12449	parclip_med		non-effective
ELAVL3	C994T	0.191497	parclip_med		non-effective
ELAVL3	C998T	0.12209	parclip_med		non-effective
ELAVL4	G309A	0.188041	parclip_med		non-effective
ELAVL4	G309C	0.195155	parclip_med		non-effective
ELAVL4	G327A	0.247347	parclip_med		non-effective
ELAVL4	G327C	0.222383	parclip_med		non-effective
ELAVL4	G327T	0.281994	parclip_med		non-effective
ELAVL4	G958A	0.241052	parclip_med		non-effective
ELAVL4	G958C	0.212215	parclip_med		non-effective
ELAVL4	G958T	0.433471	parclip_med		non-effective
ELAVL4	C960T	0.120159	parclip_med		non-effective
ELAVL4	G974T	0.175323	parclip_med		non-effective
RBM20	G327A	0.135598	parclip_med		non-effective
RBM20	G327C	0.140779	parclip_med		non-effective
RBM20	G327T	0.110752	parclip_med		non-effective
RBM20	C566T	0.107988	parclip_med		non-effective
RBM20	G646T	0.180012	parclip_med	(219 475)(743 1040)	effective
RBM20	G646T	0.180012	parclip_med	(219 657)(743 1040)	effective
RBM20	G933A	0.141756	parclip_med		non-effective
RBM20	G933C	0.122708	parclip_med		non-effective
RBM20	G933T	0.210767	parclip_med		non-effective
RBM20	C994T	0.1205	parclip_med		non-effective
IGF2BP1	G587A	0.108621	parclip_med		non-effective
IGF2BP1	G612C	0.123053	parclip_med		non-effective
IGF2BP1	T635G	-0.117839	parclip_med		non-effective
IGF2BP3	C161A	0.106328	parclip_med		non-effective
IGF2BP3	G309T	-0.127056	parclip_med		non-effective
IGF2BP3	T317G	-0.149604	parclip_med		non-effective
IGF2BP3	T319G	-0.120029	parclip_med		non-effective
IGF2BP3	T321G	-0.102642	parclip_med		non-effective
IGF2BP3	T322G	-0.100248	parclip_med		non-effective
IGF2BP3	A323G	-0.11658	parclip_med		non-effective
IGF2BP3	G393A	0.106684	parclip_med		non-effective
IGF2BP3	G393T	0.100143	parclip_med		non-effective
IGF2BP3	T635G	-0.11518	parclip_med		non-effective
IGF2BP3	C929A	0.128272	parclip_med		non-effective
IGF2BP3	C929T	0.12382	parclip_med		non-effective
IGF2BP3	G948A	0.102458	parclip_med		non-effective
IGF2BP3	T967G	-0.156234	parclip_med		non-effective
EWSR1	G327A	0.147131	parclip_med		non-effective
EWSR1	G327C	0.131283	parclip_med		non-effective
HNRNPD	G327A	0.212073	parclip_med		non-effective
HNRNPD	G327C	0.164971	parclip_med		non-effective
HNRNPD	G393A	0.112965	parclip_med		non-effective
HNRNPD	C997A	0.142069	parclip_med		non-effective
RBPMS	G133A	0.171096	parclip_med		non-effective
RBPMS	G133C	0.159714	parclip_med		non-effective
RBPMS	G133T	0.175604	parclip_med		non-effective
RBPMS	G144A	0.137666	parclip_med		non-effective
RBPMS	T150A	0.191811	parclip_med		non-effective
RBPMS	T152G	0.111036	parclip_med		non-effective
RBPMS	T153G	0.131019	parclip_med		non-effective
RBPMS	C154G	0.256804	parclip_med		non-effective
RBPMS	T155G	0.139037	parclip_med		non-effective
RBPMS	T156G	0.132717	parclip_med		non-effective
RBPMS	C158G	0.113178	parclip_med		non-effective
RBPMS	T159A	0.329761	parclip_med		non-effective
RBPMS	C161A	0.147796	parclip_med		non-effective
RBPMS	T162A	0.511436	parclip_med		non-effective
RBPMS	T395A	0.261686	parclip_med		non-effective
RBPMS	C438A	0.105989	parclip_med		non-effective
RBPMS	C448A	0.167817	parclip_med		non-effective
RBPMS	C451A	-0.140086	parclip_med		non-effective
RBPMS	C451G	-0.156165	parclip_med		non-effective
RBPMS	C451T	-0.115201	parclip_med		non-effective
RBPMS	A452C	-0.11895	parclip_med		non-effective
RBPMS	A452G	-0.121929	parclip_med		non-effective
RBPMS	A452T	-0.104314	parclip_med		non-effective
RBPMS	C453G	-0.270114	parclip_med		non-effective
RBPMS	C453T	-0.13341	parclip_med		non-effective
RBPMS	C454G	-0.142428	parclip_med		non-effective
RBPMS	T455A	0.328926	parclip_med		non-effective
RBPMS	T455C	-0.158071	parclip_med		non-effective
RBPMS	T455G	-0.219837	parclip_med		non-effective
RBPMS	C456G	-0.129025	parclip_med		non-effective
RBPMS	T457A	0.641999	parclip_med		non-effective
RBPMS	T457C	-0.136495	parclip_med	(219 1040)	effective
RBPMS	T457G	-0.152506	parclip_med		non-effective
RBPMS	T459A	0.515019	parclip_med		non-effective
RBPMS	T459G	-0.119535	parclip_med		non-effective
RBPMS	C461A	0.726558	parclip_med		non-effective
RBPMS	C461G	-0.154206	parclip_med		non-effective
RBPMS	C462G	-0.126725	parclip_med		non-effective
RBPMS	T463A	0.4922	parclip_med		non-effective
RBPMS	T463G	-0.186525	parclip_med		non-effective
RBPMS	C464G	-0.140477	parclip_med		non-effective
RBPMS	T465A	0.597342	parclip_med	(219 1040)	effective
RBPMS	T465A	0.597342	parclip_med	(219 475)(743 1040)	effective
RBPMS	T465A	0.597342	parclip_med	(219 657)(743 1040)	effective
RBPMS	C466G	-0.102571	parclip_med	(219 1040)	effective
RBPMS	C466G	-0.102571	parclip_med	(219 475)(743 1040)	effective
RBPMS	C466G	-0.102571	parclip_med	(219 657)(743 1040)	effective
RBPMS	T467A	0.545484	parclip_med	(219 1040)	effective
RBPMS	T467A	0.545484	parclip_med	(219 475)(743 1040)	effective
RBPMS	T467A	0.545484	parclip_med	(219 657)(743 1040)	effective
RBPMS	T469A	0.286549	parclip_med	(219 1040)	effective
RBPMS	T469A	0.286549	parclip_med	(219 475)(743 1040)	effective
RBPMS	T469A	0.286549	parclip_med	(219 657)(743 1040)	effective
RBPMS	T469G	0.151527	parclip_med	(219 1040)	effective
RBPMS	T469G	0.151527	parclip_med	(219 475)(743 1040)	effective
RBPMS	T469G	0.151527	parclip_med	(219 657)(743 1040)	effective
RBPMS	A472T	-0.126824	parclip_med	(219 1040)	effective
RBPMS	A472T	-0.126824	parclip_med	(219 475)(743 1040)	effective
RBPMS	A472T	-0.126824	parclip_med	(219 657)(743 1040)	effective
RBPMS	C473A	-0.164862	parclip_med	(219 1040)	effective
RBPMS	C473A	-0.164862	parclip_med	(219 475)(743 1040)	effective
RBPMS	C473A	-0.164862	parclip_med	(219 657)(743 1040)	effective
RBPMS	G479T	0.117843	parclip_med		non-effective
RBPMS	G558A	0.129814	parclip_med		non-effective
RBPMS	C566A	0.241123	parclip_med		non-effective
RBPMS	G581C	0.132144	parclip_med		non-effective
RBPMS	C918A	0.274937	parclip_med		non-effective
RBPMS	T920A	0.240208	parclip_med		non-effective
RBPMS	T922C	0.150321	parclip_med		non-effective
RBPMS	T926A	0.148167	parclip_med		non-effective
RBPMS	G933A	0.286843	parclip_med		non-effective
RBPMS	G933C	0.255341	parclip_med		non-effective
RBPMS	G933T	0.337169	parclip_med		non-effective
RBPMS	T939A	0.157792	parclip_med		non-effective
RBPMS	T985A	0.117604	parclip_med		non-effective
RBPMS	T991A	0.529323	parclip_med		non-effective
RBPMS	T993A	0.475211	parclip_med		non-effective
RBPMS	C997A	0.154737	parclip_med		non-effective
SRRM4	G8A	0.108408	parclip_med		non-effective
SRRM4	G8C	0.117519	parclip_med		non-effective
SRRM4	G8T	0.128436	parclip_med		non-effective
SRRM4	G118C	-0.105805	parclip_med		non-effective
SRRM4	G120C	-0.115445	parclip_med		non-effective
SRRM4	C126T	-0.193101	parclip_med		non-effective
SRRM4	C127G	-0.147882	parclip_med		non-effective
SRRM4	G133A	-0.154324	parclip_med		non-effective
SRRM4	G133T	-0.144931	parclip_med		non-effective
SRRM4	C135T	-0.100044	parclip_med		non-effective
SRRM4	T150A	-0.194072	parclip_med		non-effective
SRRM4	T150G	-0.159585	parclip_med		non-effective
SRRM4	T152A	-0.142098	parclip_med		non-effective
SRRM4	T152G	-0.213896	parclip_med		non-effective
SRRM4	T153G	-0.184491	parclip_med		non-effective
SRRM4	C154G	-0.165867	parclip_med		non-effective
SRRM4	T155A	-0.165129	parclip_med		non-effective
SRRM4	T155C	-0.105779	parclip_med		non-effective
SRRM4	T155G	-0.153631	parclip_med		non-effective
SRRM4	T156G	-0.134283	parclip_med		non-effective
SRRM4	C157A	-0.190266	parclip_med		non-effective
SRRM4	C157G	-0.100671	parclip_med		non-effective
SRRM4	C158A	-0.11818	parclip_med		non-effective
SRRM4	T159A	-0.103584	parclip_med		non-effective
SRRM4	C160A	-0.101158	parclip_med		non-effective
SRRM4	T162A	-0.138955	parclip_med		non-effective
SRRM4	T165A	0.207542	parclip_med		non-effective
SRRM4	T165C	0.176197	parclip_med		non-effective
SRRM4	C167G	-0.147739	parclip_med		non-effective
SRRM4	T168C	0.204828	parclip_med		non-effective
SRRM4	T168G	-0.118006	parclip_med		non-effective
SRRM4	A170C	0.206847	parclip_med		non-effective
SRRM4	A170G	-0.109268	parclip_med		non-effective
SRRM4	C172A	-0.109069	parclip_med		non-effective
SRRM4	C172G	-0.133458	parclip_med		non-effective
SRRM4	C172T	-0.122073	parclip_med		non-effective
SRRM4	G244T	-0.118632	parclip_med		non-effective
SRRM4	G309T	-0.188429	parclip_med		non-effective
SRRM4	G327A	-0.156109	parclip_med		non-effective
SRRM4	G327C	-0.122906	parclip_med		non-effective
SRRM4	G327T	-0.162587	parclip_med		non-effective
SRRM4	C394A	-0.167783	parclip_med		non-effective
SRRM4	G446A	-0.165522	parclip_med		non-effective
SRRM4	G446T	-0.142205	parclip_med		non-effective
SRRM4	C448A	-0.132481	parclip_med		non-effective
SRRM4	C453G	0.106288	parclip_med		non-effective
SRRM4	C454G	0.113664	parclip_med		non-effective
SRRM4	T457A	-0.102947	parclip_med		non-effective
SRRM4	T463G	0.124396	parclip_med		non-effective
SRRM4	T465A	-0.133283	parclip_med	(219 1040)	effective
SRRM4	T465A	-0.133283	parclip_med	(219 475)(743 1040)	effective
SRRM4	T465A	-0.133283	parclip_med	(219 657)(743 1040)	effective
SRRM4	T467A	-0.111138	parclip_med	(219 1040)	effective
SRRM4	T467A	-0.111138	parclip_med	(219 475)(743 1040)	effective
SRRM4	T467A	-0.111138	parclip_med	(219 657)(743 1040)	effective
SRRM4	G520C	-0.161996	parclip_med		non-effective
SRRM4	C539T	-0.179196	parclip_med		non-effective
SRRM4	G543A	-0.217433	parclip_med		non-effective
SRRM4	C566A	-0.178447	parclip_med		non-effective
SRRM4	C566T	-0.105388	parclip_med		non-effective
SRRM4	G646A	-0.174137	parclip_med		non-effective
SRRM4	G646C	-0.118726	parclip_med		non-effective
SRRM4	G646T	-0.169705	parclip_med	(219 475)(743 1040)	effective
SRRM4	G646T	-0.169705	parclip_med	(219 657)(743 1040)	effective
SRRM4	G660C	-0.170912	parclip_med		non-effective
SRRM4	A721G	0.104044	parclip_med		non-effective
SRRM4	G899A	-0.130017	parclip_med		non-effective
SRRM4	G899C	-0.125971	parclip_med		non-effective
SRRM4	G899T	-0.130938	parclip_med		non-effective
SRRM4	C917A	-0.111901	parclip_med		non-effective
SRRM4	C918A	-0.145134	parclip_med		non-effective
SRRM4	C919G	-0.108735	parclip_med		non-effective
SRRM4	T920A	-0.113722	parclip_med		non-effective
SRRM4	C931T	0.107325	parclip_med		non-effective
SRRM4	G933A	-0.137437	parclip_med		non-effective
SRRM4	G933C	-0.136915	parclip_med		non-effective
SRRM4	G933T	-0.154667	parclip_med		non-effective
SRRM4	G958A	-0.182501	parclip_med		non-effective
SRRM4	G958C	-0.132962	parclip_med		non-effective
SRRM4	G958T	-0.184207	parclip_med		non-effective
SRRM4	T959A	-0.142221	parclip_med		non-effective
SRRM4	T961G	-0.132456	parclip_med		non-effective
SRRM4	T963G	-0.154127	parclip_med		non-effective
SRRM4	T967G	-0.334869	parclip_med		non-effective
SRRM4	G974T	-0.10895	parclip_med		non-effective
SRRM4	T985A	-0.102106	parclip_med		non-effective
SRRM4	T987G	-0.208363	parclip_med		non-effective
SRRM4	T991A	-0.191663	parclip_med		non-effective
SRRM4	T993A	-0.211841	parclip_med		non-effective
SRRM4	C994T	-0.106768	parclip_med		non-effective
SRRM4	T995A	-0.116509	parclip_med		non-effective
SRRM4	C996A	-0.148303	parclip_med		non-effective
SRRM4	C996T	-0.103479	parclip_med		non-effective
SRRM4	C997A	-0.16567	parclip_med		non-effective
SRRM4	C998A	-0.123747	parclip_med		non-effective
SRRM4	T1049A	-0.111005	parclip_med	(219 475)(743 1040)	effective
SRRM4	T1049A	-0.111005	parclip_med	(219 475)(743 1073)	effective
SRRM4	C1120A	-0.127148	parclip_med		non-effective
SRRM4	C1136A	-0.104478	parclip_med		non-effective
SRRM4	G1143T	-0.162625	parclip_med		non-effective
SRRM4	C1171T	-0.18624	parclip_med		non-effective
SRRM4	G1178A	-0.163964	parclip_med		non-effective
SRRM4	G1178C	-0.164955	parclip_med		non-effective
SRRM4	G1178T	-0.139977	parclip_med		non-effective
AGO2	T12A	0.152855	parclip_med		non-effective
AGO2	C135T	0.18228	parclip_med		non-effective
AGO2	T153A	0.115073	parclip_med		non-effective
AGO2	T156A	0.179954	parclip_med		non-effective
AGO2	T165A	0.192361	parclip_med		non-effective
AGO2	G256A	0.102488	parclip_med		non-effective
AGO2	C300T	0.106925	parclip_med		non-effective
AGO2	C303A	0.111138	parclip_med		non-effective
AGO2	G309T	-0.148111	parclip_med		non-effective
AGO2	C394A	-0.104302	parclip_med		non-effective
AGO2	C460A	0.34596	parclip_med		non-effective
AGO2	G498A	0.14307	parclip_med		non-effective
AGO2	C565G	-0.137328	parclip_med		non-effective
AGO2	C566A	-0.203784	parclip_med		non-effective
AGO2	C566G	-0.160722	parclip_med		non-effective
AGO2	C567G	-0.239589	parclip_med		non-effective
AGO2	T568G	-0.158402	parclip_med		non-effective
AGO2	T569G	-0.236623	parclip_med		non-effective
AGO2	C570G	-0.202056	parclip_med		non-effective
AGO2	T571A	-0.177902	parclip_med		non-effective
AGO2	T571C	-0.118028	parclip_med		non-effective
AGO2	T571G	-0.267975	parclip_med		non-effective
AGO2	T572A	-0.131406	parclip_med		non-effective
AGO2	T572C	-0.186085	parclip_med		non-effective
AGO2	T572G	-0.295696	parclip_med		non-effective
AGO2	A573C	-0.198547	parclip_med		non-effective
AGO2	A573G	-0.26605	parclip_med		non-effective
AGO2	A574G	-0.22985	parclip_med		non-effective
AGO2	A575C	-0.137019	parclip_med		non-effective
AGO2	A575G	-0.269823	parclip_med		non-effective
AGO2	A576G	-0.222426	parclip_med		non-effective
AGO2	G581A	-0.118436	parclip_med		non-effective
AGO2	G581C	-0.148447	parclip_med		non-effective
AGO2	G581T	-0.137477	parclip_med		non-effective
AGO2	G915A	0.244593	parclip_med		non-effective
AGO2	G915C	0.177301	parclip_med		non-effective
AGO2	G915T	0.209001	parclip_med		non-effective
AGO2	C919G	0.134463	parclip_med		non-effective
AGO2	T922C	-0.117012	parclip_med		non-effective
AGO2	A923C	-0.102256	parclip_med		non-effective
AGO2	A923G	-0.134571	parclip_med		non-effective
AGO2	A923T	-0.107962	parclip_med		non-effective
AGO2	C924G	-0.119567	parclip_med		non-effective
AGO2	T926A	-0.128666	parclip_med		non-effective
AGO2	T928C	-0.129581	parclip_med		non-effective
AGO2	T928G	-0.127708	parclip_med		non-effective
AGO2	C929A	0.151679	parclip_med		non-effective
AGO2	C929G	-0.115337	parclip_med		non-effective
AGO2	C929T	0.143324	parclip_med		non-effective
AGO2	A930C	-0.106154	parclip_med		non-effective
AGO2	A930G	-0.124391	parclip_med		non-effective
AGO2	T932A	-0.106065	parclip_med		non-effective
AGO2	T932G	-0.103587	parclip_med		non-effective
AGO2	G933C	-0.10816	parclip_med		non-effective
AGO2	T934A	-0.104687	parclip_med		non-effective
AGO2	C944A	0.149532	parclip_med		non-effective
AGO2	C946A	0.105052	parclip_med		non-effective
AGO2	G948A	0.132787	parclip_med		non-effective
AGO2	C996A	0.317485	parclip_med		non-effective
NUDT21	G24T	0.14041	parclip_med		non-effective
NUDT21	C27A	0.11693	parclip_med		non-effective
NUDT21	C31A	0.105371	parclip_med		non-effective
NUDT21	G36C	-0.113667	parclip_med		non-effective
NUDT21	C43A	0.128277	parclip_med		non-effective
NUDT21	C51G	0.114407	parclip_med		non-effective
NUDT21	G55A	0.118589	parclip_med		non-effective
NUDT21	T56A	0.131058	parclip_med		non-effective
NUDT21	C93G	0.107253	parclip_med		non-effective
NUDT21	C160G	0.120618	parclip_med		non-effective
NUDT21	G203C	0.164307	parclip_med		non-effective
NUDT21	T207G	-0.123724	parclip_med		non-effective
NUDT21	A209G	-0.116697	parclip_med		non-effective
NUDT21	A210G	-0.106819	parclip_med		non-effective
NUDT21	G211C	0.179495	parclip_med		non-effective
NUDT21	G214C	0.114103	parclip_med		non-effective
NUDT21	G218C	0.100354	parclip_med		non-effective
NUDT21	G239C	0.102826	parclip_med		non-effective
NUDT21	G253C	0.110146	parclip_med		non-effective
NUDT21	T296G	0.108119	parclip_med		non-effective
NUDT21	T297G	0.112462	parclip_med		non-effective
NUDT21	G309T	-0.10193	parclip_med		non-effective
NUDT21	G327T	-0.100127	parclip_med		non-effective
NUDT21	G393A	-0.121685	parclip_med		non-effective
NUDT21	G393T	-0.102716	parclip_med		non-effective
NUDT21	T463G	0.130917	parclip_med		non-effective
NUDT21	G478T	0.104223	parclip_med		non-effective
NUDT21	G487A	-0.101531	parclip_med		non-effective
NUDT21	T491G	-0.101532	parclip_med		non-effective
NUDT21	G508A	0.116674	parclip_med	(219 475)(743 1040)	effective
NUDT21	G558A	-0.11557	parclip_med		non-effective
NUDT21	G558C	-0.110273	parclip_med		non-effective
NUDT21	G558T	-0.107605	parclip_med		non-effective
NUDT21	T571G	0.108896	parclip_med		non-effective
NUDT21	T572G	0.110268	parclip_med		non-effective
NUDT21	C639G	0.101559	parclip_med	(219 1040)	effective
NUDT21	C639G	0.101559	parclip_med	(219 475)(743 1040)	effective
NUDT21	C642G	0.111136	parclip_med		non-effective
NUDT21	G646A	-0.105886	parclip_med		non-effective
NUDT21	G646C	-0.104879	parclip_med		non-effective
NUDT21	G646T	-0.111745	parclip_med	(219 475)(743 1040)	effective
NUDT21	G646T	-0.111745	parclip_med	(219 657)(743 1040)	effective
NUDT21	G884A	0.107898	parclip_med		non-effective
NUDT21	C1078G	-0.11312	parclip_med		non-effective
NUDT21	G1082A	0.107857	parclip_med		non-effective
NUDT21	A1118C	-0.10173	parclip_med		non-effective
NUDT21	G1119C	-0.129695	parclip_med		non-effective
NUDT21	G1143T	-0.188938	parclip_med		non-effective
NUDT21	A1149G	-0.102349	parclip_med		non-effective
NUDT21	T1156G	-0.129792	parclip_med		non-effective
NUDT21	T1158G	-0.100426	parclip_med		non-effective
NUDT21	G1162C	0.156758	parclip_med		non-effective
NUDT21	G1163A	0.191557	parclip_med		non-effective
NUDT21	C1171T	-0.143741	parclip_med		non-effective
NUDT21	G1178A	-0.115775	parclip_med		non-effective
NUDT21	G1178C	-0.116502	parclip_med		non-effective
NUDT21	G1178T	-0.11973	parclip_med		non-effective
NUDT21	A1227T	-0.136359	parclip_med		non-effective
NUDT21	G1233T	-0.103038	parclip_med		non-effective
NUDT21	T1251G	-0.101895	parclip_med		non-effective
NUDT21	A1263G	-0.102505	parclip_med		non-effective
FIP1L1	T155G	0.107477	parclip_med		non-effective
FIP1L1	C157G	0.107665	parclip_med		non-effective
FIP1L1	C158G	0.143627	parclip_med		non-effective
FIP1L1	T159G	0.115583	parclip_med		non-effective
FIP1L1	C160G	0.168562	parclip_med		non-effective
FIP1L1	T162G	0.144079	parclip_med		non-effective
FIP1L1	G309T	-0.205999	parclip_med		non-effective
FIP1L1	G327A	-0.168762	parclip_med		non-effective
FIP1L1	G327C	-0.177208	parclip_med		non-effective
FIP1L1	G327T	-0.195535	parclip_med		non-effective
FIP1L1	G393A	-0.125989	parclip_med		non-effective
FIP1L1	C394A	-0.120366	parclip_med		non-effective
FIP1L1	C448A	-0.10871	parclip_med		non-effective
FIP1L1	T457A	-0.105424	parclip_med		non-effective
FIP1L1	T457G	0.118226	parclip_med		non-effective
FIP1L1	C458G	0.118442	parclip_med		non-effective
FIP1L1	T459G	0.121912	parclip_med		non-effective
FIP1L1	C462G	0.11053	parclip_med		non-effective
FIP1L1	T463G	0.163076	parclip_med		non-effective
FIP1L1	T465A	-0.126502	parclip_med	(219 1040)	effective
FIP1L1	T465A	-0.126502	parclip_med	(219 475)(743 1040)	effective
FIP1L1	T465A	-0.126502	parclip_med	(219 657)(743 1040)	effective
FIP1L1	G520C	-0.17041	parclip_med		non-effective
FIP1L1	C539T	-0.18785	parclip_med		non-effective
FIP1L1	G543A	-0.171162	parclip_med		non-effective
FIP1L1	G558A	-0.116307	parclip_med		non-effective
FIP1L1	C566A	-0.15057	parclip_med		non-effective
FIP1L1	C566T	-0.12267	parclip_med		non-effective
FIP1L1	T569C	0.106019	parclip_med		non-effective
FIP1L1	C570G	0.106385	parclip_med		non-effective
FIP1L1	T571G	0.12859	parclip_med		non-effective
FIP1L1	A573G	0.108143	parclip_med		non-effective
FIP1L1	A637G	0.10155	parclip_med		non-effective
FIP1L1	C639G	0.103152	parclip_med	(219 1040)	effective
FIP1L1	C639G	0.103152	parclip_med	(219 475)(743 1040)	effective
FIP1L1	G646A	-0.13684	parclip_med		non-effective
FIP1L1	G646C	-0.121245	parclip_med		non-effective
FIP1L1	G646T	-0.141891	parclip_med	(219 475)(743 1040)	effective
FIP1L1	G646T	-0.141891	parclip_med	(219 657)(743 1040)	effective
FIP1L1	G660C	-0.118947	parclip_med		non-effective
FIP1L1	G899A	-0.122827	parclip_med		non-effective
FIP1L1	G899C	-0.122009	parclip_med		non-effective
FIP1L1	G899T	-0.124314	parclip_med		non-effective
FIP1L1	G915C	-0.100731	parclip_med		non-effective
FIP1L1	G933A	-0.121574	parclip_med		non-effective
FIP1L1	G933C	-0.131745	parclip_med		non-effective
FIP1L1	G933T	-0.135073	parclip_med		non-effective
FIP1L1	T967G	-0.103399	parclip_med		non-effective
FIP1L1	T1049A	-0.146983	parclip_med	(219 475)(743 1040)	effective
FIP1L1	T1049A	-0.146983	parclip_med	(219 475)(743 1073)	effective
FIP1L1	C1120A	-0.182118	parclip_med		non-effective
FIP1L1	C1136A	-0.135487	parclip_med		non-effective
FIP1L1	G1143T	-0.228023	parclip_med		non-effective
FIP1L1	C1171T	-0.149007	parclip_med		non-effective
FIP1L1	G1178A	-0.132244	parclip_med		non-effective
FIP1L1	G1178C	-0.137405	parclip_med		non-effective
FIP1L1	G1178T	-0.122782	parclip_med		non-effective
FIP1L1	A1227T	-0.141039	parclip_med		non-effective
FIP1L1	G1233T	-0.10902	parclip_med		non-effective
CAPRIN1	G223A	0.209055	parclip_med		non-effective
CAPRIN1	G223C	0.121346	parclip_med		non-effective
CAPRIN1	G223T	0.188738	parclip_med		non-effective
CAPRIN1	G660C	-0.267852	parclip_med		non-effective
CAPRIN1	T668G	-0.102645	parclip_med		non-effective
CAPRIN1	G724A	0.113331	parclip_med		non-effective
CAPRIN1	G724T	0.116363	parclip_med		non-effective
CAPRIN1	G853A	0.128616	parclip_med		non-effective
CAPRIN1	G853C	0.12058	parclip_med		non-effective
CAPRIN1	G853T	0.147672	parclip_med		non-effective
CAPRIN1	G1225A	0.10687	parclip_med		non-effective
CAPRIN1	G1225T	0.113686	parclip_med		non-effective
CAPRIN1	G1239A	0.111483	parclip_med		non-effective
CAPRIN1	G1239T	0.110636	parclip_med		non-effective
AGO1	G8T	0.133573	parclip_med		non-effective
AGO1	C135G	0.103354	parclip_med		non-effective
AGO1	G144A	-0.188792	parclip_med		non-effective
AGO1	C151T	-0.110844	parclip_med		non-effective
AGO1	T153A	0.132243	parclip_med		non-effective
AGO1	T156A	0.174395	parclip_med		non-effective
AGO1	C161G	0.137491	parclip_med		non-effective
AGO1	T165A	0.21741	parclip_med		non-effective
AGO1	G256A	0.100078	parclip_med		non-effective
AGO1	G309T	-0.148907	parclip_med		non-effective
AGO1	C394A	-0.144612	parclip_med		non-effective
AGO1	A398G	-0.108762	parclip_med		non-effective
AGO1	C448A	-0.112532	parclip_med		non-effective
AGO1	C449G	0.114586	parclip_med		non-effective
AGO1	C451A	0.108498	parclip_med		non-effective
AGO1	C451G	0.154893	parclip_med		non-effective
AGO1	C451T	0.189404	parclip_med		non-effective
AGO1	C453A	0.118664	parclip_med		non-effective
AGO1	C460A	0.269727	parclip_med		non-effective
AGO1	G543A	-0.11565	parclip_med		non-effective
AGO1	C565G	-0.159309	parclip_med		non-effective
AGO1	C566A	-0.218522	parclip_med		non-effective
AGO1	C566G	-0.1236	parclip_med		non-effective
AGO1	C567G	-0.253284	parclip_med		non-effective
AGO1	T568A	-0.102395	parclip_med		non-effective
AGO1	T568G	-0.156921	parclip_med		non-effective
AGO1	T569G	-0.270132	parclip_med		non-effective
AGO1	C570G	-0.231573	parclip_med		non-effective
AGO1	T571A	-0.19665	parclip_med		non-effective
AGO1	T571C	-0.102278	parclip_med		non-effective
AGO1	T571G	-0.277962	parclip_med		non-effective
AGO1	T572A	-0.106637	parclip_med		non-effective
AGO1	T572C	-0.185492	parclip_med		non-effective
AGO1	T572G	-0.290537	parclip_med		non-effective
AGO1	A573C	-0.18402	parclip_med		non-effective
AGO1	A573G	-0.245489	parclip_med		non-effective
AGO1	A574G	-0.271424	parclip_med		non-effective
AGO1	A575G	-0.246579	parclip_med		non-effective
AGO1	A576G	-0.208726	parclip_med		non-effective
AGO1	G581A	-0.198174	parclip_med		non-effective
AGO1	G581C	-0.24666	parclip_med		non-effective
AGO1	G581T	-0.205305	parclip_med		non-effective
AGO1	C582G	0.100635	parclip_med		non-effective
AGO1	G675A	0.12565	parclip_med		non-effective
AGO1	G899C	-0.101939	parclip_med		non-effective
AGO1	G915A	0.111616	parclip_med		non-effective
AGO1	G915C	0.120234	parclip_med		non-effective
AGO1	A923G	-0.104477	parclip_med		non-effective
AGO1	C996A	0.133732	parclip_med		non-effective
DND1	C16A	0.128134	parclip_high		non-effective
DND1	G87C	0.125473	parclip_high		non-effective
DND1	G87T	0.382002	parclip_high		non-effective
DND1	G96C	0.108365	parclip_high		non-effective
DND1	G103T	0.107885	parclip_high		non-effective
DND1	A128C	0.101507	parclip_high		non-effective
DND1	C129T	0.108233	parclip_high		non-effective
DND1	G133A	0.197194	parclip_high		non-effective
DND1	G133C	0.228899	parclip_high		non-effective
DND1	G133T	0.192904	parclip_high		non-effective
DND1	A136C	0.103296	parclip_high		non-effective
DND1	T152A	0.120435	parclip_high		non-effective
DND1	T159C	0.151998	parclip_high		non-effective
DND1	C167A	0.111173	parclip_high		non-effective
DND1	G179A	0.133052	parclip_high		non-effective
DND1	G206A	0.136971	parclip_high		non-effective
DND1	G309T	0.102475	parclip_high		non-effective
DND1	G393A	0.129069	parclip_high		non-effective
DND1	C394A	0.100232	parclip_high		non-effective
DND1	T404G	0.119968	parclip_high		non-effective
DND1	T407G	0.111509	parclip_high		non-effective
DND1	G517T	0.110196	parclip_high		non-effective
DND1	C559A	0.141861	parclip_high		non-effective
DND1	C565G	-0.109991	parclip_high		non-effective
DND1	C570A	0.164401	parclip_high		non-effective
DND1	C607A	0.129376	parclip_high		non-effective
DND1	T634A	0.16299	parclip_high	(219 657)(743 1040)	effective
DND1	T640A	0.306577	parclip_high		non-effective
DND1	C650A	0.135935	parclip_high		non-effective
DND1	G657T	0.119116	parclip_high		non-effective
DND1	G724A	0.395137	parclip_high		non-effective
DND1	G875T	0.100057	parclip_high		non-effective
DND1	G915A	0.118916	parclip_high		non-effective
DND1	T926C	0.116648	parclip_high		non-effective
DND1	C927A	0.104635	parclip_high		non-effective
DND1	G933A	0.125949	parclip_high		non-effective
CPSF7	G212A	0.101945	parclip_high		non-effective
CPSF7	G218T	0.146151	parclip_high		non-effective
CPSF7	G219A	0.100042	parclip_high		non-effective
CPSF7	T321G	0.104752	parclip_high		non-effective
CPSF7	T326A	-0.103155	parclip_high		non-effective
CPSF7	T326C	-0.145358	parclip_high		non-effective
CPSF7	G327A	-0.140929	parclip_high		non-effective
CPSF7	G327C	-0.161032	parclip_high		non-effective
CPSF7	G327T	-0.164614	parclip_high		non-effective
CPSF7	G343T	0.105652	parclip_high		non-effective
CPSF6	C83A	0.103829	parclip_high		non-effective
CPSF6	C188A	0.101065	parclip_high		non-effective
CPSF6	G244C	0.110129	parclip_high		non-effective
CPSF6	G252C	0.104742	parclip_high		non-effective
CPSF6	G252T	0.103098	parclip_high		non-effective
CPSF6	A398G	0.115472	parclip_high		non-effective
CPSF6	C464G	0.103474	parclip_high		non-effective
CPSF6	G508A	0.102248	parclip_high	(219 475)(743 1040)	effective
CPSF6	G508T	0.111405	parclip_high		non-effective
CPSF6	C567G	0.130551	parclip_high		non-effective
CPSF6	T568G	0.143777	parclip_high		non-effective
CPSF6	T569G	0.130981	parclip_high		non-effective
CPSF6	C570G	0.132013	parclip_high		non-effective
CPSF6	T571G	0.118736	parclip_high		non-effective
CPSF6	T572G	0.141776	parclip_high		non-effective
CPSF6	A573G	0.142296	parclip_high		non-effective
CPSF6	A574G	0.103886	parclip_high		non-effective
CPSF6	T641G	0.11928	parclip_high		non-effective
CPSF6	C642G	0.150231	parclip_high		non-effective
CPSF6	G646A	-0.12371	parclip_high		non-effective
CPSF6	G646C	-0.133966	parclip_high		non-effective
CPSF6	G646T	-0.125907	parclip_high	(219 475)(743 1040)	effective
CPSF6	G646T	-0.125907	parclip_high	(219 657)(743 1040)	effective
CPSF6	G716A	0.131008	parclip_high		non-effective
CPSF6	T792G	-0.127961	parclip_high		non-effective
CPSF6	G793A	-0.122984	parclip_high		non-effective
CPSF6	A795G	-0.107814	parclip_high		non-effective
CPSF6	G822A	0.159034	parclip_high		non-effective
CPSF6	G822C	0.112158	parclip_high		non-effective
CPSF6	G841C	0.139714	parclip_high		non-effective
CPSF6	G841T	0.133321	parclip_high		non-effective
CPSF6	G842T	0.110415	parclip_high		non-effective
CPSF6	G850T	0.112263	parclip_high		non-effective
CPSF6	A862G	-0.137105	parclip_high		non-effective
CPSF6	A1068C	-0.124506	parclip_high		non-effective
CPSF6	A1068G	-0.110058	parclip_high		non-effective
CPSF6	G1089A	0.11233	parclip_high		non-effective
CPSF6	C1090A	0.105482	parclip_high		non-effective
CPSF6	G1096T	-0.109501	parclip_high	(219 475)	effective
CPSF6	G1163A	0.104903	parclip_high		non-effective
CPSF6	G1186T	0.106536	parclip_high		non-effective
CPSF6	G1244C	0.11794	parclip_high		non-effective
CPSF6	G1244T	0.103888	parclip_high		non-effective
CPSF6	T1251G	-0.126071	parclip_high		non-effective
CPSF6	G1260T	0.104122	parclip_high		non-effective
CPSF1	A234T	0.110481	parclip_high		non-effective
CPSF1	C462G	0.118585	parclip_high		non-effective
CPSF1	A573G	0.100505	parclip_high		non-effective
CPSF1	G646A	-0.145285	parclip_high		non-effective
CPSF1	G646C	-0.131885	parclip_high		non-effective
CPSF1	G646T	-0.122165	parclip_high	(219 475)(743 1040)	effective
CPSF1	G646T	-0.122165	parclip_high	(219 657)(743 1040)	effective
CPSF1	T983G	0.112536	parclip_high		non-effective
CSTF2	C161G	0.10653	parclip_high		non-effective
CSTF2	G272T	0.172142	parclip_high		non-effective
CSTF2	A308T	0.111597	parclip_high		non-effective
CSTF2	C310T	0.150034	parclip_high		non-effective
CSTF2	C311G	0.100324	parclip_high		non-effective
CSTF2	G327C	-0.100643	parclip_high		non-effective
CSTF2	G327T	-0.113524	parclip_high		non-effective
CSTF2	G412C	0.114245	parclip_high		non-effective
CSTF2	C631T	0.101894	parclip_high		non-effective
CSTF2	G933A	-0.103815	parclip_high		non-effective
CSTF2	G933C	-0.102221	parclip_high		non-effective
CSTF2	G933T	-0.103724	parclip_high		non-effective
CSTF2	G951T	0.106516	parclip_high		non-effective
CSTF2	G1028C	0.111423	parclip_high		non-effective
CSTF2	G1028T	0.130238	parclip_high	(219 475)	effective
CSTF2T	C145T	0.107276	parclip_high		non-effective
CSTF2T	C149G	0.112626	parclip_high		non-effective
CSTF2T	C151T	0.154613	parclip_high		non-effective
CSTF2T	C161G	0.153844	parclip_high		non-effective
CSTF2T	G272T	0.219951	parclip_high		non-effective
CSTF2T	A308T	0.260907	parclip_high		non-effective
CSTF2T	C310G	-0.127745	parclip_high		non-effective
CSTF2T	C310T	0.335251	parclip_high		non-effective
CSTF2T	C311G	0.113114	parclip_high		non-effective
CSTF2T	T312A	-0.169253	parclip_high		non-effective
CSTF2T	T312C	-0.164243	parclip_high		non-effective
CSTF2T	T312G	-0.171739	parclip_high		non-effective
CSTF2T	T317C	-0.104561	parclip_high		non-effective
CSTF2T	T318A	-0.119476	parclip_high		non-effective
CSTF2T	T318C	-0.108253	parclip_high		non-effective
CSTF2T	T319G	-0.118894	parclip_high		non-effective
CSTF2T	T321A	-0.131037	parclip_high		non-effective
CSTF2T	T321C	-0.120758	parclip_high		non-effective
CSTF2T	T322A	-0.124594	parclip_high		non-effective
CSTF2T	T322C	-0.114277	parclip_high		non-effective
CSTF2T	A323G	0.103777	parclip_high		non-effective
CSTF2T	T325A	-0.110963	parclip_high		non-effective
CSTF2T	T326A	-0.139431	parclip_high		non-effective
CSTF2T	G327A	-0.115756	parclip_high		non-effective
CSTF2T	G327C	-0.102067	parclip_high		non-effective
CSTF2T	G327T	-0.142156	parclip_high		non-effective
CSTF2T	C918T	0.159112	parclip_high		non-effective
CSTF2T	T926C	-0.126491	parclip_high		non-effective
CSTF2T	T926G	-0.11057	parclip_high		non-effective
CSTF2T	T928C	-0.102948	parclip_high		non-effective
CSTF2T	T928G	-0.104611	parclip_high		non-effective
CSTF2T	T932A	-0.123037	parclip_high		non-effective
CSTF2T	T932C	-0.10228	parclip_high		non-effective
CSTF2T	T932G	-0.134197	parclip_high		non-effective
CSTF2T	G933A	-0.175717	parclip_high		non-effective
CSTF2T	G933C	-0.140719	parclip_high		non-effective
CSTF2T	T934A	-0.144362	parclip_high		non-effective
CSTF2T	T934G	-0.162949	parclip_high		non-effective
CSTF2T	T939G	-0.104502	parclip_high		non-effective
CSTF2T	T941C	-0.11554	parclip_high		non-effective
CSTF2T	T941G	-0.103594	parclip_high		non-effective
CSTF2T	T969C	-0.100638	parclip_high		non-effective
CSTF2T	T969G	-0.176401	parclip_high		non-effective
CSTF2T	C970T	0.104969	parclip_high		non-effective
CSTF2T	T975G	-0.102728	parclip_high		non-effective
CSTF2T	G982A	-0.106462	parclip_high		non-effective
CSTF2T	T983A	-0.134586	parclip_high		non-effective
CSTF2T	T983G	-0.131466	parclip_high		non-effective
CSTF2T	C984A	-0.106475	parclip_high		non-effective
CSTF2T	T985G	-0.112351	parclip_high		non-effective
CSTF2T	G1022T	0.14246	parclip_high		non-effective
CSTF2T	G1027T	0.111438	parclip_high		non-effective
CSTF2T	G1028C	0.109122	parclip_high		non-effective
CSTF2T	G1028T	0.172637	parclip_high	(219 475)	effective
ZC3H7B	G327A	0.136762	parclip_high		non-effective
RBM10	C14G	-0.165012	parclip_high		non-effective
RBM10	C16G	-0.103399	parclip_high		non-effective
RBM10	G21T	-0.101984	parclip_high		non-effective
RBM10	A46C	-0.112897	parclip_high		non-effective
RBM10	A46T	-0.104439	parclip_high		non-effective
RBM10	A48C	-0.100491	parclip_high		non-effective
RBM10	A59G	0.109581	parclip_high		non-effective
RBM10	T61G	0.122859	parclip_high		non-effective
RBM10	C72G	0.112312	parclip_high		non-effective
RBM10	C73A	0.103455	parclip_high		non-effective
RBM10	C73G	0.107251	parclip_high		non-effective
RBM10	C82G	0.129195	parclip_high		non-effective
RBM10	C83A	0.111354	parclip_high		non-effective
RBM10	G87T	-0.17348	parclip_high		non-effective
RBM10	G96C	-0.130778	parclip_high		non-effective
RBM10	G96T	-0.103413	parclip_high		non-effective
RBM10	A102G	0.116742	parclip_high		non-effective
RBM10	G103A	-0.100734	parclip_high		non-effective
RBM10	G103C	-0.126369	parclip_high		non-effective
RBM10	G103T	-0.148206	parclip_high		non-effective
RBM10	T121G	0.149294	parclip_high		non-effective
RBM10	G144A	-0.101421	parclip_high		non-effective
RBM10	T147C	-0.100245	parclip_high		non-effective
RBM10	C161G	-0.108995	parclip_high		non-effective
RBM10	C172A	0.106814	parclip_high		non-effective
RBM10	C173A	0.108247	parclip_high		non-effective
RBM10	G178C	-0.14576	parclip_high		non-effective
RBM10	G178T	-0.10756	parclip_high		non-effective
RBM10	G179T	-0.104092	parclip_high		non-effective
RBM10	A180T	-0.162317	parclip_high		non-effective
RBM10	T183G	0.107009	parclip_high		non-effective
RBM10	G193T	-0.116895	parclip_high		non-effective
RBM10	G205A	-0.142211	parclip_high		non-effective
RBM10	G205T	-0.100432	parclip_high		non-effective
RBM10	G218T	-0.132018	parclip_high		non-effective
RBM10	G327C	0.125301	parclip_high		non-effective
RBM10	C396G	-0.110998	parclip_high		non-effective
RBM10	A398G	-0.102529	parclip_high		non-effective
RBM10	G446A	-0.174267	parclip_high		non-effective
RBM10	G446C	-0.154575	parclip_high		non-effective
RBM10	G446T	-0.162506	parclip_high		non-effective
RBM10	C458T	0.117232	parclip_high		non-effective
RBM10	T459A	0.100031	parclip_high		non-effective
RBM10	C460A	0.201734	parclip_high		non-effective
RBM10	C460T	0.207097	parclip_high		non-effective
RBM10	C461A	0.213169	parclip_high		non-effective
RBM10	C461T	0.156804	parclip_high		non-effective
RBM10	C462A	0.11496	parclip_high		non-effective
RBM10	C462T	0.117876	parclip_high		non-effective
RBM10	C496T	-0.134491	parclip_high		non-effective
RBM10	G520A	-0.112429	parclip_high		non-effective
RBM10	G534T	-0.103814	parclip_high		non-effective
RBM10	G550T	-0.110315	parclip_high	(219 1040)	effective
RBM10	G550T	-0.110315	parclip_high	(219 475)(743 1040)	effective
RBM10	T553G	0.103961	parclip_high		non-effective
RBM10	C559A	-0.17577	parclip_high		non-effective
RBM10	A562G	-0.133561	parclip_high		non-effective
RBM10	C567G	-0.110347	parclip_high		non-effective
RBM10	C570A	-0.252575	parclip_high		non-effective
RBM10	C570G	-0.268316	parclip_high		non-effective
RBM10	C570T	-0.135006	parclip_high		non-effective
RBM10	T571G	-0.151599	parclip_high		non-effective
RBM10	T572G	-0.157659	parclip_high		non-effective
RBM10	A573G	-0.171869	parclip_high		non-effective
RBM10	A574G	-0.149576	parclip_high		non-effective
RBM10	A574T	-0.107242	parclip_high		non-effective
RBM10	A575G	-0.111919	parclip_high		non-effective
RBM10	T640A	-0.117016	parclip_high		non-effective
RBM10	G646A	0.229357	parclip_high		non-effective
RBM10	G646C	0.242006	parclip_high		non-effective
RBM10	G646T	0.247442	parclip_high	(219 475)(743 1040)	effective
RBM10	G646T	0.247442	parclip_high	(219 657)(743 1040)	effective
RBM10	T647G	0.100946	parclip_high		non-effective
RBM10	G677A	-0.104712	parclip_high		non-effective
RBM10	G699T	-0.100444	parclip_high		non-effective
RBM10	G707A	-0.106036	parclip_high		non-effective
RBM10	G707T	-0.100515	parclip_high		non-effective
RBM10	G708T	-0.126893	parclip_high		non-effective
RBM10	G715T	-0.136528	parclip_high		non-effective
RBM10	G716A	-0.170501	parclip_high		non-effective
RBM10	G716T	-0.129619	parclip_high		non-effective
RBM10	C717A	-0.108591	parclip_high	(219 657)(743 1040)	effective
RBM10	C717T	-0.136932	parclip_high		non-effective
RBM10	G719A	-0.108624	parclip_high		non-effective
RBM10	G720A	-0.103754	parclip_high		non-effective
RBM10	G720T	-0.162828	parclip_high		non-effective
RBM10	C722T	-0.149472	parclip_high		non-effective
RBM10	G724A	-0.163291	parclip_high		non-effective
RBM10	C726T	-0.164069	parclip_high	(219 1040)	effective
RBM10	C726T	-0.164069	parclip_high	(219 475)(743 1040)	effective
RBM10	G730T	-0.113362	parclip_high		non-effective
RBM10	G732A	-0.14017	parclip_high		non-effective
RBM10	G733T	-0.109961	parclip_high		non-effective
RBM10	A778T	-0.116486	parclip_high		non-effective
RBM10	C790T	-0.121217	parclip_high		non-effective
RBM10	A795G	0.112426	parclip_high		non-effective
RBM10	G820T	-0.202137	parclip_high		non-effective
RBM10	G822A	-0.190226	parclip_high		non-effective
RBM10	G822C	-0.117558	parclip_high		non-effective
RBM10	G822T	-0.176266	parclip_high		non-effective
RBM10	G825A	-0.138647	parclip_high		non-effective
RBM10	G825T	-0.148776	parclip_high		non-effective
RBM10	G826T	-0.191319	parclip_high		non-effective
RBM10	G839T	-0.103369	parclip_high		non-effective
RBM10	G861T	-0.118193	parclip_high		non-effective
RBM10	A862G	0.101362	parclip_high		non-effective
RBM10	G870A	-0.109648	parclip_high		non-effective
RBM10	G915A	0.118098	parclip_high		non-effective
RBM10	G915T	0.149747	parclip_high		non-effective
RBM10	G933A	0.131412	parclip_high		non-effective
RBM10	G933C	0.158443	parclip_high		non-effective
RBM10	G933T	0.14177	parclip_high		non-effective
RBM10	G958C	0.100586	parclip_high		non-effective
RBM10	T1019G	0.101482	parclip_high		non-effective
RBM10	T1060G	0.106691	parclip_high		non-effective
RBM10	T1063A	-0.116208	parclip_high		non-effective
RBM10	A1068C	0.172991	parclip_high		non-effective
RBM10	A1068G	0.144114	parclip_high		non-effective
RBM10	G1077A	-0.120204	parclip_high		non-effective
RBM10	G1088A	-0.131003	parclip_high		non-effective
RBM10	G1088T	-0.103979	parclip_high		non-effective
RBM10	G1089A	-0.149982	parclip_high		non-effective
RBM10	G1089T	-0.10696	parclip_high		non-effective
RBM10	C1090A	-0.12915	parclip_high		non-effective
RBM10	A1095G	0.11839	parclip_high		non-effective
RBM10	G1132A	-0.115403	parclip_high		non-effective
RBM10	G1132T	-0.14082	parclip_high		non-effective
RBM10	C1136A	-0.110245	parclip_high		non-effective
RBM10	G1141T	-0.128874	parclip_high		non-effective
RBM10	G1150T	-0.109382	parclip_high		non-effective
RBM10	G1159A	-0.13977	parclip_high		non-effective
RBM10	G1161A	-0.161011	parclip_high		non-effective
RBM10	G1162A	-0.137147	parclip_high		non-effective
RBM10	G1163A	-0.114826	parclip_high		non-effective
RBM10	A1220G	0.104328	parclip_high		non-effective
RBM10	T1224C	0.101897	parclip_high		non-effective
RBM10	G1225C	0.126256	parclip_high		non-effective
RBM10	A1226C	0.117379	parclip_high		non-effective
RBM10	C1228G	0.121595	parclip_high		non-effective
RBM10	T1251C	0.10329	parclip_high		non-effective
RBM10	T1251G	0.113207	parclip_high		non-effective
RBM10	T1258G	0.102634	parclip_high		non-effective
MOV10	G223A	0.110233	parclip_high		non-effective
MOV10	G223T	0.118784	parclip_high		non-effective
MOV10	C310T	-0.112649	parclip_high		non-effective
MOV10	T312A	0.127161	parclip_high		non-effective
MOV10	T312C	0.100892	parclip_high		non-effective
MOV10	T326A	0.118107	parclip_high		non-effective
MOV10	G446A	-0.134101	parclip_high		non-effective
MOV10	G446T	-0.112918	parclip_high		non-effective
ELAVL1	A242G	0.108747	parclip_high		non-effective
ELAVL1	G252T	-0.102785	parclip_high		non-effective
ELAVL1	A265G	0.120929	parclip_high		non-effective
ELAVL1	G266A	-0.10374	parclip_high		non-effective
ELAVL1	G266C	-0.103539	parclip_high		non-effective
ELAVL1	T270G	0.170513	parclip_high		non-effective
ELAVL1	G272T	-0.113292	parclip_high		non-effective
ELAVL1	G327A	0.3289	parclip_high		non-effective
ELAVL1	G327C	0.293652	parclip_high		non-effective
ELAVL1	G327T	0.43575	parclip_high		non-effective
ELAVL1	C570T	0.117399	parclip_high		non-effective
ELAVL1	T837G	0.130926	parclip_high		non-effective
ELAVL1	G841A	-0.100435	parclip_high		non-effective
ELAVL1	G841C	-0.126467	parclip_high		non-effective
ELAVL1	G841T	-0.116095	parclip_high		non-effective
ELAVL1	G843C	-0.107084	parclip_high		non-effective
ELAVL1	G847T	0.101456	parclip_high		non-effective
ELAVL1	G849T	-0.106719	parclip_high		non-effective
ELAVL1	G915A	0.114671	parclip_high		non-effective
ELAVL1	G915T	0.123945	parclip_high		non-effective
ELAVL1	G958A	0.10967	parclip_high		non-effective
GRSF1	G244A	-0.125551	HepG2_eclip_low		non-effective
GRSF1	G244C	-0.129921	HepG2_eclip_low		non-effective
GRSF1	G245A	-0.112661	HepG2_eclip_low		non-effective
GRSF1	G245C	-0.103913	HepG2_eclip_low		non-effective
GRSF1	G245T	-0.106964	HepG2_eclip_low		non-effective
GRSF1	G264T	-0.110815	HepG2_eclip_low		non-effective
GRSF1	G586C	-0.10199	HepG2_eclip_low		non-effective
GRSF1	G587A	-0.128886	HepG2_eclip_low		non-effective
GRSF1	G588C	-0.110298	HepG2_eclip_low		non-effective
GRSF1	G782C	-0.101964	HepG2_eclip_low		non-effective
GRSF1	G785A	-0.145303	HepG2_eclip_low	(219 475)	effective
GRSF1	C786A	-0.140102	HepG2_eclip_low		non-effective
GRSF1	C787A	-0.125809	HepG2_eclip_low		non-effective
GRSF1	C789A	-0.123832	HepG2_eclip_low		non-effective
GRSF1	A791C	0.13175	HepG2_eclip_low		non-effective
GRSF1	A791G	0.119767	HepG2_eclip_low		non-effective
GRSF1	G793A	-0.14805	HepG2_eclip_low		non-effective
GRSF1	G794C	-0.101153	HepG2_eclip_low		non-effective
GRSF1	A795C	0.125311	HepG2_eclip_low		non-effective
GRSF1	A795G	0.107769	HepG2_eclip_low		non-effective
GRSF1	A797T	0.128101	HepG2_eclip_low		non-effective
GRSF1	G851A	-0.197586	HepG2_eclip_low		non-effective
GRSF1	C852A	-0.122417	HepG2_eclip_low		non-effective
GRSF1	T858A	-0.119443	HepG2_eclip_low		non-effective
GRSF1	G872A	-0.120522	HepG2_eclip_low		non-effective
GRSF1	A876C	0.104865	HepG2_eclip_low		non-effective
GRSF1	A876G	0.122127	HepG2_eclip_low		non-effective
GRSF1	A904G	0.116862	HepG2_eclip_low		non-effective
GRSF1	C1228A	0.102487	HepG2_eclip_low		non-effective
CDC40	A2G	0.111415	HepG2_eclip_low		non-effective
NOLC1	A575C	-0.102197	HepG2_eclip_low		non-effective
NOLC1	C579G	0.129133	HepG2_eclip_low		non-effective
NOLC1	C672A	0.119599	HepG2_eclip_low		non-effective
NOLC1	T676C	-0.139867	HepG2_eclip_low		non-effective
NOLC1	C678A	0.147249	HepG2_eclip_low	(219 657)(743 1040)	effective
NOLC1	A680T	-0.117894	HepG2_eclip_low		non-effective
NOLC1	G686C	0.107392	HepG2_eclip_low		non-effective
NOLC1	A1095T	0.100746	HepG2_eclip_low	(219 475)	effective
NOLC1	T1103A	-0.146557	HepG2_eclip_low		non-effective
NOLC1	G1119T	-0.122564	HepG2_eclip_low		non-effective
NOLC1	C1123T	-0.114636	HepG2_eclip_low		non-effective
FKBP4	A44C	-0.100502	HepG2_eclip_low		non-effective
FKBP4	A44T	-0.110805	HepG2_eclip_low		non-effective
FKBP4	G45C	0.139345	HepG2_eclip_low		non-effective
FKBP4	G763C	-0.102007	HepG2_eclip_low		non-effective
FKBP4	G764A	-0.117465	HepG2_eclip_low	(219 1040)	effective
FKBP4	G764A	-0.117465	HepG2_eclip_low	(219 475)(743 1040)	effective
FKBP4	G764C	-0.122795	HepG2_eclip_low		non-effective
FKBP4	G764T	-0.119598	HepG2_eclip_low	(219 1040)	effective
FKBP4	G765A	-0.152531	HepG2_eclip_low		non-effective
FKBP4	A771G	0.116339	HepG2_eclip_low		non-effective
FKBP4	A774G	0.100135	HepG2_eclip_low		non-effective
FKBP4	G794C	0.107275	HepG2_eclip_low		non-effective
DGCR8	G8C	-0.125731	HepG2_eclip_low		non-effective
DGCR8	G20C	-0.120352	HepG2_eclip_low		non-effective
DGCR8	G22C	-0.120704	HepG2_eclip_low		non-effective
DGCR8	G23A	-0.115311	HepG2_eclip_low		non-effective
DGCR8	G23C	-0.162473	HepG2_eclip_low		non-effective
DGCR8	G23T	-0.134632	HepG2_eclip_low		non-effective
DGCR8	G24C	-0.104088	HepG2_eclip_low		non-effective
DGCR8	G25A	-0.107916	HepG2_eclip_low		non-effective
DGCR8	C78T	0.101434	HepG2_eclip_low		non-effective
DGCR8	T95C	-0.104398	HepG2_eclip_low		non-effective
DGCR8	T139C	-0.140475	HepG2_eclip_low		non-effective
DGCR8	G144C	-0.131894	HepG2_eclip_low		non-effective
DGCR8	T147C	-0.138228	HepG2_eclip_low		non-effective
DGCR8	C169G	0.149972	HepG2_eclip_low		non-effective
DGCR8	A170G	0.108309	HepG2_eclip_low		non-effective
DGCR8	C171A	0.149741	HepG2_eclip_low		non-effective
DGCR8	C171G	0.17664	HepG2_eclip_low		non-effective
DGCR8	C171T	0.120256	HepG2_eclip_low		non-effective
DGCR8	C173A	0.109109	HepG2_eclip_low		non-effective
DGCR8	C173G	0.151977	HepG2_eclip_low		non-effective
DGCR8	C173T	0.1268	HepG2_eclip_low		non-effective
DGCR8	C175G	0.106243	HepG2_eclip_low		non-effective
DGCR8	C439G	0.139467	HepG2_eclip_low		non-effective
DGCR8	A440G	0.115628	HepG2_eclip_low		non-effective
DGCR8	C464T	-0.119536	HepG2_eclip_low		non-effective
DGCR8	G479A	0.131669	HepG2_eclip_low		non-effective
DGCR8	A526T	0.130287	HepG2_eclip_low		non-effective
DGCR8	T560A	-0.124408	HepG2_eclip_low		non-effective
DGCR8	T568A	-0.126434	HepG2_eclip_low		non-effective
DGCR8	T568C	-0.116849	HepG2_eclip_low		non-effective
DGCR8	T569C	-0.113713	HepG2_eclip_low		non-effective
DGCR8	A575C	-0.153173	HepG2_eclip_low		non-effective
DGCR8	G586C	-0.123642	HepG2_eclip_low		non-effective
DGCR8	G657C	-0.116612	HepG2_eclip_low		non-effective
DGCR8	G657T	-0.100439	HepG2_eclip_low		non-effective
DGCR8	G675T	0.112874	HepG2_eclip_low		non-effective
DGCR8	G687A	-0.103541	HepG2_eclip_low		non-effective
DGCR8	T694A	-0.124374	HepG2_eclip_low		non-effective
DGCR8	G793T	0.106363	HepG2_eclip_low		non-effective
DGCR8	A904G	0.101305	HepG2_eclip_low		non-effective
DGCR8	T936G	0.109946	HepG2_eclip_low		non-effective
DGCR8	T937G	0.118185	HepG2_eclip_low		non-effective
DGCR8	G1131T	-0.110887	HepG2_eclip_low		non-effective
DGCR8	C1208A	-0.106924	HepG2_eclip_low		non-effective
DGCR8	C1209T	0.120617	HepG2_eclip_low		non-effective
DGCR8	A1210T	0.112959	HepG2_eclip_low		non-effective
DGCR8	T1251G	-0.122252	HepG2_eclip_low		non-effective
ZC3H11A	C303T	-0.10117	HepG2_eclip_low		non-effective
ZC3H11A	T317A	0.117293	HepG2_eclip_low		non-effective
ZC3H11A	T318A	0.167857	HepG2_eclip_low		non-effective
ZC3H11A	T318C	0.113108	HepG2_eclip_low		non-effective
ZC3H11A	T319A	0.111637	HepG2_eclip_low		non-effective
ZC3H11A	C320A	0.148304	HepG2_eclip_low		non-effective
ZC3H11A	T321A	0.285196	HepG2_eclip_low		non-effective
ZC3H11A	T321G	0.107903	HepG2_eclip_low		non-effective
ZC3H11A	T322A	0.101373	HepG2_eclip_low		non-effective
ZC3H11A	T322C	0.148998	HepG2_eclip_low		non-effective
ZC3H11A	C448A	-0.167289	HepG2_eclip_low		non-effective
ZC3H11A	C524T	0.112463	HepG2_eclip_low		non-effective
ZC3H11A	C525A	0.109267	HepG2_eclip_low		non-effective
ZC3H11A	C525T	0.105785	HepG2_eclip_low		non-effective
ZC3H11A	T528C	-0.105341	HepG2_eclip_low		non-effective
ZC3H11A	G531T	0.111348	HepG2_eclip_low		non-effective
ZC3H11A	C532G	0.10969	HepG2_eclip_low		non-effective
ZC3H11A	C532T	0.137892	HepG2_eclip_low		non-effective
ZC3H11A	G534T	0.121598	HepG2_eclip_low		non-effective
ZC3H11A	A538G	0.110709	HepG2_eclip_low		non-effective
ZC3H11A	G602A	-0.120869	HepG2_eclip_low		non-effective
ZC3H11A	C609T	0.104992	HepG2_eclip_low		non-effective
ZC3H11A	A637T	-0.102027	HepG2_eclip_low		non-effective
ZC3H11A	C709T	0.105934	HepG2_eclip_low		non-effective
ZC3H11A	T936A	0.113379	HepG2_eclip_low		non-effective
ZC3H11A	T939A	0.123391	HepG2_eclip_low		non-effective
ZC3H11A	C940T	-0.134012	HepG2_eclip_low		non-effective
ZC3H11A	T941A	0.188245	HepG2_eclip_low		non-effective
ZC3H11A	C942T	-0.118528	HepG2_eclip_low		non-effective
ZC3H11A	T943A	0.165139	HepG2_eclip_low		non-effective
ZC3H11A	T945A	0.141509	HepG2_eclip_low		non-effective
ZC3H11A	G974T	-0.100741	HepG2_eclip_low		non-effective
ZC3H11A	G1093A	0.191256	HepG2_eclip_low	(219 475)	effective
ZC3H11A	G1093C	0.134247	HepG2_eclip_low		non-effective
ZC3H11A	G1093T	0.166116	HepG2_eclip_low	(219 475)	effective
ZC3H11A	A1094C	0.116885	HepG2_eclip_low		non-effective
ZC3H11A	A1094T	0.132276	HepG2_eclip_low	(219 475)	effective
ZC3H11A	A1095G	0.19219	HepG2_eclip_low		non-effective
ZC3H11A	G1096T	0.100965	HepG2_eclip_low	(219 475)	effective
ZC3H11A	A1097C	0.118344	HepG2_eclip_low		non-effective
ZC3H11A	A1097G	0.158469	HepG2_eclip_low		non-effective
ZC3H11A	A1097T	0.148948	HepG2_eclip_low		non-effective
ZC3H11A	G1190T	0.10879	HepG2_eclip_low		non-effective
ZC3H11A	T1206C	-0.116633	HepG2_eclip_low		non-effective
XRN2	A5C	0.103132	HepG2_eclip_low		non-effective
XRN2	T139C	0.112156	HepG2_eclip_low		non-effective
XRN2	T147C	0.106417	HepG2_eclip_low		non-effective
XRN2	C151T	-0.101312	HepG2_eclip_low		non-effective
XRN2	G737A	-0.169204	HepG2_eclip_low		non-effective
SLTM	C37G	0.135236	HepG2_eclip_low		non-effective
SLTM	T61A	0.117458	HepG2_eclip_low		non-effective
SLTM	T61C	0.126397	HepG2_eclip_low		non-effective
SLTM	T61G	0.117483	HepG2_eclip_low		non-effective
SLTM	C73A	0.114848	HepG2_eclip_low		non-effective
DDX55	C642T	0.126543	HepG2_eclip_low	(219 1040)	effective
DDX55	C642T	0.126543	HepG2_eclip_low	(219 475)(743 1040)	effective
TIA1	G264T	0.197792	HepG2_eclip_low		non-effective
TIA1	G266T	0.128055	HepG2_eclip_low		non-effective
TIA1	G342C	-0.112163	HepG2_eclip_low		non-effective
TIA1	G343A	-0.100082	HepG2_eclip_low		non-effective
TIA1	G343C	-0.123654	HepG2_eclip_low		non-effective
TIA1	G343T	-0.111465	HepG2_eclip_low		non-effective
TIA1	G344A	-0.114442	HepG2_eclip_low		non-effective
TIA1	G344C	-0.142431	HepG2_eclip_low		non-effective
TIA1	G348A	-0.102507	HepG2_eclip_low		non-effective
TIA1	A349G	0.101243	HepG2_eclip_low		non-effective
TIA1	T372A	-0.104136	HepG2_eclip_low		non-effective
TIA1	G383T	0.115455	HepG2_eclip_low		non-effective
TIA1	T900G	-0.124447	HepG2_eclip_low		non-effective
TIA1	T902G	-0.136039	HepG2_eclip_low		non-effective
TIA1	T910A	-0.120414	HepG2_eclip_low		non-effective
TIA1	T910C	-0.113956	HepG2_eclip_low		non-effective
TIA1	T910G	-0.139172	HepG2_eclip_low		non-effective
TIA1	T911G	-0.136568	HepG2_eclip_low		non-effective
TIA1	C912T	0.11383	HepG2_eclip_low		non-effective
TIA1	G915T	0.19831	HepG2_eclip_low		non-effective
TIA1	T916G	-0.116002	HepG2_eclip_low		non-effective
TIA1	C918T	0.191146	HepG2_eclip_low		non-effective
TIA1	T920C	-0.103956	HepG2_eclip_low		non-effective
TIA1	A930G	-0.130505	HepG2_eclip_low		non-effective
TIA1	T932C	-0.101783	HepG2_eclip_low		non-effective
TIA1	T932G	-0.136798	HepG2_eclip_low		non-effective
TIA1	G933A	0.104285	HepG2_eclip_low		non-effective
TIA1	G933T	0.169955	HepG2_eclip_low		non-effective
TIA1	T934G	-0.121522	HepG2_eclip_low		non-effective
TIA1	C935T	0.147103	HepG2_eclip_low		non-effective
TIA1	T936C	-0.108563	HepG2_eclip_low		non-effective
TIA1	T936G	-0.121705	HepG2_eclip_low		non-effective
TIA1	C938T	0.119687	HepG2_eclip_low		non-effective
TIA1	G958T	0.10055	HepG2_eclip_low		non-effective
TIA1	A964T	0.116262	HepG2_eclip_low		non-effective
TIA1	C1033T	0.113788	HepG2_eclip_low		non-effective
TIA1	C1046G	0.116609	HepG2_eclip_low		non-effective
SRSF1	T164A	0.106311	HepG2_eclip_low		non-effective
SRSF1	C166A	0.141798	HepG2_eclip_low		non-effective
SRSF1	T207G	-0.133144	HepG2_eclip_low		non-effective
SRSF1	A210G	-0.136792	HepG2_eclip_low		non-effective
SRSF1	G212A	0.106668	HepG2_eclip_low		non-effective
SRSF1	T213A	0.160389	HepG2_eclip_low		non-effective
SRSF1	T213G	-0.140921	HepG2_eclip_low		non-effective
SRSF1	A216G	-0.133708	HepG2_eclip_low		non-effective
SRSF1	A216T	-0.10873	HepG2_eclip_low		non-effective
SRSF1	G219A	0.100066	HepG2_eclip_low		non-effective
SRSF1	G737A	0.20581	HepG2_eclip_low		non-effective
SRSF1	G780C	0.164876	HepG2_eclip_low		non-effective
SRSF1	G780T	0.123538	HepG2_eclip_low		non-effective
SRSF1	T805A	0.155517	HepG2_eclip_low	(219 475)	effective
SRSF1	G834A	0.200685	HepG2_eclip_low		non-effective
SRSF1	G834C	0.1056	HepG2_eclip_low		non-effective
SRSF1	G841A	0.101083	HepG2_eclip_low		non-effective
SRSF1	G841C	0.16198	HepG2_eclip_low		non-effective
SRSF1	G843A	0.215622	HepG2_eclip_low		non-effective
SRSF1	G851A	0.146151	HepG2_eclip_low		non-effective
SRSF1	G868A	0.118084	HepG2_eclip_low		non-effective
SRSF1	G870C	0.111453	HepG2_eclip_low		non-effective
SRSF1	G872A	0.103697	HepG2_eclip_low		non-effective
SRSF1	C1099G	0.108068	HepG2_eclip_low		non-effective
SRSF1	T1154G	0.102562	HepG2_eclip_low		non-effective
SRSF1	G1215T	0.10693	HepG2_eclip_low		non-effective
SRSF1	G1217A	0.152772	HepG2_eclip_low		non-effective
U2AF1	C172A	0.181423	HepG2_eclip_low		non-effective
U2AF1	C174A	0.115767	HepG2_eclip_low		non-effective
U2AF1	T459A	-0.118216	HepG2_eclip_low		non-effective
U2AF1	T459C	-0.140617	HepG2_eclip_low		non-effective
U2AF1	T459G	-0.131648	HepG2_eclip_low		non-effective
U2AF1	C460T	0.105671	HepG2_eclip_low		non-effective
U2AF1	C461T	0.127749	HepG2_eclip_low		non-effective
U2AF1	C462T	0.150376	HepG2_eclip_low		non-effective
U2AF1	T463C	-0.136428	HepG2_eclip_low		non-effective
U2AF1	T463G	-0.10858	HepG2_eclip_low		non-effective
U2AF1	C464T	0.227769	HepG2_eclip_low		non-effective
U2AF1	C466T	0.167282	HepG2_eclip_low		non-effective
U2AF1	C468T	0.110805	HepG2_eclip_low		non-effective
U2AF1	T528A	0.156221	HepG2_eclip_low		non-effective
U2AF1	T528G	0.11411	HepG2_eclip_low		non-effective
U2AF1	C529A	-0.101024	HepG2_eclip_low		non-effective
U2AF1	C529T	-0.117785	HepG2_eclip_low	(219 475)(743 1040)	effective
U2AF1	G980C	0.104398	HepG2_eclip_low		non-effective
U2AF1	A981G	-0.200401	HepG2_eclip_low		non-effective
U2AF1	T995G	-0.100105	HepG2_eclip_low		non-effective
U2AF1	C997A	-0.111753	HepG2_eclip_low		non-effective
U2AF1	C1025T	-0.127803	HepG2_eclip_low		non-effective
U2AF1	G1027A	0.109866	HepG2_eclip_low		non-effective
U2AF1	G1027C	0.146389	HepG2_eclip_low		non-effective
U2AF1	G1028C	0.108104	HepG2_eclip_low		non-effective
U2AF1	G1029A	0.105274	HepG2_eclip_low		non-effective
U2AF1	G1029C	0.132672	HepG2_eclip_low		non-effective
U2AF1	G1029T	0.142894	HepG2_eclip_low		non-effective
U2AF1	T1049C	0.100171	HepG2_eclip_low		non-effective
U2AF1	T1050C	0.107816	HepG2_eclip_low	(219 475)	effective
U2AF1	C1051T	-0.150748	HepG2_eclip_low		non-effective
RBM15	C43A	0.103276	HepG2_eclip_low		non-effective
RBM15	T647A	0.123457	HepG2_eclip_low		non-effective
RBM15	G1130C	0.184966	HepG2_eclip_low		non-effective
RBM15	G1130T	0.165695	HepG2_eclip_low		non-effective
RBM15	G1131C	0.116221	HepG2_eclip_low		non-effective
RBM15	G1135C	0.101789	HepG2_eclip_low		non-effective
LSM11	A170C	-0.113694	HepG2_eclip_med1		non-effective
LSM11	A234C	0.130939	HepG2_eclip_med1		non-effective
LSM11	A238C	0.103993	HepG2_eclip_med1		non-effective
LSM11	G239C	0.120727	HepG2_eclip_med1		non-effective
LSM11	G344C	0.110013	HepG2_eclip_med1		non-effective
LSM11	G347C	0.122657	HepG2_eclip_med1		non-effective
LSM11	A350G	-0.113026	HepG2_eclip_med1		non-effective
LSM11	G352A	0.155249	HepG2_eclip_med1		non-effective
LSM11	A353C	-0.112886	HepG2_eclip_med1		non-effective
LSM11	A353G	-0.142951	HepG2_eclip_med1		non-effective
LSM11	C354G	-0.118807	HepG2_eclip_med1		non-effective
LSM11	T355C	-0.187732	HepG2_eclip_med1		non-effective
LSM11	T355G	-0.121581	HepG2_eclip_med1		non-effective
LSM11	T357C	-0.178545	HepG2_eclip_med1		non-effective
LSM11	C359A	0.101984	HepG2_eclip_med1		non-effective
LSM11	C360A	0.111861	HepG2_eclip_med1		non-effective
LSM11	T364C	-0.150501	HepG2_eclip_med1		non-effective
LSM11	T367C	-0.145876	HepG2_eclip_med1		non-effective
LSM11	A370C	-0.230982	HepG2_eclip_med1		non-effective
LSM11	A370G	-0.110035	HepG2_eclip_med1		non-effective
LSM11	T372C	-0.106023	HepG2_eclip_med1		non-effective
LSM11	G383T	-0.105049	HepG2_eclip_med1		non-effective
LSM11	T999A	0.101053	HepG2_eclip_med1		non-effective
LSM11	G1045T	0.110854	HepG2_eclip_med1		non-effective
LSM11	T1055G	-0.100363	HepG2_eclip_med1	(219 475)	effective
LSM11	T1198G	-0.116487	HepG2_eclip_med1		non-effective
NKRF	G21A	-0.107201	HepG2_eclip_med1		non-effective
NKRF	G21C	-0.10795	HepG2_eclip_med1		non-effective
NKRF	G22A	-0.181292	HepG2_eclip_med1		non-effective
NKRF	G22C	-0.171281	HepG2_eclip_med1		non-effective
NKRF	G22T	-0.108578	HepG2_eclip_med1		non-effective
NKRF	G24C	-0.153284	HepG2_eclip_med1		non-effective
NKRF	T32C	0.143982	HepG2_eclip_med1		non-effective
NKRF	C39A	-0.115382	HepG2_eclip_med1		non-effective
NKRF	C39G	-0.127832	HepG2_eclip_med1		non-effective
NKRF	A59G	0.120046	HepG2_eclip_med1		non-effective
NKRF	C63G	0.115629	HepG2_eclip_med1		non-effective
NKRF	C64G	0.134586	HepG2_eclip_med1		non-effective
NKRF	C65G	0.140321	HepG2_eclip_med1		non-effective
NKRF	T66G	0.132869	HepG2_eclip_med1		non-effective
NKRF	T312C	0.108394	HepG2_eclip_med1		non-effective
NKRF	A788C	0.123098	HepG2_eclip_med1		non-effective
NKRF	A1039G	0.107083	HepG2_eclip_med1	(219 475)	effective
NKRF	A1039G	0.107083	HepG2_eclip_med1	(219 475)(743 1040)	effective
NKRF	A1039G	0.107083	HepG2_eclip_med1	(219 475)(743 1073)	effective
NKRF	C1123A	-0.110234	HepG2_eclip_med1		non-effective
NKRF	C1123T	-0.100912	HepG2_eclip_med1		non-effective
NKRF	C1125A	-0.110656	HepG2_eclip_med1		non-effective
NCBP2	C91G	0.110054	HepG2_eclip_med1		non-effective
NCBP2	C93A	0.104369	HepG2_eclip_med1		non-effective
NCBP2	C93G	0.129017	HepG2_eclip_med1		non-effective
NCBP2	T95A	0.123258	HepG2_eclip_med1		non-effective
NCBP2	T95G	0.146565	HepG2_eclip_med1		non-effective
NCBP2	C189G	0.119721	HepG2_eclip_med1		non-effective
NCBP2	A323T	0.11063	HepG2_eclip_med1		non-effective
NCBP2	G327T	0.148326	HepG2_eclip_med1		non-effective
NCBP2	C617G	0.110633	HepG2_eclip_med1		non-effective
NCBP2	C741G	-0.127596	HepG2_eclip_med1		non-effective
NCBP2	G764A	0.110677	HepG2_eclip_med1	(219 1040)	effective
NCBP2	G764A	0.110677	HepG2_eclip_med1	(219 475)(743 1040)	effective
NCBP2	A768G	-0.148465	HepG2_eclip_med1		non-effective
NCBP2	A771G	-0.179694	HepG2_eclip_med1		non-effective
NCBP2	A774G	-0.136197	HepG2_eclip_med1		non-effective
NCBP2	G781A	0.103825	HepG2_eclip_med1	(219 475)	effective
NCBP2	G808C	-0.106611	HepG2_eclip_med1		non-effective
NCBP2	G860A	-0.115102	HepG2_eclip_med1		non-effective
NCBP2	T869G	-0.102212	HepG2_eclip_med1		non-effective
NCBP2	G871A	0.101211	HepG2_eclip_med1		non-effective
NCBP2	G893A	-0.106775	HepG2_eclip_med1		non-effective
NCBP2	G893T	-0.137656	HepG2_eclip_med1		non-effective
NCBP2	A898T	-0.11822	HepG2_eclip_med1		non-effective
NCBP2	G899C	-0.117787	HepG2_eclip_med1		non-effective
NCBP2	G899T	-0.103598	HepG2_eclip_med1		non-effective
NCBP2	A1094T	-0.101061	HepG2_eclip_med1	(219 475)	effective
NCBP2	C1123A	-0.105663	HepG2_eclip_med1		non-effective
NCBP2	G1130T	-0.114856	HepG2_eclip_med1		non-effective
NCBP2	A1134G	0.118063	HepG2_eclip_med1		non-effective
NCBP2	A1179G	0.120782	HepG2_eclip_med1		non-effective
UCHL5	A210G	-0.121113	HepG2_eclip_med1		non-effective
UCHL5	T213G	-0.107071	HepG2_eclip_med1		non-effective
UCHL5	G214C	0.133886	HepG2_eclip_med1		non-effective
UCHL5	A216G	-0.109116	HepG2_eclip_med1		non-effective
SF3A3	C130G	0.158599	HepG2_eclip_med1		non-effective
SF3A3	C134G	0.10841	HepG2_eclip_med1		non-effective
SF3A3	C134T	0.10459	HepG2_eclip_med1		non-effective
SF3A3	A136G	0.112528	HepG2_eclip_med1		non-effective
SF3A3	A136T	0.137802	HepG2_eclip_med1		non-effective
SF3A3	G405A	0.170577	HepG2_eclip_med1		non-effective
SF3A3	G406A	0.117268	HepG2_eclip_med1		non-effective
SF3A3	C435A	0.132749	HepG2_eclip_med1		non-effective
SF3A3	C435G	0.107821	HepG2_eclip_med1		non-effective
SF3A3	C436A	0.11534	HepG2_eclip_med1		non-effective
SF3A3	C437G	0.126026	HepG2_eclip_med1		non-effective
SF3A3	C438A	0.127464	HepG2_eclip_med1		non-effective
SF3A3	A440C	-0.113301	HepG2_eclip_med1		non-effective
SF3A3	A440T	-0.101425	HepG2_eclip_med1		non-effective
SF3A3	C441G	0.129908	HepG2_eclip_med1		non-effective
SF3A3	T578G	-0.103825	HepG2_eclip_med1		non-effective
SF3A3	C917G	-0.110968	HepG2_eclip_med1		non-effective
SF3A3	T922G	-0.101742	HepG2_eclip_med1		non-effective
SF3A3	A923G	-0.100662	HepG2_eclip_med1		non-effective
SF3A3	T926A	-0.10594	HepG2_eclip_med1		non-effective
SF3A3	C927T	-0.149262	HepG2_eclip_med1		non-effective
SF3A3	C931A	0.107235	HepG2_eclip_med1		non-effective
SF3A3	C935A	-0.12386	HepG2_eclip_med1		non-effective
DROSHA	G361T	0.153639	HepG2_eclip_med1		non-effective
DROSHA	C442G	0.168253	HepG2_eclip_med1		non-effective
DROSHA	G446C	-0.112661	HepG2_eclip_med1		non-effective
DROSHA	G798C	-0.103331	HepG2_eclip_med1		non-effective
DROSHA	C1124A	-0.133573	HepG2_eclip_med1		non-effective
DDX59	C64G	-0.103462	HepG2_eclip_med1		non-effective
DDX59	C68G	-0.13614	HepG2_eclip_med1		non-effective
DDX59	C83G	-0.127134	HepG2_eclip_med1		non-effective
DDX59	C84G	-0.107412	HepG2_eclip_med1		non-effective
DDX59	A89T	0.10702	HepG2_eclip_med1		non-effective
DDX59	G100C	0.156219	HepG2_eclip_med1		non-effective
DDX59	G106C	0.140709	HepG2_eclip_med1		non-effective
DDX59	C111T	-0.11903	HepG2_eclip_med1		non-effective
DDX59	C112A	-0.113467	HepG2_eclip_med1		non-effective
DDX59	C112G	-0.172077	HepG2_eclip_med1		non-effective
DDX59	C112T	-0.113455	HepG2_eclip_med1		non-effective
DDX59	C113G	-0.102393	HepG2_eclip_med1		non-effective
DDX59	C130G	-0.17338	HepG2_eclip_med1		non-effective
DDX59	A131C	0.183868	HepG2_eclip_med1		non-effective
DDX59	C134G	-0.148681	HepG2_eclip_med1		non-effective
DDX59	T142C	0.135624	HepG2_eclip_med1		non-effective
DDX59	C143A	0.121587	HepG2_eclip_med1		non-effective
DDX59	C143G	0.170449	HepG2_eclip_med1		non-effective
DDX59	C451A	0.118093	HepG2_eclip_med1		non-effective
DDX59	C451G	0.126836	HepG2_eclip_med1		non-effective
DDX59	A516C	0.10566	HepG2_eclip_med1		non-effective
DDX59	G534C	0.107861	HepG2_eclip_med1		non-effective
DDX59	G558C	0.179927	HepG2_eclip_med1		non-effective
DDX59	C962G	-0.106754	HepG2_eclip_med1		non-effective
DDX59	A968C	0.121891	HepG2_eclip_med1		non-effective
DDX59	A968T	0.109863	HepG2_eclip_med1		non-effective
DDX59	T969G	0.119397	HepG2_eclip_med1		non-effective
CSTF2	C273A	-0.116151	HepG2_eclip_med1		non-effective
CSTF2	A370G	0.11041	HepG2_eclip_med1		non-effective
[truncated: 3,646 more rows]
