# Supplementary material for: High-throughput mutagenesis identifies mutations and RNA-binding proteins controlling CD19 splicing and CART-19 therapy resistance
Source: Nat Commun. 2022 Sep 22;13:5570. doi: 10.1038/s41467-022-31818-y (PMC9500061; doi:10.1038/s41467-022-31818-y)
Supplement: Supplementary file 11 — Source Data file [file 41467_2022_31818_MOESM11_ESM.zip]

Archive with 8 entries (7 files):
- Source Data/
- __MACOSX/._Source Data
- Source Data/Source Data supplementary figures.xlsx
- __MACOSX/Source Data/._Source Data supplementary figures.xlsx
- Source Data/Source Data main figures.xlsx
- __MACOSX/Source Data/._Source Data main figures.xlsx
- Source Data/Source Data mutation effect profiles.pdf
- __MACOSX/Source Data/._Source Data mutation effect profiles.pdf
