# Supplementary material for: High-throughput mutagenesis identifies mutations and RNA-binding proteins controlling CD19 splicing and CART-19 therapy resistance
Source: Nat Commun. 2022 Sep 22;13:5570. doi: 10.1038/s41467-022-31818-y (PMC9500061; doi:10.1038/s41467-022-31818-y)
Supplement: Supplementary file 11 — Source Data file [file 41467_2022_31818_MOESM11_ESM.zip › Source Data/Source Data supplementary figures.xlsx]

## Sheet: Fig. S2c
mutations_per_minigene	frequency
1	58
2	136
3	242
4	394
5	618
6	808
7	958
8	958
9	1044
10	1023
11	890
12	811
13	597
14	502
15	392
16	279
17	186
18	158
19	106
20	57
21	32
22	20
23	7
24	8
25	5
26	2
27	1
28	2
29	1

## Sheet: Fig. S2d
minigene position	number_of_mutations
10	5
11	16
12	13
13	7
14	15
15	10
16	21
17	10
18	11
19	389
20	7
21	71
22	65
23	50
24	76
25	50
26	90
27	44
28	126
29	73
30	50
31	85
32	114
33	75
34	56
35	85
36	133
37	49
38	49
39	50
40	45
41	90
42	99
43	70
44	144
45	46
46	65
47	31
48	113
49	36
50	106
51	43
52	100
53	109
54	83
55	62
56	105
57	142
58	52
59	132
60	69
61	126
62	57
63	63
64	57
65	69
66	113
67	46
68	75
69	100
70	66
71	77
72	53
73	53
74	44
75	63
76	142
77	71
78	54
79	117
80	146
81	120
82	57
83	73
84	61
85	35
86	153
87	79
88	50
89	69
90	107
91	42
92	69
93	38
94	63
95	143
96	66
97	76
98	71
99	90
100	59
101	104
102	115
103	63
104	51
105	157
106	41
107	91
108	58
109	87
110	88
111	65
112	62
113	51
114	105
115	99
116	47
117	130
118	40
119	103
120	60
121	66
122	38
123	189
124	73
125	148
126	40
127	55
128	141
129	53
130	60
131	95
132	152
133	85
134	71
135	57
136	131
137	37
138	65
139	98
140	30
141	54
142	124
143	55
144	81
145	48
146	48
147	115
148	30
149	73
150	81
151	40
152	101
153	78
154	26
155	139
156	102
157	31
158	85
159	116
160	39
161	72
162	88
163	33
164	131
165	113
166	22
167	66
168	132
169	65
170	159
171	46
172	60
173	61
174	64
175	35
176	97
177	145
178	79
179	54
180	112
181	129
182	45
183	87
184	45
185	120
186	58
187	51
188	51
189	51
190	66
191	76
192	155
193	67
194	35
195	69
196	81
197	28
198	53
199	66
200	39
201	114
202	113
203	70
204	117
205	89
206	65
207	102
208	76
209	133
210	98
211	76
212	64
213	106
214	59
215	71
216	123
217	134
218	75
219	65
220	46
221	81
222	94
223	56
224	131
225	53
226	88
227	140
228	166
229	109
230	56
231	85
232	57
233	64
234	153
235	53
236	86
237	112
238	93
239	39
240	56
241	53
242	123
243	126
244	45
245	56
246	65
247	90
248	84
249	112
250	34
251	131
252	70
253	87
254	49
255	124
256	73
257	35
258	119
259	105
260	57
261	35
262	111
263	119
264	52
265	119
266	67
267	98
268	92
269	66
270	111
271	53
272	80
273	78
274	152
275	42
276	99
277	62
278	74
279	77
280	85
281	33
282	81
283	82
284	196
285	69
286	80
287	79
288	144
289	49
290	120
291	52
292	82
293	67
294	122
295	41
296	132
297	92
298	80
299	54
300	66
301	59
302	74
303	46
304	99
305	39
306	128
307	29
308	93
309	62
310	61
311	44
312	109
313	24
314	38
315	115
316	62
317	93
318	114
319	67
320	23
321	92
322	54
323	75
324	77
325	110
326	100
327	48
328	135
329	54
330	74
331	63
332	50
333	69
334	101
335	22
336	119
337	54
338	37
339	88
340	98
341	83
342	31
343	68
344	45
345	135
346	179
347	75
348	70
349	120
350	88
351	58
352	37
353	90
354	37
355	94
356	47
357	131
358	72
359	68
360	141
361	116
362	65
363	55
364	81
365	20
366	31
367	121
368	46
369	119
370	136
371	49
372	172
373	39
374	85
375	40
376	138
377	54
378	74
379	127
380	97
381	115
382	176
383	86
384	43
385	138
386	51
387	87
388	29
389	61
390	69
391	55
392	173
393	84
394	53
395	91
396	59
397	99
398	99
399	90
400	51
401	120
402	40
403	92
404	145
405	91
406	68
407	91
408	75
409	136
410	55
411	152
412	76
413	24
414	96
415	46
416	83
417	140
418	101
419	86
420	49
421	46
422	53
423	67
424	57
425	136
426	190
427	50
428	45
429	131
430	34
431	56
432	328
433	42
434	73
435	79
436	65
437	82
438	79
439	59
440	145
441	55
442	97
443	51
444	92
445	135
446	79
447	62
448	87
449	62
450	106
451	64
452	76
453	45
454	87
455	84
456	49
457	75
458	37
459	107
460	36
461	74
462	78
463	79
464	45
465	94
466	42
467	92
468	48
469	153
470	43
471	51
472	115
473	76
474	126
475	77
476	64
477	61
478	68
479	61
480	119
481	36
482	60
483	60
484	74
485	68
486	72
487	93
488	60
489	99
490	76
491	93
492	66
493	74
494	149
495	79
496	88
497	123
498	48
499	110
500	65
501	60
502	45
503	150
504	64
505	128
506	169
507	52
508	37
509	59
510	46
511	97
512	47
513	55
514	104
515	46
516	160
517	60
518	69
519	110
520	54
521	102
522	72
523	69
524	70
525	41
526	102
527	58
528	108
529	53
530	129
531	67
532	53
533	132
534	73
535	55
536	137
537	47
538	113
539	38
540	86
541	178
542	72
543	42
544	82
545	34
546	116
547	81
548	90
549	98
550	38
551	87
552	52
553	106
554	36
555	64
556	77
557	95
558	74
559	41
560	113
561	100
562	75
563	87
564	82
565	48
566	83
567	51
568	109
569	88
570	29
571	100
572	95
573	75
574	95
575	66
576	80
577	53
578	122
579	31
580	76
581	63
582	62
583	90
584	206
585	37
586	54
587	65
588	60
589	57
590	132
591	112
592	62
593	80
594	121
595	67
596	54
597	46
598	72
599	151
600	52
601	95
602	50
603	91
604	104
605	90
606	23
607	63
608	167
609	71
610	89
611	142
612	35
613	111
614	67
615	67
616	50
617	65
618	31
619	69
620	161
621	74
622	82
623	77
624	55
625	115
626	68
627	53
628	168
629	56
630	57
631	76
632	103
633	84
634	115
635	107
636	33
637	105
638	68
639	54
640	141
641	106
642	38
643	125
644	104
645	66
646	75
647	85
648	42
649	89
650	25
651	120
652	53
653	139
654	150
655	53
656	114
657	62
658	77
659	183
660	47
661	81
662	58
663	41
664	69
665	52
666	44
667	83
668	80
669	46
670	108
671	103
672	70
673	121
674	143
675	53
676	176
677	91
678	78
679	81
680	139
681	91
682	65
683	143
684	88
685	44
686	54
687	133
688	31
689	37
690	40
691	72
692	44
693	72
694	83
695	50
696	152
697	45
698	150
699	59
700	87
701	76
702	39
703	52
704	58
705	84
706	136
707	59
708	77
709	69
710	111
711	64
712	73
713	94
714	119
715	68
716	68
717	82
718	128
719	76
720	54
721	122
722	59
723	152
724	51
725	118
726	71
727	140
728	128
729	64
730	63
731	137
732	82
733	68
734	107
735	43
736	62
737	58
738	66
739	147
740	75
741	82
742	106
743	66
744	118
745	62
746	112
747	40
748	102
749	68
750	84
751	101
752	84
753	67
754	55
755	68
756	180
757	43
758	67
759	78
760	55
761	66
762	160
763	88
764	55
765	96
766	90
767	67
768	153
769	94
770	28
771	118
772	84
773	41
774	113
775	43
776	112
777	75
778	97
779	133
780	54
781	62
782	36
783	98
784	79
785	85
786	73
787	67
788	122
789	65
790	90
791	136
792	145
793	81
794	54
795	149
796	65
797	164
798	56
799	92
800	142
801	30
802	87
803	51
804	28
805	87
806	45
807	90
808	69
809	78
810	94
811	102
812	68
813	57
814	137
815	77
816	136
817	123
818	81
819	49
820	40
821	105
822	62
823	82
824	158
825	92
826	49
827	100
828	27
829	97
830	51
831	109
832	54
833	42
834	68
835	60
836	45
837	132
838	74
839	60
840	104
841	44
842	53
843	46
844	90
845	84
846	110
847	47
848	117
849	83
850	71
851	56
852	86
853	42
854	98
855	100
856	78
857	38
858	117
859	71
860	101
861	34
862	86
863	62
864	72
865	69
866	125
867	78
868	47
869	145
870	41
871	94
872	72
873	75
874	157
875	45
876	60
877	54
878	122
879	40
880	114
881	178
882	36
883	57
884	61
885	46
886	47
887	87
888	76
889	44
890	92
891	136
892	65
893	58
894	84
895	120
896	98
897	51
898	188
899	88
900	47
901	82
902	115
903	39
904	112
905	56
906	58
907	102
908	53
909	63
910	129
911	111
912	36
913	90
914	136
915	44
916	173
917	49
918	66
919	65
920	81
921	49
922	111
923	69
924	46
925	107
926	81
927	49
928	139
929	47
930	123
931	69
932	138
933	65
934	71
935	45
936	231
937	91
938	54
939	105
940	44
941	114
942	49
943	103
944	37
945	79
946	45
947	130
948	61
949	101
950	87
951	90
952	59
953	41
954	44
955	87
956	92
957	128
958	42
959	78
960	62
961	99
962	52
963	109
964	117
965	72
966	116
967	64
968	37
969	75
970	23
971	98
972	46
973	143
974	44
975	76
976	46
977	102
978	114
979	151
980	32
981	124
982	36
983	90
984	50
985	96
986	41
987	118
988	89
989	98
990	48
991	121
992	39
993	127
994	34
995	133
996	42
997	66
998	77
999	86
1000	41
1001	106
1002	30
1003	66
1004	141
1005	45
1006	89
1007	49
1008	100
1009	40
1010	88
1011	36
1012	94
1013	47
1014	168
1015	63
1016	70
1017	128
1018	67
1019	134
1020	173
1021	42
1022	37
1023	89
1024	53
1025	64
1026	155
1027	37
1028	88
1029	32
1030	62
1031	38
1032	73
1033	27
1034	135
1035	156
1036	32
1037	85
1038	46
1039	166
1040	75
1041	63
1042	55
1043	44
1044	124
1045	55
1046	59
1047	73
1048	33
1049	90
1050	94
1051	39
1052	105
1053	119
1054	53
1055	125
1056	60
1057	64
1058	124
1059	102
1060	81
1061	38
1062	100
1063	136
1064	169
1065	64
1066	69
1067	59
1068	93
1069	65
1070	83
1071	76
1072	101
1073	91
1074	40
1075	116
1076	40
1077	69
1078	71
1079	73
1080	144
1081	41
1082	82
1083	53
1084	68
1085	125
1086	56
1087	133
1088	57
1089	64
1090	54
1091	87
1092	126
1093	49
1094	139
1095	116
1096	40
1097	55
1098	140
1099	58
1100	97
1101	64
1102	35
1103	108
1104	53
1105	45
1106	134
1107	50
1108	157
1109	54
1110	60
1111	49
1112	45
1113	100
1114	44
1115	41
1116	64
1117	51
1118	134
1119	70
1120	69
1121	141
1122	37
1123	76
1124	66
1125	46
1126	107
1127	118
1128	54
1129	123
1130	85
1131	70
1132	33
1133	92
1134	105
1135	52
1136	50
1137	118
1138	16
1139	94
1140	98
1141	29
1142	102
1143	87
1144	42
1145	49
1146	64
1147	26
1148	140
1149	129
1150	58
1151	67
1152	91
1153	51
1154	90
1155	82
1156	106
1157	48
1158	143
1159	49
1160	211
1161	38
1162	77
1163	100
1164	53
1165	69
1166	187
1167	91
1168	76
1169	37
1170	53
1171	55
1172	89
1173	92
1174	64
1175	67
1176	64
1177	111
1178	40
1179	129
1180	31
1181	74
1182	78
1183	63
1184	143
1185	39
1186	71
1187	54
1188	93
1189	59
1190	64
1191	32
1192	126
1193	25
1194	77
1195	42
1196	51
1197	67
1198	144
1199	42
1200	100
1201	68
1202	153
1203	46
1204	102
1205	47
1206	138
1207	45
1208	79
1209	46
1210	94
1211	67
1212	99
1213	77
1214	103
1215	41
1216	54
1217	29
1218	93
1219	68
1220	115
1221	70
1222	42
1223	100
1224	156
1225	57
1226	108
1227	92
1228	48
1229	73
1230	115
1231	35
1232	68
1233	48
1234	66
1235	52
1236	88
1237	30
1238	73
1239	49
1240	54
1241	91
1242	136
1243	45
1244	59
1245	52
1246	30
1247	91
1248	74
1249	48
1250	56
1251	83
1252	31
1253	82
1254	87
1255	3
1256	4
1257	6
1258	19
1259	9
1260	10
1261	17
1262	13
1263	11
1264	20
1265	6
1266	6
1267	8
1268	18
1269	9

## Sheet: Fig. S2e
barcodes	mutations	cumulative_fraction	percentage
1	535	0.883594	0.884
2	295	0.819408	0.819
3	214	0.772846	0.773
4	199	0.729547	0.73
5	173	0.691906	0.692
6	174	0.654047	0.654
7	165	0.618146	0.618
8	110	0.594212	0.594
9	95	0.573542	0.574
10	93	0.553307	0.553
11	76	0.536771	0.537
12	85	0.518277	0.518
13	59	0.50544	0.505
14	54	0.49369	0.494
15	52	0.482376	0.482
16	58	0.469756	0.47
17	58	0.457137	0.457
18	51	0.44604	0.446
19	48	0.435596	0.436
20	44	0.426023	0.426
21	49	0.415361	0.415
22	56	0.403177	0.403
23	47	0.39295	0.393
24	52	0.381636	0.382
25	51	0.37054	0.371
26	55	0.358573	0.359
27	48	0.348129	0.348
28	52	0.336815	0.337
29	69	0.321802	0.322
30	51	0.310705	0.311
31	47	0.300479	0.3
32	61	0.287206	0.287
33	50	0.276327	0.276
34	40	0.267624	0.268
35	48	0.25718	0.257
36	44	0.247607	0.248
37	47	0.23738	0.237
38	45	0.227589	0.228
39	38	0.219321	0.219
40	50	0.208442	0.208
41	44	0.198869	0.199
42	39	0.190383	0.19
43	37	0.182332	0.182
44	46	0.172324	0.172
45	48	0.16188	0.162
46	50	0.151001	0.151
47	35	0.143386	0.143
48	41	0.134465	0.134
49	33	0.127285	0.127
50	33	0.120104	0.12
51	33	0.112924	0.113
52	35	0.105309	0.105
53	33	0.0981288	0.098
54	33	0.0909487	0.091
55	29	0.0846388	0.085
56	26	0.0789817	0.079
57	24	0.0737598	0.074
58	35	0.0661445	0.066
59	27	0.0602698	0.06
60	31	0.0535248	0.054
61	14	0.0504787	0.05
62	30	0.0439513	0.044
63	19	0.0398172	0.04
64	17	0.0361184	0.036
65	14	0.0330722	0.033
66	12	0.0304613	0.03
67	5	0.0293734	0.029
68	20	0.0250218	0.025
69	16	0.0215405	0.022
70	13	0.0187119	0.019
71	7	0.0171889	0.017
72	5	0.016101	0.016
73	8	0.0143603	0.014
74	15	0.0110966	0.011
75	4	0.0102263	0.01
76	4	0.00935596	0.009
77	1	0.00913838	0.009
78	3	0.00848564	0.008
79	5	0.00739774	0.007
80	7	0.00587467	0.006
81	5	0.00478677	0.005
82	1	0.00456919	0.005
84	2	0.00413403	0.004
85	2	0.00369887	0.004
86	3	0.00304613	0.003
88	1	0.00282855	0.003
89	1	0.00261097	0.003
91	4	0.00174064	0.002
92	1	0.00152306	0.002
93	2	0.0010879	0.001
94	1	0.000870322	0.001
96	1	0.000652742	0.001
98	1	0.000435161	0
143	1	0.000217581	0
371	1	0	0

## Sheet: Fig. S3b
barcode	isoforms	readcount_1	readcount_2	reads_1	reads_2	read_freq_1	read_freq_2	mut_type
AAAAAAAGCACGTGG	(219,475)(743,1040)	1295	1645	96	111	0.0741313	0.0674772	mutant
AAAAAAAGCACGTGG	(219,1040)	1295	1645	26	70	0.0200772	0.0425532	mutant
AAAAAAAGCACGTGG	(219,475)	1295	1645	486	771	0.37529	0.468693	mutant
AAAAAAAGCACGTGG	(219,657)(743,1040)	1295	1645	3	6	0.0023166	0.00364742	mutant
AAAAAAAGCACGTGG	(219,475)(743,1073)	1295	1645	10	4	0.00772201	0.00243161	mutant
AAAAAAAGCACGTGG	other_sum	1295	1645	674	683	0.520463	0.415198	mutant
AAAAAATTGGTGAAC	(219,475)(743,1040)	607	567	531	433	0.874794	0.763668	mutant
AAAAAATTGGTGAAC	(219,1040)	607	567	33	57	0.0543657	0.100529	mutant
AAAAAATTGGTGAAC	(219,475)	607	567	12	33	0.0197694	0.0582011	mutant
AAAAAATTGGTGAAC	(219,657)(743,1040)	607	567	11	6	0.0181219	0.010582	mutant
AAAAAATTGGTGAAC	(219,475)(743,1073)	607	567	6	17	0.00988468	0.0299824	mutant
AAAAAATTGGTGAAC	other_sum	607	567	14	21	0.0230643	0.037037	mutant
AAAAACACACAATGC	(219,475)(743,1040)	414	418	258	240	0.623188	0.574163	mutant
AAAAACACACAATGC	(219,1040)	414	418	10	38	0.0241546	0.0909091	mutant
AAAAACACACAATGC	(219,475)	414	418	10	17	0.0241546	0.0406699	mutant
AAAAACACACAATGC	(219,657)(743,1040)	414	418	55	27	0.13285	0.0645933	mutant
AAAAACACACAATGC	(219,475)(743,1073)	414	418	63	71	0.152174	0.169856	mutant
AAAAACACACAATGC	other_sum	414	418	18	25	0.0434783	0.0598086	mutant
AAAAACCCTCAAAAG	(219,475)(743,1040)	711	877	590	710	0.829817	0.809578	mutant
AAAAACCCTCAAAAG	(219,1040)	711	877	54	114	0.0759494	0.129989	mutant
AAAAACCCTCAAAAG	(219,475)	711	877	19	13	0.0267229	0.0148233	mutant
AAAAACCCTCAAAAG	(219,657)(743,1040)	711	877	9	10	0.0126582	0.0114025	mutant
AAAAACCCTCAAAAG	(219,475)(743,1073)	711	877	11	12	0.0154712	0.013683	mutant
AAAAACCCTCAAAAG	other_sum	711	877	28	18	0.0393812	0.0205245	mutant
AAAAACGTTTAATAT	(219,475)(743,1040)	658	601	427	390	0.648936	0.648918	mutant
AAAAACGTTTAATAT	(219,1040)	658	601	60	93	0.0911854	0.154742	mutant
AAAAACGTTTAATAT	(219,475)	658	601	12	24	0.0182371	0.0399334	mutant
AAAAACGTTTAATAT	(219,657)(743,1040)	658	601	21	14	0.0319149	0.0232945	mutant
AAAAACGTTTAATAT	(219,475)(743,1073)	658	601	117	70	0.177812	0.116473	mutant
AAAAACGTTTAATAT	other_sum	658	601	21	10	0.0319149	0.0166389	mutant
AAAAAGACTCATCGT	(219,475)(743,1040)	3447	5956	140	168	0.040615	0.0282069	mutant
AAAAAGACTCATCGT	(219,1040)	3447	5956	2608	5236	0.7566	0.879113	mutant
AAAAAGACTCATCGT	(219,475)	3447	5956	5	19	0.00145054	0.00319006	mutant
AAAAAGACTCATCGT	(219,657)(743,1040)	3447	5956	374	224	0.1085	0.0376091	mutant
AAAAAGACTCATCGT	(219,475)(743,1073)	3447	5956	6	12	0.00174064	0.00201478	mutant
AAAAAGACTCATCGT	other_sum	3447	5956	314	297	0.0910937	0.0498657	mutant
AAAAAGGTGTACTCA	(219,475)(743,1040)	373	416	319	340	0.855228	0.817308	mutant
AAAAAGGTGTACTCA	(219,1040)	373	416	25	27	0.0670241	0.0649038	mutant
AAAAAGGTGTACTCA	(219,475)	373	416	4	14	0.0107239	0.0336538	mutant
AAAAAGGTGTACTCA	(219,657)(743,1040)	373	416	14	5	0.0375335	0.0120192	mutant
AAAAAGGTGTACTCA	(219,475)(743,1073)	373	416	3	19	0.0080429	0.0456731	mutant
AAAAAGGTGTACTCA	other_sum	373	416	8	11	0.0214477	0.0264423	mutant
AAAAATGAAAGTCGA	(219,475)(743,1040)	103		50		0.485437		mutant
AAAAATGAAAGTCGA	(219,1040)	103		40		0.38835		mutant
AAAAATGAAAGTCGA	(219,475)	103		4		0.038835		mutant
AAAAATGAAAGTCGA	(219,657)(743,1040)	103		1		0.00970874		mutant
AAAAATGAAAGTCGA	(219,475)(743,1073)	103		2		0.0194175		mutant
AAAAATGAAAGTCGA	other_sum	103		6		0.0582524		mutant
AAAAATGGCATCGGA	(219,475)(743,1040)	3010	2570	2498	2074	0.8299	0.807004	mutant
AAAAATGGCATCGGA	(219,1040)	3010	2570	274	305	0.0910299	0.118677	mutant
AAAAATGGCATCGGA	(219,475)	3010	2570	42	55	0.0139535	0.0214008	mutant
AAAAATGGCATCGGA	(219,657)(743,1040)	3010	2570	74	28	0.0245847	0.0108949	mutant
AAAAATGGCATCGGA	(219,475)(743,1073)	3010	2570	71	57	0.023588	0.022179	mutant
AAAAATGGCATCGGA	other_sum	3010	2570	51	51	0.0169435	0.0198444	mutant
AAAACAACTTATGTC	(219,475)(743,1040)	418	417	338	342	0.808612	0.820144	mutant
AAAACAACTTATGTC	(219,1040)	418	417	29	27	0.069378	0.0647482	mutant
AAAACAACTTATGTC	(219,475)	418	417	5	26	0.0119617	0.0623501	mutant
AAAACAACTTATGTC	(219,657)(743,1040)	418	417	10	3	0.0239234	0.00719424	mutant
AAAACAACTTATGTC	(219,475)(743,1073)	418	417	16	1	0.0382775	0.00239808	mutant
AAAACAACTTATGTC	other_sum	418	417	20	18	0.0478469	0.0431655	mutant
AAAACAATATATTTC	(219,475)(743,1040)	1941	2172	1490	1406	0.767646	0.64733	mutant
AAAACAATATATTTC	(219,1040)	1941	2172	336	619	0.173107	0.284991	mutant
AAAACAATATATTTC	(219,475)	1941	2172	19	29	0.00978877	0.0133517	mutant
AAAACAATATATTTC	(219,657)(743,1040)	1941	2172	8	26	0.00412159	0.0119705	mutant
AAAACAATATATTTC	(219,475)(743,1073)	1941	2172	13	9	0.00669758	0.00414365	mutant
AAAACAATATATTTC	other_sum	1941	2172	75	83	0.0386399	0.0382136	mutant
AAAACACGGTTTTAT	(219,475)(743,1040)	337	296	125	103	0.37092	0.347973	mutant
AAAACACGGTTTTAT	(219,1040)	337	296	93	118	0.275964	0.398649	mutant
AAAACACGGTTTTAT	(219,475)	337	296	8	12	0.0237389	0.0405405	mutant
AAAACACGGTTTTAT	(219,657)(743,1040)	337	296	83	43	0.246291	0.14527	mutant
AAAACACGGTTTTAT	(219,475)(743,1073)	337	296	0	3	0	0.0101351	mutant
AAAACACGGTTTTAT	other_sum	337	296	28	17	0.0830861	0.0574324	mutant
AAAACACGTCTGCG	(219,475)(743,1040)	1041	1196	873	904	0.838617	0.755853	mutant
AAAACACGTCTGCG	(219,1040)	1041	1196	44	178	0.0422671	0.148829	mutant
AAAACACGTCTGCG	(219,475)	1041	1196	34	52	0.0326609	0.0434783	mutant
AAAACACGTCTGCG	(219,657)(743,1040)	1041	1196	46	11	0.0441883	0.00919732	mutant
AAAACACGTCTGCG	(219,475)(743,1073)	1041	1196	9	13	0.00864553	0.0108696	mutant
AAAACACGTCTGCG	other_sum	1041	1196	35	38	0.0336215	0.0317726	mutant
AAAACCATCTCCTGC	(219,475)(743,1040)	1085	946	887	728	0.817512	0.769556	mutant
AAAACCATCTCCTGC	(219,1040)	1085	946	93	116	0.0857143	0.122622	mutant
AAAACCATCTCCTGC	(219,475)	1085	946	26	36	0.0239631	0.038055	mutant
AAAACCATCTCCTGC	(219,657)(743,1040)	1085	946	22	24	0.0202765	0.02537	mutant
AAAACCATCTCCTGC	(219,475)(743,1073)	1085	946	32	25	0.0294931	0.0264271	mutant
AAAACCATCTCCTGC	other_sum	1085	946	25	17	0.0230415	0.0179704	mutant
AAAACGAGCGAAATG	(219,475)(743,1040)	1053	1538	803	934	0.762583	0.607282	mutant
AAAACGAGCGAAATG	(219,1040)	1053	1538	148	456	0.140551	0.296489	mutant
AAAACGAGCGAAATG	(219,475)	1053	1538	7	18	0.00664767	0.0117035	mutant
AAAACGAGCGAAATG	(219,657)(743,1040)	1053	1538	43	35	0.0408357	0.0227568	mutant
AAAACGAGCGAAATG	(219,475)(743,1073)	1053	1538	15	43	0.014245	0.0279584	mutant
AAAACGAGCGAAATG	other_sum	1053	1538	37	52	0.0351377	0.0338101	mutant
AAAACTCCTTTTTGT	(219,475)(743,1040)	949	927	820	704	0.864067	0.759439	mutant
AAAACTCCTTTTTGT	(219,1040)	949	927	59	111	0.0621707	0.119741	mutant
AAAACTCCTTTTTGT	(219,475)	949	927	24	32	0.0252898	0.03452	mutant
AAAACTCCTTTTTGT	(219,657)(743,1040)	949	927	7	27	0.00737619	0.0291262	mutant
AAAACTCCTTTTTGT	(219,475)(743,1073)	949	927	24	29	0.0252898	0.0312837	mutant
AAAACTCCTTTTTGT	other_sum	949	927	15	24	0.0158061	0.02589	mutant
AAAACTGATACAATG	(219,475)(743,1040)	883	712	792	593	0.896942	0.832865	mutant
AAAACTGATACAATG	(219,1040)	883	712	20	33	0.0226501	0.0463483	mutant
AAAACTGATACAATG	(219,475)	883	712	26	33	0.0294451	0.0463483	mutant
AAAACTGATACAATG	(219,657)(743,1040)	883	712	5	4	0.00566251	0.00561798	mutant
AAAACTGATACAATG	(219,475)(743,1073)	883	712	26	34	0.0294451	0.0477528	mutant
AAAACTGATACAATG	other_sum	883	712	14	15	0.015855	0.0210674	mutant
AAAACTGCGTGCGGGG	(219,475)(743,1040)	586	546	523	455	0.892491	0.833333	mutant
AAAACTGCGTGCGGGG	(219,1040)	586	546	16	27	0.0273038	0.0494505	mutant
AAAACTGCGTGCGGGG	(219,475)	586	546	11	25	0.0187713	0.0457875	mutant
AAAACTGCGTGCGGGG	(219,657)(743,1040)	586	546	7	10	0.0119454	0.018315	mutant
AAAACTGCGTGCGGGG	(219,475)(743,1073)	586	546	14	16	0.0238908	0.029304	mutant
AAAACTGCGTGCGGGG	other_sum	586	546	15	13	0.0255973	0.0238095	mutant
AAAACTGGAATTTAT	(219,475)(743,1040)	938	766	740	585	0.788913	0.763708	mutant
AAAACTGGAATTTAT	(219,1040)	938	766	123	87	0.13113	0.113577	mutant
AAAACTGGAATTTAT	(219,475)	938	766	21	33	0.0223881	0.0430809	mutant
AAAACTGGAATTTAT	(219,657)(743,1040)	938	766	15	11	0.0159915	0.0143603	mutant
AAAACTGGAATTTAT	(219,475)(743,1073)	938	766	22	20	0.0234542	0.0261097	mutant
AAAACTGGAATTTAT	other_sum	938	766	17	30	0.0181237	0.0391645	mutant
AAAACTTACTAGAAG	(219,475)(743,1040)	450	360	404	264	0.897778	0.733333	mutant
AAAACTTACTAGAAG	(219,1040)	450	360	16	22	0.0355556	0.0611111	mutant
AAAACTTACTAGAAG	(219,475)	450	360	8	25	0.0177778	0.0694444	mutant
AAAACTTACTAGAAG	(219,657)(743,1040)	450	360	0	13	0	0.0361111	mutant
AAAACTTACTAGAAG	(219,475)(743,1073)	450	360	10	9	0.0222222	0.025	mutant
AAAACTTACTAGAAG	other_sum	450	360	12	27	0.0266667	0.075	mutant
AAAAGAAAGAGATTT	(219,475)(743,1040)	112		79		0.705357		mutant
AAAAGAAAGAGATTT	(219,1040)	112		27		0.241071		mutant
AAAAGAAAGAGATTT	(219,475)	112		1		0.00892857		mutant
AAAAGAAAGAGATTT	(219,657)(743,1040)	112		1		0.00892857		mutant
AAAAGAAAGAGATTT	(219,475)(743,1073)	112		1		0.00892857		mutant
AAAAGAAAGAGATTT	other_sum	112		3		0.0267857		mutant
AAAAGATCTTGATTG	(219,475)(743,1040)	717	636	48	32	0.0669456	0.0503145	mutant
AAAAGATCTTGATTG	(219,1040)	717	636	19	21	0.0264993	0.0330189	mutant
AAAAGATCTTGATTG	(219,475)	717	636	64	39	0.0892608	0.0613208	mutant
AAAAGATCTTGATTG	(219,657)(743,1040)	717	636	3	2	0.0041841	0.00314465	mutant
AAAAGATCTTGATTG	(219,475)(743,1073)	717	636	6	3	0.0083682	0.00471698	mutant
AAAAGATCTTGATTG	other_sum	717	636	577	539	0.804742	0.847484	mutant
AAAAGCCAGTTTGCA	(219,475)(743,1040)	1027	824	862	704	0.839338	0.854369	mutant
AAAAGCCAGTTTGCA	(219,1040)	1027	824	70	45	0.0681597	0.0546117	mutant
AAAAGCCAGTTTGCA	(219,475)	1027	824	12	24	0.0116845	0.0291262	mutant
AAAAGCCAGTTTGCA	(219,657)(743,1040)	1027	824	20	14	0.0194742	0.0169903	mutant
AAAAGCCAGTTTGCA	(219,475)(743,1073)	1027	824	31	20	0.030185	0.0242718	mutant
AAAAGCCAGTTTGCA	other_sum	1027	824	32	17	0.0311587	0.0206311	mutant
AAAAGCGCTAAAGGC	(219,475)(743,1040)	1118	1068	985	868	0.881038	0.812734	mutant
AAAAGCGCTAAAGGC	(219,1040)	1118	1068	46	110	0.0411449	0.102996	mutant
AAAAGCGCTAAAGGC	(219,475)	1118	1068	28	40	0.0250447	0.0374532	mutant
AAAAGCGCTAAAGGC	(219,657)(743,1040)	1118	1068	6	3	0.00536673	0.00280899	mutant
AAAAGCGCTAAAGGC	(219,475)(743,1073)	1118	1068	30	33	0.0268336	0.0308989	mutant
AAAAGCGCTAAAGGC	other_sum	1118	1068	23	14	0.0205725	0.0131086	mutant
AAAAGCTATAGCTCT	(219,475)(743,1040)	2130	1869	1792	1479	0.841315	0.791332	mutant
AAAAGCTATAGCTCT	(219,1040)	2130	1869	153	180	0.071831	0.0963082	mutant
AAAAGCTATAGCTCT	(219,475)	2130	1869	36	60	0.0169014	0.0321027	mutant
AAAAGCTATAGCTCT	(219,657)(743,1040)	2130	1869	74	80	0.0347418	0.0428036	mutant
AAAAGCTATAGCTCT	(219,475)(743,1073)	2130	1869	55	35	0.0258216	0.0187266	mutant
AAAAGCTATAGCTCT	other_sum	2130	1869	20	35	0.00938967	0.0187266	mutant
AAAAGGACGCCACGA	(219,475)(743,1040)	699	340	514	255	0.735336	0.75	mutant
AAAAGGACGCCACGA	(219,1040)	699	340	21	17	0.0300429	0.05	mutant
AAAAGGACGCCACGA	(219,475)	699	340	14	13	0.0200286	0.0382353	mutant
AAAAGGACGCCACGA	(219,657)(743,1040)	699	340	122	46	0.174535	0.135294	mutant
AAAAGGACGCCACGA	(219,475)(743,1073)	699	340	22	5	0.0314735	0.0147059	mutant
AAAAGGACGCCACGA	other_sum	699	340	6	4	0.00858369	0.0117647	mutant
AAAAGGTAATCGGCT	(219,475)(743,1040)	1827	1755	1364	1178	0.746579	0.671225	mutant
AAAAGGTAATCGGCT	(219,1040)	1827	1755	276	345	0.151067	0.196581	mutant
AAAAGGTAATCGGCT	(219,475)	1827	1755	40	62	0.0218938	0.0353276	mutant
AAAAGGTAATCGGCT	(219,657)(743,1040)	1827	1755	43	62	0.0235359	0.0353276	mutant
AAAAGGTAATCGGCT	(219,475)(743,1073)	1827	1755	65	63	0.0355774	0.0358974	mutant
AAAAGGTAATCGGCT	other_sum	1827	1755	39	45	0.0213465	0.025641	mutant
AAAAGGTGCCTAGCT	(219,475)(743,1040)	220	238	99	116	0.45	0.487395	mutant
AAAAGGTGCCTAGCT	(219,1040)	220	238	10	21	0.0454545	0.0882353	mutant
AAAAGGTGCCTAGCT	(219,475)	220	238	20	35	0.0909091	0.147059	mutant
AAAAGGTGCCTAGCT	(219,657)(743,1040)	220	238	3	3	0.0136364	0.012605	mutant
AAAAGGTGCCTAGCT	(219,475)(743,1073)	220	238	73	48	0.331818	0.201681	mutant
AAAAGGTGCCTAGCT	other_sum	220	238	15	15	0.0681818	0.0630252	mutant
AAAAGTCTCGATGCA	(219,475)(743,1040)	349	258	215	126	0.616046	0.488372	mutant
AAAAGTCTCGATGCA	(219,1040)	349	258	36	70	0.103152	0.271318	mutant
AAAAGTCTCGATGCA	(219,475)	349	258	48	42	0.137536	0.162791	mutant
AAAAGTCTCGATGCA	(219,657)(743,1040)	349	258	6	3	0.017192	0.0116279	mutant
AAAAGTCTCGATGCA	(219,475)(743,1073)	349	258	22	4	0.0630372	0.0155039	mutant
AAAAGTCTCGATGCA	other_sum	349	258	22	13	0.0630372	0.0503876	mutant
AAAAGTTAGAGTTCC	(219,475)(743,1040)	232	172	184	101	0.793103	0.587209	mutant
AAAAGTTAGAGTTCC	(219,1040)	232	172	22	46	0.0948276	0.267442	mutant
AAAAGTTAGAGTTCC	(219,475)	232	172	4	12	0.0172414	0.0697674	mutant
AAAAGTTAGAGTTCC	(219,657)(743,1040)	232	172	5	0	0.0215517	0	mutant
AAAAGTTAGAGTTCC	(219,475)(743,1073)	232	172	4	3	0.0172414	0.0174419	mutant
AAAAGTTAGAGTTCC	other_sum	232	172	13	10	0.0560345	0.0581395	mutant
AAAAGTTCTCAAGGG	(219,475)(743,1040)	104	171	6	8	0.0576923	0.0467836	mutant
AAAAGTTCTCAAGGG	(219,1040)	104	171	79	148	0.759615	0.865497	mutant
AAAAGTTCTCAAGGG	(219,475)	104	171	12	13	0.115385	0.0760234	mutant
AAAAGTTCTCAAGGG	(219,657)(743,1040)	104	171	0	0	0	0	mutant
AAAAGTTCTCAAGGG	(219,475)(743,1073)	104	171	0	0	0	0	mutant
AAAAGTTCTCAAGGG	other_sum	104	171	7	2	0.0673077	0.0116959	mutant
AAAAGTTTCCATCTA	(219,475)(743,1040)	524	476	370	234	0.706107	0.491597	mutant
AAAAGTTTCCATCTA	(219,1040)	524	476	112	188	0.21374	0.394958	mutant
AAAAGTTTCCATCTA	(219,475)	524	476	13	34	0.0248092	0.0714286	mutant
AAAAGTTTCCATCTA	(219,657)(743,1040)	524	476	4	1	0.00763359	0.00210084	mutant
AAAAGTTTCCATCTA	(219,475)(743,1073)	524	476	11	5	0.0209924	0.0105042	mutant
AAAAGTTTCCATCTA	other_sum	524	476	14	14	0.0267176	0.0294118	mutant
AAAATAGATTAACGG	(219,475)(743,1040)	612	351	519	225	0.848039	0.641026	mutant
AAAATAGATTAACGG	(219,1040)	612	351	45	72	0.0735294	0.205128	mutant
AAAATAGATTAACGG	(219,475)	612	351	20	38	0.0326797	0.108262	mutant
AAAATAGATTAACGG	(219,657)(743,1040)	612	351	5	2	0.00816993	0.00569801	mutant
AAAATAGATTAACGG	(219,475)(743,1073)	612	351	10	4	0.0163399	0.011396	mutant
AAAATAGATTAACGG	other_sum	612	351	13	10	0.0212418	0.02849	mutant
AAAATCGACAGATAA	(219,475)(743,1040)	138	218	120	136	0.869565	0.623853	mutant
AAAATCGACAGATAA	(219,1040)	138	218	3	46	0.0217391	0.211009	mutant
AAAATCGACAGATAA	(219,475)	138	218	4	12	0.0289855	0.0550459	mutant
AAAATCGACAGATAA	(219,657)(743,1040)	138	218	8	19	0.057971	0.087156	mutant
AAAATCGACAGATAA	(219,475)(743,1073)	138	218	1	1	0.00724638	0.00458716	mutant
AAAATCGACAGATAA	other_sum	138	218	2	4	0.0144928	0.0183486	mutant
AAAATCTGAGTTATC	(219,475)(743,1040)	2064	3523	1445	1804	0.700097	0.512064	mutant
AAAATCTGAGTTATC	(219,1040)	2064	3523	560	1633	0.271318	0.463525	mutant
AAAATCTGAGTTATC	(219,475)	2064	3523	5	16	0.00242248	0.00454158	mutant
AAAATCTGAGTTATC	(219,657)(743,1040)	2064	3523	0	0	0	0	mutant
AAAATCTGAGTTATC	(219,475)(743,1073)	2064	3523	8	11	0.00387597	0.00312234	mutant
AAAATCTGAGTTATC	other_sum	2064	3523	46	59	0.0222868	0.0167471	mutant
AAAATGCATCATTTG	(219,475)(743,1040)	121		28		0.231405		mutant
AAAATGCATCATTTG	(219,1040)	121		87		0.719008		mutant
AAAATGCATCATTTG	(219,475)	121		2		0.0165289		mutant
AAAATGCATCATTTG	(219,657)(743,1040)	121		1		0.00826446		mutant
AAAATGCATCATTTG	(219,475)(743,1073)	121		0		0		mutant
AAAATGCATCATTTG	other_sum	121		3		0.0247934		mutant
AAAATGTTTCCTTAA	(219,475)(743,1040)	668	449	33	34	0.0494012	0.0757238	mutant
AAAATGTTTCCTTAA	(219,1040)	668	449	12	18	0.0179641	0.0400891	mutant
AAAATGTTTCCTTAA	(219,475)	668	449	18	39	0.0269461	0.0868597	mutant
AAAATGTTTCCTTAA	(219,657)(743,1040)	668	449	2	1	0.00299401	0.00222717	mutant
AAAATGTTTCCTTAA	(219,475)(743,1073)	668	449	574	345	0.859281	0.768374	mutant
AAAATGTTTCCTTAA	other_sum	668	449	29	12	0.0434132	0.0267261	mutant
AAAATTGTAGCGTAT	(219,475)(743,1040)	778	725	603	496	0.775064	0.684138	mutant
AAAATTGTAGCGTAT	(219,1040)	778	725	48	70	0.0616967	0.0965517	mutant
AAAATTGTAGCGTAT	(219,475)	778	725	69	95	0.0886889	0.131034	mutant
AAAATTGTAGCGTAT	(219,657)(743,1040)	778	725	16	5	0.0205656	0.00689655	mutant
AAAATTGTAGCGTAT	(219,475)(743,1073)	778	725	17	7	0.0218509	0.00965517	mutant
AAAATTGTAGCGTAT	other_sum	778	725	25	52	0.0321337	0.0717241	mutant
AAAATTTCACGTACA	(219,475)(743,1040)	228	150	92	53	0.403509	0.353333	mutant
AAAATTTCACGTACA	(219,1040)	228	150	28	29	0.122807	0.193333	mutant
AAAATTTCACGTACA	(219,475)	228	150	32	41	0.140351	0.273333	mutant
AAAATTTCACGTACA	(219,657)(743,1040)	228	150	6	2	0.0263158	0.0133333	mutant
AAAATTTCACGTACA	(219,475)(743,1073)	228	150	48	20	0.210526	0.133333	mutant
AAAATTTCACGTACA	other_sum	228	150	22	5	0.0964912	0.0333333	mutant
AAACAACGCATGTAG	(219,475)(743,1040)	397	782	86	57	0.216625	0.07289	mutant
AAACAACGCATGTAG	(219,1040)	397	782	5	25	0.0125945	0.0319693	mutant
AAACAACGCATGTAG	(219,475)	397	782	4	12	0.0100756	0.0153453	mutant
AAACAACGCATGTAG	(219,657)(743,1040)	397	782	0	4	0	0.00511509	mutant
AAACAACGCATGTAG	(219,475)(743,1073)	397	782	0	3	0	0.00383632	mutant
AAACAACGCATGTAG	other_sum	397	782	302	681	0.760705	0.870844	mutant
AAACAACGCTATTGG	(219,475)(743,1040)	619	577	469	389	0.757674	0.674177	mutant
AAACAACGCTATTGG	(219,1040)	619	577	76	96	0.122779	0.166378	mutant
AAACAACGCTATTGG	(219,475)	619	577	37	53	0.0597738	0.0918544	mutant
AAACAACGCTATTGG	(219,657)(743,1040)	619	577	4	4	0.00646204	0.00693241	mutant
AAACAACGCTATTGG	(219,475)(743,1073)	619	577	9	7	0.0145396	0.0121317	mutant
AAACAACGCTATTGG	other_sum	619	577	24	28	0.0387722	0.0485269	mutant
AAACAAGAGCGAATT	(219,475)(743,1040)	215	258	187	220	0.869767	0.852713	mutant
AAACAAGAGCGAATT	(219,1040)	215	258	8	11	0.0372093	0.0426357	mutant
AAACAAGAGCGAATT	(219,475)	215	258	13	18	0.0604651	0.0697674	mutant
AAACAAGAGCGAATT	(219,657)(743,1040)	215	258	1	2	0.00465116	0.00775194	mutant
AAACAAGAGCGAATT	(219,475)(743,1073)	215	258	3	2	0.0139535	0.00775194	mutant
AAACAAGAGCGAATT	other_sum	215	258	3	5	0.0139535	0.0193798	mutant
AAACAAGAGTGGAGC	(219,475)(743,1040)	871	709	630	486	0.723307	0.685472	mutant
AAACAAGAGTGGAGC	(219,1040)	871	709	119	89	0.136625	0.125529	mutant
AAACAAGAGTGGAGC	(219,475)	871	709	34	61	0.0390356	0.0860367	mutant
AAACAAGAGTGGAGC	(219,657)(743,1040)	871	709	20	29	0.0229621	0.0409027	mutant
AAACAAGAGTGGAGC	(219,475)(743,1073)	871	709	37	15	0.0424799	0.0211566	mutant
AAACAAGAGTGGAGC	other_sum	871	709	31	29	0.0355913	0.0409027	mutant
AAACAGATGGTTGAC	(219,475)(743,1040)	256	242	14	23	0.0546875	0.0950413	mutant
AAACAGATGGTTGAC	(219,1040)	256	242	7	9	0.0273438	0.0371901	mutant
AAACAGATGGTTGAC	(219,475)	256	242	0	4	0	0.0165289	mutant
AAACAGATGGTTGAC	(219,657)(743,1040)	256	242	0	0	0	0	mutant
AAACAGATGGTTGAC	(219,475)(743,1073)	256	242	2	2	0.0078125	0.00826446	mutant
AAACAGATGGTTGAC	other_sum	256	242	233	204	0.910156	0.842975	mutant
AAACAGGTAATAAAC	(219,475)(743,1040)	569	506	468	397	0.822496	0.784585	mutant
AAACAGGTAATAAAC	(219,1040)	569	506	49	45	0.086116	0.0889328	mutant
AAACAGGTAATAAAC	(219,475)	569	506	12	20	0.0210896	0.0395257	mutant
AAACAGGTAATAAAC	(219,657)(743,1040)	569	506	14	6	0.0246046	0.0118577	mutant
AAACAGGTAATAAAC	(219,475)(743,1073)	569	506	13	9	0.0228471	0.0177866	mutant
AAACAGGTAATAAAC	other_sum	569	506	13	29	0.0228471	0.0573123	mutant
AAACAGTACCAGAGT	(219,475)(743,1040)	958	987	828	791	0.864301	0.801418	mutant
AAACAGTACCAGAGT	(219,1040)	958	987	35	85	0.0365344	0.0861196	mutant
AAACAGTACCAGAGT	(219,475)	958	987	22	38	0.0229645	0.0385005	mutant
AAACAGTACCAGAGT	(219,657)(743,1040)	958	987	43	22	0.0448852	0.0222898	mutant
AAACAGTACCAGAGT	(219,475)(743,1073)	958	987	18	26	0.0187891	0.0263425	mutant
AAACAGTACCAGAGT	other_sum	958	987	12	25	0.0125261	0.0253293	mutant
AAACAGTGAGGCATT	(219,475)(743,1040)	311	233	240	162	0.771704	0.695279	mutant
AAACAGTGAGGCATT	(219,1040)	311	233	49	46	0.157556	0.197425	mutant
AAACAGTGAGGCATT	(219,475)	311	233	8	15	0.0257235	0.0643777	mutant
AAACAGTGAGGCATT	(219,657)(743,1040)	311	233	3	2	0.0096463	0.00858369	mutant
AAACAGTGAGGCATT	(219,475)(743,1073)	311	233	5	2	0.0160772	0.00858369	mutant
AAACAGTGAGGCATT	other_sum	311	233	6	6	0.0192926	0.0257511	mutant
AAACATCCGTTCCGG	(219,475)(743,1040)	215	196	183	158	0.851163	0.806122	wt
AAACATCCGTTCCGG	(219,1040)	215	196	13	17	0.0604651	0.0867347	wt
AAACATCCGTTCCGG	(219,475)	215	196	4	5	0.0186047	0.0255102	wt
AAACATCCGTTCCGG	(219,657)(743,1040)	215	196	3	1	0.0139535	0.00510204	wt
AAACATCCGTTCCGG	(219,475)(743,1073)	215	196	2	8	0.00930233	0.0408163	wt
AAACATCCGTTCCGG	other_sum	215	196	10	7	0.0465116	0.0357143	wt
AAACATTGATTGACC	(219,475)(743,1040)	732	619	586	416	0.800546	0.672052	mutant
AAACATTGATTGACC	(219,1040)	732	619	63	109	0.0860656	0.17609	mutant
AAACATTGATTGACC	(219,475)	732	619	35	63	0.0478142	0.101777	mutant
AAACATTGATTGACC	(219,657)(743,1040)	732	619	11	3	0.0150273	0.00484653	mutant
AAACATTGATTGACC	(219,475)(743,1073)	732	619	12	9	0.0163934	0.0145396	mutant
AAACATTGATTGACC	other_sum	732	619	25	19	0.034153	0.0306947	mutant
AAACATTGCAGAGGT	(219,475)(743,1040)	649	524	557	380	0.858243	0.725191	mutant
AAACATTGCAGAGGT	(219,1040)	649	524	31	63	0.0477658	0.120229	mutant
AAACATTGCAGAGGT	(219,475)	649	524	27	50	0.0416025	0.0954198	mutant
AAACATTGCAGAGGT	(219,657)(743,1040)	649	524	7	5	0.0107858	0.00954198	mutant
AAACATTGCAGAGGT	(219,475)(743,1073)	649	524	19	8	0.0292758	0.0152672	mutant
AAACATTGCAGAGGT	other_sum	649	524	8	18	0.0123267	0.0343511	mutant
AAACCATTTACTTGT	(219,475)(743,1040)	1059	936	837	537	0.790368	0.573718	mutant
AAACCATTTACTTGT	(219,1040)	1059	936	155	332	0.146364	0.354701	mutant
AAACCATTTACTTGT	(219,475)	1059	936	9	27	0.00849858	0.0288462	mutant
AAACCATTTACTTGT	(219,657)(743,1040)	1059	936	12	5	0.0113314	0.00534188	mutant
AAACCATTTACTTGT	(219,475)(743,1073)	1059	936	31	22	0.0292729	0.0235043	mutant
AAACCATTTACTTGT	other_sum	1059	936	15	13	0.0141643	0.0138889	mutant
AAACCCGCTAATTAT	(219,475)(743,1040)	674	406	577	289	0.856083	0.711823	wt
AAACCCGCTAATTAT	(219,1040)	674	406	42	80	0.0623145	0.197044	wt
AAACCCGCTAATTAT	(219,475)	674	406	14	19	0.0207715	0.046798	wt
AAACCCGCTAATTAT	(219,657)(743,1040)	674	406	11	6	0.0163205	0.0147783	wt
AAACCCGCTAATTAT	(219,475)(743,1073)	674	406	11	1	0.0163205	0.00246305	wt
AAACCCGCTAATTAT	other_sum	674	406	19	11	0.0281899	0.0270936	wt
AAACCCTGGCAGAGT	(219,475)(743,1040)	364	263	196	131	0.538462	0.498099	mutant
AAACCCTGGCAGAGT	(219,1040)	364	263	13	30	0.0357143	0.114068	mutant
AAACCCTGGCAGAGT	(219,475)	364	263	34	50	0.0934066	0.190114	mutant
AAACCCTGGCAGAGT	(219,657)(743,1040)	364	263	3	0	0.00824176	0	mutant
AAACCCTGGCAGAGT	(219,475)(743,1073)	364	263	103	44	0.282967	0.1673	mutant
AAACCCTGGCAGAGT	other_sum	364	263	15	8	0.0412088	0.0304183	mutant
AAACCGCCCTGTCGA	(219,475)(743,1040)	2603	3891	166	253	0.0637726	0.0650218	mutant
AAACCGCCCTGTCGA	(219,1040)	2603	3891	57	164	0.0218978	0.0421485	mutant
AAACCGCCCTGTCGA	(219,475)	2603	3891	871	1510	0.334614	0.388075	mutant
AAACCGCCCTGTCGA	(219,657)(743,1040)	2603	3891	7	12	0.0026892	0.00308404	mutant
AAACCGCCCTGTCGA	(219,475)(743,1073)	2603	3891	14	17	0.00537841	0.00436906	mutant
AAACCGCCCTGTCGA	other_sum	2603	3891	1488	1935	0.571648	0.497301	mutant
AAACCTGACCCCTCT	(219,475)(743,1040)	961	1051	739	786	0.768991	0.747859	mutant
AAACCTGACCCCTCT	(219,1040)	961	1051	81	104	0.0842872	0.0989534	mutant
AAACCTGACCCCTCT	(219,475)	961	1051	8	21	0.00832466	0.019981	mutant
AAACCTGACCCCTCT	(219,657)(743,1040)	961	1051	63	54	0.0655567	0.0513796	mutant
AAACCTGACCCCTCT	(219,475)(743,1073)	961	1051	45	57	0.0468262	0.0542341	mutant
AAACCTGACCCCTCT	other_sum	961	1051	25	29	0.0260146	0.0275928	mutant
AAACCTGTGAGGGTG	(219,475)(743,1040)	181	153	35	30	0.19337	0.196078	mutant
AAACCTGTGAGGGTG	(219,1040)	181	153	16	15	0.0883978	0.0980392	mutant
AAACCTGTGAGGGTG	(219,475)	181	153	29	31	0.160221	0.202614	mutant
AAACCTGTGAGGGTG	(219,657)(743,1040)	181	153	1	0	0.00552486	0	mutant
AAACCTGTGAGGGTG	(219,475)(743,1073)	181	153	92	72	0.508287	0.470588	mutant
AAACCTGTGAGGGTG	other_sum	181	153	8	5	0.0441989	0.0326797	mutant
AAACCTTAGAAACAA	(219,475)(743,1040)	323	165	265	109	0.820433	0.660606	mutant
AAACCTTAGAAACAA	(219,1040)	323	165	33	31	0.102167	0.187879	mutant
AAACCTTAGAAACAA	(219,475)	323	165	8	11	0.0247678	0.0666667	mutant
AAACCTTAGAAACAA	(219,657)(743,1040)	323	165	10	10	0.0309598	0.0606061	mutant
AAACCTTAGAAACAA	(219,475)(743,1073)	323	165	0	0	0	0	mutant
AAACCTTAGAAACAA	other_sum	323	165	7	4	0.0216718	0.0242424	mutant
AAACGCCGCTCAAAT	(219,475)(743,1040)	809	806	624	593	0.771323	0.735732	mutant
AAACGCCGCTCAAAT	(219,1040)	809	806	112	154	0.138443	0.191067	mutant
AAACGCCGCTCAAAT	(219,475)	809	806	9	21	0.0111248	0.0260546	mutant
AAACGCCGCTCAAAT	(219,657)(743,1040)	809	806	18	8	0.0222497	0.00992556	mutant
AAACGCCGCTCAAAT	(219,475)(743,1073)	809	806	23	20	0.0284302	0.0248139	mutant
AAACGCCGCTCAAAT	other_sum	809	806	23	10	0.0284302	0.0124069	mutant
AAACGGCGGGGCCCT	(219,475)(743,1040)	662	649	571	504	0.862538	0.776579	mutant
AAACGGCGGGGCCCT	(219,1040)	662	649	41	74	0.0619335	0.114022	mutant
AAACGGCGGGGCCCT	(219,475)	662	649	11	19	0.0166163	0.0292758	mutant
AAACGGCGGGGCCCT	(219,657)(743,1040)	662	649	4	5	0.0060423	0.00770416	mutant
AAACGGCGGGGCCCT	(219,475)(743,1073)	662	649	13	11	0.0196375	0.0169492	mutant
AAACGGCGGGGCCCT	other_sum	662	649	22	36	0.0332326	0.05547	mutant
AAACGGGCGATAAGC	(219,475)(743,1040)	1263	1277	1087	1049	0.860649	0.821457	mutant
AAACGGGCGATAAGC	(219,1040)	1263	1277	77	110	0.060966	0.0861394	mutant
AAACGGGCGATAAGC	(219,475)	1263	1277	10	23	0.00791766	0.018011	mutant
AAACGGGCGATAAGC	(219,657)(743,1040)	1263	1277	26	14	0.0205859	0.0109632	mutant
AAACGGGCGATAAGC	(219,475)(743,1073)	1263	1277	32	30	0.0253365	0.0234926	mutant
AAACGGGCGATAAGC	other_sum	1263	1277	31	51	0.0245447	0.0399374	mutant
AAACGGTTTGTTCGG	(219,475)(743,1040)	602	449	0	0	0	0	mutant
AAACGGTTTGTTCGG	(219,1040)	602	449	27	51	0.0448505	0.113586	mutant
AAACGGTTTGTTCGG	(219,475)	602	449	2	6	0.00332226	0.013363	mutant
AAACGGTTTGTTCGG	(219,657)(743,1040)	602	449	0	0	0	0	mutant
AAACGGTTTGTTCGG	(219,475)(743,1073)	602	449	549	355	0.91196	0.790646	mutant
AAACGGTTTGTTCGG	other_sum	602	449	24	37	0.0398671	0.0824053	mutant
AAACGTTCGATGGGA	(219,475)(743,1040)	2669	2707	2109	1922	0.790184	0.710011	mutant
AAACGTTCGATGGGA	(219,1040)	2669	2707	331	526	0.124016	0.194311	mutant
AAACGTTCGATGGGA	(219,475)	2669	2707	27	50	0.0101161	0.0184706	mutant
AAACGTTCGATGGGA	(219,657)(743,1040)	2669	2707	48	51	0.0179843	0.01884	mutant
AAACGTTCGATGGGA	(219,475)(743,1073)	2669	2707	53	57	0.0198576	0.0210565	mutant
AAACGTTCGATGGGA	other_sum	2669	2707	101	101	0.0378419	0.0373107	mutant
AAACGTTTAGCAGTT	(219,475)(743,1040)	169	169	121	96	0.715976	0.568047	mutant
AAACGTTTAGCAGTT	(219,1040)	169	169	11	21	0.0650888	0.12426	mutant
AAACGTTTAGCAGTT	(219,475)	169	169	17	35	0.100592	0.207101	mutant
AAACGTTTAGCAGTT	(219,657)(743,1040)	169	169	8	7	0.0473373	0.0414201	mutant
AAACGTTTAGCAGTT	(219,475)(743,1073)	169	169	6	0	0.035503	0	mutant
AAACGTTTAGCAGTT	other_sum	169	169	6	10	0.035503	0.0591716	mutant
AAACTCATTCATATT	(219,475)(743,1040)	1159	872	774	465	0.667817	0.533257	mutant
AAACTCATTCATATT	(219,1040)	1159	872	165	251	0.142364	0.287844	mutant
AAACTCATTCATATT	(219,475)	1159	872	15	28	0.0129422	0.0321101	mutant
AAACTCATTCATATT	(219,657)(743,1040)	1159	872	163	78	0.140638	0.0894495	mutant
AAACTCATTCATATT	(219,475)(743,1073)	1159	872	12	19	0.0103538	0.021789	mutant
AAACTCATTCATATT	other_sum	1159	872	30	31	0.0258844	0.0355505	mutant
AAACTCCAAAATGTA	(219,475)(743,1040)	1812	2779	804	744	0.443709	0.267722	mutant
AAACTCCAAAATGTA	(219,1040)	1812	2779	880	1846	0.485651	0.664268	mutant
AAACTCCAAAATGTA	(219,475)	1812	2779	8	27	0.00441501	0.00971573	mutant
AAACTCCAAAATGTA	(219,657)(743,1040)	1812	2779	78	94	0.0430464	0.0338251	mutant
AAACTCCAAAATGTA	(219,475)(743,1073)	1812	2779	22	28	0.0121413	0.0100756	mutant
AAACTCCAAAATGTA	other_sum	1812	2779	20	40	0.0110375	0.0143937	mutant
AAACTGGCTTTATTT	(219,475)(743,1040)	611	453	520	334	0.851064	0.737307	wt
AAACTGGCTTTATTT	(219,1040)	611	453	39	70	0.0638298	0.154525	wt
AAACTGGCTTTATTT	(219,475)	611	453	10	20	0.0163666	0.0441501	wt
AAACTGGCTTTATTT	(219,657)(743,1040)	611	453	14	9	0.0229133	0.0198675	wt
AAACTGGCTTTATTT	(219,475)(743,1073)	611	453	9	6	0.01473	0.013245	wt
AAACTGGCTTTATTT	other_sum	611	453	19	14	0.0310966	0.0309051	wt
AAACTGTTGTCGAAT	(219,475)(743,1040)	1045	582	826	432	0.790431	0.742268	mutant
AAACTGTTGTCGAAT	(219,1040)	1045	582	91	80	0.0870813	0.137457	mutant
AAACTGTTGTCGAAT	(219,475)	1045	582	35	34	0.0334928	0.0584192	mutant
AAACTGTTGTCGAAT	(219,657)(743,1040)	1045	582	17	1	0.0162679	0.00171821	mutant
AAACTGTTGTCGAAT	(219,475)(743,1073)	1045	582	20	8	0.0191388	0.0137457	mutant
AAACTGTTGTCGAAT	other_sum	1045	582	56	27	0.0535885	0.0463918	mutant
AAACTTAAAACTGAG	(219,475)(743,1040)	686	550	558	430	0.813411	0.781818	mutant
AAACTTAAAACTGAG	(219,1040)	686	550	42	42	0.0612245	0.0763636	mutant
AAACTTAAAACTGAG	(219,475)	686	550	27	38	0.0393586	0.0690909	mutant
AAACTTAAAACTGAG	(219,657)(743,1040)	686	550	25	12	0.0364431	0.0218182	mutant
AAACTTAAAACTGAG	(219,475)(743,1073)	686	550	13	6	0.0189504	0.0109091	mutant
AAACTTAAAACTGAG	other_sum	686	550	21	22	0.0306122	0.04	mutant
AAACTTGACACGGTG	(219,475)(743,1040)	1577	1831	1226	1249	0.777425	0.682141	mutant
AAACTTGACACGGTG	(219,1040)	1577	1831	130	276	0.082435	0.150737	mutant
AAACTTGACACGGTG	(219,475)	1577	1831	41	106	0.0259987	0.0578919	mutant
AAACTTGACACGGTG	(219,657)(743,1040)	1577	1831	49	72	0.0310717	0.0393228	mutant
AAACTTGACACGGTG	(219,475)(743,1073)	1577	1831	73	48	0.0462904	0.0262152	mutant
AAACTTGACACGGTG	other_sum	1577	1831	58	80	0.0367787	0.043692	mutant
AAAGAAACGCATACG	(219,475)(743,1040)	169	105	115	72	0.680473	0.685714	mutant
AAAGAAACGCATACG	(219,1040)	169	105	11	7	0.0650888	0.0666667	mutant
AAAGAAACGCATACG	(219,475)	169	105	18	19	0.106509	0.180952	mutant
AAAGAAACGCATACG	(219,657)(743,1040)	169	105	20	3	0.118343	0.0285714	mutant
AAAGAAACGCATACG	(219,475)(743,1073)	169	105	0	0	0	0	mutant
AAAGAAACGCATACG	other_sum	169	105	5	4	0.0295858	0.0380952	mutant
AAAGAACTAGCTATA	(219,475)(743,1040)	347	190	314	153	0.904899	0.805263	mutant
AAAGAACTAGCTATA	(219,1040)	347	190	10	14	0.0288184	0.0736842	mutant
AAAGAACTAGCTATA	(219,475)	347	190	3	12	0.00864553	0.0631579	mutant
AAAGAACTAGCTATA	(219,657)(743,1040)	347	190	3	1	0.00864553	0.00526316	mutant
AAAGAACTAGCTATA	(219,475)(743,1073)	347	190	7	0	0.0201729	0	mutant
AAAGAACTAGCTATA	other_sum	347	190	10	10	0.0288184	0.0526316	mutant
AAAGAATCTGTTTAG	(219,475)(743,1040)	254	234	182	153	0.716535	0.653846	mutant
AAAGAATCTGTTTAG	(219,1040)	254	234	38	38	0.149606	0.162393	mutant
AAAGAATCTGTTTAG	(219,475)	254	234	15	35	0.0590551	0.149573	mutant
AAAGAATCTGTTTAG	(219,657)(743,1040)	254	234	7	0	0.0275591	0	mutant
AAAGAATCTGTTTAG	(219,475)(743,1073)	254	234	2	2	0.00787402	0.00854701	mutant
AAAGAATCTGTTTAG	other_sum	254	234	10	6	0.0393701	0.025641	mutant
AAAGACGCGATCTGC	(219,475)(743,1040)	1636	1205	1357	952	0.829462	0.790041	mutant
AAAGACGCGATCTGC	(219,1040)	1636	1205	114	107	0.0696822	0.0887967	mutant
AAAGACGCGATCTGC	(219,475)	1636	1205	50	67	0.0305623	0.0556017	mutant
AAAGACGCGATCTGC	(219,657)(743,1040)	1636	1205	36	16	0.0220049	0.013278	mutant
AAAGACGCGATCTGC	(219,475)(743,1073)	1636	1205	44	39	0.0268949	0.0323651	mutant
AAAGACGCGATCTGC	other_sum	1636	1205	35	24	0.0213936	0.019917	mutant
AAAGAGACTCTGGTA	(219,475)(743,1040)	383	488	278	332	0.725849	0.680328	mutant
AAAGAGACTCTGGTA	(219,1040)	383	488	32	51	0.0835509	0.104508	mutant
AAAGAGACTCTGGTA	(219,475)	383	488	54	71	0.140992	0.145492	mutant
AAAGAGACTCTGGTA	(219,657)(743,1040)	383	488	0	2	0	0.00409836	mutant
AAAGAGACTCTGGTA	(219,475)(743,1073)	383	488	0	12	0	0.0245902	mutant
AAAGAGACTCTGGTA	other_sum	383	488	19	20	0.0496084	0.0409836	mutant
AAAGAGAGACCCAGG	(219,475)(743,1040)	427	271	376	221	0.880562	0.815498	mutant
AAAGAGAGACCCAGG	(219,1040)	427	271	29	39	0.0679157	0.143911	mutant
AAAGAGAGACCCAGG	(219,475)	427	271	5	5	0.0117096	0.0184502	mutant
AAAGAGAGACCCAGG	(219,657)(743,1040)	427	271	3	3	0.00702576	0.0110701	mutant
AAAGAGAGACCCAGG	(219,475)(743,1073)	427	271	3	0	0.00702576	0	mutant
AAAGAGAGACCCAGG	other_sum	427	271	11	3	0.0257611	0.0110701	mutant
AAAGCGCATCTTAGA	(219,475)(743,1040)	742	759	629	599	0.847709	0.789196	mutant
AAAGCGCATCTTAGA	(219,1040)	742	759	34	69	0.0458221	0.0909091	mutant
AAAGCGCATCTTAGA	(219,475)	742	759	21	22	0.0283019	0.0289855	mutant
AAAGCGCATCTTAGA	(219,657)(743,1040)	742	759	13	14	0.0175202	0.0184453	mutant
AAAGCGCATCTTAGA	(219,475)(743,1073)	742	759	26	25	0.0350404	0.0329381	mutant
AAAGCGCATCTTAGA	other_sum	742	759	19	30	0.0256065	0.0395257	mutant
AAAGCGCTAAAGCCT	(219,475)(743,1040)	937	670	812	493	0.866596	0.735821	mutant
AAAGCGCTAAAGCCT	(219,1040)	937	670	38	79	0.040555	0.11791	mutant
AAAGCGCTAAAGCCT	(219,475)	937	670	27	47	0.0288154	0.0701493	mutant
AAAGCGCTAAAGCCT	(219,657)(743,1040)	937	670	8	6	0.00853789	0.00895522	mutant
AAAGCGCTAAAGCCT	(219,475)(743,1073)	937	670	26	14	0.0277481	0.0208955	mutant
AAAGCGCTAAAGCCT	other_sum	937	670	26	31	0.0277481	0.0462687	mutant
AAAGCGCTGGGACCA	(219,475)(743,1040)	176	119	96	59	0.545455	0.495798	mutant
AAAGCGCTGGGACCA	(219,1040)	176	119	11	8	0.0625	0.0672269	mutant
AAAGCGCTGGGACCA	(219,475)	176	119	32	29	0.181818	0.243697	mutant
AAAGCGCTGGGACCA	(219,657)(743,1040)	176	119	3	3	0.0170455	0.0252101	mutant
AAAGCGCTGGGACCA	(219,475)(743,1073)	176	119	30	19	0.170455	0.159664	mutant
AAAGCGCTGGGACCA	other_sum	176	119	4	1	0.0227273	0.00840336	mutant
AAAGGACACCTATGG	(219,475)(743,1040)	2166	2201	1912	1942	0.882733	0.882326	mutant
AAAGGACACCTATGG	(219,1040)	2166	2201	31	70	0.0143121	0.0318037	mutant
AAAGGACACCTATGG	(219,475)	2166	2201	23	38	0.0106187	0.0172649	mutant
AAAGGACACCTATGG	(219,657)(743,1040)	2166	2201	45	9	0.0207756	0.00408905	mutant
AAAGGACACCTATGG	(219,475)(743,1073)	2166	2201	88	92	0.0406279	0.0417992	mutant
AAAGGACACCTATGG	other_sum	2166	2201	67	50	0.0309326	0.0227169	mutant
AAAGGACCCGCCAGA	(219,475)(743,1040)	1065	991	568	350	0.533333	0.353179	mutant
AAAGGACCCGCCAGA	(219,1040)	1065	991	362	560	0.339906	0.565086	mutant
AAAGGACCCGCCAGA	(219,475)	1065	991	18	11	0.0169014	0.0110999	mutant
AAAGGACCCGCCAGA	(219,657)(743,1040)	1065	991	79	57	0.0741784	0.0575177	mutant
AAAGGACCCGCCAGA	(219,475)(743,1073)	1065	991	0	0	0	0	mutant
AAAGGACCCGCCAGA	other_sum	1065	991	38	13	0.0356808	0.0131181	mutant
AAAGGAGGCGAACGT	(219,475)(743,1040)	1274	1524	970	998	0.761381	0.654856	mutant
AAAGGAGGCGAACGT	(219,1040)	1274	1524	204	396	0.160126	0.259843	mutant
AAAGGAGGCGAACGT	(219,475)	1274	1524	24	51	0.0188383	0.0334646	mutant
AAAGGAGGCGAACGT	(219,657)(743,1040)	1274	1524	9	16	0.00706436	0.0104987	mutant
AAAGGAGGCGAACGT	(219,475)(743,1073)	1274	1524	22	36	0.0172684	0.023622	mutant
AAAGGAGGCGAACGT	other_sum	1274	1524	45	27	0.0353218	0.0177165	mutant
AAAGGATCGTCCGTC	(219,475)(743,1040)	220	105	78	38	0.354545	0.361905	mutant
AAAGGATCGTCCGTC	(219,1040)	220	105	6	3	0.0272727	0.0285714	mutant
AAAGGATCGTCCGTC	(219,475)	220	105	12	8	0.0545455	0.0761905	mutant
AAAGGATCGTCCGTC	(219,657)(743,1040)	220	105	9	5	0.0409091	0.047619	mutant
AAAGGATCGTCCGTC	(219,475)(743,1073)	220	105	88	38	0.4	0.361905	mutant
AAAGGATCGTCCGTC	other_sum	220	105	27	13	0.122727	0.12381	mutant
AAAGGCTGGTTTACA	(219,475)(743,1040)	449	278	3	0	0.00668151	0	mutant
AAAGGCTGGTTTACA	(219,1040)	449	278	442	276	0.98441	0.992806	mutant
AAAGGCTGGTTTACA	(219,475)	449	278	0	1	0	0.00359712	mutant
AAAGGCTGGTTTACA	(219,657)(743,1040)	449	278	1	0	0.00222717	0	mutant
AAAGGCTGGTTTACA	(219,475)(743,1073)	449	278	0	1	0	0.00359712	mutant
AAAGGCTGGTTTACA	other_sum	449	278	3	0	0.00668151	0	mutant
AAAGGGCCGGTTTAG	(219,475)(743,1040)	196	221	54	33	0.27551	0.149321	mutant
AAAGGGCCGGTTTAG	(219,1040)	196	221	116	166	0.591837	0.751131	mutant
AAAGGGCCGGTTTAG	(219,475)	196	221	17	9	0.0867347	0.040724	mutant
AAAGGGCCGGTTTAG	(219,657)(743,1040)	196	221	2	0	0.0102041	0	mutant
AAAGGGCCGGTTTAG	(219,475)(743,1073)	196	221	1	9	0.00510204	0.040724	mutant
AAAGGGCCGGTTTAG	other_sum	196	221	6	4	0.0306122	0.0180995	mutant
AAAGGGTCCTCGCGG	(219,475)(743,1040)	1153	1044	914	732	0.792715	0.701149	mutant
AAAGGGTCCTCGCGG	(219,1040)	1153	1044	124	205	0.107546	0.19636	mutant
AAAGGGTCCTCGCGG	(219,475)	1153	1044	29	35	0.0251518	0.0335249	mutant
AAAGGGTCCTCGCGG	(219,657)(743,1040)	1153	1044	6	8	0.00520382	0.00766284	mutant
AAAGGGTCCTCGCGG	(219,475)(743,1073)	1153	1044	24	10	0.0208153	0.00957854	mutant
AAAGGGTCCTCGCGG	other_sum	1153	1044	56	54	0.048569	0.0517241	mutant
AAAGGGTTGCTCACT	(219,475)(743,1040)	1393	1543	1122	1024	0.805456	0.663642	mutant
AAAGGGTTGCTCACT	(219,1040)	1393	1543	130	366	0.0933238	0.2372	mutant
AAAGGGTTGCTCACT	(219,475)	1393	1543	35	40	0.0251256	0.0259235	mutant
AAAGGGTTGCTCACT	(219,657)(743,1040)	1393	1543	15	16	0.0107681	0.0103694	mutant
AAAGGGTTGCTCACT	(219,475)(743,1073)	1393	1543	53	39	0.0380474	0.0252754	mutant
AAAGGGTTGCTCACT	other_sum	1393	1543	38	58	0.0272793	0.0375891	mutant
AAAGGTATTCCAGTC	(219,475)(743,1040)	2937	4574	360	259	0.122574	0.0566244	mutant
AAAGGTATTCCAGTC	(219,1040)	2937	4574	2376	4164	0.808989	0.910363	mutant
AAAGGTATTCCAGTC	(219,475)	2937	4574	10	20	0.00340483	0.00437254	mutant
AAAGGTATTCCAGTC	(219,657)(743,1040)	2937	4574	124	63	0.04222	0.0137735	mutant
AAAGGTATTCCAGTC	(219,475)(743,1073)	2937	4574	16	19	0.00544774	0.00415391	mutant
AAAGGTATTCCAGTC	other_sum	2937	4574	51	49	0.0173647	0.0107127	mutant
AAAGGTCGGTTAACT	(219,475)(743,1040)	476	644	301	248	0.632353	0.385093	mutant
AAAGGTCGGTTAACT	(219,1040)	476	644	100	285	0.210084	0.442547	mutant
AAAGGTCGGTTAACT	(219,475)	476	644	43	59	0.0903361	0.0916149	mutant
AAAGGTCGGTTAACT	(219,657)(743,1040)	476	644	2	6	0.00420168	0.00931677	mutant
AAAGGTCGGTTAACT	(219,475)(743,1073)	476	644	2	2	0.00420168	0.00310559	mutant
AAAGGTCGGTTAACT	other_sum	476	644	28	44	0.0588235	0.068323	mutant
AAAGGTCTGCGGCAC	(219,475)(743,1040)	1031	746	853	582	0.827352	0.780161	mutant
AAAGGTCTGCGGCAC	(219,1040)	1031	746	58	55	0.0562561	0.0737265	mutant
AAAGGTCTGCGGCAC	(219,475)	1031	746	45	56	0.0436469	0.075067	mutant
AAAGGTCTGCGGCAC	(219,657)(743,1040)	1031	746	22	4	0.0213385	0.00536193	mutant
AAAGGTCTGCGGCAC	(219,475)(743,1073)	1031	746	30	25	0.029098	0.0335121	mutant
AAAGGTCTGCGGCAC	other_sum	1031	746	23	24	0.0223084	0.0321716	mutant
AAAGGTCTGGTGCAT	(219,475)(743,1040)	209	178	45	41	0.215311	0.230337	mutant
AAAGGTCTGGTGCAT	(219,1040)	209	178	11	18	0.0526316	0.101124	mutant
AAAGGTCTGGTGCAT	(219,475)	209	178	73	80	0.349282	0.449438	mutant
AAAGGTCTGGTGCAT	(219,657)(743,1040)	209	178	1	0	0.00478469	0	mutant
AAAGGTCTGGTGCAT	(219,475)(743,1073)	209	178	67	28	0.320574	0.157303	mutant
AAAGGTCTGGTGCAT	other_sum	209	178	12	11	0.0574163	0.0617978	mutant
AAAGGTGGCGACCGT	(219,475)(743,1040)	977	895	763	488	0.780962	0.545251	mutant
AAAGGTGGCGACCGT	(219,1040)	977	895	98	232	0.100307	0.259218	mutant
AAAGGTGGCGACCGT	(219,475)	977	895	57	91	0.0583419	0.101676	mutant
AAAGGTGGCGACCGT	(219,657)(743,1040)	977	895	27	9	0.0276356	0.0100559	mutant
AAAGGTGGCGACCGT	(219,475)(743,1073)	977	895	15	10	0.0153531	0.0111732	mutant
AAAGGTGGCGACCGT	other_sum	977	895	17	65	0.0174002	0.0726257	mutant
AAAGTACAGGATCGA	(219,475)(743,1040)	549	1147	46	47	0.0837887	0.0409765	mutant
AAAGTACAGGATCGA	(219,1040)	549	1147	442	1015	0.8051	0.884917	mutant
AAAGTACAGGATCGA	(219,475)	549	1147	43	59	0.0783242	0.0514385	mutant
AAAGTACAGGATCGA	(219,657)(743,1040)	549	1147	2	0	0.00364299	0	mutant
AAAGTACAGGATCGA	(219,475)(743,1073)	549	1147	1	1	0.00182149	0.00087184	mutant
AAAGTACAGGATCGA	other_sum	549	1147	15	25	0.0273224	0.021796	mutant
AAAGTACGTGTGCCA	(219,475)(743,1040)	1204	860	1025	668	0.851329	0.776744	mutant
AAAGTACGTGTGCCA	(219,1040)	1204	860	78	74	0.0647841	0.0860465	mutant
AAAGTACGTGTGCCA	(219,475)	1204	860	29	51	0.0240864	0.0593023	mutant
AAAGTACGTGTGCCA	(219,657)(743,1040)	1204	860	31	8	0.0257475	0.00930233	mutant
AAAGTACGTGTGCCA	(219,475)(743,1073)	1204	860	20	31	0.0166113	0.0360465	mutant
AAAGTACGTGTGCCA	other_sum	1204	860	21	28	0.0174419	0.0325581	mutant
AAAGTATAGGATCCC	(219,475)(743,1040)	113		9		0.079646		mutant
AAAGTATAGGATCCC	(219,1040)	113		2		0.0176991		mutant
AAAGTATAGGATCCC	(219,475)	113		1		0.00884956		mutant
AAAGTATAGGATCCC	(219,657)(743,1040)	113		0		0		mutant
AAAGTATAGGATCCC	(219,475)(743,1073)	113		1		0.00884956		mutant
AAAGTATAGGATCCC	other_sum	113		100		0.884956		mutant
AAAGTATTTGGTTTC	(219,475)(743,1040)	217	212	164	137	0.75576	0.646226	mutant
AAAGTATTTGGTTTC	(219,1040)	217	212	16	12	0.0737327	0.0566038	mutant
AAAGTATTTGGTTTC	(219,475)	217	212	29	56	0.133641	0.264151	mutant
AAAGTATTTGGTTTC	(219,657)(743,1040)	217	212	4	1	0.0184332	0.00471698	mutant
AAAGTATTTGGTTTC	(219,475)(743,1073)	217	212	1	1	0.00460829	0.00471698	mutant
AAAGTATTTGGTTTC	other_sum	217	212	3	5	0.0138249	0.0235849	mutant
AAAGTCTCTGGGGCG	(219,475)(743,1040)	851	769	761	659	0.894242	0.856957	mutant
AAAGTCTCTGGGGCG	(219,1040)	851	769	23	44	0.027027	0.0572172	mutant
AAAGTCTCTGGGGCG	(219,475)	851	769	23	34	0.027027	0.0442133	mutant
AAAGTCTCTGGGGCG	(219,657)(743,1040)	851	769	18	12	0.0211516	0.0156047	mutant
AAAGTCTCTGGGGCG	(219,475)(743,1073)	851	769	7	8	0.00822562	0.0104031	mutant
AAAGTCTCTGGGGCG	other_sum	851	769	19	12	0.0223267	0.0156047	mutant
AAAGTGAGGACATGT	(219,475)(743,1040)	3018	4526	113	135	0.037442	0.0298277	mutant
AAAGTGAGGACATGT	(219,1040)	3018	4526	2386	4070	0.79059	0.899249	mutant
AAAGTGAGGACATGT	(219,475)	3018	4526	2	4	0.000662691	0.000883783	mutant
AAAGTGAGGACATGT	(219,657)(743,1040)	3018	4526	482	288	0.159708	0.0636323	mutant
AAAGTGAGGACATGT	(219,475)(743,1073)	3018	4526	5	6	0.00165673	0.00132567	mutant
AAAGTGAGGACATGT	other_sum	3018	4526	30	23	0.00994036	0.00508175	mutant
AAAGTGCGACTTTTG	(219,475)(743,1040)	474	500	104	48	0.219409	0.096	mutant
AAAGTGCGACTTTTG	(219,1040)	474	500	317	412	0.668776	0.824	mutant
AAAGTGCGACTTTTG	(219,475)	474	500	26	29	0.0548523	0.058	mutant
AAAGTGCGACTTTTG	(219,657)(743,1040)	474	500	7	0	0.0147679	0	mutant
AAAGTGCGACTTTTG	(219,475)(743,1073)	474	500	0	1	0	0.002	mutant
AAAGTGCGACTTTTG	other_sum	474	500	20	10	0.0421941	0.02	mutant
AAAGTGTAAGCGGTT	(219,475)(743,1040)	558	536	461	383	0.826165	0.714552	mutant
AAAGTGTAAGCGGTT	(219,1040)	558	536	50	75	0.0896057	0.139925	mutant
AAAGTGTAAGCGGTT	(219,475)	558	536	18	28	0.0322581	0.0522388	mutant
AAAGTGTAAGCGGTT	(219,657)(743,1040)	558	536	5	8	0.00896057	0.0149254	mutant
AAAGTGTAAGCGGTT	(219,475)(743,1073)	558	536	10	37	0.0179211	0.0690299	mutant
AAAGTGTAAGCGGTT	other_sum	558	536	14	5	0.0250896	0.00932836	mutant
AAAGTGTGTCTGAAT	(219,475)(743,1040)	504	977	139	89	0.275794	0.0910952	mutant
AAAGTGTGTCTGAAT	(219,1040)	504	977	323	828	0.640873	0.847492	mutant
AAAGTGTGTCTGAAT	(219,475)	504	977	21	21	0.0416667	0.0214944	mutant
AAAGTGTGTCTGAAT	(219,657)(743,1040)	504	977	3	2	0.00595238	0.00204708	mutant
AAAGTGTGTCTGAAT	(219,475)(743,1073)	504	977	2	8	0.00396825	0.00818833	mutant
AAAGTGTGTCTGAAT	other_sum	504	977	16	29	0.031746	0.0296827	mutant
AAAGTTTACATTGCG	(219,475)(743,1040)	1223	931	1067	707	0.872445	0.759398	mutant
AAAGTTTACATTGCG	(219,1040)	1223	931	103	174	0.0842191	0.186896	mutant
AAAGTTTACATTGCG	(219,475)	1223	931	15	17	0.0122649	0.0182599	mutant
AAAGTTTACATTGCG	(219,657)(743,1040)	1223	931	6	4	0.00490597	0.00429646	mutant
AAAGTTTACATTGCG	(219,475)(743,1073)	1223	931	11	10	0.00899428	0.0107411	mutant
AAAGTTTACATTGCG	other_sum	1223	931	21	19	0.0171709	0.0204082	mutant
AAATAAGGGCGTCGA	(219,475)(743,1040)	2159	2740	863	700	0.399722	0.255474	mutant
AAATAAGGGCGTCGA	(219,1040)	2159	2740	730	1499	0.338119	0.54708	mutant
AAATAAGGGCGTCGA	(219,475)	2159	2740	22	31	0.0101899	0.0113139	mutant
AAATAAGGGCGTCGA	(219,657)(743,1040)	2159	2740	433	394	0.200556	0.143796	mutant
AAATAAGGGCGTCGA	(219,475)(743,1073)	2159	2740	29	37	0.0134321	0.0135036	mutant
AAATAAGGGCGTCGA	other_sum	2159	2740	82	79	0.0379805	0.0288321	mutant
AAATAATGCAAGAAA	(219,475)(743,1040)	420	361	334	271	0.795238	0.750693	mutant
AAATAATGCAAGAAA	(219,1040)	420	361	7	12	0.0166667	0.033241	mutant
AAATAATGCAAGAAA	(219,475)	420	361	6	21	0.0142857	0.0581717	mutant
AAATAATGCAAGAAA	(219,657)(743,1040)	420	361	31	21	0.0738095	0.0581717	mutant
AAATAATGCAAGAAA	(219,475)(743,1073)	420	361	10	9	0.0238095	0.0249307	mutant
AAATAATGCAAGAAA	other_sum	420	361	32	27	0.0761905	0.0747922	mutant
AAATAATTATCGCCA	(219,475)(743,1040)	340	339	212	251	0.623529	0.740413	mutant
AAATAATTATCGCCA	(219,1040)	340	339	16	27	0.0470588	0.079646	mutant
AAATAATTATCGCCA	(219,475)	340	339	4	3	0.0117647	0.00884956	mutant
AAATAATTATCGCCA	(219,657)(743,1040)	340	339	102	50	0.3	0.147493	mutant
AAATAATTATCGCCA	(219,475)(743,1073)	340	339	3	3	0.00882353	0.00884956	mutant
AAATAATTATCGCCA	other_sum	340	339	3	5	0.00882353	0.0147493	mutant
AAATACATGTGAGAT	(219,475)(743,1040)	426	441	369	323	0.866197	0.732426	mutant
AAATACATGTGAGAT	(219,1040)	426	441	14	67	0.0328638	0.151927	mutant
AAATACATGTGAGAT	(219,475)	426	441	17	31	0.0399061	0.0702948	mutant
AAATACATGTGAGAT	(219,657)(743,1040)	426	441	9	5	0.0211268	0.0113379	mutant
AAATACATGTGAGAT	(219,475)(743,1073)	426	441	2	2	0.00469484	0.00453515	mutant
AAATACATGTGAGAT	other_sum	426	441	15	13	0.0352113	0.0294785	mutant
AAATACATTTCCTCG	(219,475)(743,1040)	698	543	537	365	0.769341	0.672192	mutant
AAATACATTTCCTCG	(219,1040)	698	543	40	67	0.0573066	0.123389	mutant
AAATACATTTCCTCG	(219,475)	698	543	11	26	0.0157593	0.0478821	mutant
AAATACATTTCCTCG	(219,657)(743,1040)	698	543	3	4	0.00429799	0.00736648	mutant
AAATACATTTCCTCG	(219,475)(743,1073)	698	543	90	60	0.12894	0.110497	mutant
AAATACATTTCCTCG	other_sum	698	543	17	21	0.0243553	0.038674	mutant
AAATACCTAGTATGT	(219,475)(743,1040)	368	308	316	212	0.858696	0.688312	mutant
AAATACCTAGTATGT	(219,1040)	368	308	22	55	0.0597826	0.178571	mutant
AAATACCTAGTATGT	(219,475)	368	308	10	16	0.0271739	0.0519481	mutant
AAATACCTAGTATGT	(219,657)(743,1040)	368	308	5	3	0.013587	0.00974026	mutant
AAATACCTAGTATGT	(219,475)(743,1073)	368	308	0	2	0	0.00649351	mutant
AAATACCTAGTATGT	other_sum	368	308	15	20	0.0407609	0.0649351	mutant
AAATACGAATATAGC	(219,475)(743,1040)	1451	1576	118	86	0.0813232	0.0545685	mutant
AAATACGAATATAGC	(219,1040)	1451	1576	14	25	0.00964852	0.0158629	mutant
AAATACGAATATAGC	(219,475)	1451	1576	19	33	0.0130944	0.0209391	mutant
AAATACGAATATAGC	(219,657)(743,1040)	1451	1576	2	0	0.00137836	0	mutant
AAATACGAATATAGC	(219,475)(743,1073)	1451	1576	1256	1407	0.86561	0.892766	mutant
AAATACGAATATAGC	other_sum	1451	1576	42	25	0.0289456	0.0158629	mutant
AAATACGTGAGTTTC	(219,475)(743,1040)	384	263	341	204	0.888021	0.775665	wt
AAATACGTGAGTTTC	(219,1040)	384	263	16	14	0.0416667	0.0532319	wt
AAATACGTGAGTTTC	(219,475)	384	263	8	20	0.0208333	0.0760456	wt
AAATACGTGAGTTTC	(219,657)(743,1040)	384	263	2	9	0.00520833	0.0342205	wt
AAATACGTGAGTTTC	(219,475)(743,1073)	384	263	8	8	0.0208333	0.0304183	wt
AAATACGTGAGTTTC	other_sum	384	263	9	8	0.0234375	0.0304183	wt
AAATACTAAAGGCAG	(219,475)(743,1040)	1723	1680	356	263	0.206616	0.156548	mutant
AAATACTAAAGGCAG	(219,1040)	1723	1680	45	60	0.0261172	0.0357143	mutant
AAATACTAAAGGCAG	(219,475)	1723	1680	543	849	0.315148	0.505357	mutant
AAATACTAAAGGCAG	(219,657)(743,1040)	1723	1680	29	9	0.0168311	0.00535714	mutant
AAATACTAAAGGCAG	(219,475)(743,1073)	1723	1680	6	8	0.0034823	0.0047619	mutant
AAATACTAAAGGCAG	other_sum	1723	1680	744	491	0.431805	0.292262	mutant
AAATAGAGACACCCA	(219,475)(743,1040)	319	229	255	178	0.799373	0.777293	mutant
AAATAGAGACACCCA	(219,1040)	319	229	42	27	0.131661	0.117904	mutant
AAATAGAGACACCCA	(219,475)	319	229	5	10	0.015674	0.0436681	mutant
AAATAGAGACACCCA	(219,657)(743,1040)	319	229	7	1	0.0219436	0.00436681	mutant
AAATAGAGACACCCA	(219,475)(743,1073)	319	229	6	7	0.0188088	0.0305677	mutant
AAATAGAGACACCCA	other_sum	319	229	4	6	0.0125392	0.0262009	mutant
AAATAGTCAAAACAA	(219,475)(743,1040)	988	837	887	678	0.897773	0.810036	mutant
AAATAGTCAAAACAA	(219,1040)	988	837	56	107	0.0566802	0.127838	mutant
AAATAGTCAAAACAA	(219,475)	988	837	6	24	0.00607287	0.0286738	mutant
AAATAGTCAAAACAA	(219,657)(743,1040)	988	837	9	10	0.00910931	0.0119474	mutant
AAATAGTCAAAACAA	(219,475)(743,1073)	988	837	12	7	0.0121457	0.0083632	mutant
AAATAGTCAAAACAA	other_sum	988	837	18	11	0.0182186	0.0131422	mutant
AAATAGTCGGTTGTC	(219,475)(743,1040)	515	464	324	220	0.629126	0.474138	mutant
AAATAGTCGGTTGTC	(219,1040)	515	464	134	184	0.260194	0.396552	mutant
AAATAGTCGGTTGTC	(219,475)	515	464	34	39	0.0660194	0.0840517	mutant
AAATAGTCGGTTGTC	(219,657)(743,1040)	515	464	8	1	0.015534	0.00215517	mutant
AAATAGTCGGTTGTC	(219,475)(743,1073)	515	464	8	4	0.015534	0.00862069	mutant
AAATAGTCGGTTGTC	other_sum	515	464	7	16	0.0135922	0.0344828	mutant
AAATATAGGCTACCG	(219,475)(743,1040)	732	619	634	509	0.86612	0.822294	mutant
AAATATAGGCTACCG	(219,1040)	732	619	39	62	0.0532787	0.100162	mutant
AAATATAGGCTACCG	(219,475)	732	619	13	24	0.0177596	0.0387722	mutant
AAATATAGGCTACCG	(219,657)(743,1040)	732	619	18	10	0.0245902	0.0161551	mutant
AAATATAGGCTACCG	(219,475)(743,1073)	732	619	8	1	0.010929	0.00161551	mutant
AAATATAGGCTACCG	other_sum	732	619	20	13	0.0273224	0.0210016	mutant
AAATATCCGGCCAAC	(219,475)(743,1040)	951	549	845	468	0.888538	0.852459	mutant
AAATATCCGGCCAAC	(219,1040)	951	549	32	36	0.0336488	0.0655738	mutant
AAATATCCGGCCAAC	(219,475)	951	549	27	30	0.0283912	0.0546448	mutant
AAATATCCGGCCAAC	(219,657)(743,1040)	951	549	9	1	0.00946372	0.00182149	mutant
AAATATCCGGCCAAC	(219,475)(743,1073)	951	549	17	4	0.0178759	0.00728597	mutant
AAATATCCGGCCAAC	other_sum	951	549	21	10	0.022082	0.0182149	mutant
AAATATGATGGTGTT	(219,475)(743,1040)	1795	2492	253	292	0.140947	0.117175	mutant
AAATATGATGGTGTT	(219,1040)	1795	2492	86	150	0.0479109	0.0601926	mutant
AAATATGATGGTGTT	(219,475)	1795	2492	62	92	0.0345404	0.0369181	mutant
AAATATGATGGTGTT	(219,657)(743,1040)	1795	2492	6	4	0.00334262	0.00160514	mutant
AAATATGATGGTGTT	(219,475)(743,1073)	1795	2492	1297	1849	0.722563	0.741974	mutant
AAATATGATGGTGTT	other_sum	1795	2492	91	105	0.0506964	0.0421348	mutant
AAATCACAGACGTTC	(219,475)(743,1040)	1564	2223	862	1003	0.551151	0.451192	mutant
AAATCACAGACGTTC	(219,1040)	1564	2223	523	1051	0.334399	0.472785	mutant
AAATCACAGACGTTC	(219,475)	1564	2223	26	40	0.016624	0.0179937	mutant
AAATCACAGACGTTC	(219,657)(743,1040)	1564	2223	88	37	0.056266	0.0166442	mutant
AAATCACAGACGTTC	(219,475)(743,1073)	1564	2223	34	47	0.0217391	0.0211426	mutant
AAATCACAGACGTTC	other_sum	1564	2223	31	45	0.019821	0.0202429	mutant
AAATCAGCACAGCAG	(219,475)(743,1040)	1500	1549	206	105	0.137333	0.0677857	mutant
AAATCAGCACAGCAG	(219,1040)	1500	1549	1180	1339	0.786667	0.864429	mutant
AAATCAGCACAGCAG	(219,475)	1500	1549	13	16	0.00866667	0.0103292	mutant
AAATCAGCACAGCAG	(219,657)(743,1040)	1500	1549	79	46	0.0526667	0.0296966	mutant
AAATCAGCACAGCAG	(219,475)(743,1073)	1500	1549	8	4	0.00533333	0.00258231	mutant
AAATCAGCACAGCAG	other_sum	1500	1549	14	39	0.00933333	0.0251775	mutant
AAATCATTTTATACT	(219,475)(743,1040)	161		140		0.869565		mutant
AAATCATTTTATACT	(219,1040)	161		6		0.0372671		mutant
AAATCATTTTATACT	(219,475)	161		12		0.0745342		mutant
AAATCATTTTATACT	(219,657)(743,1040)	161		1		0.00621118		mutant
AAATCATTTTATACT	(219,475)(743,1073)	161		0		0		mutant
AAATCATTTTATACT	other_sum	161		2		0.0124224		mutant
AAATCCACTATTAAC	(219,475)(743,1040)	750	931	104	132	0.138667	0.141783	mutant
AAATCCACTATTAAC	(219,1040)	750	931	46	69	0.0613333	0.0741139	mutant
AAATCCACTATTAAC	(219,475)	750	931	4	7	0.00533333	0.0075188	mutant
AAATCCACTATTAAC	(219,657)(743,1040)	750	931	34	33	0.0453333	0.0354458	mutant
AAATCCACTATTAAC	(219,475)(743,1073)	750	931	4	4	0.00533333	0.00429646	mutant
AAATCCACTATTAAC	other_sum	750	931	558	686	0.744	0.736842	mutant
AAATCCACTTCAGGG	(219,475)(743,1040)	1071	838	854	595	0.797386	0.710024	mutant
AAATCCACTTCAGGG	(219,1040)	1071	838	103	112	0.0961718	0.133652	mutant
AAATCCACTTCAGGG	(219,475)	1071	838	25	21	0.0233427	0.0250597	mutant
AAATCCACTTCAGGG	(219,657)(743,1040)	1071	838	34	6	0.031746	0.0071599	mutant
AAATCCACTTCAGGG	(219,475)(743,1073)	1071	838	28	60	0.0261438	0.071599	mutant
AAATCCACTTCAGGG	other_sum	1071	838	27	44	0.0252101	0.052506	mutant
AAATCCCAGTCGGAA	(219,475)(743,1040)	773	565	655	402	0.847348	0.711504	mutant
AAATCCCAGTCGGAA	(219,1040)	773	565	51	116	0.0659767	0.20531	mutant
AAATCCCAGTCGGAA	(219,475)	773	565	21	20	0.0271669	0.0353982	mutant
AAATCCCAGTCGGAA	(219,657)(743,1040)	773	565	5	2	0.00646831	0.00353982	mutant
AAATCCCAGTCGGAA	(219,475)(743,1073)	773	565	21	10	0.0271669	0.0176991	mutant
AAATCCCAGTCGGAA	other_sum	773	565	20	15	0.0258732	0.0265487	mutant
AAATCGTTATATCTA	(219,475)(743,1040)	1101	803	926	648	0.841054	0.806974	mutant
AAATCGTTATATCTA	(219,1040)	1101	803	78	67	0.0708447	0.0834371	mutant
AAATCGTTATATCTA	(219,475)	1101	803	42	35	0.0381471	0.0435866	mutant
AAATCGTTATATCTA	(219,657)(743,1040)	1101	803	10	2	0.00908265	0.00249066	mutant
AAATCGTTATATCTA	(219,475)(743,1073)	1101	803	31	24	0.0281562	0.0298879	mutant
AAATCGTTATATCTA	other_sum	1101	803	14	27	0.0127157	0.0336239	mutant
AAATCTGTTGTTGAA	(219,475)(743,1040)	2081	1867	1811	1580	0.870255	0.846277	mutant
AAATCTGTTGTTGAA	(219,1040)	2081	1867	59	95	0.0283518	0.0508838	mutant
AAATCTGTTGTTGAA	(219,475)	2081	1867	51	74	0.0245074	0.0396358	mutant
AAATCTGTTGTTGAA	(219,657)(743,1040)	2081	1867	63	28	0.0302739	0.0149973	mutant
AAATCTGTTGTTGAA	(219,475)(743,1073)	2081	1867	14	10	0.00672753	0.00535619	mutant
AAATCTGTTGTTGAA	other_sum	2081	1867	83	80	0.0398847	0.0428495	mutant
AAATGAACCTTCGAG	(219,475)(743,1040)	1768	2735	60	67	0.0339367	0.0244973	mutant
AAATGAACCTTCGAG	(219,1040)	1768	2735	1663	2621	0.940611	0.958318	mutant
AAATGAACCTTCGAG	(219,475)	1768	2735	14	23	0.00791855	0.00840951	mutant
AAATGAACCTTCGAG	(219,657)(743,1040)	1768	2735	2	6	0.00113122	0.00219378	mutant
AAATGAACCTTCGAG	(219,475)(743,1073)	1768	2735	2	3	0.00113122	0.00109689	mutant
AAATGAACCTTCGAG	other_sum	1768	2735	27	15	0.0152715	0.00548446	mutant
AAATGAACGGGGTGT	(219,475)(743,1040)	811	972	652	795	0.803946	0.817901	mutant
AAATGAACGGGGTGT	(219,1040)	811	972	65	89	0.080148	0.0915638	mutant
AAATGAACGGGGTGT	(219,475)	811	972	18	32	0.0221948	0.0329218	mutant
AAATGAACGGGGTGT	(219,657)(743,1040)	811	972	14	27	0.0172626	0.0277778	mutant
AAATGAACGGGGTGT	(219,475)(743,1073)	811	972	32	10	0.0394575	0.0102881	mutant
AAATGAACGGGGTGT	other_sum	811	972	30	19	0.0369914	0.0195473	mutant
AAATGACCCTTCGCT	(219,475)(743,1040)	1169	1052	1023	852	0.875107	0.809886	mutant
AAATGACCCTTCGCT	(219,1040)	1169	1052	45	79	0.0384944	0.0750951	mutant
AAATGACCCTTCGCT	(219,475)	1169	1052	18	54	0.0153978	0.0513308	mutant
AAATGACCCTTCGCT	(219,657)(743,1040)	1169	1052	10	14	0.00855432	0.013308	mutant
AAATGACCCTTCGCT	(219,475)(743,1073)	1169	1052	44	19	0.037639	0.0180608	mutant
AAATGACCCTTCGCT	other_sum	1169	1052	29	34	0.0248075	0.0323194	mutant
AAATGATCACTGAGT	(219,475)(743,1040)	424	409	360	302	0.849057	0.738386	mutant
AAATGATCACTGAGT	(219,1040)	424	409	13	37	0.0306604	0.0904645	mutant
AAATGATCACTGAGT	(219,475)	424	409	29	42	0.0683962	0.102689	mutant
AAATGATCACTGAGT	(219,657)(743,1040)	424	409	11	1	0.0259434	0.00244499	mutant
AAATGATCACTGAGT	(219,475)(743,1073)	424	409	2	5	0.00471698	0.0122249	mutant
AAATGATCACTGAGT	other_sum	424	409	9	22	0.0212264	0.0537897	mutant
AAATGCATAAATTGG	(219,475)(743,1040)	318	164	256	96	0.805031	0.585366	mutant
AAATGCATAAATTGG	(219,1040)	318	164	23	38	0.072327	0.231707	mutant
AAATGCATAAATTGG	(219,475)	318	164	20	23	0.0628931	0.140244	mutant
AAATGCATAAATTGG	(219,657)(743,1040)	318	164	1	0	0.00314465	0	mutant
AAATGCATAAATTGG	(219,475)(743,1073)	318	164	8	2	0.0251572	0.0121951	mutant
AAATGCATAAATTGG	other_sum	318	164	10	5	0.0314465	0.0304878	mutant
AAATGCGTGGGGTGA	(219,475)(743,1040)	817	1425	253	240	0.30967	0.168421	mutant
AAATGCGTGGGGTGA	(219,1040)	817	1425	507	1122	0.620563	0.787368	mutant
AAATGCGTGGGGTGA	(219,475)	817	1425	21	25	0.0257038	0.0175439	mutant
AAATGCGTGGGGTGA	(219,657)(743,1040)	817	1425	1	4	0.00122399	0.00280702	mutant
AAATGCGTGGGGTGA	(219,475)(743,1073)	817	1425	2	3	0.00244798	0.00210526	mutant
AAATGCGTGGGGTGA	other_sum	817	1425	33	31	0.0403917	0.0217544	mutant
AAATGCTTGATTTGG	(219,475)(743,1040)	504	215	425	165	0.843254	0.767442	mutant
AAATGCTTGATTTGG	(219,1040)	504	215	30	30	0.0595238	0.139535	mutant
AAATGCTTGATTTGG	(219,475)	504	215	17	10	0.0337302	0.0465116	mutant
AAATGCTTGATTTGG	(219,657)(743,1040)	504	215	1	1	0.00198413	0.00465116	mutant
AAATGCTTGATTTGG	(219,475)(743,1073)	504	215	13	2	0.0257937	0.00930233	mutant
AAATGCTTGATTTGG	other_sum	504	215	18	7	0.0357143	0.0325581	mutant
AAATGGATGAGTGTC	(219,475)(743,1040)	576	489	507	437	0.880208	0.893661	mutant
AAATGGATGAGTGTC	(219,1040)	576	489	30	13	0.0520833	0.0265849	mutant
AAATGGATGAGTGTC	(219,475)	576	489	15	21	0.0260417	0.0429448	mutant
AAATGGATGAGTGTC	(219,657)(743,1040)	576	489	10	2	0.0173611	0.00408998	mutant
AAATGGATGAGTGTC	(219,475)(743,1073)	576	489	2	2	0.00347222	0.00408998	mutant
AAATGGATGAGTGTC	other_sum	576	489	12	14	0.0208333	0.0286299	mutant
AAATGGTAGCCAGTT	(219,475)(743,1040)	1038	1264	747	875	0.719653	0.692247	mutant
AAATGGTAGCCAGTT	(219,1040)	1038	1264	68	140	0.0655106	0.110759	mutant
AAATGGTAGCCAGTT	(219,475)	1038	1264	35	57	0.0337187	0.0450949	mutant
AAATGGTAGCCAGTT	(219,657)(743,1040)	1038	1264	70	45	0.0674374	0.0356013	mutant
AAATGGTAGCCAGTT	(219,475)(743,1073)	1038	1264	76	90	0.0732177	0.0712025	mutant
AAATGGTAGCCAGTT	other_sum	1038	1264	42	57	0.0404624	0.0450949	mutant
AAATGTCCAAATGTG	(219,475)(743,1040)	767	631	513	265	0.66884	0.419968	mutant
AAATGTCCAAATGTG	(219,1040)	767	631	93	162	0.121252	0.256735	mutant
AAATGTCCAAATGTG	(219,475)	767	631	94	123	0.122555	0.194929	mutant
AAATGTCCAAATGTG	(219,657)(743,1040)	767	631	13	19	0.0169492	0.0301109	mutant
AAATGTCCAAATGTG	(219,475)(743,1073)	767	631	3	5	0.00391134	0.00792393	mutant
AAATGTCCAAATGTG	other_sum	767	631	51	57	0.0664928	0.0903328	mutant
AAATGTGCTCTAGAA	(219,475)(743,1040)	731	838	560	537	0.766074	0.640811	mutant
AAATGTGCTCTAGAA	(219,1040)	731	838	88	230	0.120383	0.274463	mutant
AAATGTGCTCTAGAA	(219,475)	731	838	20	38	0.0273598	0.0453461	mutant
AAATGTGCTCTAGAA	(219,657)(743,1040)	731	838	32	12	0.0437756	0.0143198	mutant
AAATGTGCTCTAGAA	(219,475)(743,1073)	731	838	4	2	0.00547196	0.00238663	mutant
AAATGTGCTCTAGAA	other_sum	731	838	27	19	0.0369357	0.022673	mutant
AAATGTGCTTGATCC	(219,475)(743,1040)	1106	854	898	662	0.811935	0.775176	mutant
AAATGTGCTTGATCC	(219,1040)	1106	854	89	122	0.0804702	0.142857	mutant
AAATGTGCTTGATCC	(219,475)	1106	854	24	27	0.0216998	0.0316159	mutant
AAATGTGCTTGATCC	(219,657)(743,1040)	1106	854	11	3	0.00994575	0.00351288	mutant
AAATGTGCTTGATCC	(219,475)(743,1073)	1106	854	41	16	0.0370705	0.0187354	mutant
AAATGTGCTTGATCC	other_sum	1106	854	43	24	0.0388788	0.028103	mutant
AAATGTTGGGTAGAC	(219,475)(743,1040)	309	359	31	31	0.100324	0.086351	mutant
AAATGTTGGGTAGAC	(219,1040)	309	359	6	19	0.0194175	0.0529248	mutant
AAATGTTGGGTAGAC	(219,475)	309	359	31	22	0.100324	0.0612813	mutant
AAATGTTGGGTAGAC	(219,657)(743,1040)	309	359	0	1	0	0.00278552	mutant
AAATGTTGGGTAGAC	(219,475)(743,1073)	309	359	1	4	0.00323625	0.0111421	mutant
AAATGTTGGGTAGAC	other_sum	309	359	240	282	0.776699	0.785515	mutant
AAATTAAGCATCAGG	(219,475)(743,1040)	279	242	177	120	0.634409	0.495868	mutant
AAATTAAGCATCAGG	(219,1040)	279	242	76	104	0.272401	0.429752	mutant
AAATTAAGCATCAGG	(219,475)	279	242	5	6	0.0179211	0.0247934	mutant
AAATTAAGCATCAGG	(219,657)(743,1040)	279	242	13	7	0.046595	0.0289256	mutant
AAATTAAGCATCAGG	(219,475)(743,1073)	279	242	4	1	0.0143369	0.00413223	mutant
AAATTAAGCATCAGG	other_sum	279	242	4	4	0.0143369	0.0165289	mutant
AAATTAGGACAGCGC	(219,475)(743,1040)	510	545	332	339	0.65098	0.622018	mutant
AAATTAGGACAGCGC	(219,1040)	510	545	7	21	0.0137255	0.0385321	mutant
AAATTAGGACAGCGC	(219,475)	510	545	36	73	0.0705882	0.133945	mutant
AAATTAGGACAGCGC	(219,657)(743,1040)	510	545	3	4	0.00588235	0.00733945	mutant
AAATTAGGACAGCGC	(219,475)(743,1073)	510	545	107	96	0.209804	0.176147	mutant
AAATTAGGACAGCGC	other_sum	510	545	25	12	0.0490196	0.0220183	mutant
AAATTAGTAGATATA	(219,475)(743,1040)	1144	1024	940	738	0.821678	0.720703	mutant
AAATTAGTAGATATA	(219,1040)	1144	1024	96	158	0.0839161	0.154297	mutant
AAATTAGTAGATATA	(219,475)	1144	1024	20	65	0.0174825	0.0634766	mutant
AAATTAGTAGATATA	(219,657)(743,1040)	1144	1024	30	17	0.0262238	0.0166016	mutant
AAATTAGTAGATATA	(219,475)(743,1073)	1144	1024	21	13	0.0183566	0.0126953	mutant
AAATTAGTAGATATA	other_sum	1144	1024	37	33	0.0323427	0.0322266	mutant
AAATTCACTGGTGAA	(219,475)(743,1040)	1506	1587	1294	1245	0.85923	0.784499	mutant
AAATTCACTGGTGAA	(219,1040)	1506	1587	89	196	0.0590969	0.123503	mutant
AAATTCACTGGTGAA	(219,475)	1506	1587	33	47	0.0219124	0.0296156	mutant
AAATTCACTGGTGAA	(219,657)(743,1040)	1506	1587	14	11	0.00929615	0.00693132	mutant
AAATTCACTGGTGAA	(219,475)(743,1073)	1506	1587	40	56	0.0265604	0.0352867	mutant
AAATTCACTGGTGAA	other_sum	1506	1587	36	32	0.0239044	0.0201638	mutant
AAATTCAGGTAAAAT	(219,475)(743,1040)	1411	1034	1225	825	0.868179	0.797872	mutant
AAATTCAGGTAAAAT	(219,1040)	1411	1034	71	114	0.0503189	0.110251	mutant
AAATTCAGGTAAAAT	(219,475)	1411	1034	20	26	0.0141743	0.0251451	mutant
AAATTCAGGTAAAAT	(219,657)(743,1040)	1411	1034	20	9	0.0141743	0.00870406	mutant
AAATTCAGGTAAAAT	(219,475)(743,1073)	1411	1034	42	28	0.0297661	0.0270793	mutant
AAATTCAGGTAAAAT	other_sum	1411	1034	33	32	0.0233877	0.0309478	mutant
AAATTCCTCGTCGGG	(219,475)(743,1040)	1397	1051	731	607	0.523264	0.577545	mutant
AAATTCCTCGTCGGG	(219,1040)	1397	1051	181	180	0.129563	0.171265	mutant
AAATTCCTCGTCGGG	(219,475)	1397	1051	37	54	0.0264853	0.0513796	mutant
AAATTCCTCGTCGGG	(219,657)(743,1040)	1397	1051	11	2	0.00787402	0.00190295	mutant
AAATTCCTCGTCGGG	(219,475)(743,1073)	1397	1051	42	14	0.0300644	0.0133206	mutant
AAATTCCTCGTCGGG	other_sum	1397	1051	395	194	0.282749	0.184586	mutant
AAATTGCTCGGTGCG	(219,475)(743,1040)	1058	1836	35	42	0.0330813	0.0228758	mutant
AAATTGCTCGGTGCG	(219,1040)	1058	1836	975	1729	0.92155	0.941721	mutant
AAATTGCTCGGTGCG	(219,475)	1058	1836	30	38	0.0283554	0.0206972	mutant
AAATTGCTCGGTGCG	(219,657)(743,1040)	1058	1836	2	4	0.00189036	0.00217865	mutant
AAATTGCTCGGTGCG	(219,475)(743,1073)	1058	1836	1	2	0.00094518	0.00108932	mutant
AAATTGCTCGGTGCG	other_sum	1058	1836	15	21	0.0141777	0.0114379	mutant
AAATTGTATTTAGCT	(219,475)(743,1040)	748	640	520	358	0.695187	0.559375	mutant
AAATTGTATTTAGCT	(219,1040)	748	640	98	101	0.131016	0.157812	mutant
AAATTGTATTTAGCT	(219,475)	748	640	38	44	0.0508021	0.06875	mutant
AAATTGTATTTAGCT	(219,657)(743,1040)	748	640	6	4	0.00802139	0.00625	mutant
AAATTGTATTTAGCT	(219,475)(743,1073)	748	640	7	14	0.00935829	0.021875	mutant
AAATTGTATTTAGCT	other_sum	748	640	79	119	0.105615	0.185938	mutant
AAATTGTTCTACCAG	(219,475)(743,1040)	169		151		0.893491		mutant
AAATTGTTCTACCAG	(219,1040)	169		3		0.0177515		mutant
AAATTGTTCTACCAG	(219,475)	169		9		0.0532544		mutant
AAATTGTTCTACCAG	(219,657)(743,1040)	169		3		0.0177515		mutant
AAATTGTTCTACCAG	(219,475)(743,1073)	169		2		0.0118343		mutant
AAATTGTTCTACCAG	other_sum	169		1		0.00591716		mutant
AAATTTGCTGATTTT	(219,475)(743,1040)	1151	979	811	592	0.704605	0.604699	mutant
AAATTTGCTGATTTT	(219,1040)	1151	979	55	85	0.0477845	0.0868233	mutant
AAATTTGCTGATTTT	(219,475)	1151	979	91	138	0.0790617	0.14096	mutant
AAATTTGCTGATTTT	(219,657)(743,1040)	1151	979	37	23	0.032146	0.0234934	mutant
AAATTTGCTGATTTT	(219,475)(743,1073)	1151	979	120	89	0.104257	0.0909091	mutant
AAATTTGCTGATTTT	other_sum	1151	979	37	52	0.032146	0.0531154	mutant
AAATTTTTGGCAGTT	(219,475)(743,1040)	337	281	83	43	0.246291	0.153025	mutant
AAATTTTTGGCAGTT	(219,1040)	337	281	210	232	0.623145	0.825623	mutant
AAATTTTTGGCAGTT	(219,475)	337	281	2	3	0.00593472	0.0106762	mutant
AAATTTTTGGCAGTT	(219,657)(743,1040)	337	281	0	1	0	0.00355872	mutant
AAATTTTTGGCAGTT	(219,475)(743,1073)	337	281	0	0	0	0	mutant
AAATTTTTGGCAGTT	other_sum	337	281	42	2	0.124629	0.00711744	mutant
AACAAATTTTTCTTT	(219,475)(743,1040)	2512	2523	2166	2034	0.862261	0.806183	mutant
AACAAATTTTTCTTT	(219,1040)	2512	2523	223	387	0.0887739	0.153389	mutant
AACAAATTTTTCTTT	(219,475)	2512	2523	28	39	0.0111465	0.0154578	mutant
AACAAATTTTTCTTT	(219,657)(743,1040)	2512	2523	42	16	0.0167197	0.00634166	mutant
AACAAATTTTTCTTT	(219,475)(743,1073)	2512	2523	29	13	0.0115446	0.0051526	mutant
AACAAATTTTTCTTT	other_sum	2512	2523	24	34	0.00955414	0.013476	mutant
AACAACATGATTCAA	(219,475)(743,1040)	903	685	767	556	0.849391	0.811679	mutant
AACAACATGATTCAA	(219,1040)	903	685	49	58	0.0542636	0.0846715	mutant
AACAACATGATTCAA	(219,475)	903	685	22	41	0.0243632	0.059854	mutant
AACAACATGATTCAA	(219,657)(743,1040)	903	685	8	7	0.00885936	0.010219	mutant
AACAACATGATTCAA	(219,475)(743,1073)	903	685	16	8	0.0177187	0.0116788	mutant
AACAACATGATTCAA	other_sum	903	685	41	15	0.0454042	0.0218978	mutant
AACAACGCGTTTTTG	(219,475)(743,1040)	1710	1609	1287	863	0.752632	0.536358	mutant
AACAACGCGTTTTTG	(219,1040)	1710	1609	321	639	0.187719	0.397141	mutant
AACAACGCGTTTTTG	(219,475)	1710	1609	29	45	0.0169591	0.0279677	mutant
AACAACGCGTTTTTG	(219,657)(743,1040)	1710	1609	12	13	0.00701754	0.00807955	mutant
AACAACGCGTTTTTG	(219,475)(743,1073)	1710	1609	32	32	0.0187135	0.0198881	mutant
AACAACGCGTTTTTG	other_sum	1710	1609	29	17	0.0169591	0.0105656	mutant
AACAAGATATGGTAG	(219,475)(743,1040)	1139	933	944	739	0.828797	0.792069	mutant
AACAAGATATGGTAG	(219,1040)	1139	933	83	110	0.0728709	0.117899	mutant
AACAAGATATGGTAG	(219,475)	1139	933	33	29	0.0289728	0.0310825	mutant
AACAAGATATGGTAG	(219,657)(743,1040)	1139	933	23	10	0.0201932	0.0107181	mutant
AACAAGATATGGTAG	(219,475)(743,1073)	1139	933	25	29	0.0219491	0.0310825	mutant
AACAAGATATGGTAG	other_sum	1139	933	31	16	0.0272169	0.017149	mutant
AACAAGGCTTTGACG	(219,475)(743,1040)	1220	1466	995	1113	0.815574	0.759209	mutant
AACAAGGCTTTGACG	(219,1040)	1220	1466	105	175	0.0860656	0.119372	mutant
AACAAGGCTTTGACG	(219,475)	1220	1466	38	96	0.0311475	0.0654843	mutant
AACAAGGCTTTGACG	(219,657)(743,1040)	1220	1466	6	9	0.00491803	0.00613915	mutant
AACAAGGCTTTGACG	(219,475)(743,1073)	1220	1466	49	21	0.0401639	0.0143247	mutant
AACAAGGCTTTGACG	other_sum	1220	1466	27	52	0.0221311	0.0354707	mutant
AACAAGGGGGCTTTT	(219,475)(743,1040)	898	694	718	531	0.799555	0.76513	mutant
AACAAGGGGGCTTTT	(219,1040)	898	694	42	63	0.0467706	0.0907781	mutant
AACAAGGGGGCTTTT	(219,475)	898	694	17	26	0.018931	0.037464	mutant
AACAAGGGGGCTTTT	(219,657)(743,1040)	898	694	66	28	0.0734967	0.0403458	mutant
AACAAGGGGGCTTTT	(219,475)(743,1073)	898	694	13	5	0.0144766	0.00720461	mutant
AACAAGGGGGCTTTT	other_sum	898	694	42	41	0.0467706	0.0590778	mutant
AACAATCACAGACAA	(219,475)(743,1040)	173	189	97	78	0.560694	0.412698	mutant
AACAATCACAGACAA	(219,1040)	173	189	63	85	0.364162	0.449735	mutant
AACAATCACAGACAA	(219,475)	173	189	7	18	0.0404624	0.0952381	mutant
AACAATCACAGACAA	(219,657)(743,1040)	173	189	0	0	0	0	mutant
AACAATCACAGACAA	(219,475)(743,1073)	173	189	0	0	0	0	mutant
AACAATCACAGACAA	other_sum	173	189	6	8	0.0346821	0.042328	mutant
AACAATCACTTCTAT	(219,475)(743,1040)	1047	1370	105	60	0.100287	0.0437956	mutant
AACAATCACTTCTAT	(219,1040)	1047	1370	11	21	0.0105062	0.0153285	mutant
AACAATCACTTCTAT	(219,475)	1047	1370	18	45	0.017192	0.0328467	mutant
AACAATCACTTCTAT	(219,657)(743,1040)	1047	1370	1	0	0.00095511	0	mutant
AACAATCACTTCTAT	(219,475)(743,1073)	1047	1370	4	1	0.00382044	0.000729927	mutant
AACAATCACTTCTAT	other_sum	1047	1370	908	1243	0.86724	0.907299	mutant
AACAATCATTCCCTA	(219,475)(743,1040)	558	341	414	258	0.741935	0.756598	mutant
AACAATCATTCCCTA	(219,1040)	558	341	105	40	0.188172	0.117302	mutant
AACAATCATTCCCTA	(219,475)	558	341	16	32	0.0286738	0.0938416	mutant
AACAATCATTCCCTA	(219,657)(743,1040)	558	341	2	2	0.00358423	0.0058651	mutant
AACAATCATTCCCTA	(219,475)(743,1073)	558	341	7	3	0.0125448	0.00879765	mutant
AACAATCATTCCCTA	other_sum	558	341	14	6	0.0250896	0.0175953	mutant
AACAATTGGTATCAT	(219,475)(743,1040)	1856	1988	45	58	0.0242457	0.0291751	mutant
AACAATTGGTATCAT	(219,1040)	1856	1988	1345	1767	0.724677	0.888833	mutant
AACAATTGGTATCAT	(219,475)	1856	1988	2	2	0.00107759	0.00100604	mutant
AACAATTGGTATCAT	(219,657)(743,1040)	1856	1988	411	129	0.221444	0.0648893	mutant
AACAATTGGTATCAT	(219,475)(743,1073)	1856	1988	3	0	0.00161638	0	mutant
AACAATTGGTATCAT	other_sum	1856	1988	50	32	0.0269397	0.0160966	mutant
AACACAATAGTCGCT	(219,475)(743,1040)	99		1		0.010101		mutant
AACACAATAGTCGCT	(219,1040)	99		85		0.858586		mutant
AACACAATAGTCGCT	(219,475)	99		0		0		mutant
AACACAATAGTCGCT	(219,657)(743,1040)	99		8		0.0808081		mutant
AACACAATAGTCGCT	(219,475)(743,1073)	99		0		0		mutant
AACACAATAGTCGCT	other_sum	99		5		0.0505051		mutant
AACACAGGATCGTGG	(219,475)(743,1040)	165	118	23	27	0.139394	0.228814	mutant
AACACAGGATCGTGG	(219,1040)	165	118	3	4	0.0181818	0.0338983	mutant
AACACAGGATCGTGG	(219,475)	165	118	0	2	0	0.0169492	mutant
AACACAGGATCGTGG	(219,657)(743,1040)	165	118	0	0	0	0	mutant
AACACAGGATCGTGG	(219,475)(743,1073)	165	118	1	3	0.00606061	0.0254237	mutant
AACACAGGATCGTGG	other_sum	165	118	138	82	0.836364	0.694915	mutant
AACACCAACGCCATG	(219,475)(743,1040)	420	314	352	191	0.838095	0.60828	mutant
AACACCAACGCCATG	(219,1040)	420	314	31	80	0.0738095	0.254777	mutant
AACACCAACGCCATG	(219,475)	420	314	13	25	0.0309524	0.0796178	mutant
AACACCAACGCCATG	(219,657)(743,1040)	420	314	16	2	0.0380952	0.00636943	mutant
AACACCAACGCCATG	(219,475)(743,1073)	420	314	1	6	0.00238095	0.0191083	mutant
AACACCAACGCCATG	other_sum	420	314	7	10	0.0166667	0.0318471	mutant
AACACCCTTGGTGTC	(219,475)(743,1040)	437	368	338	229	0.773455	0.622283	mutant
AACACCCTTGGTGTC	(219,1040)	437	368	42	71	0.0961098	0.192935	mutant
AACACCCTTGGTGTC	(219,475)	437	368	36	55	0.0823799	0.149457	mutant
AACACCCTTGGTGTC	(219,657)(743,1040)	437	368	11	2	0.0251716	0.00543478	mutant
AACACCCTTGGTGTC	(219,475)(743,1073)	437	368	0	7	0	0.0190217	mutant
AACACCCTTGGTGTC	other_sum	437	368	10	4	0.0228833	0.0108696	mutant
AACACGACATTTTTC	(219,475)(743,1040)	1422	1590	1169	1138	0.822082	0.715723	mutant
AACACGACATTTTTC	(219,1040)	1422	1590	113	275	0.0794655	0.172956	mutant
AACACGACATTTTTC	(219,475)	1422	1590	53	90	0.0372714	0.0566038	mutant
AACACGACATTTTTC	(219,657)(743,1040)	1422	1590	14	13	0.00984529	0.0081761	mutant
AACACGACATTTTTC	(219,475)(743,1073)	1422	1590	37	41	0.0260197	0.0257862	mutant
AACACGACATTTTTC	other_sum	1422	1590	36	33	0.0253165	0.0207547	mutant
AACACTTATACCAGC	(219,475)(743,1040)	738	834	263	107	0.356369	0.128297	mutant
AACACTTATACCAGC	(219,1040)	738	834	446	716	0.604336	0.858513	mutant
AACACTTATACCAGC	(219,475)	738	834	9	9	0.0121951	0.0107914	mutant
AACACTTATACCAGC	(219,657)(743,1040)	738	834	1	0	0.00135501	0	mutant
AACACTTATACCAGC	(219,475)(743,1073)	738	834	9	0	0.0121951	0	mutant
AACACTTATACCAGC	other_sum	738	834	10	2	0.0135501	0.00239808	mutant
AACAGAAATTTGTCG	(219,475)(743,1040)	347	285	263	175	0.757925	0.614035	mutant
AACAGAAATTTGTCG	(219,1040)	347	285	38	70	0.10951	0.245614	mutant
AACAGAAATTTGTCG	(219,475)	347	285	19	25	0.054755	0.0877193	mutant
AACAGAAATTTGTCG	(219,657)(743,1040)	347	285	23	6	0.0662824	0.0210526	mutant
AACAGAAATTTGTCG	(219,475)(743,1073)	347	285	0	0	0	0	mutant
AACAGAAATTTGTCG	other_sum	347	285	4	9	0.0115274	0.0315789	mutant
AACAGAATCAACGCC	(219,475)(743,1040)	372	239	299	159	0.803763	0.665272	mutant
AACAGAATCAACGCC	(219,1040)	372	239	39	22	0.104839	0.0920502	mutant
AACAGAATCAACGCC	(219,475)	372	239	26	38	0.0698925	0.158996	mutant
AACAGAATCAACGCC	(219,657)(743,1040)	372	239	3	9	0.00806452	0.0376569	mutant
AACAGAATCAACGCC	(219,475)(743,1073)	372	239	1	1	0.00268817	0.0041841	mutant
AACAGAATCAACGCC	other_sum	372	239	4	10	0.0107527	0.041841	mutant
AACAGAGTCGGGCTC	(219,475)(743,1040)	419	522	140	76	0.334129	0.145594	mutant
AACAGAGTCGGGCTC	(219,1040)	419	522	14	72	0.0334129	0.137931	mutant
AACAGAGTCGGGCTC	(219,475)	419	522	14	23	0.0334129	0.0440613	mutant
AACAGAGTCGGGCTC	(219,657)(743,1040)	419	522	3	0	0.0071599	0	mutant
AACAGAGTCGGGCTC	(219,475)(743,1073)	419	522	4	4	0.00954654	0.00766284	mutant
AACAGAGTCGGGCTC	other_sum	419	522	244	347	0.582339	0.664751	mutant
AACAGATACTGCAGT	(219,475)(743,1040)	999	1361	801	1042	0.801802	0.765614	mutant
AACAGATACTGCAGT	(219,1040)	999	1361	82	189	0.0820821	0.138868	mutant
AACAGATACTGCAGT	(219,475)	999	1361	15	22	0.015015	0.0161646	mutant
AACAGATACTGCAGT	(219,657)(743,1040)	999	1361	24	32	0.024024	0.0235121	mutant
AACAGATACTGCAGT	(219,475)(743,1073)	999	1361	15	10	0.015015	0.00734754	mutant
AACAGATACTGCAGT	other_sum	999	1361	62	66	0.0620621	0.0484938	mutant
AACAGCCTCTCGTTT	(219,475)(743,1040)	161	185	41	42	0.254658	0.227027	mutant
AACAGCCTCTCGTTT	(219,1040)	161	185	13	10	0.0807453	0.0540541	mutant
AACAGCCTCTCGTTT	(219,475)	161	185	18	36	0.111801	0.194595	mutant
AACAGCCTCTCGTTT	(219,657)(743,1040)	161	185	3	0	0.0186335	0	mutant
AACAGCCTCTCGTTT	(219,475)(743,1073)	161	185	2	5	0.0124224	0.027027	mutant
AACAGCCTCTCGTTT	other_sum	161	185	84	92	0.521739	0.497297	mutant
AACAGCTTCATATTC	(219,475)(743,1040)	1832	1646	1461	1203	0.797489	0.730863	mutant
AACAGCTTCATATTC	(219,1040)	1832	1646	184	245	0.100437	0.148846	mutant
AACAGCTTCATATTC	(219,475)	1832	1646	62	75	0.0338428	0.045565	mutant
AACAGCTTCATATTC	(219,657)(743,1040)	1832	1646	42	25	0.0229258	0.0151883	mutant
AACAGCTTCATATTC	(219,475)(743,1073)	1832	1646	46	42	0.0251092	0.0255164	mutant
AACAGCTTCATATTC	other_sum	1832	1646	37	56	0.0201965	0.0340219	mutant
AACAGGACGTAGAGA	(219,475)(743,1040)	1153	970	310	296	0.268864	0.305155	mutant
AACAGGACGTAGAGA	(219,1040)	1153	970	34	59	0.0294883	0.0608247	mutant
AACAGGACGTAGAGA	(219,475)	1153	970	48	68	0.0416305	0.0701031	mutant
AACAGGACGTAGAGA	(219,657)(743,1040)	1153	970	8	7	0.00693842	0.00721649	mutant
AACAGGACGTAGAGA	(219,475)(743,1073)	1153	970	700	502	0.607112	0.517526	mutant
AACAGGACGTAGAGA	other_sum	1153	970	53	38	0.045967	0.0391753	mutant
AACAGGATCTAAGCA	(219,475)(743,1040)	658	699	586	562	0.890578	0.804006	mutant
AACAGGATCTAAGCA	(219,1040)	658	699	8	60	0.0121581	0.0858369	mutant
AACAGGATCTAAGCA	(219,475)	658	699	10	22	0.0151976	0.0314735	mutant
AACAGGATCTAAGCA	(219,657)(743,1040)	658	699	4	4	0.00607903	0.00572246	mutant
AACAGGATCTAAGCA	(219,475)(743,1073)	658	699	38	34	0.0577508	0.0486409	mutant
AACAGGATCTAAGCA	other_sum	658	699	12	17	0.0182371	0.0243205	mutant
AACAGGCCTAATAGA	(219,475)(743,1040)	460	375	216	151	0.469565	0.402667	mutant
AACAGGCCTAATAGA	(219,1040)	460	375	12	11	0.026087	0.0293333	mutant
AACAGGCCTAATAGA	(219,475)	460	375	9	18	0.0195652	0.048	mutant
AACAGGCCTAATAGA	(219,657)(743,1040)	460	375	0	2	0	0.00533333	mutant
AACAGGCCTAATAGA	(219,475)(743,1073)	460	375	19	9	0.0413043	0.024	mutant
AACAGGCCTAATAGA	other_sum	460	375	204	184	0.443478	0.490667	mutant
AACAGGTTGACTTGC	(219,475)(743,1040)	2169	2493	1759	1883	0.810973	0.755315	mutant
AACAGGTTGACTTGC	(219,1040)	2169	2493	171	254	0.0788382	0.101885	mutant
AACAGGTTGACTTGC	(219,475)	2169	2493	50	116	0.0230521	0.0465303	mutant
AACAGGTTGACTTGC	(219,657)(743,1040)	2169	2493	65	64	0.0299677	0.0256719	mutant
AACAGGTTGACTTGC	(219,475)(743,1073)	2169	2493	76	112	0.0350392	0.0449258	mutant
AACAGGTTGACTTGC	other_sum	2169	2493	48	64	0.02213	0.0256719	mutant
AACAGTAGGACAGTA	(219,475)(743,1040)	713	690	555	501	0.778401	0.726087	mutant
AACAGTAGGACAGTA	(219,1040)	713	690	54	64	0.0757363	0.0927536	mutant
AACAGTAGGACAGTA	(219,475)	713	690	36	62	0.0504909	0.0898551	mutant
AACAGTAGGACAGTA	(219,657)(743,1040)	713	690	3	4	0.00420757	0.0057971	mutant
AACAGTAGGACAGTA	(219,475)(743,1073)	713	690	50	48	0.0701262	0.0695652	mutant
AACAGTAGGACAGTA	other_sum	713	690	15	11	0.0210379	0.015942	mutant
AACAGTATCGATGTG	(219,475)(743,1040)	740	815	569	505	0.768919	0.619632	mutant
AACAGTATCGATGTG	(219,1040)	740	815	97	198	0.131081	0.242945	mutant
AACAGTATCGATGTG	(219,475)	740	815	22	47	0.0297297	0.0576687	mutant
AACAGTATCGATGTG	(219,657)(743,1040)	740	815	34	26	0.0459459	0.0319018	mutant
AACAGTATCGATGTG	(219,475)(743,1073)	740	815	5	9	0.00675676	0.0110429	mutant
AACAGTATCGATGTG	other_sum	740	815	13	30	0.0175676	0.0368098	mutant
AACAGTCTTAAGAAA	(219,475)(743,1040)	208	122	160	57	0.769231	0.467213	mutant
AACAGTCTTAAGAAA	(219,1040)	208	122	22	32	0.105769	0.262295	mutant
AACAGTCTTAAGAAA	(219,475)	208	122	8	8	0.0384615	0.0655738	mutant
AACAGTCTTAAGAAA	(219,657)(743,1040)	208	122	2	3	0.00961538	0.0245902	mutant
AACAGTCTTAAGAAA	(219,475)(743,1073)	208	122	6	11	0.0288462	0.0901639	mutant
AACAGTCTTAAGAAA	other_sum	208	122	10	11	0.0480769	0.0901639	mutant
AACATACCCCTCGAT	(219,475)(743,1040)	212		150		0.707547		mutant
AACATACCCCTCGAT	(219,1040)	212		8		0.0377358		mutant
AACATACCCCTCGAT	(219,475)	212		3		0.0141509		mutant
AACATACCCCTCGAT	(219,657)(743,1040)	212		1		0.00471698		mutant
AACATACCCCTCGAT	(219,475)(743,1073)	212		0		0		mutant
AACATACCCCTCGAT	other_sum	212		50		0.235849		mutant
AACATACGAGGCAGG	(219,475)(743,1040)	1237	1122	1028	904	0.831043	0.805704	mutant
AACATACGAGGCAGG	(219,1040)	1237	1122	95	103	0.0767987	0.0918004	mutant
AACATACGAGGCAGG	(219,475)	1237	1122	35	51	0.0282943	0.0454545	mutant
AACATACGAGGCAGG	(219,657)(743,1040)	1237	1122	32	19	0.025869	0.016934	mutant
AACATACGAGGCAGG	(219,475)(743,1073)	1237	1122	22	8	0.017785	0.00713012	mutant
AACATACGAGGCAGG	other_sum	1237	1122	25	37	0.0202102	0.0329768	mutant
AACATAGTGACCAGA	(219,475)(743,1040)	606	338	369	172	0.608911	0.508876	mutant
AACATAGTGACCAGA	(219,1040)	606	338	125	104	0.206271	0.307692	mutant
AACATAGTGACCAGA	(219,475)	606	338	8	13	0.0132013	0.0384615	mutant
AACATAGTGACCAGA	(219,657)(743,1040)	606	338	92	35	0.151815	0.10355	mutant
AACATAGTGACCAGA	(219,475)(743,1073)	606	338	3	1	0.0049505	0.00295858	mutant
AACATAGTGACCAGA	other_sum	606	338	9	13	0.0148515	0.0384615	mutant
AACATCAAGGCATTG	(219,475)(743,1040)	212	109	159	56	0.75	0.513761	mutant
AACATCAAGGCATTG	(219,1040)	212	109	22	15	0.103774	0.137615	mutant
AACATCAAGGCATTG	(219,475)	212	109	21	21	0.0990566	0.192661	mutant
AACATCAAGGCATTG	(219,657)(743,1040)	212	109	5	1	0.0235849	0.00917431	mutant
AACATCAAGGCATTG	(219,475)(743,1073)	212	109	3	1	0.0141509	0.00917431	mutant
AACATCAAGGCATTG	other_sum	212	109	2	15	0.00943396	0.137615	mutant
AACATCCGATCGATT	(219,475)(743,1040)	1065	1193	888	978	0.833803	0.819782	mutant
AACATCCGATCGATT	(219,1040)	1065	1193	89	96	0.0835681	0.0804694	mutant
AACATCCGATCGATT	(219,475)	1065	1193	17	32	0.0159624	0.0268231	mutant
AACATCCGATCGATT	(219,657)(743,1040)	1065	1193	12	13	0.0112676	0.0108969	mutant
AACATCCGATCGATT	(219,475)(743,1073)	1065	1193	20	37	0.0187793	0.0310142	mutant
AACATCCGATCGATT	other_sum	1065	1193	39	37	0.0366197	0.0310142	mutant
AACATCTTTAATATA	(219,475)(743,1040)	110		82		0.745455		mutant
AACATCTTTAATATA	(219,1040)	110		3		0.0272727		mutant
AACATCTTTAATATA	(219,475)	110		11		0.1		mutant
AACATCTTTAATATA	(219,657)(743,1040)	110		0		0		mutant
AACATCTTTAATATA	(219,475)(743,1073)	110		0		0		mutant
AACATCTTTAATATA	other_sum	110		14		0.127273		mutant
AACATGATCCCGCCAA	(219,475)(743,1040)	1893	4467	97	204	0.0512414	0.0456682	mutant
AACATGATCCCGCCAA	(219,1040)	1893	4467	986	2171	0.520866	0.486009	mutant
AACATGATCCCGCCAA	(219,475)	1893	4467	79	136	0.0417327	0.0304455	mutant
AACATGATCCCGCCAA	(219,657)(743,1040)	1893	4467	3	11	0.00158479	0.0024625	mutant
AACATGATCCCGCCAA	(219,475)(743,1073)	1893	4467	7	16	0.00369783	0.00358182	mutant
AACATGATCCCGCCAA	other_sum	1893	4467	721	1929	0.380877	0.431833	mutant
AACATGATTTGTCTA	(219,475)(743,1040)	837	560	727	441	0.868578	0.7875	mutant
AACATGATTTGTCTA	(219,1040)	837	560	33	37	0.0394265	0.0660714	mutant
AACATGATTTGTCTA	(219,475)	837	560	33	50	0.0394265	0.0892857	mutant
AACATGATTTGTCTA	(219,657)(743,1040)	837	560	26	2	0.0310633	0.00357143	mutant
AACATGATTTGTCTA	(219,475)(743,1073)	837	560	10	24	0.0119474	0.0428571	mutant
AACATGATTTGTCTA	other_sum	837	560	8	6	0.00955795	0.0107143	mutant
AACATGGTAGGGTTT	(219,475)(743,1040)	3430	3407	2632	2192	0.767347	0.643381	mutant
AACATGGTAGGGTTT	(219,1040)	3430	3407	626	1050	0.182507	0.308189	mutant
AACATGGTAGGGTTT	(219,475)	3430	3407	21	41	0.00612245	0.012034	mutant
AACATGGTAGGGTTT	(219,657)(743,1040)	3430	3407	47	22	0.0137026	0.00645729	mutant
AACATGGTAGGGTTT	(219,475)(743,1073)	3430	3407	15	19	0.00437318	0.00557675	mutant
AACATGGTAGGGTTT	other_sum	3430	3407	89	83	0.0259475	0.0243616	mutant
AACATGTGTAATCAC	(219,475)(743,1040)	794	749	670	610	0.843829	0.814419	mutant
AACATGTGTAATCAC	(219,1040)	794	749	36	46	0.0453401	0.0614152	mutant
AACATGTGTAATCAC	(219,475)	794	749	23	29	0.0289673	0.0387183	mutant
AACATGTGTAATCAC	(219,657)(743,1040)	794	749	6	7	0.00755668	0.00934579	mutant
AACATGTGTAATCAC	(219,475)(743,1073)	794	749	34	20	0.0428212	0.0267023	mutant
AACATGTGTAATCAC	other_sum	794	749	25	37	0.0314861	0.0493992	mutant
AACATTAAGGGCCGG	(219,475)(743,1040)	687	770	586	592	0.852984	0.768831	mutant
AACATTAAGGGCCGG	(219,1040)	687	770	71	154	0.103348	0.2	mutant
AACATTAAGGGCCGG	(219,475)	687	770	4	10	0.00582242	0.012987	mutant
AACATTAAGGGCCGG	(219,657)(743,1040)	687	770	10	6	0.014556	0.00779221	mutant
AACATTAAGGGCCGG	(219,475)(743,1073)	687	770	2	1	0.00291121	0.0012987	mutant
AACATTAAGGGCCGG	other_sum	687	770	14	7	0.0203785	0.00909091	mutant
AACCAATAATGTTCG	(219,475)(743,1040)	403	320	275	169	0.682382	0.528125	mutant
AACCAATAATGTTCG	(219,1040)	403	320	61	105	0.151365	0.328125	mutant
AACCAATAATGTTCG	(219,475)	403	320	13	20	0.0322581	0.0625	mutant
AACCAATAATGTTCG	(219,657)(743,1040)	403	320	21	4	0.0521092	0.0125	mutant
AACCAATAATGTTCG	(219,475)(743,1073)	403	320	19	16	0.0471464	0.05	mutant
AACCAATAATGTTCG	other_sum	403	320	14	6	0.0347395	0.01875	mutant
AACCACAGCGTAACC	(219,475)(743,1040)	1272	1334	1106	1059	0.869497	0.793853	mutant
AACCACAGCGTAACC	(219,1040)	1272	1334	40	130	0.0314465	0.0974513	mutant
AACCACAGCGTAACC	(219,475)	1272	1334	51	64	0.0400943	0.047976	mutant
AACCACAGCGTAACC	(219,657)(743,1040)	1272	1334	14	2	0.0110063	0.00149925	mutant
AACCACAGCGTAACC	(219,475)(743,1073)	1272	1334	27	19	0.0212264	0.0142429	mutant
AACCACAGCGTAACC	other_sum	1272	1334	34	60	0.0267296	0.0449775	mutant
AACCACATTTAAACA	(219,475)(743,1040)	209	132	95	44	0.454545	0.333333	mutant
AACCACATTTAAACA	(219,1040)	209	132	6	13	0.0287081	0.0984848	mutant
AACCACATTTAAACA	(219,475)	209	132	46	38	0.220096	0.287879	mutant
AACCACATTTAAACA	(219,657)(743,1040)	209	132	1	0	0.00478469	0	mutant
AACCACATTTAAACA	(219,475)(743,1073)	209	132	2	1	0.00956938	0.00757576	mutant
AACCACATTTAAACA	other_sum	209	132	59	36	0.282297	0.272727	mutant
AACCACCCACACGGT	(219,475)(743,1040)	389	330	255	211	0.655527	0.639394	mutant
AACCACCCACACGGT	(219,1040)	389	330	33	17	0.0848329	0.0515152	mutant
AACCACCCACACGGT	(219,475)	389	330	22	26	0.0565553	0.0787879	mutant
AACCACCCACACGGT	(219,657)(743,1040)	389	330	23	19	0.059126	0.0575758	mutant
AACCACCCACACGGT	(219,475)(743,1073)	389	330	36	29	0.092545	0.0878788	mutant
AACCACCCACACGGT	other_sum	389	330	20	28	0.0514139	0.0848485	mutant
AACCAGATTCGACCG	(219,475)(743,1040)	660	542	539	408	0.816667	0.752768	mutant
AACCAGATTCGACCG	(219,1040)	660	542	12	43	0.0181818	0.0793358	mutant
AACCAGATTCGACCG	(219,475)	660	542	18	40	0.0272727	0.0738007	mutant
AACCAGATTCGACCG	(219,657)(743,1040)	660	542	59	22	0.0893939	0.0405904	mutant
AACCAGATTCGACCG	(219,475)(743,1073)	660	542	20	6	0.030303	0.0110701	mutant
AACCAGATTCGACCG	other_sum	660	542	12	23	0.0181818	0.0424354	mutant
AACCAGGGTCTGCTT	(219,475)(743,1040)	918	580	199	122	0.216776	0.210345	mutant
AACCAGGGTCTGCTT	(219,1040)	918	580	27	38	0.0294118	0.0655172	mutant
AACCAGGGTCTGCTT	(219,475)	918	580	20	31	0.0217865	0.0534483	mutant
AACCAGGGTCTGCTT	(219,657)(743,1040)	918	580	8	2	0.0087146	0.00344828	mutant
AACCAGGGTCTGCTT	(219,475)(743,1073)	918	580	634	345	0.690632	0.594828	mutant
AACCAGGGTCTGCTT	other_sum	918	580	30	42	0.0326797	0.0724138	mutant
AACCAGTCGCTCGGG	(219,475)(743,1040)	210	197	136	142	0.647619	0.720812	mutant
AACCAGTCGCTCGGG	(219,1040)	210	197	19	9	0.0904762	0.0456853	mutant
AACCAGTCGCTCGGG	(219,475)	210	197	11	19	0.052381	0.0964467	mutant
AACCAGTCGCTCGGG	(219,657)(743,1040)	210	197	19	4	0.0904762	0.0203046	mutant
AACCAGTCGCTCGGG	(219,475)(743,1073)	210	197	12	17	0.0571429	0.0862944	mutant
AACCAGTCGCTCGGG	other_sum	210	197	13	6	0.0619048	0.0304569	mutant
AACCAGTTATTAGGT	(219,475)(743,1040)	561	626	320	286	0.57041	0.456869	mutant
AACCAGTTATTAGGT	(219,1040)	561	626	145	251	0.258467	0.400958	mutant
AACCAGTTATTAGGT	(219,475)	561	626	13	26	0.0231729	0.0415335	mutant
AACCAGTTATTAGGT	(219,657)(743,1040)	561	626	45	28	0.0802139	0.0447284	mutant
AACCAGTTATTAGGT	(219,475)(743,1073)	561	626	25	20	0.0445633	0.0319489	mutant
AACCAGTTATTAGGT	other_sum	561	626	13	15	0.0231729	0.0239617	mutant
AACCATCACTGGTGG	(219,475)(743,1040)	454	565	382	431	0.84141	0.762832	mutant
AACCATCACTGGTGG	(219,1040)	454	565	11	38	0.0242291	0.0672566	mutant
AACCATCACTGGTGG	(219,475)	454	565	8	12	0.0176211	0.0212389	mutant
AACCATCACTGGTGG	(219,657)(743,1040)	454	565	30	53	0.0660793	0.0938053	mutant
AACCATCACTGGTGG	(219,475)(743,1073)	454	565	13	15	0.0286344	0.0265487	mutant
AACCATCACTGGTGG	other_sum	454	565	10	16	0.0220264	0.0283186	mutant
AACCCACAAAAGCAG	(219,475)(743,1040)	1368	1322	1244	1106	0.909357	0.836611	mutant
AACCCACAAAAGCAG	(219,1040)	1368	1322	16	68	0.0116959	0.0514372	mutant
AACCCACAAAAGCAG	(219,475)	1368	1322	15	19	0.0109649	0.0143722	mutant
AACCCACAAAAGCAG	(219,657)(743,1040)	1368	1322	72	94	0.0526316	0.0711044	mutant
AACCCACAAAAGCAG	(219,475)(743,1073)	1368	1322	6	9	0.00438596	0.00680787	mutant
AACCCACAAAAGCAG	other_sum	1368	1322	15	26	0.0109649	0.0196672	mutant
AACCCCCGAGTCAGA	(219,475)(743,1040)	857	982	744	851	0.868145	0.866599	mutant
AACCCCCGAGTCAGA	(219,1040)	857	982	34	47	0.0396733	0.0478615	mutant
AACCCCCGAGTCAGA	(219,475)	857	982	17	28	0.0198366	0.0285132	mutant
AACCCCCGAGTCAGA	(219,657)(743,1040)	857	982	4	2	0.00466744	0.00203666	mutant
AACCCCCGAGTCAGA	(219,475)(743,1073)	857	982	20	8	0.0233372	0.00814664	mutant
AACCCCCGAGTCAGA	other_sum	857	982	38	46	0.0443407	0.0468432	mutant
AACCCGGGATTGTCC	(219,475)(743,1040)	1532	1265	1289	917	0.841384	0.724901	mutant
AACCCGGGATTGTCC	(219,1040)	1532	1265	85	142	0.055483	0.112253	mutant
AACCCGGGATTGTCC	(219,475)	1532	1265	68	99	0.0443864	0.0782609	mutant
AACCCGGGATTGTCC	(219,657)(743,1040)	1532	1265	30	37	0.0195822	0.029249	mutant
AACCCGGGATTGTCC	(219,475)(743,1073)	1532	1265	16	25	0.0104439	0.0197628	mutant
AACCCGGGATTGTCC	other_sum	1532	1265	44	45	0.0287206	0.0355731	mutant
AACCCGTATGCTACT	(219,475)(743,1040)	874	769	685	493	0.783753	0.641092	mutant
AACCCGTATGCTACT	(219,1040)	874	769	112	203	0.128146	0.263979	mutant
AACCCGTATGCTACT	(219,475)	874	769	14	29	0.0160183	0.0377113	mutant
AACCCGTATGCTACT	(219,657)(743,1040)	874	769	26	7	0.0297483	0.00910273	mutant
AACCCGTATGCTACT	(219,475)(743,1073)	874	769	13	9	0.0148741	0.0117035	mutant
AACCCGTATGCTACT	other_sum	874	769	24	28	0.02746	0.0364109	mutant
AACCCTCGGTCAAGA	(219,475)(743,1040)	1916	1720	1704	1434	0.889353	0.833721	mutant
AACCCTCGGTCAAGA	(219,1040)	1916	1720	70	88	0.0365344	0.0511628	mutant
AACCCTCGGTCAAGA	(219,475)	1916	1720	9	41	0.00469729	0.0238372	mutant
AACCCTCGGTCAAGA	(219,657)(743,1040)	1916	1720	82	122	0.0427975	0.0709302	mutant
AACCCTCGGTCAAGA	(219,475)(743,1073)	1916	1720	18	7	0.00939457	0.00406977	mutant
AACCCTCGGTCAAGA	other_sum	1916	1720	33	28	0.0172234	0.0162791	mutant
AACCCTGGCTAGGCG	(219,475)(743,1040)	440	270	365	197	0.829545	0.72963	mutant
AACCCTGGCTAGGCG	(219,1040)	440	270	31	33	0.0704545	0.122222	mutant
AACCCTGGCTAGGCG	(219,475)	440	270	20	36	0.0454545	0.133333	mutant
AACCCTGGCTAGGCG	(219,657)(743,1040)	440	270	7	0	0.0159091	0	mutant
AACCCTGGCTAGGCG	(219,475)(743,1073)	440	270	7	0	0.0159091	0	mutant
AACCCTGGCTAGGCG	other_sum	440	270	10	4	0.0227273	0.0148148	mutant
AACCGAGACAATTTA	(219,475)(743,1040)	268	310	209	188	0.779851	0.606452	mutant
AACCGAGACAATTTA	(219,1040)	268	310	35	60	0.130597	0.193548	mutant
AACCGAGACAATTTA	(219,475)	268	310	10	29	0.0373134	0.0935484	mutant
AACCGAGACAATTTA	(219,657)(743,1040)	268	310	9	13	0.0335821	0.0419355	mutant
AACCGAGACAATTTA	(219,475)(743,1073)	268	310	1	6	0.00373134	0.0193548	mutant
AACCGAGACAATTTA	other_sum	268	310	4	14	0.0149254	0.0451613	mutant
AACCGCATGTACGCT	(219,475)(743,1040)	3617	4055	2720	2457	0.752004	0.605919	mutant
AACCGCATGTACGCT	(219,1040)	3617	4055	617	1240	0.170583	0.305795	mutant
AACCGCATGTACGCT	(219,475)	3617	4055	27	44	0.00746475	0.0108508	mutant
AACCGCATGTACGCT	(219,657)(743,1040)	3617	4055	51	51	0.0141001	0.0125771	mutant
AACCGCATGTACGCT	(219,475)(743,1073)	3617	4055	127	175	0.035112	0.0431566	mutant
AACCGCATGTACGCT	other_sum	3617	4055	75	88	0.0207354	0.0217016	mutant
AACCGCCTATGGGTG	(219,475)(743,1040)	525	246	446	180	0.849524	0.731707	mutant
AACCGCCTATGGGTG	(219,1040)	525	246	38	28	0.072381	0.113821	mutant
AACCGCCTATGGGTG	(219,475)	525	246	14	24	0.0266667	0.097561	mutant
AACCGCCTATGGGTG	(219,657)(743,1040)	525	246	5	0	0.00952381	0	mutant
AACCGCCTATGGGTG	(219,475)(743,1073)	525	246	6	4	0.0114286	0.0162602	mutant
AACCGCCTATGGGTG	other_sum	525	246	16	10	0.0304762	0.0406504	mutant
AACCGGCGAGCACGC	(219,475)(743,1040)	560	545	438	407	0.782143	0.746789	mutant
AACCGGCGAGCACGC	(219,1040)	560	545	22	41	0.0392857	0.0752294	mutant
AACCGGCGAGCACGC	(219,475)	560	545	56	75	0.1	0.137615	mutant
AACCGGCGAGCACGC	(219,657)(743,1040)	560	545	6	5	0.0107143	0.00917431	mutant
AACCGGCGAGCACGC	(219,475)(743,1073)	560	545	4	3	0.00714286	0.00550459	mutant
AACCGGCGAGCACGC	other_sum	560	545	34	14	0.0607143	0.0256881	mutant
AACCGGGTCGTGTTC	(219,475)(743,1040)	608	404	470	267	0.773026	0.660891	mutant
AACCGGGTCGTGTTC	(219,1040)	608	404	31	88	0.0509868	0.217822	mutant
AACCGGGTCGTGTTC	(219,475)	608	404	10	13	0.0164474	0.0321782	mutant
AACCGGGTCGTGTTC	(219,657)(743,1040)	608	404	77	27	0.126645	0.0668317	mutant
AACCGGGTCGTGTTC	(219,475)(743,1073)	608	404	5	2	0.00822368	0.0049505	mutant
AACCGGGTCGTGTTC	other_sum	608	404	15	7	0.0246711	0.0173267	mutant
AACCGTATGTGATTA	(219,475)(743,1040)	611	991	123	72	0.201309	0.0726539	mutant
AACCGTATGTGATTA	(219,1040)	611	991	413	860	0.675941	0.86781	mutant
AACCGTATGTGATTA	(219,475)	611	991	49	37	0.0801964	0.037336	mutant
AACCGTATGTGATTA	(219,657)(743,1040)	611	991	2	3	0.00327332	0.00302725	mutant
AACCGTATGTGATTA	(219,475)(743,1073)	611	991	2	4	0.00327332	0.00403633	mutant
AACCGTATGTGATTA	other_sum	611	991	22	15	0.0360065	0.0151362	mutant
AACCGTGGGTTTGAT	(219,475)(743,1040)	1383	1292	627	504	0.453362	0.390093	mutant
AACCGTGGGTTTGAT	(219,1040)	1383	1292	66	176	0.0477223	0.136223	mutant
AACCGTGGGTTTGAT	(219,475)	1383	1292	29	55	0.0209689	0.0425697	mutant
AACCGTGGGTTTGAT	(219,657)(743,1040)	1383	1292	21	11	0.0151844	0.00851393	mutant
AACCGTGGGTTTGAT	(219,475)(743,1073)	1383	1292	593	515	0.428778	0.398607	mutant
AACCGTGGGTTTGAT	other_sum	1383	1292	47	31	0.0339841	0.0239938	mutant
AACCGTGTGCTAGTA	(219,475)(743,1040)	1087	955	988	828	0.908924	0.867016	mutant
AACCGTGTGCTAGTA	(219,1040)	1087	955	37	61	0.0340386	0.0638743	mutant
AACCGTGTGCTAGTA	(219,475)	1087	955	26	34	0.023919	0.0356021	mutant
AACCGTGTGCTAGTA	(219,657)(743,1040)	1087	955	13	3	0.0119595	0.00314136	mutant
AACCGTGTGCTAGTA	(219,475)(743,1073)	1087	955	10	17	0.00919963	0.017801	mutant
AACCGTGTGCTAGTA	other_sum	1087	955	13	12	0.0119595	0.0125654	mutant
AACCTACGAATACAG	(219,475)(743,1040)	597	513	499	291	0.835846	0.567251	mutant
AACCTACGAATACAG	(219,1040)	597	513	32	171	0.0536013	0.333333	mutant
AACCTACGAATACAG	(219,475)	597	513	9	11	0.0150754	0.0214425	mutant
AACCTACGAATACAG	(219,657)(743,1040)	597	513	33	27	0.0552764	0.0526316	mutant
AACCTACGAATACAG	(219,475)(743,1073)	597	513	12	8	0.0201005	0.0155945	mutant
AACCTACGAATACAG	other_sum	597	513	12	5	0.0201005	0.00974659	mutant
AACCTACTGTATCTA	(219,475)(743,1040)	1026	719	973	638	0.948343	0.887344	mutant
AACCTACTGTATCTA	(219,1040)	1026	719	12	37	0.0116959	0.0514604	mutant
AACCTACTGTATCTA	(219,475)	1026	719	8	28	0.00779727	0.038943	mutant
AACCTACTGTATCTA	(219,657)(743,1040)	1026	719	8	5	0.00779727	0.0069541	mutant
AACCTACTGTATCTA	(219,475)(743,1073)	1026	719	10	1	0.00974659	0.00139082	mutant
AACCTACTGTATCTA	other_sum	1026	719	15	10	0.0146199	0.0139082	mutant
AACGAAGCGATGGCT	(219,475)(743,1040)	299	451	184	205	0.615385	0.454545	mutant
AACGAAGCGATGGCT	(219,1040)	299	451	98	227	0.327759	0.503326	mutant
AACGAAGCGATGGCT	(219,475)	299	451	5	12	0.0167224	0.0266075	mutant
AACGAAGCGATGGCT	(219,657)(743,1040)	299	451	3	2	0.0100334	0.00443459	mutant
AACGAAGCGATGGCT	(219,475)(743,1073)	299	451	2	1	0.00668896	0.00221729	mutant
AACGAAGCGATGGCT	other_sum	299	451	7	4	0.0234114	0.00886918	mutant
AACGACCGCTCTTTA	(219,475)(743,1040)	692	760	11	13	0.015896	0.0171053	mutant
AACGACCGCTCTTTA	(219,1040)	692	760	666	734	0.962428	0.965789	mutant
AACGACCGCTCTTTA	(219,475)	692	760	5	8	0.00722543	0.0105263	mutant
AACGACCGCTCTTTA	(219,657)(743,1040)	692	760	2	1	0.00289017	0.00131579	mutant
AACGACCGCTCTTTA	(219,475)(743,1073)	692	760	0	0	0	0	mutant
AACGACCGCTCTTTA	other_sum	692	760	8	4	0.0115607	0.00526316	mutant
AACGACCTAGCTGGC	(219,475)(743,1040)	239	175	210	124	0.878661	0.708571	mutant
AACGACCTAGCTGGC	(219,1040)	239	175	9	34	0.0376569	0.194286	mutant
AACGACCTAGCTGGC	(219,475)	239	175	5	12	0.0209205	0.0685714	mutant
AACGACCTAGCTGGC	(219,657)(743,1040)	239	175	6	2	0.0251046	0.0114286	mutant
AACGACCTAGCTGGC	(219,475)(743,1073)	239	175	2	1	0.0083682	0.00571429	mutant
AACGACCTAGCTGGC	other_sum	239	175	7	2	0.0292887	0.0114286	mutant
AACGACGCGAGCCTG	(219,475)(743,1040)	1406	1330	1104	980	0.785206	0.736842	mutant
AACGACGCGAGCCTG	(219,1040)	1406	1330	167	219	0.118777	0.164662	mutant
AACGACGCGAGCCTG	(219,475)	1406	1330	28	47	0.0199147	0.0353383	mutant
AACGACGCGAGCCTG	(219,657)(743,1040)	1406	1330	25	20	0.0177809	0.0150376	mutant
AACGACGCGAGCCTG	(219,475)(743,1073)	1406	1330	53	21	0.0376956	0.0157895	mutant
AACGACGCGAGCCTG	other_sum	1406	1330	29	43	0.0206259	0.0323308	mutant
AACGACGTTACTTAT	(219,475)(743,1040)	2514	2172	2018	1527	0.802705	0.703039	mutant
AACGACGTTACTTAT	(219,1040)	2514	2172	301	383	0.11973	0.176335	mutant
AACGACGTTACTTAT	(219,475)	2514	2172	46	78	0.0182975	0.0359116	mutant
AACGACGTTACTTAT	(219,657)(743,1040)	2514	2172	20	28	0.00795545	0.0128913	mutant
AACGACGTTACTTAT	(219,475)(743,1073)	2514	2172	68	75	0.0270485	0.0345304	mutant
AACGACGTTACTTAT	other_sum	2514	2172	61	81	0.0242641	0.0372928	mutant
AACGAGAGTGTTGG	(219,475)(743,1040)	915	1167	740	911	0.808743	0.780634	mutant
AACGAGAGTGTTGG	(219,1040)	915	1167	58	134	0.063388	0.114824	mutant
AACGAGAGTGTTGG	(219,475)	915	1167	31	43	0.0338798	0.0368466	mutant
AACGAGAGTGTTGG	(219,657)(743,1040)	915	1167	37	32	0.0404372	0.0274207	mutant
AACGAGAGTGTTGG	(219,475)(743,1073)	915	1167	31	23	0.0338798	0.0197087	mutant
AACGAGAGTGTTGG	other_sum	915	1167	18	24	0.0196721	0.0205656	mutant
AACGATCCTGTTTCT	(219,475)(743,1040)	3276	3912	2141	2311	0.653541	0.590746	mutant
AACGATCCTGTTTCT	(219,1040)	3276	3912	914	1357	0.278999	0.346881	mutant
AACGATCCTGTTTCT	(219,475)	3276	3912	17	44	0.00518926	0.0112474	mutant
AACGATCCTGTTTCT	(219,657)(743,1040)	3276	3912	96	81	0.029304	0.0207055	mutant
AACGATCCTGTTTCT	(219,475)(743,1073)	3276	3912	17	15	0.00518926	0.00383436	mutant
AACGATCCTGTTTCT	other_sum	3276	3912	91	104	0.0277778	0.0265849	mutant
AACGCCAAATAATTT	(219,475)(743,1040)	477	355	232	147	0.486373	0.414085	mutant
AACGCCAAATAATTT	(219,1040)	477	355	73	59	0.15304	0.166197	mutant
AACGCCAAATAATTT	(219,475)	477	355	88	90	0.184486	0.253521	mutant
AACGCCAAATAATTT	(219,657)(743,1040)	477	355	7	3	0.0146751	0.0084507	mutant
AACGCCAAATAATTT	(219,475)(743,1073)	477	355	32	38	0.067086	0.107042	mutant
AACGCCAAATAATTT	other_sum	477	355	45	18	0.0943396	0.0507042	mutant
AACGCCCCGGTGGAA	(219,475)(743,1040)	579	457	430	302	0.74266	0.660832	mutant
AACGCCCCGGTGGAA	(219,1040)	579	457	31	34	0.0535406	0.0743982	mutant
AACGCCCCGGTGGAA	(219,475)	579	457	23	54	0.0397237	0.118162	mutant
AACGCCCCGGTGGAA	(219,657)(743,1040)	579	457	4	2	0.00690846	0.00437637	mutant
AACGCCCCGGTGGAA	(219,475)(743,1073)	579	457	82	53	0.141623	0.115974	mutant
AACGCCCCGGTGGAA	other_sum	579	457	9	12	0.015544	0.0262582	mutant
AACGCGGAATCTCAT	(219,475)(743,1040)	1214	1345	996	964	0.820428	0.716729	wt
AACGCGGAATCTCAT	(219,1040)	1214	1345	91	228	0.0749588	0.169517	wt
AACGCGGAATCTCAT	(219,475)	1214	1345	16	41	0.0131796	0.0304833	wt
AACGCGGAATCTCAT	(219,657)(743,1040)	1214	1345	25	53	0.0205931	0.0394052	wt
AACGCGGAATCTCAT	(219,475)(743,1073)	1214	1345	45	26	0.0370675	0.0193309	wt
AACGCGGAATCTCAT	other_sum	1214	1345	41	33	0.0337727	0.0245353	wt
AACGCTTATTCTCAC	(219,475)(743,1040)	437	979	345	705	0.789474	0.720123	mutant
AACGCTTATTCTCAC	(219,1040)	437	979	22	164	0.0503432	0.167518	mutant
AACGCTTATTCTCAC	(219,475)	437	979	8	26	0.0183066	0.0265577	mutant
AACGCTTATTCTCAC	(219,657)(743,1040)	437	979	12	21	0.02746	0.0214505	mutant
AACGCTTATTCTCAC	(219,475)(743,1073)	437	979	33	37	0.0755149	0.0377937	mutant
AACGCTTATTCTCAC	other_sum	437	979	17	26	0.0389016	0.0265577	mutant
AACGGAATGAGCTAG	(219,475)(743,1040)	732	514	569	404	0.777322	0.785992	mutant
AACGGAATGAGCTAG	(219,1040)	732	514	49	39	0.0669399	0.0758755	mutant
AACGGAATGAGCTAG	(219,475)	732	514	14	9	0.0191257	0.0175097	mutant
AACGGAATGAGCTAG	(219,657)(743,1040)	732	514	75	41	0.102459	0.0797665	mutant
AACGGAATGAGCTAG	(219,475)(743,1073)	732	514	15	11	0.0204918	0.0214008	mutant
AACGGAATGAGCTAG	other_sum	732	514	10	10	0.0136612	0.0194553	mutant
AACGGAGCTTGGTAA	(219,475)(743,1040)	204		170		0.833333		mutant
AACGGAGCTTGGTAA	(219,1040)	204		13		0.0637255		mutant
AACGGAGCTTGGTAA	(219,475)	204		8		0.0392157		mutant
AACGGAGCTTGGTAA	(219,657)(743,1040)	204		6		0.0294118		mutant
AACGGAGCTTGGTAA	(219,475)(743,1073)	204		6		0.0294118		mutant
AACGGAGCTTGGTAA	other_sum	204		1		0.00490196		mutant
AACGGAGGCTATAAA	(219,475)(743,1040)	455	407	357	290	0.784615	0.712531	wt
AACGGAGGCTATAAA	(219,1040)	455	407	51	51	0.112088	0.125307	wt
AACGGAGGCTATAAA	(219,475)	455	407	16	20	0.0351648	0.04914	wt
AACGGAGGCTATAAA	(219,657)(743,1040)	455	407	6	7	0.0131868	0.017199	wt
AACGGAGGCTATAAA	(219,475)(743,1073)	455	407	17	21	0.0373626	0.0515971	wt
AACGGAGGCTATAAA	other_sum	455	407	8	18	0.0175824	0.044226	wt
AACGGCACTGGATTA	(219,475)(743,1040)	378	536	324	394	0.857143	0.735075	mutant
AACGGCACTGGATTA	(219,1040)	378	536	22	84	0.0582011	0.156716	mutant
AACGGCACTGGATTA	(219,475)	378	536	18	44	0.047619	0.0820896	mutant
AACGGCACTGGATTA	(219,657)(743,1040)	378	536	2	1	0.00529101	0.00186567	mutant
AACGGCACTGGATTA	(219,475)(743,1073)	378	536	2	1	0.00529101	0.00186567	mutant
AACGGCACTGGATTA	other_sum	378	536	10	12	0.026455	0.0223881	mutant
AACGGGTCGGAGACA	(219,475)(743,1040)	1616	1685	1374	1385	0.850248	0.821958	mutant
AACGGGTCGGAGACA	(219,1040)	1616	1685	63	125	0.0389851	0.074184	mutant
AACGGGTCGGAGACA	(219,475)	1616	1685	24	46	0.0148515	0.0272997	mutant
AACGGGTCGGAGACA	(219,657)(743,1040)	1616	1685	74	32	0.0457921	0.0189911	mutant
AACGGGTCGGAGACA	(219,475)(743,1073)	1616	1685	44	46	0.0272277	0.0272997	mutant
AACGGGTCGGAGACA	other_sum	1616	1685	37	51	0.022896	0.0302671	mutant
AACGGTAATCGGCAA	(219,475)(743,1040)	1003	2043	33	39	0.0329013	0.0190896	mutant
AACGGTAATCGGCAA	(219,1040)	1003	2043	908	1918	0.905284	0.938815	mutant
AACGGTAATCGGCAA	(219,475)	1003	2043	33	65	0.0329013	0.031816	mutant
AACGGTAATCGGCAA	(219,657)(743,1040)	1003	2043	3	3	0.00299103	0.00146843	mutant
AACGGTAATCGGCAA	(219,475)(743,1073)	1003	2043	0	0	0	0	mutant
AACGGTAATCGGCAA	other_sum	1003	2043	26	18	0.0259222	0.00881057	mutant
AACGGTTGGTTACTC	(219,475)(743,1040)	165	229	8	14	0.0484848	0.0611354	mutant
AACGGTTGGTTACTC	(219,1040)	165	229	10	9	0.0606061	0.0393013	mutant
AACGGTTGGTTACTC	(219,475)	165	229	12	29	0.0727273	0.126638	mutant
AACGGTTGGTTACTC	(219,657)(743,1040)	165	229	0	1	0	0.00436681	mutant
AACGGTTGGTTACTC	(219,475)(743,1073)	165	229	107	144	0.648485	0.628821	mutant
AACGGTTGGTTACTC	other_sum	165	229	28	32	0.169697	0.139738	mutant
AACGTAGGCACGAAC	(219,475)(743,1040)	1894	2000	1547	1406	0.81679	0.703	mutant
AACGTAGGCACGAAC	(219,1040)	1894	2000	242	475	0.127772	0.2375	mutant
AACGTAGGCACGAAC	(219,475)	1894	2000	33	39	0.0174234	0.0195	mutant
AACGTAGGCACGAAC	(219,657)(743,1040)	1894	2000	23	31	0.0121436	0.0155	mutant
AACGTAGGCACGAAC	(219,475)(743,1073)	1894	2000	31	11	0.0163675	0.0055	mutant
AACGTAGGCACGAAC	other_sum	1894	2000	18	38	0.0095037	0.019	mutant
AACGTAGTGGAGTAG	(219,475)(743,1040)	2410	2154	1911	1622	0.792946	0.753018	mutant
AACGTAGTGGAGTAG	(219,1040)	2410	2154	161	247	0.066805	0.11467	mutant
AACGTAGTGGAGTAG	(219,475)	2410	2154	48	74	0.019917	0.0343547	mutant
AACGTAGTGGAGTAG	(219,657)(743,1040)	2410	2154	184	121	0.0763485	0.0561746	mutant
AACGTAGTGGAGTAG	(219,475)(743,1073)	2410	2154	60	37	0.0248963	0.0171773	mutant
AACGTAGTGGAGTAG	other_sum	2410	2154	46	53	0.0190871	0.0246054	mutant
AACGTCAATATATCT	(219,475)(743,1040)	186	247	12	8	0.0645161	0.0323887	mutant
AACGTCAATATATCT	(219,1040)	186	247	153	190	0.822581	0.769231	mutant
AACGTCAATATATCT	(219,475)	186	247	18	19	0.0967742	0.0769231	mutant
AACGTCAATATATCT	(219,657)(743,1040)	186	247	1	2	0.00537634	0.00809717	mutant
AACGTCAATATATCT	(219,475)(743,1073)	186	247	1	0	0.00537634	0	mutant
AACGTCAATATATCT	other_sum	186	247	1	28	0.00537634	0.11336	mutant
AACGTCGCTTCATGT	(219,475)(743,1040)	2262	2492	1287	816	0.568966	0.327448	mutant
AACGTCGCTTCATGT	(219,1040)	2262	2492	682	1272	0.301503	0.510433	mutant
AACGTCGCTTCATGT	(219,475)	2262	2492	33	75	0.0145889	0.0300963	mutant
AACGTCGCTTCATGT	(219,657)(743,1040)	2262	2492	118	113	0.0521662	0.0453451	mutant
AACGTCGCTTCATGT	(219,475)(743,1073)	2262	2492	41	33	0.0181256	0.0132424	mutant
AACGTCGCTTCATGT	other_sum	2262	2492	101	183	0.0446508	0.073435	mutant
AACGTTCGAAACAGA	(219,475)(743,1040)	819	642	642	400	0.783883	0.623053	mutant
AACGTTCGAAACAGA	(219,1040)	819	642	71	128	0.0866911	0.199377	mutant
AACGTTCGAAACAGA	(219,475)	819	642	45	38	0.0549451	0.05919	mutant
AACGTTCGAAACAGA	(219,657)(743,1040)	819	642	4	4	0.004884	0.00623053	mutant
AACGTTCGAAACAGA	(219,475)(743,1073)	819	642	14	30	0.017094	0.046729	mutant
AACGTTCGAAACAGA	other_sum	819	642	43	42	0.0525031	0.0654206	mutant
AACGTTGGGATTTCG	(219,475)(743,1040)	1857	1924	1522	1424	0.819602	0.740125	mutant
AACGTTGGGATTTCG	(219,1040)	1857	1924	169	288	0.091007	0.149688	mutant
AACGTTGGGATTTCG	(219,475)	1857	1924	33	42	0.0177706	0.0218295	mutant
AACGTTGGGATTTCG	(219,657)(743,1040)	1857	1924	37	32	0.0199246	0.016632	mutant
AACGTTGGGATTTCG	(219,475)(743,1073)	1857	1924	59	78	0.0317717	0.0405405	mutant
AACGTTGGGATTTCG	other_sum	1857	1924	37	60	0.0199246	0.031185	mutant
AACGTTTGCCATGC	(219,475)(743,1040)	1076	1199	869	899	0.807621	0.749791	mutant
AACGTTTGCCATGC	(219,1040)	1076	1199	87	160	0.080855	0.133445	mutant
AACGTTTGCCATGC	(219,475)	1076	1199	19	31	0.017658	0.0258549	mutant
AACGTTTGCCATGC	(219,657)(743,1040)	1076	1199	58	47	0.0539033	0.0391993	mutant
AACGTTTGCCATGC	(219,475)(743,1073)	1076	1199	15	15	0.0139405	0.0125104	mutant
AACGTTTGCCATGC	other_sum	1076	1199	28	47	0.0260223	0.0391993	mutant
AACTAAATTCTGAGA	(219,475)(743,1040)	356	162	316	133	0.88764	0.820988	mutant
AACTAAATTCTGAGA	(219,1040)	356	162	3	11	0.00842697	0.0679012	mutant
AACTAAATTCTGAGA	(219,475)	356	162	9	11	0.0252809	0.0679012	mutant
AACTAAATTCTGAGA	(219,657)(743,1040)	356	162	1	0	0.00280899	0	mutant
AACTAAATTCTGAGA	(219,475)(743,1073)	356	162	9	0	0.0252809	0	mutant
AACTAAATTCTGAGA	other_sum	356	162	18	7	0.0505618	0.0432099	mutant
AACTACTACGTAGTG	(219,475)(743,1040)	806	590	665	464	0.825062	0.786441	mutant
AACTACTACGTAGTG	(219,1040)	806	590	68	45	0.0843672	0.0762712	mutant
AACTACTACGTAGTG	(219,475)	806	590	19	28	0.0235732	0.0474576	mutant
AACTACTACGTAGTG	(219,657)(743,1040)	806	590	11	15	0.0136476	0.0254237	mutant
AACTACTACGTAGTG	(219,475)(743,1073)	806	590	28	15	0.0347395	0.0254237	mutant
AACTACTACGTAGTG	other_sum	806	590	15	23	0.0186104	0.0389831	mutant
AACTCAATATATAGT	(219,475)(743,1040)	743	626	626	469	0.84253	0.749201	mutant
AACTCAATATATAGT	(219,1040)	743	626	63	99	0.0847914	0.158147	mutant
AACTCAATATATAGT	(219,475)	743	626	13	31	0.0174966	0.0495208	mutant
AACTCAATATATAGT	(219,657)(743,1040)	743	626	5	6	0.00672948	0.00958466	mutant
AACTCAATATATAGT	(219,475)(743,1073)	743	626	13	8	0.0174966	0.0127796	mutant
AACTCAATATATAGT	other_sum	743	626	23	13	0.0309556	0.0207668	mutant
AACTCGGGACAGCGT	(219,475)(743,1040)	2144	1508	1823	1185	0.85028	0.785809	mutant
AACTCGGGACAGCGT	(219,1040)	2144	1508	94	122	0.0438433	0.0809019	mutant
AACTCGGGACAGCGT	(219,475)	2144	1508	42	49	0.0195896	0.0324934	mutant
AACTCGGGACAGCGT	(219,657)(743,1040)	2144	1508	106	80	0.0494403	0.0530504	mutant
AACTCGGGACAGCGT	(219,475)(743,1073)	2144	1508	35	27	0.0163246	0.0179045	mutant
AACTCGGGACAGCGT	other_sum	2144	1508	44	45	0.0205224	0.0298408	mutant
AACTCTCATGACAAG	(219,475)(743,1040)	209	143	133	66	0.636364	0.461538	mutant
AACTCTCATGACAAG	(219,1040)	209	143	10	9	0.0478469	0.0629371	mutant
AACTCTCATGACAAG	(219,475)	209	143	4	29	0.0191388	0.202797	mutant
AACTCTCATGACAAG	(219,657)(743,1040)	209	143	1	0	0.00478469	0	mutant
AACTCTCATGACAAG	(219,475)(743,1073)	209	143	50	17	0.239234	0.118881	mutant
AACTCTCATGACAAG	other_sum	209	143	11	22	0.0526316	0.153846	mutant
AACTGCCTATTCTCG	(219,475)(743,1040)	1239	1243	1073	954	0.866021	0.767498	mutant
AACTGCCTATTCTCG	(219,1040)	1239	1243	73	178	0.0589185	0.143202	mutant
AACTGCCTATTCTCG	(219,475)	1239	1243	20	34	0.0161421	0.0273532	mutant
AACTGCCTATTCTCG	(219,657)(743,1040)	1239	1243	22	30	0.0177563	0.0241352	mutant
AACTGCCTATTCTCG	(219,475)(743,1073)	1239	1243	32	23	0.0258273	0.0185036	mutant
AACTGCCTATTCTCG	other_sum	1239	1243	19	24	0.0153349	0.0193081	mutant
AACTGGTATGGTTAA	(219,475)(743,1040)	846	1169	573	511	0.677305	0.437126	mutant
AACTGGTATGGTTAA	(219,1040)	846	1169	197	571	0.232861	0.488452	mutant
AACTGGTATGGTTAA	(219,475)	846	1169	25	36	0.0295508	0.0307956	mutant
AACTGGTATGGTTAA	(219,657)(743,1040)	846	1169	20	7	0.0236407	0.00598802	mutant
AACTGGTATGGTTAA	(219,475)(743,1073)	846	1169	18	15	0.0212766	0.0128315	mutant
AACTGGTATGGTTAA	other_sum	846	1169	13	29	0.0153664	0.0248075	mutant
AACTGTAACCCCTTA	(219,475)(743,1040)	749	896	31	22	0.0413885	0.0245536	mutant
AACTGTAACCCCTTA	(219,1040)	749	896	669	833	0.893191	0.929688	mutant
AACTGTAACCCCTTA	(219,475)	749	896	28	22	0.0373832	0.0245536	mutant
AACTGTAACCCCTTA	(219,657)(743,1040)	749	896	2	1	0.00267023	0.00111607	mutant
AACTGTAACCCCTTA	(219,475)(743,1073)	749	896	0	0	0	0	mutant
AACTGTAACCCCTTA	other_sum	749	896	19	18	0.0253672	0.0200893	mutant
AACTGTATTGCACTC	(219,475)(743,1040)	1326	1674	834	1038	0.628959	0.620072	mutant
AACTGTATTGCACTC	(219,1040)	1326	1674	30	82	0.0226244	0.0489845	mutant
AACTGTATTGCACTC	(219,475)	1326	1674	12	28	0.00904977	0.0167264	mutant
AACTGTATTGCACTC	(219,657)(743,1040)	1326	1674	377	433	0.284314	0.258662	mutant
AACTGTATTGCACTC	(219,475)(743,1073)	1326	1674	46	47	0.0346908	0.0280765	mutant
AACTGTATTGCACTC	other_sum	1326	1674	27	46	0.020362	0.0274791	mutant
AACTGTCTTTTGATG	(219,475)(743,1040)	2130	2459	1140	853	0.535211	0.346889	mutant
AACTGTCTTTTGATG	(219,1040)	2130	2459	638	1305	0.299531	0.530704	mutant
AACTGTCTTTTGATG	(219,475)	2130	2459	64	112	0.0300469	0.045547	mutant
AACTGTCTTTTGATG	(219,657)(743,1040)	2130	2459	3	7	0.00140845	0.00284669	mutant
AACTGTCTTTTGATG	(219,475)(743,1073)	2130	2459	192	119	0.0901408	0.0483937	mutant
AACTGTCTTTTGATG	other_sum	2130	2459	93	63	0.043662	0.0256202	mutant
AACTTAAATACCTGC	(219,475)(743,1040)	279	219	245	164	0.878136	0.748858	mutant
AACTTAAATACCTGC	(219,1040)	279	219	15	8	0.0537634	0.0365297	mutant
AACTTAAATACCTGC	(219,475)	279	219	7	18	0.0250896	0.0821918	mutant
AACTTAAATACCTGC	(219,657)(743,1040)	279	219	0	3	0	0.0136986	mutant
AACTTAAATACCTGC	(219,475)(743,1073)	279	219	6	10	0.0215054	0.0456621	mutant
AACTTAAATACCTGC	other_sum	279	219	6	16	0.0215054	0.0730594	mutant
AACTTACAACCAAGC	(219,475)(743,1040)	570	483	514	356	0.901754	0.73706	mutant
AACTTACAACCAAGC	(219,1040)	570	483	22	48	0.0385965	0.0993789	mutant
AACTTACAACCAAGC	(219,475)	570	483	2	18	0.00350877	0.0372671	mutant
AACTTACAACCAAGC	(219,657)(743,1040)	570	483	4	21	0.00701754	0.0434783	mutant
AACTTACAACCAAGC	(219,475)(743,1073)	570	483	14	22	0.0245614	0.0455487	mutant
AACTTACAACCAAGC	other_sum	570	483	14	18	0.0245614	0.0372671	mutant
AACTTACGGGCCGCA	(219,475)(743,1040)	585	454	506	353	0.864957	0.777533	mutant
AACTTACGGGCCGCA	(219,1040)	585	454	32	59	0.0547009	0.129956	mutant
AACTTACGGGCCGCA	(219,475)	585	454	10	18	0.017094	0.0396476	mutant
AACTTACGGGCCGCA	(219,657)(743,1040)	585	454	5	5	0.00854701	0.0110132	mutant
AACTTACGGGCCGCA	(219,475)(743,1073)	585	454	14	5	0.0239316	0.0110132	mutant
AACTTACGGGCCGCA	other_sum	585	454	18	14	0.0307692	0.030837	mutant
AACTTAGAGAAACGT	(219,475)(743,1040)	920	826	123	99	0.133696	0.119855	mutant
AACTTAGAGAAACGT	(219,1040)	920	826	28	65	0.0304348	0.0786925	mutant
AACTTAGAGAAACGT	(219,475)	920	826	40	59	0.0434783	0.0714286	mutant
AACTTAGAGAAACGT	(219,657)(743,1040)	920	826	9	2	0.00978261	0.00242131	mutant
AACTTAGAGAAACGT	(219,475)(743,1073)	920	826	6	2	0.00652174	0.00242131	mutant
AACTTAGAGAAACGT	other_sum	920	826	714	599	0.776087	0.725182	mutant
AACTTATGCAGATAT	(219,475)(743,1040)	454	378	375	233	0.825991	0.616402	mutant
AACTTATGCAGATAT	(219,1040)	454	378	38	93	0.0837004	0.246032	mutant
AACTTATGCAGATAT	(219,475)	454	378	9	23	0.0198238	0.0608466	mutant
AACTTATGCAGATAT	(219,657)(743,1040)	454	378	5	0	0.0110132	0	mutant
AACTTATGCAGATAT	(219,475)(743,1073)	454	378	20	17	0.0440529	0.0449735	mutant
AACTTATGCAGATAT	other_sum	454	378	7	12	0.0154185	0.031746	mutant
AACTTATTGAGCTAG	(219,475)(743,1040)	257	148	228	119	0.88716	0.804054	wt
AACTTATTGAGCTAG	(219,1040)	257	148	11	11	0.0428016	0.0743243	wt
AACTTATTGAGCTAG	(219,475)	257	148	3	12	0.0116732	0.0810811	wt
AACTTATTGAGCTAG	(219,657)(743,1040)	257	148	11	1	0.0428016	0.00675676	wt
AACTTATTGAGCTAG	(219,475)(743,1073)	257	148	0	2	0	0.0135135	wt
AACTTATTGAGCTAG	other_sum	257	148	4	3	0.0155642	0.0202703	wt
AACTTCCTTGCGGCT	(219,475)(743,1040)	132		48		0.363636		mutant
AACTTCCTTGCGGCT	(219,1040)	132		10		0.0757576		mutant
AACTTCCTTGCGGCT	(219,475)	132		11		0.0833333		mutant
AACTTCCTTGCGGCT	(219,657)(743,1040)	132		6		0.0454545		mutant
AACTTCCTTGCGGCT	(219,475)(743,1073)	132		50		0.378788		mutant
AACTTCCTTGCGGCT	other_sum	132		7		0.0530303		mutant
AACTTCGTGCGTAGG	(219,475)(743,1040)	2979	3229	2519	2664	0.845586	0.825023	mutant
AACTTCGTGCGTAGG	(219,1040)	2979	3229	157	269	0.0527022	0.0833075	mutant
AACTTCGTGCGTAGG	(219,475)	2979	3229	38	56	0.012756	0.0173428	mutant
AACTTCGTGCGTAGG	(219,657)(743,1040)	2979	3229	63	57	0.021148	0.0176525	mutant
AACTTCGTGCGTAGG	(219,475)(743,1073)	2979	3229	155	117	0.0520309	0.0362341	mutant
AACTTCGTGCGTAGG	other_sum	2979	3229	47	66	0.0157771	0.0204398	mutant
AACTTGGTCAGGCGC	(219,475)(743,1040)	397	535	81	37	0.20403	0.0691589	mutant
AACTTGGTCAGGCGC	(219,1040)	397	535	126	285	0.31738	0.53271	mutant
AACTTGGTCAGGCGC	(219,475)	397	535	61	60	0.153652	0.11215	mutant
AACTTGGTCAGGCGC	(219,657)(743,1040)	397	535	3	1	0.00755668	0.00186916	mutant
AACTTGGTCAGGCGC	(219,475)(743,1073)	397	535	2	1	0.00503778	0.00186916	mutant
AACTTGGTCAGGCGC	other_sum	397	535	124	151	0.312343	0.282243	mutant
AACTTGGTTAAGTTT	(219,475)(743,1040)	526	413	387	280	0.735741	0.677966	mutant
AACTTGGTTAAGTTT	(219,1040)	526	413	36	64	0.0684411	0.154964	mutant
AACTTGGTTAAGTTT	(219,475)	526	413	5	30	0.0095057	0.0726392	mutant
AACTTGGTTAAGTTT	(219,657)(743,1040)	526	413	40	7	0.0760456	0.0169492	mutant
AACTTGGTTAAGTTT	(219,475)(743,1073)	526	413	42	25	0.0798479	0.0605327	mutant
AACTTGGTTAAGTTT	other_sum	526	413	16	7	0.0304183	0.0169492	mutant
AACTTTGATAACCTT	(219,475)(743,1040)	607	502	240	167	0.395387	0.332669	mutant
AACTTTGATAACCTT	(219,1040)	607	502	9	16	0.014827	0.0318725	mutant
AACTTTGATAACCTT	(219,475)	607	502	126	153	0.207578	0.304781	mutant
AACTTTGATAACCTT	(219,657)(743,1040)	607	502	2	0	0.00329489	0	mutant
AACTTTGATAACCTT	(219,475)(743,1073)	607	502	8	8	0.0131796	0.0159363	mutant
AACTTTGATAACCTT	other_sum	607	502	222	158	0.365733	0.314741	mutant
AACTTTTAAGCCGGT	(219,475)(743,1040)	335	273	62	51	0.185075	0.186813	mutant
AACTTTTAAGCCGGT	(219,1040)	335	273	254	200	0.758209	0.732601	mutant
AACTTTTAAGCCGGT	(219,475)	335	273	13	8	0.038806	0.029304	mutant
AACTTTTAAGCCGGT	(219,657)(743,1040)	335	273	0	2	0	0.00732601	mutant
AACTTTTAAGCCGGT	(219,475)(743,1073)	335	273	1	0	0.00298507	0	mutant
AACTTTTAAGCCGGT	other_sum	335	273	5	12	0.0149254	0.043956	mutant
AAGAAAGTGTCACTG	(219,475)(743,1040)	1688	3173	99	109	0.0586493	0.0343523	mutant
AAGAAAGTGTCACTG	(219,1040)	1688	3173	161	309	0.0953791	0.0973842	mutant
AAGAAAGTGTCACTG	(219,475)	1688	3173	134	214	0.0793839	0.0674441	mutant
AAGAAAGTGTCACTG	(219,657)(743,1040)	1688	3173	5	5	0.00296209	0.0015758	mutant
AAGAAAGTGTCACTG	(219,475)(743,1073)	1688	3173	3	4	0.00177725	0.00126064	mutant
AAGAAAGTGTCACTG	other_sum	1688	3173	1286	2532	0.761848	0.797983	mutant
AAGAAATTGGCAAGC	(219,475)(743,1040)	598	476	501	353	0.837793	0.741597	mutant
AAGAAATTGGCAAGC	(219,1040)	598	476	31	49	0.0518395	0.102941	mutant
AAGAAATTGGCAAGC	(219,475)	598	476	21	29	0.0351171	0.0609244	mutant
AAGAAATTGGCAAGC	(219,657)(743,1040)	598	476	2	7	0.00334448	0.0147059	mutant
AAGAAATTGGCAAGC	(219,475)(743,1073)	598	476	24	4	0.0401338	0.00840336	mutant
AAGAAATTGGCAAGC	other_sum	598	476	19	34	0.0317726	0.0714286	mutant
AAGAAGATCTATACC	(219,475)(743,1040)	582	385	502	266	0.862543	0.690909	mutant
AAGAAGATCTATACC	(219,1040)	582	385	41	43	0.0704467	0.111688	mutant
AAGAAGATCTATACC	(219,475)	582	385	20	52	0.0343643	0.135065	mutant
AAGAAGATCTATACC	(219,657)(743,1040)	582	385	1	2	0.00171821	0.00519481	mutant
AAGAAGATCTATACC	(219,475)(743,1073)	582	385	7	9	0.0120275	0.0233766	mutant
AAGAAGATCTATACC	other_sum	582	385	11	13	0.0189003	0.0337662	mutant
AAGAAGCTCTAGGAA	(219,475)(743,1040)	792	852	642	562	0.810606	0.659624	mutant
AAGAAGCTCTAGGAA	(219,1040)	792	852	94	226	0.118687	0.265258	mutant
AAGAAGCTCTAGGAA	(219,475)	792	852	11	28	0.0138889	0.0328638	mutant
AAGAAGCTCTAGGAA	(219,657)(743,1040)	792	852	17	7	0.0214646	0.00821596	mutant
AAGAAGCTCTAGGAA	(219,475)(743,1073)	792	852	8	13	0.010101	0.0152582	mutant
AAGAAGCTCTAGGAA	other_sum	792	852	20	16	0.0252525	0.0187793	mutant
AAGAAGGACCCGTGT	(219,475)(743,1040)	119	203	3	5	0.0252101	0.0246305	mutant
AAGAAGGACCCGTGT	(219,1040)	119	203	78	157	0.655462	0.773399	mutant
AAGAAGGACCCGTGT	(219,475)	119	203	33	35	0.277311	0.172414	mutant
AAGAAGGACCCGTGT	(219,657)(743,1040)	119	203	1	2	0.00840336	0.00985222	mutant
AAGAAGGACCCGTGT	(219,475)(743,1073)	119	203	0	0	0	0	mutant
AAGAAGGACCCGTGT	other_sum	119	203	4	4	0.0336134	0.0197044	mutant
AAGAAGTAAGTCATG	(219,475)(743,1040)	260	298	234	221	0.9	0.741611	mutant
AAGAAGTAAGTCATG	(219,1040)	260	298	7	14	0.0269231	0.0469799	mutant
AAGAAGTAAGTCATG	(219,475)	260	298	8	23	0.0307692	0.0771812	mutant
AAGAAGTAAGTCATG	(219,657)(743,1040)	260	298	6	21	0.0230769	0.0704698	mutant
AAGAAGTAAGTCATG	(219,475)(743,1073)	260	298	3	5	0.0115385	0.0167785	mutant
AAGAAGTAAGTCATG	other_sum	260	298	2	14	0.00769231	0.0469799	mutant
AAGAATACCTTAAGA	(219,475)(743,1040)	161		135		0.838509		mutant
AAGAATACCTTAAGA	(219,1040)	161		15		0.0931677		mutant
AAGAATACCTTAAGA	(219,475)	161		2		0.0124224		mutant
AAGAATACCTTAAGA	(219,657)(743,1040)	161		4		0.0248447		mutant
AAGAATACCTTAAGA	(219,475)(743,1073)	161		2		0.0124224		mutant
AAGAATACCTTAAGA	other_sum	161		3		0.0186335		mutant
AAGAATTAGAATAGG	(219,475)(743,1040)	839	605	734	467	0.874851	0.771901	mutant
AAGAATTAGAATAGG	(219,1040)	839	605	44	64	0.0524434	0.105785	mutant
AAGAATTAGAATAGG	(219,475)	839	605	24	34	0.0286055	0.0561983	mutant
AAGAATTAGAATAGG	(219,657)(743,1040)	839	605	11	9	0.0131108	0.014876	mutant
AAGAATTAGAATAGG	(219,475)(743,1073)	839	605	7	18	0.00834327	0.0297521	mutant
AAGAATTAGAATAGG	other_sum	839	605	19	13	0.022646	0.0214876	mutant
AAGACAGTGTCGGCA	(219,475)(743,1040)	1912	2535	1665	2108	0.870816	0.831558	mutant
AAGACAGTGTCGGCA	(219,1040)	1912	2535	68	175	0.0355649	0.0690335	mutant
AAGACAGTGTCGGCA	(219,475)	1912	2535	45	68	0.0235356	0.0268245	mutant
AAGACAGTGTCGGCA	(219,657)(743,1040)	1912	2535	11	17	0.00575314	0.00670611	mutant
AAGACAGTGTCGGCA	(219,475)(743,1073)	1912	2535	75	102	0.0392259	0.0402367	mutant
AAGACAGTGTCGGCA	other_sum	1912	2535	48	65	0.0251046	0.025641	mutant
AAGACAGTTCTCTAT	(219,475)(743,1040)	856	1068	693	745	0.809579	0.697566	mutant
AAGACAGTTCTCTAT	(219,1040)	856	1068	49	160	0.057243	0.149813	mutant
AAGACAGTTCTCTAT	(219,475)	856	1068	10	32	0.0116822	0.0299625	mutant
AAGACAGTTCTCTAT	(219,657)(743,1040)	856	1068	82	82	0.0957944	0.076779	mutant
AAGACAGTTCTCTAT	(219,475)(743,1073)	856	1068	5	11	0.00584112	0.0102996	mutant
AAGACAGTTCTCTAT	other_sum	856	1068	17	38	0.0198598	0.0355805	mutant
AAGACATCGATGTAA	(219,475)(743,1040)	812	995	560	679	0.689655	0.682412	mutant
AAGACATCGATGTAA	(219,1040)	812	995	166	200	0.204433	0.201005	mutant
AAGACATCGATGTAA	(219,475)	812	995	20	48	0.0246305	0.0482412	mutant
AAGACATCGATGTAA	(219,657)(743,1040)	812	995	2	11	0.00246305	0.0110553	mutant
AAGACATCGATGTAA	(219,475)(743,1073)	812	995	22	9	0.0270936	0.00904523	mutant
AAGACATCGATGTAA	other_sum	812	995	42	48	0.0517241	0.0482412	mutant
AAGACCCTAATACTG	(219,475)(743,1040)	348	177	258	103	0.741379	0.581921	mutant
AAGACCCTAATACTG	(219,1040)	348	177	13	17	0.0373563	0.0960452	mutant
AAGACCCTAATACTG	(219,475)	348	177	31	40	0.0890805	0.225989	mutant
AAGACCCTAATACTG	(219,657)(743,1040)	348	177	24	5	0.0689655	0.0282486	mutant
AAGACCCTAATACTG	(219,475)(743,1073)	348	177	10	1	0.0287356	0.00564972	mutant
AAGACCCTAATACTG	other_sum	348	177	12	11	0.0344828	0.0621469	mutant
AAGACGCAGGATGCT	(219,475)(743,1040)	1847	1790	1573	1443	0.851651	0.806145	mutant
AAGACGCAGGATGCT	(219,1040)	1847	1790	87	160	0.0471034	0.0893855	mutant
AAGACGCAGGATGCT	(219,475)	1847	1790	48	95	0.0259881	0.0530726	mutant
AAGACGCAGGATGCT	(219,657)(743,1040)	1847	1790	36	29	0.0194911	0.0162011	mutant
AAGACGCAGGATGCT	(219,475)(743,1073)	1847	1790	54	27	0.0292366	0.0150838	mutant
AAGACGCAGGATGCT	other_sum	1847	1790	49	36	0.0265295	0.0201117	mutant
AAGACTATCTTTCGT	(219,475)(743,1040)	544	599	58	85	0.106618	0.141903	mutant
AAGACTATCTTTCGT	(219,1040)	544	599	43	57	0.0790441	0.0951586	mutant
AAGACTATCTTTCGT	(219,475)	544	599	45	58	0.0827206	0.096828	mutant
AAGACTATCTTTCGT	(219,657)(743,1040)	544	599	0	2	0	0.0033389	mutant
AAGACTATCTTTCGT	(219,475)(743,1073)	544	599	6	8	0.0110294	0.0133556	mutant
AAGACTATCTTTCGT	other_sum	544	599	392	389	0.720588	0.649416	mutant
AAGACTGTTTGTTAC	(219,475)(743,1040)	265	378	223	304	0.841509	0.804233	mutant
AAGACTGTTTGTTAC	(219,1040)	265	378	13	42	0.0490566	0.111111	mutant
AAGACTGTTTGTTAC	(219,475)	265	378	6	14	0.0226415	0.037037	mutant
AAGACTGTTTGTTAC	(219,657)(743,1040)	265	378	9	8	0.0339623	0.021164	mutant
AAGACTGTTTGTTAC	(219,475)(743,1073)	265	378	9	6	0.0339623	0.015873	mutant
AAGACTGTTTGTTAC	other_sum	265	378	5	4	0.0188679	0.010582	mutant
AAGAGACCACTAAAA	(219,475)(743,1040)	382	196	306	107	0.801047	0.545918	mutant
AAGAGACCACTAAAA	(219,1040)	382	196	44	47	0.115183	0.239796	mutant
AAGAGACCACTAAAA	(219,475)	382	196	1	15	0.0026178	0.0765306	mutant
AAGAGACCACTAAAA	(219,657)(743,1040)	382	196	4	1	0.0104712	0.00510204	mutant
AAGAGACCACTAAAA	(219,475)(743,1073)	382	196	3	3	0.0078534	0.0153061	mutant
AAGAGACCACTAAAA	other_sum	382	196	24	23	0.0628272	0.117347	mutant
AAGAGAGGTGAACTT	(219,475)(743,1040)	1422	1443	666	454	0.468354	0.314622	mutant
AAGAGAGGTGAACTT	(219,1040)	1422	1443	473	778	0.33263	0.539155	mutant
AAGAGAGGTGAACTT	(219,475)	1422	1443	21	17	0.0147679	0.011781	mutant
AAGAGAGGTGAACTT	(219,657)(743,1040)	1422	1443	212	149	0.149086	0.103257	mutant
AAGAGAGGTGAACTT	(219,475)(743,1073)	1422	1443	20	24	0.0140647	0.016632	mutant
AAGAGAGGTGAACTT	other_sum	1422	1443	30	21	0.021097	0.014553	mutant
AAGAGTTCGGTATCA	(219,475)(743,1040)	260	337	192	207	0.738462	0.614243	mutant
AAGAGTTCGGTATCA	(219,1040)	260	337	36	73	0.138462	0.216617	mutant
AAGAGTTCGGTATCA	(219,475)	260	337	12	33	0.0461538	0.0979228	mutant
AAGAGTTCGGTATCA	(219,657)(743,1040)	260	337	2	1	0.00769231	0.00296736	mutant
AAGAGTTCGGTATCA	(219,475)(743,1073)	260	337	6	0	0.0230769	0	mutant
AAGAGTTCGGTATCA	other_sum	260	337	12	23	0.0461538	0.0682493	mutant
AAGATACCTTTCGGT	(219,475)(743,1040)	1165	1075	941	716	0.807725	0.666047	mutant
AAGATACCTTTCGGT	(219,1040)	1165	1075	135	259	0.11588	0.24093	mutant
AAGATACCTTTCGGT	(219,475)	1165	1075	13	29	0.0111588	0.0269767	mutant
AAGATACCTTTCGGT	(219,657)(743,1040)	1165	1075	21	36	0.0180258	0.0334884	mutant
AAGATACCTTTCGGT	(219,475)(743,1073)	1165	1075	24	16	0.0206009	0.0148837	mutant
AAGATACCTTTCGGT	other_sum	1165	1075	31	19	0.0266094	0.0176744	mutant
AAGATACTAGCCATC	(219,475)(743,1040)	211	131	163	90	0.772512	0.687023	mutant
AAGATACTAGCCATC	(219,1040)	211	131	11	10	0.0521327	0.0763359	mutant
AAGATACTAGCCATC	(219,475)	211	131	4	4	0.0189573	0.0305344	mutant
AAGATACTAGCCATC	(219,657)(743,1040)	211	131	1	16	0.00473934	0.122137	mutant
AAGATACTAGCCATC	(219,475)(743,1073)	211	131	19	3	0.0900474	0.0229008	mutant
AAGATACTAGCCATC	other_sum	211	131	13	8	0.0616114	0.0610687	mutant
AAGATAGCACAGCCT	(219,475)(743,1040)	678	406	559	240	0.824484	0.591133	mutant
AAGATAGCACAGCCT	(219,1040)	678	406	20	55	0.0294985	0.135468	mutant
AAGATAGCACAGCCT	(219,475)	678	406	26	56	0.0383481	0.137931	mutant
AAGATAGCACAGCCT	(219,657)(743,1040)	678	406	13	4	0.019174	0.00985222	mutant
AAGATAGCACAGCCT	(219,475)(743,1073)	678	406	0	0	0	0	mutant
AAGATAGCACAGCCT	other_sum	678	406	60	51	0.0884956	0.125616	mutant
AAGATCGCAGGATGG	(219,475)(743,1040)	1566	1808	1203	1381	0.768199	0.763827	mutant
AAGATCGCAGGATGG	(219,1040)	1566	1808	116	130	0.0740741	0.0719027	mutant
AAGATCGCAGGATGG	(219,475)	1566	1808	39	74	0.0249042	0.0409292	mutant
AAGATCGCAGGATGG	(219,657)(743,1040)	1566	1808	29	24	0.0185185	0.0132743	mutant
AAGATCGCAGGATGG	(219,475)(743,1073)	1566	1808	154	175	0.0983397	0.096792	mutant
AAGATCGCAGGATGG	other_sum	1566	1808	25	24	0.0159642	0.0132743	mutant
AAGATCTATAGCTCT	(219,475)(743,1040)	339	279	270	183	0.79646	0.655914	mutant
AAGATCTATAGCTCT	(219,1040)	339	279	21	28	0.0619469	0.100358	mutant
AAGATCTATAGCTCT	(219,475)	339	279	13	18	0.0383481	0.0645161	mutant
AAGATCTATAGCTCT	(219,657)(743,1040)	339	279	15	11	0.0442478	0.0394265	mutant
AAGATCTATAGCTCT	(219,475)(743,1073)	339	279	13	24	0.0383481	0.0860215	mutant
AAGATCTATAGCTCT	other_sum	339	279	7	15	0.020649	0.0537634	mutant
AAGATGACGGTAGGC	(219,475)(743,1040)	385	652	337	424	0.875325	0.650307	mutant
AAGATGACGGTAGGC	(219,1040)	385	652	21	188	0.0545455	0.288344	mutant
AAGATGACGGTAGGC	(219,475)	385	652	4	13	0.0103896	0.0199387	mutant
AAGATGACGGTAGGC	(219,657)(743,1040)	385	652	11	6	0.0285714	0.00920245	mutant
AAGATGACGGTAGGC	(219,475)(743,1073)	385	652	2	8	0.00519481	0.0122699	mutant
AAGATGACGGTAGGC	other_sum	385	652	10	13	0.025974	0.0199387	mutant
AAGATGGATCAACCA	(219,475)(743,1040)	1886	1765	1631	1466	0.864793	0.830595	mutant
AAGATGGATCAACCA	(219,1040)	1886	1765	174	186	0.0922587	0.105382	mutant
AAGATGGATCAACCA	(219,475)	1886	1765	25	54	0.0132556	0.0305949	mutant
AAGATGGATCAACCA	(219,657)(743,1040)	1886	1765	19	27	0.0100742	0.0152975	mutant
AAGATGGATCAACCA	(219,475)(743,1073)	1886	1765	6	5	0.00318134	0.00283286	mutant
AAGATGGATCAACCA	other_sum	1886	1765	31	27	0.0164369	0.0152975	mutant
AAGATGGATTGAGCT	(219,475)(743,1040)	840	863	679	605	0.808333	0.701043	mutant
AAGATGGATTGAGCT	(219,1040)	840	863	58	138	0.0690476	0.159907	mutant
AAGATGGATTGAGCT	(219,475)	840	863	34	56	0.0404762	0.0648899	mutant
AAGATGGATTGAGCT	(219,657)(743,1040)	840	863	28	19	0.0333333	0.0220162	mutant
AAGATGGATTGAGCT	(219,475)(743,1073)	840	863	17	12	0.0202381	0.013905	mutant
AAGATGGATTGAGCT	other_sum	840	863	24	33	0.0285714	0.0382387	mutant
AAGATGGGGCTGGAT	(219,475)(743,1040)	1249	1084	853	662	0.682946	0.610701	mutant
AAGATGGGGCTGGAT	(219,1040)	1249	1084	128	214	0.102482	0.197417	mutant
AAGATGGGGCTGGAT	(219,475)	1249	1084	14	38	0.011209	0.0350554	mutant
AAGATGGGGCTGGAT	(219,657)(743,1040)	1249	1084	141	113	0.11289	0.104244	mutant
AAGATGGGGCTGGAT	(219,475)(743,1073)	1249	1084	43	13	0.0344275	0.0119926	mutant
AAGATGGGGCTGGAT	other_sum	1249	1084	70	44	0.0560448	0.0405904	mutant
AAGATGGTCATACCC	(219,475)(743,1040)	1969	2049	1863	1880	0.946166	0.917521	mutant
AAGATGGTCATACCC	(219,1040)	1969	2049	31	76	0.015744	0.0370913	mutant
AAGATGGTCATACCC	(219,475)	1969	2049	14	24	0.00711021	0.011713	mutant
AAGATGGTCATACCC	(219,657)(743,1040)	1969	2049	14	11	0.00711021	0.00536847	mutant
AAGATGGTCATACCC	(219,475)(743,1073)	1969	2049	3	14	0.00152362	0.0068326	mutant
AAGATGGTCATACCC	other_sum	1969	2049	44	44	0.0223464	0.0214739	mutant
AAGATGTGTTCTTGC	(219,475)(743,1040)	152	103	124	66	0.815789	0.640777	mutant
AAGATGTGTTCTTGC	(219,1040)	152	103	13	21	0.0855263	0.203883	mutant
AAGATGTGTTCTTGC	(219,475)	152	103	3	2	0.0197368	0.0194175	mutant
AAGATGTGTTCTTGC	(219,657)(743,1040)	152	103	7	1	0.0460526	0.00970874	mutant
AAGATGTGTTCTTGC	(219,475)(743,1073)	152	103	1	2	0.00657895	0.0194175	mutant
AAGATGTGTTCTTGC	other_sum	152	103	4	11	0.0263158	0.106796	mutant
AAGCAAAAAGGACAT	(219,475)(743,1040)	336	388	288	315	0.857143	0.811856	mutant
AAGCAAAAAGGACAT	(219,1040)	336	388	12	22	0.0357143	0.056701	mutant
AAGCAAAAAGGACAT	(219,475)	336	388	8	13	0.0238095	0.0335052	mutant
AAGCAAAAAGGACAT	(219,657)(743,1040)	336	388	3	3	0.00892857	0.00773196	mutant
AAGCAAAAAGGACAT	(219,475)(743,1073)	336	388	6	13	0.0178571	0.0335052	mutant
AAGCAAAAAGGACAT	other_sum	336	388	19	22	0.0565476	0.056701	mutant
AAGCAAACCTTGACG	(219,475)(743,1040)	1149	1108	973	870	0.846823	0.785199	mutant
AAGCAAACCTTGACG	(219,1040)	1149	1108	82	143	0.0713664	0.129061	mutant
AAGCAAACCTTGACG	(219,475)	1149	1108	18	42	0.0156658	0.0379061	mutant
AAGCAAACCTTGACG	(219,657)(743,1040)	1149	1108	23	16	0.0200174	0.0144404	mutant
AAGCAAACCTTGACG	(219,475)(743,1073)	1149	1108	35	23	0.0304613	0.0207581	mutant
AAGCAAACCTTGACG	other_sum	1149	1108	18	14	0.0156658	0.0126354	mutant
AAGCAAATGTGCTAT	(219,475)(743,1040)	949	761	764	537	0.805058	0.70565	mutant
AAGCAAATGTGCTAT	(219,1040)	949	761	97	134	0.102213	0.176084	mutant
AAGCAAATGTGCTAT	(219,475)	949	761	16	45	0.0168599	0.0591327	mutant
AAGCAAATGTGCTAT	(219,657)(743,1040)	949	761	32	13	0.0337197	0.0170828	mutant
AAGCAAATGTGCTAT	(219,475)(743,1073)	949	761	21	19	0.0221286	0.0249671	mutant
AAGCAAATGTGCTAT	other_sum	949	761	19	13	0.0200211	0.0170828	mutant
AAGCAACACCTTACA	(219,475)(743,1040)	212	205	104	93	0.490566	0.453659	mutant
AAGCAACACCTTACA	(219,1040)	212	205	35	31	0.165094	0.15122	mutant
AAGCAACACCTTACA	(219,475)	212	205	3	21	0.0141509	0.102439	mutant
AAGCAACACCTTACA	(219,657)(743,1040)	212	205	0	2	0	0.0097561	mutant
AAGCAACACCTTACA	(219,475)(743,1073)	212	205	65	51	0.306604	0.24878	mutant
AAGCAACACCTTACA	other_sum	212	205	5	7	0.0235849	0.0341463	mutant
AAGCACCAGGGAGCA	(219,475)(743,1040)	946	747	783	528	0.827696	0.706827	mutant
AAGCACCAGGGAGCA	(219,1040)	946	747	92	105	0.0972516	0.140562	mutant
AAGCACCAGGGAGCA	(219,475)	946	747	23	74	0.0243129	0.0990629	mutant
AAGCACCAGGGAGCA	(219,657)(743,1040)	946	747	3	2	0.00317125	0.00267738	mutant
AAGCACCAGGGAGCA	(219,475)(743,1073)	946	747	30	18	0.0317125	0.0240964	mutant
AAGCACCAGGGAGCA	other_sum	946	747	15	20	0.0158562	0.0267738	mutant
AAGCACCTTGCGATT	(219,475)(743,1040)	1517	1345	947	734	0.624258	0.545725	mutant
AAGCACCTTGCGATT	(219,1040)	1517	1345	402	485	0.264997	0.360595	mutant
AAGCACCTTGCGATT	(219,475)	1517	1345	17	23	0.0112063	0.0171004	mutant
AAGCACCTTGCGATT	(219,657)(743,1040)	1517	1345	81	50	0.0533949	0.0371747	mutant
AAGCACCTTGCGATT	(219,475)(743,1073)	1517	1345	20	13	0.0131839	0.00966543	mutant
AAGCACCTTGCGATT	other_sum	1517	1345	50	40	0.0329598	0.0297398	mutant
AAGCACGGAAGTCC	(219,475)(743,1040)	1577	2183	1379	1779	0.874445	0.814934	mutant
AAGCACGGAAGTCC	(219,1040)	1577	2183	37	152	0.0234623	0.069629	mutant
AAGCACGGAAGTCC	(219,475)	1577	2183	49	94	0.0310717	0.04306	mutant
AAGCACGGAAGTCC	(219,657)(743,1040)	1577	2183	11	16	0.00697527	0.00732936	mutant
AAGCACGGAAGTCC	(219,475)(743,1073)	1577	2183	64	77	0.0405834	0.0352726	mutant
AAGCACGGAAGTCC	other_sum	1577	2183	37	65	0.0234623	0.0297755	mutant
AAGCACTGCAGTCAG	(219,475)(743,1040)	522	581	315	222	0.603448	0.3821	mutant
AAGCACTGCAGTCAG	(219,1040)	522	581	98	257	0.187739	0.442341	mutant
AAGCACTGCAGTCAG	(219,475)	522	581	9	28	0.0172414	0.0481928	mutant
AAGCACTGCAGTCAG	(219,657)(743,1040)	522	581	61	44	0.116858	0.0757315	mutant
AAGCACTGCAGTCAG	(219,475)(743,1073)	522	581	8	5	0.0153257	0.00860585	mutant
AAGCACTGCAGTCAG	other_sum	522	581	31	25	0.059387	0.0430293	mutant
AAGCAGATAAATTGA	(219,475)(743,1040)	386	488	323	394	0.836788	0.807377	mutant
AAGCAGATAAATTGA	(219,1040)	386	488	14	26	0.0362694	0.0532787	mutant
AAGCAGATAAATTGA	(219,475)	386	488	13	36	0.0336788	0.0737705	mutant
AAGCAGATAAATTGA	(219,657)(743,1040)	386	488	4	5	0.0103627	0.0102459	mutant
AAGCAGATAAATTGA	(219,475)(743,1073)	386	488	16	11	0.0414508	0.022541	mutant
AAGCAGATAAATTGA	other_sum	386	488	16	16	0.0414508	0.0327869	mutant
AAGCAGGTGAGTGAG	(219,475)(743,1040)	275	170	30	11	0.109091	0.0647059	mutant
AAGCAGGTGAGTGAG	(219,1040)	275	170	205	124	0.745455	0.729412	mutant
AAGCAGGTGAGTGAG	(219,475)	275	170	26	26	0.0945455	0.152941	mutant
AAGCAGGTGAGTGAG	(219,657)(743,1040)	275	170	4	0	0.0145455	0	mutant
AAGCAGGTGAGTGAG	(219,475)(743,1073)	275	170	0	0	0	0	mutant
AAGCAGGTGAGTGAG	other_sum	275	170	10	9	0.0363636	0.0529412	mutant
AAGCATCAATATGTG	(219,475)(743,1040)	1660	1797	235	171	0.141566	0.0951586	mutant
AAGCATCAATATGTG	(219,1040)	1660	1797	50	90	0.0301205	0.0500835	mutant
AAGCATCAATATGTG	(219,475)	1660	1797	793	820	0.477711	0.456316	mutant
AAGCATCAATATGTG	(219,657)(743,1040)	1660	1797	14	6	0.00843373	0.0033389	mutant
AAGCATCAATATGTG	(219,475)(743,1073)	1660	1797	4	5	0.00240964	0.00278242	mutant
AAGCATCAATATGTG	other_sum	1660	1797	564	705	0.339759	0.392321	mutant
AAGCATCTACGTGGA	(219,475)(743,1040)	1629	1838	1317	1410	0.808471	0.767138	mutant
AAGCATCTACGTGGA	(219,1040)	1629	1838	132	214	0.0810313	0.116431	mutant
AAGCATCTACGTGGA	(219,475)	1629	1838	29	51	0.0178023	0.0277476	mutant
AAGCATCTACGTGGA	(219,657)(743,1040)	1629	1838	61	57	0.0374463	0.031012	mutant
AAGCATCTACGTGGA	(219,475)(743,1073)	1629	1838	42	49	0.0257827	0.0266594	mutant
AAGCATCTACGTGGA	other_sum	1629	1838	48	57	0.0294659	0.031012	mutant
AAGCATTGCGTGATA	(219,475)(743,1040)	1736	2221	1612	1873	0.928571	0.843314	mutant
AAGCATTGCGTGATA	(219,1040)	1736	2221	58	185	0.0334101	0.0832958	mutant
AAGCATTGCGTGATA	(219,475)	1736	2221	11	66	0.00633641	0.0297163	mutant
AAGCATTGCGTGATA	(219,657)(743,1040)	1736	2221	13	13	0.00748848	0.00585322	mutant
AAGCATTGCGTGATA	(219,475)(743,1073)	1736	2221	13	21	0.00748848	0.0094552	mutant
AAGCATTGCGTGATA	other_sum	1736	2221	29	63	0.0167051	0.0283656	mutant
AAGCCAAACATTCGA	(219,475)(743,1040)	1151	1021	987	781	0.857515	0.764936	mutant
AAGCCAAACATTCGA	(219,1040)	1151	1021	44	89	0.0382276	0.0871694	mutant
AAGCCAAACATTCGA	(219,475)	1151	1021	35	78	0.0304083	0.0763957	mutant
AAGCCAAACATTCGA	(219,657)(743,1040)	1151	1021	15	6	0.0130321	0.00587659	mutant
AAGCCAAACATTCGA	(219,475)(743,1073)	1151	1021	24	21	0.0208514	0.0205681	mutant
AAGCCAAACATTCGA	other_sum	1151	1021	46	46	0.0399652	0.0450539	mutant
AAGCCAATTGAGGTA	(219,475)(743,1040)	617	376	509	245	0.824959	0.651596	mutant
AAGCCAATTGAGGTA	(219,1040)	617	376	45	62	0.0729335	0.164894	mutant
AAGCCAATTGAGGTA	(219,475)	617	376	25	26	0.0405186	0.0691489	mutant
AAGCCAATTGAGGTA	(219,657)(743,1040)	617	376	11	11	0.0178282	0.0292553	mutant
AAGCCAATTGAGGTA	(219,475)(743,1073)	617	376	6	6	0.00972447	0.0159574	mutant
AAGCCAATTGAGGTA	other_sum	617	376	21	26	0.0340357	0.0691489	mutant
AAGCCCGCGTTAATT	(219,475)(743,1040)	706	652	626	542	0.886686	0.831288	mutant
AAGCCCGCGTTAATT	(219,1040)	706	652	44	50	0.0623229	0.0766871	mutant
AAGCCCGCGTTAATT	(219,475)	706	652	6	13	0.00849858	0.0199387	mutant
AAGCCCGCGTTAATT	(219,657)(743,1040)	706	652	20	34	0.0283286	0.0521472	mutant
AAGCCCGCGTTAATT	(219,475)(743,1073)	706	652	0	0	0	0	mutant
AAGCCCGCGTTAATT	other_sum	706	652	10	13	0.0141643	0.0199387	mutant
AAGCCGAACATTCTC	(219,475)(743,1040)	850	460	256	68	0.301176	0.147826	mutant
AAGCCGAACATTCTC	(219,1040)	850	460	536	381	0.630588	0.828261	mutant
AAGCCGAACATTCTC	(219,475)	850	460	6	2	0.00705882	0.00434783	mutant
AAGCCGAACATTCTC	(219,657)(743,1040)	850	460	40	7	0.0470588	0.0152174	mutant
AAGCCGAACATTCTC	(219,475)(743,1073)	850	460	1	0	0.00117647	0	mutant
AAGCCGAACATTCTC	other_sum	850	460	11	2	0.0129412	0.00434783	mutant
AAGCCTAACCTCTCG	(219,475)(743,1040)	375	145	276	76	0.736	0.524138	mutant
AAGCCTAACCTCTCG	(219,1040)	375	145	86	62	0.229333	0.427586	mutant
AAGCCTAACCTCTCG	(219,475)	375	145	2	2	0.00533333	0.0137931	mutant
AAGCCTAACCTCTCG	(219,657)(743,1040)	375	145	7	1	0.0186667	0.00689655	mutant
AAGCCTAACCTCTCG	(219,475)(743,1073)	375	145	0	1	0	0.00689655	mutant
AAGCCTAACCTCTCG	other_sum	375	145	4	3	0.0106667	0.0206897	mutant
AAGCCTTTGATGTAA	(219,475)(743,1040)	2946	2720	2296	2004	0.779362	0.736765	mutant
AAGCCTTTGATGTAA	(219,1040)	2946	2720	277	486	0.0940258	0.178676	mutant
AAGCCTTTGATGTAA	(219,475)	2946	2720	23	65	0.0078072	0.0238971	mutant
AAGCCTTTGATGTAA	(219,657)(743,1040)	2946	2720	180	70	0.0610998	0.0257353	mutant
AAGCCTTTGATGTAA	(219,475)(743,1073)	2946	2720	90	32	0.0305499	0.0117647	mutant
AAGCCTTTGATGTAA	other_sum	2946	2720	80	63	0.0271555	0.0231618	mutant
AAGCGAAAGTGCTGC	(219,475)(743,1040)	2167	1822	1663	1232	0.76742	0.67618	mutant
AAGCGAAAGTGCTGC	(219,1040)	2167	1822	151	255	0.0696816	0.139956	mutant
AAGCGAAAGTGCTGC	(219,475)	2167	1822	66	45	0.0304569	0.0246981	mutant
AAGCGAAAGTGCTGC	(219,657)(743,1040)	2167	1822	37	20	0.0170743	0.0109769	mutant
AAGCGAAAGTGCTGC	(219,475)(743,1073)	2167	1822	18	11	0.00830641	0.00603732	mutant
AAGCGAAAGTGCTGC	other_sum	2167	1822	232	259	0.10706	0.142151	mutant
AAGCGCAAAGCGTCA	(219,475)(743,1040)	189	239	40	33	0.21164	0.138075	mutant
AAGCGCAAAGCGTCA	(219,1040)	189	239	45	53	0.238095	0.221757	mutant
AAGCGCAAAGCGTCA	(219,475)	189	239	90	121	0.47619	0.506276	mutant
AAGCGCAAAGCGTCA	(219,657)(743,1040)	189	239	1	3	0.00529101	0.0125523	mutant
AAGCGCAAAGCGTCA	(219,475)(743,1073)	189	239	2	2	0.010582	0.0083682	mutant
AAGCGCAAAGCGTCA	other_sum	189	239	11	27	0.0582011	0.112971	mutant
AAGCGGCCCCCTCAG	(219,475)(743,1040)	253	250	0	0	0	0	mutant
AAGCGGCCCCCTCAG	(219,1040)	253	250	12	28	0.0474308	0.112	mutant
AAGCGGCCCCCTCAG	(219,475)	253	250	1	2	0.00395257	0.008	mutant
AAGCGGCCCCCTCAG	(219,657)(743,1040)	253	250	10	7	0.0395257	0.028	mutant
AAGCGGCCCCCTCAG	(219,475)(743,1073)	253	250	0	0	0	0	mutant
AAGCGGCCCCCTCAG	other_sum	253	250	230	213	0.909091	0.852	mutant
AAGCGGCCTGGTACC	(219,475)(743,1040)	702	509	469	262	0.668091	0.514735	mutant
AAGCGGCCTGGTACC	(219,1040)	702	509	33	49	0.0470085	0.0962672	mutant
AAGCGGCCTGGTACC	(219,475)	702	509	19	31	0.0270655	0.0609037	mutant
AAGCGGCCTGGTACC	(219,657)(743,1040)	702	509	141	139	0.200855	0.273084	mutant
AAGCGGCCTGGTACC	(219,475)(743,1073)	702	509	10	10	0.014245	0.0196464	mutant
AAGCGGCCTGGTACC	other_sum	702	509	30	18	0.042735	0.0353635	mutant
AAGCGTTAGGTTAGG	(219,475)(743,1040)	294	107	252	93	0.857143	0.869159	mutant
AAGCGTTAGGTTAGG	(219,1040)	294	107	22	6	0.0748299	0.0560748	mutant
AAGCGTTAGGTTAGG	(219,475)	294	107	5	6	0.0170068	0.0560748	mutant
AAGCGTTAGGTTAGG	(219,657)(743,1040)	294	107	1	1	0.00340136	0.00934579	mutant
AAGCGTTAGGTTAGG	(219,475)(743,1073)	294	107	6	0	0.0204082	0	mutant
AAGCGTTAGGTTAGG	other_sum	294	107	8	1	0.0272109	0.00934579	mutant
AAGCTAATACGATGT	(219,475)(743,1040)	877	688	686	543	0.782212	0.789244	mutant
AAGCTAATACGATGT	(219,1040)	877	688	52	61	0.059293	0.0886628	mutant
AAGCTAATACGATGT	(219,475)	877	688	10	12	0.0114025	0.0174419	mutant
AAGCTAATACGATGT	(219,657)(743,1040)	877	688	63	38	0.0718358	0.0552326	mutant
AAGCTAATACGATGT	(219,475)(743,1073)	877	688	33	13	0.0376283	0.0188953	mutant
AAGCTAATACGATGT	other_sum	877	688	33	21	0.0376283	0.0305233	mutant
AAGCTACGACCGAAG	(219,475)(743,1040)	197	313	28	16	0.142132	0.0511182	mutant
AAGCTACGACCGAAG	(219,1040)	197	313	122	247	0.619289	0.789137	mutant
AAGCTACGACCGAAG	(219,475)	197	313	39	38	0.19797	0.121406	mutant
AAGCTACGACCGAAG	(219,657)(743,1040)	197	313	0	0	0	0	mutant
AAGCTACGACCGAAG	(219,475)(743,1073)	197	313	1	1	0.00507614	0.00319489	mutant
AAGCTACGACCGAAG	other_sum	197	313	7	11	0.035533	0.0351438	mutant
AAGCTATTGGGTGTG	(219,475)(743,1040)	223	145	22	15	0.0986547	0.103448	mutant
AAGCTATTGGGTGTG	(219,1040)	223	145	1	2	0.0044843	0.0137931	mutant
AAGCTATTGGGTGTG	(219,475)	223	145	0	1	0	0.00689655	mutant
AAGCTATTGGGTGTG	(219,657)(743,1040)	223	145	0	0	0	0	mutant
AAGCTATTGGGTGTG	(219,475)(743,1073)	223	145	0	2	0	0.0137931	mutant
AAGCTATTGGGTGTG	other_sum	223	145	200	125	0.896861	0.862069	mutant
AAGCTCAATGGCCCG	(219,475)(743,1040)	105	106	49	41	0.466667	0.386792	mutant
AAGCTCAATGGCCCG	(219,1040)	105	106	7	4	0.0666667	0.0377358	mutant
AAGCTCAATGGCCCG	(219,475)	105	106	16	37	0.152381	0.349057	mutant
AAGCTCAATGGCCCG	(219,657)(743,1040)	105	106	2	1	0.0190476	0.00943396	mutant
AAGCTCAATGGCCCG	(219,475)(743,1073)	105	106	19	19	0.180952	0.179245	mutant
AAGCTCAATGGCCCG	other_sum	105	106	12	4	0.114286	0.0377358	mutant
AAGCTCAGCCTGGCC	(219,475)(743,1040)	471	200	333	93	0.707006	0.465	mutant
AAGCTCAGCCTGGCC	(219,1040)	471	200	114	90	0.242038	0.45	mutant
AAGCTCAGCCTGGCC	(219,475)	471	200	7	8	0.014862	0.04	mutant
AAGCTCAGCCTGGCC	(219,657)(743,1040)	471	200	0	0	0	0	mutant
AAGCTCAGCCTGGCC	(219,475)(743,1073)	471	200	7	2	0.014862	0.01	mutant
AAGCTCAGCCTGGCC	other_sum	471	200	10	7	0.0212314	0.035	mutant
AAGCTCAGGGAGTGT	(219,475)(743,1040)	663	713	377	323	0.568627	0.453015	mutant
AAGCTCAGGGAGTGT	(219,1040)	663	713	31	95	0.0467572	0.13324	mutant
AAGCTCAGGGAGTGT	(219,475)	663	713	17	24	0.025641	0.0336606	mutant
AAGCTCAGGGAGTGT	(219,657)(743,1040)	663	713	11	14	0.0165913	0.0196353	mutant
AAGCTCAGGGAGTGT	(219,475)(743,1073)	663	713	205	246	0.309201	0.345021	mutant
AAGCTCAGGGAGTGT	other_sum	663	713	22	11	0.0331825	0.0154278	mutant
AAGCTTAAGTTTTAG	(219,475)(743,1040)	421	457	14	13	0.0332542	0.0284464	mutant
AAGCTTAAGTTTTAG	(219,1040)	421	457	374	396	0.888361	0.866521	mutant
AAGCTTAAGTTTTAG	(219,475)	421	457	24	32	0.0570071	0.0700219	mutant
AAGCTTAAGTTTTAG	(219,657)(743,1040)	421	457	2	0	0.00475059	0	mutant
AAGCTTAAGTTTTAG	(219,475)(743,1073)	421	457	1	3	0.0023753	0.00656455	mutant
AAGCTTAAGTTTTAG	other_sum	421	457	6	13	0.0142518	0.0284464	mutant
AAGCTTTAATTGAGC	(219,475)(743,1040)	900	875	711	604	0.79	0.690286	mutant
AAGCTTTAATTGAGC	(219,1040)	900	875	76	142	0.0844444	0.162286	mutant
AAGCTTTAATTGAGC	(219,475)	900	875	45	62	0.05	0.0708571	mutant
AAGCTTTAATTGAGC	(219,657)(743,1040)	900	875	12	8	0.0133333	0.00914286	mutant
AAGCTTTAATTGAGC	(219,475)(743,1073)	900	875	21	27	0.0233333	0.0308571	mutant
AAGCTTTAATTGAGC	other_sum	900	875	35	32	0.0388889	0.0365714	mutant
AAGGAAGCTGCTAAA	(219,475)(743,1040)	794	567	672	448	0.846348	0.790123	mutant
AAGGAAGCTGCTAAA	(219,1040)	794	567	60	64	0.0755668	0.112875	mutant
AAGGAAGCTGCTAAA	(219,475)	794	567	12	17	0.0151134	0.0299824	mutant
AAGGAAGCTGCTAAA	(219,657)(743,1040)	794	567	12	5	0.0151134	0.00881834	mutant
AAGGAAGCTGCTAAA	(219,475)(743,1073)	794	567	21	20	0.0264484	0.0352734	mutant
AAGGAAGCTGCTAAA	other_sum	794	567	17	13	0.0214106	0.0229277	mutant
AAGGACAGGCGTTGC	(219,475)(743,1040)	1052	1160	843	847	0.801331	0.730172	mutant
AAGGACAGGCGTTGC	(219,1040)	1052	1160	108	155	0.102662	0.133621	mutant
AAGGACAGGCGTTGC	(219,475)	1052	1160	33	48	0.0313688	0.0413793	mutant
AAGGACAGGCGTTGC	(219,657)(743,1040)	1052	1160	3	9	0.00285171	0.00775862	mutant
AAGGACAGGCGTTGC	(219,475)(743,1073)	1052	1160	38	34	0.0361217	0.0293103	mutant
AAGGACAGGCGTTGC	other_sum	1052	1160	27	67	0.0256654	0.0577586	mutant
AAGGACCATTGCGTA	(219,475)(743,1040)	1033	1030	936	869	0.906099	0.843689	mutant
AAGGACCATTGCGTA	(219,1040)	1033	1030	24	52	0.0232333	0.0504854	mutant
AAGGACCATTGCGTA	(219,475)	1033	1030	37	79	0.035818	0.076699	mutant
AAGGACCATTGCGTA	(219,657)(743,1040)	1033	1030	7	4	0.00677638	0.0038835	mutant
AAGGACCATTGCGTA	(219,475)(743,1073)	1033	1030	0	0	0	0	mutant
AAGGACCATTGCGTA	other_sum	1033	1030	29	26	0.0280736	0.0252427	mutant
AAGGACTTATCGTCG	(219,475)(743,1040)	6410	10202	158	247	0.024649	0.0242109	mutant
AAGGACTTATCGTCG	(219,1040)	6410	10202	6127	9842	0.95585	0.964713	mutant
AAGGACTTATCGTCG	(219,475)	6410	10202	13	17	0.00202808	0.00166634	mutant
AAGGACTTATCGTCG	(219,657)(743,1040)	6410	10202	10	10	0.00156006	0.0009802	mutant
AAGGACTTATCGTCG	(219,475)(743,1073)	6410	10202	6	9	0.000936037	0.00088218	mutant
AAGGACTTATCGTCG	other_sum	6410	10202	96	77	0.0149766	0.00754754	mutant
AAGGAGCTATAACTC	(219,475)(743,1040)	1023	862	757	463	0.73998	0.537123	mutant
AAGGAGCTATAACTC	(219,1040)	1023	862	188	325	0.183773	0.37703	mutant
AAGGAGCTATAACTC	(219,475)	1023	862	15	27	0.0146628	0.0313225	mutant
AAGGAGCTATAACTC	(219,657)(743,1040)	1023	862	6	2	0.0058651	0.00232019	mutant
AAGGAGCTATAACTC	(219,475)(743,1073)	1023	862	29	16	0.028348	0.0185615	mutant
AAGGAGCTATAACTC	other_sum	1023	862	28	29	0.0273705	0.0336427	mutant
AAGGAGGAATGGTTG	(219,475)(743,1040)	1782	2310	1321	1527	0.741302	0.661039	mutant
AAGGAGGAATGGTTG	(219,1040)	1782	2310	261	485	0.146465	0.209957	mutant
AAGGAGGAATGGTTG	(219,475)	1782	2310	40	58	0.0224467	0.0251082	mutant
AAGGAGGAATGGTTG	(219,657)(743,1040)	1782	2310	37	66	0.0207632	0.0285714	mutant
AAGGAGGAATGGTTG	(219,475)(743,1073)	1782	2310	0	0	0	0	mutant
AAGGAGGAATGGTTG	other_sum	1782	2310	123	174	0.0690236	0.0753247	mutant
AAGGAGGGCTTTGGG	(219,475)(743,1040)	434	431	96	68	0.221198	0.157773	mutant
AAGGAGGGCTTTGGG	(219,1040)	434	431	23	51	0.0529954	0.118329	mutant
AAGGAGGGCTTTGGG	(219,475)	434	431	12	28	0.0276498	0.0649652	mutant
AAGGAGGGCTTTGGG	(219,657)(743,1040)	434	431	4	2	0.00921659	0.00464037	mutant
AAGGAGGGCTTTGGG	(219,475)(743,1073)	434	431	3	5	0.00691244	0.0116009	mutant
AAGGAGGGCTTTGGG	other_sum	434	431	296	277	0.682028	0.642691	mutant
AAGGATTGGAACGTC	(219,475)(743,1040)	2227	2115	1757	1340	0.788954	0.63357	mutant
AAGGATTGGAACGTC	(219,1040)	2227	2115	315	553	0.141446	0.261466	mutant
AAGGATTGGAACGTC	(219,475)	2227	2115	59	78	0.026493	0.0368794	mutant
AAGGATTGGAACGTC	(219,657)(743,1040)	2227	2115	5	12	0.00224517	0.00567376	mutant
AAGGATTGGAACGTC	(219,475)(743,1073)	2227	2115	44	54	0.0197575	0.0255319	mutant
AAGGATTGGAACGTC	other_sum	2227	2115	47	78	0.0211046	0.0368794	mutant
AAGGCACACTGCCT	(219,475)(743,1040)	704	544	484	368	0.6875	0.676471	mutant
AAGGCACACTGCCT	(219,1040)	704	544	133	99	0.18892	0.181985	mutant
AAGGCACACTGCCT	(219,475)	704	544	30	35	0.0426136	0.0643382	mutant
AAGGCACACTGCCT	(219,657)(743,1040)	704	544	14	5	0.0198864	0.00919118	mutant
AAGGCACACTGCCT	(219,475)(743,1073)	704	544	9	8	0.0127841	0.0147059	mutant
AAGGCACACTGCCT	other_sum	704	544	34	29	0.0482955	0.0533088	mutant
AAGGCACTATACCCT	(219,475)(743,1040)	594	611	515	525	0.867003	0.859247	mutant
AAGGCACTATACCCT	(219,1040)	594	611	24	31	0.040404	0.0507365	mutant
AAGGCACTATACCCT	(219,475)	594	611	11	26	0.0185185	0.0425532	mutant
AAGGCACTATACCCT	(219,657)(743,1040)	594	611	5	5	0.00841751	0.00818331	mutant
AAGGCACTATACCCT	(219,475)(743,1073)	594	611	21	12	0.0353535	0.0196399	mutant
AAGGCACTATACCCT	other_sum	594	611	18	12	0.030303	0.0196399	mutant
AAGGCATGGCACAGG	(219,475)(743,1040)	1372	1447	1045	930	0.761662	0.642709	mutant
AAGGCATGGCACAGG	(219,1040)	1372	1447	229	411	0.16691	0.284036	mutant
AAGGCATGGCACAGG	(219,475)	1372	1447	4	8	0.00291545	0.00552868	mutant
AAGGCATGGCACAGG	(219,657)(743,1040)	1372	1447	5	4	0.00364431	0.00276434	mutant
AAGGCATGGCACAGG	(219,475)(743,1073)	1372	1447	4	6	0.00291545	0.00414651	mutant
AAGGCATGGCACAGG	other_sum	1372	1447	85	88	0.0619534	0.0608155	mutant
AAGGCCATAGACGCG	(219,475)(743,1040)	671	436	520	301	0.774963	0.690367	mutant
AAGGCCATAGACGCG	(219,1040)	671	436	57	70	0.0849478	0.16055	mutant
AAGGCCATAGACGCG	(219,475)	671	436	24	30	0.0357675	0.0688073	mutant
AAGGCCATAGACGCG	(219,657)(743,1040)	671	436	53	15	0.0789866	0.0344037	mutant
AAGGCCATAGACGCG	(219,475)(743,1073)	671	436	9	9	0.0134128	0.0206422	mutant
AAGGCCATAGACGCG	other_sum	671	436	8	11	0.0119225	0.0252294	mutant
AAGGCCTTGTATTGC	(219,475)(743,1040)	1982	1444	1581	1038	0.797679	0.718837	mutant
[truncated: 56,333 more rows]

## Sheet: Fig. S4a
replicate	mutation_number	isoform	measured_freq	predicted_freq
1	1	(219 475)(743 1040)	0.8167	0.8281
1	1	(219 1040)	0.0111	0.0759
1	1	(219 475)	0.1167	0.0258
1	1	(219 657)(743 1040)	0.0111	0.0246
1	1	(219 475)(743 1073)	0.0222	0.0273
1	1	other	0.0222	0.0184
1	2	(219 475)(743 1040)	0.7948	0.8089
1	2	(219 1040)	0.0945	0.0942
1	2	(219 475)	0.028	0.026
1	2	(219 657)(743 1040)	0.0221	0.0248
1	2	(219 475)(743 1073)	0.0362	0.0275
1	2	other	0.0244	0.0186
1	3	(219 475)(743 1040)	0.7829	0.8229
1	3	(219 1040)	0.1318	0.0829
1	3	(219 475)	0.0103	0.0251
1	3	(219 657)(743 1040)	0.0129	0.0226
1	3	(219 475)(743 1073)	0.0336	0.0277
1	3	other	0.0285	0.0189
1	4	(219 475)(743 1040)	0.8762	0.8869
1	4	(219 1040)	0.0381	0.0337
1	4	(219 475)	0.0286	0.0254
1	4	(219 657)(743 1040)	0	0.0055
1	4	(219 475)(743 1073)	0.0476	0.031
1	4	other	0.0095	0.0175
1	5	(219 475)(743 1040)	0.0843	0.1534
1	5	(219 1040)	0.8708	0.7865
1	5	(219 475)	0.0033	0.0158
1	5	(219 657)(743 1040)	0.0175	0.0319
1	5	(219 475)(743 1073)	0.0011	0.0008
1	5	other	0.023	0.0117
1	6	(219 475)(743 1040)	0.7056	0.787
1	6	(219 1040)	0.1743	0.1042
1	6	(219 475)	0.0186	0.0262
1	6	(219 657)(743 1040)	0.0355	0.0378
1	6	(219 475)(743 1073)	0.0389	0.0256
1	6	other	0.0271	0.0192
1	7	(219 475)(743 1040)	0.8359	0.8434
1	7	(219 1040)	0.021	0.0289
1	7	(219 475)	0.014	0.02
1	7	(219 657)(743 1040)	0.1024	0.0813
1	7	(219 475)(743 1073)	0.014	0.0133
1	7	other	0.0127	0.013
1	8	(219 475)(743 1040)	0.8262	0.8314
1	8	(219 1040)	0.0712	0.0858
1	8	(219 475)	0.0271	0.0239
1	8	(219 657)(743 1040)	0.0185	0.0207
1	8	(219 475)(743 1073)	0.0356	0.0211
1	8	other	0.0214	0.0171
1	9	(219 475)(743 1040)	0.7107	0.75
1	9	(219 1040)	0.212	0.1587
1	9	(219 475)	0.0267	0.0281
1	9	(219 657)(743 1040)	0.004	0.0106
1	9	(219 475)(743 1073)	0.024	0.0313
1	9	other	0.0226	0.0212
1	10	(219 475)(743 1040)	0.6817	0.7285
1	10	(219 1040)	0.0997	0.0684
1	10	(219 475)	0.0307	0.027
1	10	(219 657)(743 1040)	0.0327	0.029
1	10	(219 475)(743 1073)	0.1413	0.1278
1	10	other	0.0139	0.0193
1	11	(219 475)(743 1040)	0.6983	0.7379
1	11	(219 1040)	0.1293	0.1284
1	11	(219 475)	0.0517	0.0396
1	11	(219 657)(743 1040)	0.0345	0.0339
1	11	(219 475)(743 1073)	0.0776	0.0351
1	11	other	0.0086	0.0251
1	12	(219 475)(743 1040)	0.846	0.8559
1	12	(219 1040)	0.0678	0.0519
1	12	(219 475)	0.0205	0.0217
1	12	(219 657)(743 1040)	0.0144	0.025
1	12	(219 475)(743 1073)	0.0329	0.0273
1	12	other	0.0184	0.0182
1	13	(219 475)(743 1040)	0.6194	0.7
1	13	(219 1040)	0.2108	0.148
1	13	(219 475)	0.028	0.0303
1	13	(219 657)(743 1040)	0.0254	0.0385
1	13	(219 475)(743 1073)	0.0936	0.057
1	13	other	0.0228	0.0262
1	14	(219 475)(743 1040)	0.8321	0.7949
1	14	(219 1040)	0.0645	0.0824
1	14	(219 475)	0.0397	0.0285
1	14	(219 657)(743 1040)	0.0323	0.0502
1	14	(219 475)(743 1073)	0.0165	0.0228
1	14	other	0.0149	0.0212
1	15	(219 475)(743 1040)	0.8614	0.8307
1	15	(219 1040)	0.0723	0.0838
1	15	(219 475)	0.0241	0.0282
1	15	(219 657)(743 1040)	0.008	0.0205
1	15	(219 475)(743 1073)	0.0241	0.0199
1	15	other	0.0101	0.0169
1	16	(219 475)(743 1040)	0.8113	0.8097
1	16	(219 1040)	0.0314	0.0477
1	16	(219 475)	0.1321	0.1059
1	16	(219 657)(743 1040)	0	0.0047
1	16	(219 475)(743 1073)	0	0.0126
1	16	other	0.0252	0.0194
1	17	(219 475)(743 1040)	0.7689	0.8151
1	17	(219 1040)	0.0909	0.071
1	17	(219 475)	0.0189	0.024
1	17	(219 657)(743 1040)	0.0227	0.0226
1	17	(219 475)(743 1073)	0.0727	0.0501
1	17	other	0.0259	0.0173
1	18	(219 475)(743 1040)	0.5254	0.5399
1	18	(219 1040)	0.3385	0.2954
1	18	(219 475)	0.0096	0.0142
1	18	(219 657)(743 1040)	0.1028	0.1155
1	18	(219 475)(743 1073)	0.0128	0.0178
1	18	other	0.0109	0.0173
1	19	(219 475)(743 1040)	0.6346	0.6873
1	19	(219 1040)	0.0385	0.075
1	19	(219 475)	0.2596	0.1408
1	19	(219 657)(743 1040)	0.0096	0.0186
1	19	(219 475)(743 1073)	0.0192	0.0519
1	19	other	0.0385	0.0263
1	20	(219 475)(743 1040)	0.4542	0.5271
1	20	(219 1040)	0.3763	0.3163
1	20	(219 475)	0.0203	0.0205
1	20	(219 657)(743 1040)	0.1017	0.0968
1	20	(219 475)(743 1073)	0.0339	0.0215
1	20	other	0.0136	0.0178
1	21	(219 475)(743 1040)	0.8472	0.8592
1	21	(219 1040)	0.065	0.0568
1	21	(219 475)	0.0229	0.0199
1	21	(219 657)(743 1040)	0.0168	0.0218
1	21	(219 475)(743 1073)	0.0289	0.0255
1	21	other	0.0192	0.0167
1	22	(219 475)(743 1040)	0.879	0.8723
1	22	(219 1040)	0.0259	0.0326
1	22	(219 475)	0.0086	0.0175
1	22	(219 657)(743 1040)	0.0259	0.0137
1	22	(219 475)(743 1073)	0.0432	0.0454
1	22	other	0.0174	0.0185
1	23	(219 475)(743 1040)	0.8	0.8276
1	23	(219 1040)	0.0571	0.0367
1	23	(219 475)	0.019	0.0269
1	23	(219 657)(743 1040)	0.0571	0.0678
1	23	(219 475)(743 1073)	0.0667	0.025
1	23	other	0.0001	0.016
1	24	(219 475)(743 1040)	0.0735	0.0556
1	24	(219 1040)	0.7288	0.753
1	24	(219 475)	0.1729	0.1387
1	24	(219 657)(743 1040)	0.0031	0.0032
1	24	(219 475)(743 1073)	0.0021	0.0184
1	24	other	0.0196	0.0311
1	25	(219 475)(743 1040)	0.8195	0.8227
1	25	(219 1040)	0.0258	0.0512
1	25	(219 475)	0.0458	0.042
1	25	(219 657)(743 1040)	0.0716	0.0396
1	25	(219 475)(743 1073)	0.0229	0.0261
1	25	other	0.0144	0.0185
1	26	(219 475)(743 1040)	0.8555	0.855
1	26	(219 1040)	0.0435	0.0393
1	26	(219 475)	0.0098	0.0186
1	26	(219 657)(743 1040)	0.0182	0.0318
1	26	(219 475)(743 1073)	0.0519	0.0381
1	26	other	0.0211	0.0173
1	27	(219 475)(743 1040)	0.7885	0.8077
1	27	(219 1040)	0.0435	0.0692
1	27	(219 475)	0.0277	0.0275
1	27	(219 657)(743 1040)	0.1008	0.0577
1	27	(219 475)(743 1073)	0.0237	0.0182
1	27	other	0.0158	0.0196
1	28	(219 475)(743 1040)	0.69	0.7955
1	28	(219 1040)	0.2013	0.1049
1	28	(219 475)	0.0178	0.0225
1	28	(219 657)(743 1040)	0.0308	0.031
1	28	(219 475)(743 1073)	0.0413	0.0267
1	28	other	0.0188	0.0194
1	29	(219 475)(743 1040)	0.7943	0.8315
1	29	(219 1040)	0.0766	0.0676
1	29	(219 475)	0.0227	0.032
1	29	(219 657)(743 1040)	0.0407	0.025
1	29	(219 475)(743 1073)	0.0383	0.0246
1	29	other	0.0274	0.0191
1	30	(219 475)(743 1040)	0.014	0.0099
1	30	(219 1040)	0.9825	0.973
1	30	(219 475)	0	0.0081
1	30	(219 657)(743 1040)	0	0.0045
1	30	(219 475)(743 1073)	0	0.0008
1	30	other	0.0035	0.0037
1	31	(219 475)(743 1040)	0.7525	0.8313
1	31	(219 1040)	0.0495	0.0481
1	31	(219 475)	0.1386	0.0716
1	31	(219 657)(743 1040)	0.005	0.015
1	31	(219 475)(743 1073)	0.0099	0.0128
1	31	other	0.0445	0.0213
1	32	(219 475)(743 1040)	0.3759	0.4613
1	32	(219 1040)	0.2301	0.2446
1	32	(219 475)	0.0091	0.0269
1	32	(219 657)(743 1040)	0.3303	0.1866
1	32	(219 475)(743 1073)	0.0228	0.0566
1	32	other	0.0318	0.024
1	33	(219 475)(743 1040)	0.6244	0.6708
1	33	(219 1040)	0.2335	0.1987
1	33	(219 475)	0.0237	0.0275
1	33	(219 657)(743 1040)	0.0694	0.0595
1	33	(219 475)(743 1073)	0.0237	0.0215
1	33	other	0.0253	0.0219
1	34	(219 475)(743 1040)	0.7478	0.7717
1	34	(219 1040)	0.0543	0.0626
1	34	(219 475)	0.022	0.0317
1	34	(219 657)(743 1040)	0.0103	0.0164
1	34	(219 475)(743 1073)	0.1349	0.0978
1	34	other	0.0307	0.0198
1	35	(219 475)(743 1040)	0.8882	0.9001
1	35	(219 1040)	0.0326	0.0288
1	35	(219 475)	0.0264	0.0169
1	35	(219 657)(743 1040)	0.0109	0.0179
1	35	(219 475)(743 1073)	0.0342	0.0237
1	35	other	0.0077	0.0126
1	36	(219 475)(743 1040)	0.8345	0.8037
1	36	(219 1040)	0.0335	0.0786
1	36	(219 475)	0.0406	0.0417
1	36	(219 657)(743 1040)	0.0193	0.0197
1	36	(219 475)(743 1073)	0.0426	0.0364
1	36	other	0.0295	0.0199
1	37	(219 475)(743 1040)	0.8367	0.8321
1	37	(219 1040)	0.0556	0.0674
1	37	(219 475)	0.0202	0.0243
1	37	(219 657)(743 1040)	0.0219	0.0232
1	37	(219 475)(743 1073)	0.0556	0.0356
1	37	other	0.01	0.0175
1	38	(219 475)(743 1040)	0.6599	0.5703
1	38	(219 1040)	0.1587	0.2498
1	38	(219 475)	0.063	0.0607
1	38	(219 657)(743 1040)	0.068	0.0653
1	38	(219 475)(743 1073)	0.0277	0.0303
1	38	other	0.0227	0.0236
1	39	(219 475)(743 1040)	0.8417	0.8785
1	39	(219 1040)	0.0361	0.0374
1	39	(219 475)	0.014	0.0164
1	39	(219 657)(743 1040)	0.0261	0.0229
1	39	(219 475)(743 1073)	0.0701	0.0287
1	39	other	0.012	0.0161
1	40	(219 475)(743 1040)	0.832	0.8498
1	40	(219 1040)	0.0481	0.0501
1	40	(219 475)	0.0285	0.023
1	40	(219 657)(743 1040)	0.0253	0.0248
1	40	(219 475)(743 1073)	0.0514	0.0346
1	40	other	0.0147	0.0176
1	41	(219 475)(743 1040)	0.7156	0.7987
1	41	(219 1040)	0.1579	0.0973
1	41	(219 475)	0.0295	0.0265
1	41	(219 657)(743 1040)	0.0262	0.0244
1	41	(219 475)(743 1073)	0.04	0.0327
1	41	other	0.0308	0.0205
1	42	(219 475)(743 1040)	0.2053	0.2085
1	42	(219 1040)	0.7181	0.695
1	42	(219 475)	0.0471	0.0562
1	42	(219 657)(743 1040)	0.0016	0.013
1	42	(219 475)(743 1073)	0.0024	0.0026
1	42	other	0.0255	0.0247
1	43	(219 475)(743 1040)	0.032	0.0545
1	43	(219 1040)	0.904	0.8792
1	43	(219 475)	0.024	0.0391
1	43	(219 657)(743 1040)	0.0027	0.0053
1	43	(219 475)(743 1073)	0.0187	0.0057
1	43	other	0.0186	0.0162
1	44	(219 475)(743 1040)	0.7641	0.8053
1	44	(219 1040)	0.19	0.1357
1	44	(219 475)	0.0049	0.0096
1	44	(219 657)(743 1040)	0.0237	0.0211
1	44	(219 475)(743 1073)	0.0067	0.014
1	44	other	0.0106	0.0143
1	45	(219 475)(743 1040)	0.7658	0.7401
1	45	(219 1040)	0.1712	0.134
1	45	(219 475)	0.027	0.0618
1	45	(219 657)(743 1040)	0.018	0.0384
1	45	(219 475)(743 1073)	0	0.0088
1	45	other	0.018	0.0169
1	46	(219 475)(743 1040)	0.654	0.7075
1	46	(219 1040)	0.2643	0.214
1	46	(219 475)	0.0097	0.0067
1	46	(219 657)(743 1040)	0.0349	0.0463
1	46	(219 475)(743 1073)	0.0015	0.009
1	46	other	0.0356	0.0165
1	47	(219 475)(743 1040)	0.8834	0.8762
1	47	(219 1040)	0.0368	0.0396
1	47	(219 475)	0.0245	0.0251
1	47	(219 657)(743 1040)	0	0.0022
1	47	(219 475)(743 1073)	0.0344	0.0388
1	47	other	0.0209	0.0181
1	48	(219 475)(743 1040)	0.6584	0.6894
1	48	(219 1040)	0.2153	0.2241
1	48	(219 475)	0.0445	0.0268
1	48	(219 657)(743 1040)	0.0107	0.0107
1	48	(219 475)(743 1073)	0.0231	0.0254
1	48	other	0.048	0.0235
1	49	(219 475)(743 1040)	0.7953	0.8252
1	49	(219 1040)	0.0702	0.0843
1	49	(219 475)	0.0242	0.0228
1	49	(219 657)(743 1040)	0.0312	0.0197
1	49	(219 475)(743 1073)	0.0606	0.0316
1	49	other	0.0185	0.0165
1	50	(219 475)(743 1040)	0.8187	0.8467
1	50	(219 1040)	0.0261	0.038
1	50	(219 475)	0.0095	0.0269
1	50	(219 657)(743 1040)	0.0735	0.0387
1	50	(219 475)(743 1073)	0.0533	0.0302
1	50	other	0.0189	0.0194
1	51	(219 475)(743 1040)	0.8344	0.8541
1	51	(219 1040)	0.08	0.072
1	51	(219 475)	0.0186	0.0166
1	51	(219 657)(743 1040)	0.0387	0.0246
1	51	(219 475)(743 1073)	0.0144	0.0154
1	51	other	0.0139	0.0173
1	52	(219 475)(743 1040)	0.8169	0.8282
1	52	(219 1040)	0.0931	0.0781
1	52	(219 475)	0.03	0.0307
1	52	(219 657)(743 1040)	0.0193	0.021
1	52	(219 475)(743 1073)	0.0278	0.0224
1	52	other	0.0129	0.0195
1	53	(219 475)(743 1040)	0.797	0.8366
1	53	(219 1040)	0.1058	0.0731
1	53	(219 475)	0.0195	0.0265
1	53	(219 657)(743 1040)	0.0212	0.0217
1	53	(219 475)(743 1073)	0.0389	0.0243
1	53	other	0.0176	0.0178
1	54	(219 475)(743 1040)	0.594	0.6721
1	54	(219 1040)	0.2103	0.1719
1	54	(219 475)	0.019	0.0263
1	54	(219 657)(743 1040)	0.0928	0.0638
1	54	(219 475)(743 1073)	0.0526	0.0368
1	54	other	0.0313	0.0292
1	55	(219 475)(743 1040)	0.7815	0.767
1	55	(219 1040)	0.1496	0.1387
1	55	(219 475)	0.0118	0.019
1	55	(219 657)(743 1040)	0.0157	0.0293
1	55	(219 475)(743 1073)	0.0295	0.0288
1	55	other	0.0119	0.0173
1	56	(219 475)(743 1040)	0.7124	0.6595
1	56	(219 1040)	0.0686	0.1157
1	56	(219 475)	0.031	0.0263
1	56	(219 657)(743 1040)	0.1416	0.1451
1	56	(219 475)(743 1073)	0.0243	0.0345
1	56	other	0.0221	0.0189
1	57	(219 475)(743 1040)	0.8868	0.8641
1	57	(219 1040)	0.0473	0.0624
1	57	(219 475)	0.0185	0.0174
1	57	(219 657)(743 1040)	0.0062	0.0088
1	57	(219 475)(743 1073)	0.0329	0.0301
1	57	other	0.0083	0.0172
1	58	(219 475)(743 1040)	0.8796	0.8761
1	58	(219 1040)	0.0486	0.0583
1	58	(219 475)	0.0231	0.0201
1	58	(219 657)(743 1040)	0.0185	0.0238
1	58	(219 475)(743 1073)	0.0116	0.0073
1	58	other	0.0186	0.0143
1	59	(219 475)(743 1040)	0.749	0.7422
1	59	(219 1040)	0.1576	0.1751
1	59	(219 475)	0.0351	0.0245
1	59	(219 657)(743 1040)	0.006	0.0115
1	59	(219 475)(743 1073)	0.0371	0.0298
1	59	other	0.0152	0.0168
1	60	(219 475)(743 1040)	0.7776	0.7992
1	60	(219 1040)	0.1137	0.0911
1	60	(219 475)	0.0235	0.0298
1	60	(219 657)(743 1040)	0.0322	0.028
1	60	(219 475)(743 1073)	0.0399	0.0304
1	60	other	0.0131	0.0214
1	61	(219 475)(743 1040)	0.7514	0.7343
1	61	(219 1040)	0.1706	0.1774
1	61	(219 475)	0.0137	0.0206
1	61	(219 657)(743 1040)	0.0217	0.027
1	61	(219 475)(743 1073)	0.0177	0.0239
1	61	other	0.0249	0.0167
1	62	(219 475)(743 1040)	0.8182	0.7983
1	62	(219 1040)	0.0673	0.1108
1	62	(219 475)	0.0236	0.0149
1	62	(219 657)(743 1040)	0.0438	0.0369
1	62	(219 475)(743 1073)	0.0303	0.0217
1	62	other	0.0168	0.0173
1	63	(219 475)(743 1040)	0.7417	0.6826
1	63	(219 1040)	0.0917	0.1483
1	63	(219 475)	0.0792	0.0769
1	63	(219 657)(743 1040)	0.075	0.0578
1	63	(219 475)(743 1073)	0.0083	0.0125
1	63	other	0.0041	0.022
1	64	(219 475)(743 1040)	0.8275	0.7974
1	64	(219 1040)	0.0785	0.0986
1	64	(219 475)	0.0425	0.0395
1	64	(219 657)(743 1040)	0.0064	0.0178
1	64	(219 475)(743 1073)	0.0296	0.0281
1	64	other	0.0155	0.0186
1	65	(219 475)(743 1040)	0.8558	0.8708
1	65	(219 1040)	0.0525	0.05
1	65	(219 475)	0.021	0.0177
1	65	(219 657)(743 1040)	0.0343	0.0282
1	65	(219 475)(743 1073)	0.0224	0.0181
1	65	other	0.014	0.0152
1	66	(219 475)(743 1040)	0.8671	0.8587
1	66	(219 1040)	0.0347	0.0435
1	66	(219 475)	0.0347	0.0406
1	66	(219 657)(743 1040)	0.0116	0.0232
1	66	(219 475)(743 1073)	0.0116	0.0162
1	66	other	0.0403	0.0177
1	67	(219 475)(743 1040)	0.8636	0.8439
1	67	(219 1040)	0.0749	0.0623
1	67	(219 475)	0.0187	0.0288
1	67	(219 657)(743 1040)	0.0027	0.0154
1	67	(219 475)(743 1073)	0.0241	0.0297
1	67	other	0.016	0.0198
1	68	(219 475)(743 1040)	0.409	0.3952
1	68	(219 1040)	0.2195	0.2086
1	68	(219 475)	0.01	0.0159
1	68	(219 657)(743 1040)	0.3242	0.3432
1	68	(219 475)(743 1073)	0.01	0.0136
1	68	other	0.0273	0.0233
1	69	(219 475)(743 1040)	0.6518	0.6056
1	69	(219 1040)	0.0635	0.0951
1	69	(219 475)	0.1129	0.103
1	69	(219 657)(743 1040)	0.0118	0.0196
1	69	(219 475)(743 1073)	0.1435	0.1538
1	69	other	0.0165	0.0229
1	70	(219 475)(743 1040)	0.8088	0.7986
1	70	(219 1040)	0.063	0.096
1	70	(219 475)	0.0588	0.0448
1	70	(219 657)(743 1040)	0.042	0.0254
1	70	(219 475)(743 1073)	0.0105	0.0122
1	70	other	0.0169	0.0231
1	71	(219 475)(743 1040)	0.9084	0.9267
1	71	(219 1040)	0.0523	0.0214
1	71	(219 475)	0.0089	0.0116
1	71	(219 657)(743 1040)	0.0113	0.0167
1	71	(219 475)(743 1073)	0.0083	0.0075
1	71	other	0.0108	0.0161
1	72	(219 475)(743 1040)	0.8772	0.8515
1	72	(219 1040)	0.0342	0.05
1	72	(219 475)	0.0211	0.039
1	72	(219 657)(743 1040)	0.0051	0.0071
1	72	(219 475)(743 1073)	0.0422	0.0332
1	72	other	0.0202	0.0192
1	73	(219 475)(743 1040)	0.6815	0.7826
1	73	(219 1040)	0.1556	0.106
1	73	(219 475)	0.0889	0.0389
1	73	(219 657)(743 1040)	0.0037	0.0172
1	73	(219 475)(743 1073)	0.0296	0.0264
1	73	other	0.0407	0.0289
1	74	(219 475)(743 1040)	0.7589	0.7688
1	74	(219 1040)	0.0912	0.0602
1	74	(219 475)	0.0185	0.0293
1	74	(219 657)(743 1040)	0.0201	0.0282
1	74	(219 475)(743 1073)	0.0927	0.0923
1	74	other	0.0186	0.0212
1	75	(219 475)(743 1040)	0.7707	0.7962
1	75	(219 1040)	0.1326	0.1003
1	75	(219 475)	0.0217	0.0268
1	75	(219 657)(743 1040)	0.038	0.0391
1	75	(219 475)(743 1073)	0.0272	0.0198
1	75	other	0.0098	0.0177
1	76	(219 475)(743 1040)	0.8494	0.8645
1	76	(219 1040)	0.0292	0.0373
1	76	(219 475)	0.021	0.0255
1	76	(219 657)(743 1040)	0.0449	0.0264
1	76	(219 475)(743 1073)	0.0322	0.0285
1	76	other	0.0233	0.0179
1	77	(219 475)(743 1040)	0.837	0.8413
1	77	(219 1040)	0.0437	0.0735
1	77	(219 475)	0.0219	0.0217
1	77	(219 657)(743 1040)	0.0236	0.0251
1	77	(219 475)(743 1073)	0.0449	0.0209
1	77	other	0.0289	0.0175
1	78	(219 475)(743 1040)	0.7391	0.7569
1	78	(219 1040)	0.0371	0.0623
1	78	(219 475)	0.0445	0.0253
1	78	(219 657)(743 1040)	0.1368	0.1116
1	78	(219 475)(743 1073)	0.0212	0.0238
1	78	other	0.0213	0.02
1	79	(219 475)(743 1040)	0.3465	0.4246
1	79	(219 1040)	0.4445	0.4197
1	79	(219 475)	0.022	0.0355
1	79	(219 657)(743 1040)	0.1383	0.0797
1	79	(219 475)(743 1073)	0.0084	0.015
1	79	other	0.0403	0.0255
1	80	(219 475)(743 1040)	0.7732	0.7266
1	80	(219 1040)	0.0465	0.0782
1	80	(219 475)	0.0746	0.0498
1	80	(219 657)(743 1040)	0.0056	0.022
1	80	(219 475)(743 1073)	0.0732	0.1
1	80	other	0.0269	0.0234
1	81	(219 475)(743 1040)	0.8468	0.8353
1	81	(219 1040)	0.0712	0.0922
1	81	(219 475)	0.029	0.0233
1	81	(219 657)(743 1040)	0.0024	0.0111
1	81	(219 475)(743 1073)	0.0314	0.0229
1	81	other	0.0192	0.0153
1	82	(219 475)(743 1040)	0.9004	0.8819
1	82	(219 1040)	0.0279	0.0234
1	82	(219 475)	0.004	0.0163
1	82	(219 657)(743 1040)	0.0359	0.0418
1	82	(219 475)(743 1073)	0.008	0.0209
1	82	other	0.0238	0.0156
1	83	(219 475)(743 1040)	0.3774	0.4258
1	83	(219 1040)	0.0458	0.0469
1	83	(219 475)	0.1833	0.131
1	83	(219 657)(743 1040)	0.0108	0.0227
1	83	(219 475)(743 1073)	0.3747	0.3498
1	83	other	0.008	0.0238
1	84	(219 475)(743 1040)	0.8333	0.7707
1	84	(219 1040)	0.0872	0.135
1	84	(219 475)	0.041	0.0373
1	84	(219 657)(743 1040)	0.0077	0.0142
1	84	(219 475)(743 1073)	0.0205	0.0255
1	84	other	0.0103	0.0173
1	85	(219 475)(743 1040)	0.8965	0.9177
1	85	(219 1040)	0.0595	0.0361
1	85	(219 475)	0.011	0.0092
1	85	(219 657)(743 1040)	0.011	0.0096
1	85	(219 475)(743 1073)	0.011	0.0145
1	85	other	0.011	0.0128
1	86	(219 475)(743 1040)	0.6271	0.6722
1	86	(219 1040)	0.1765	0.148
1	86	(219 475)	0.0232	0.0219
1	86	(219 657)(743 1040)	0.1281	0.1126
1	86	(219 475)(743 1073)	0.0312	0.0272
1	86	other	0.0139	0.0181
1	87	(219 475)(743 1040)	0.8689	0.8383
1	87	(219 1040)	0.0555	0.0697
1	87	(219 475)	0.0165	0.0219
1	87	(219 657)(743 1040)	0.0142	0.0318
1	87	(219 475)(743 1073)	0.0236	0.0223
1	87	other	0.0213	0.016
1	88	(219 475)(743 1040)	0.1185	0.2246
1	88	(219 1040)	0.0321	0.0167
1	88	(219 475)	0.0193	0.0149
1	88	(219 657)(743 1040)	0.0014	0.0087
1	88	(219 475)(743 1073)	0.8173	0.7258
1	88	other	0.0114	0.0092
1	89	(219 475)(743 1040)	0.836	0.855
1	89	(219 1040)	0.0688	0.0595
1	89	(219 475)	0.0335	0.0273
1	89	(219 657)(743 1040)	0.0071	0.0106
1	89	(219 475)(743 1073)	0.0335	0.0285
1	89	other	0.0211	0.0191
1	90	(219 475)(743 1040)	0.7344	0.8165
1	90	(219 1040)	0.11	0.084
1	90	(219 475)	0.0788	0.0267
1	90	(219 657)(743 1040)	0.0207	0.0254
1	90	(219 475)(743 1073)	0.0145	0.0283
1	90	other	0.0416	0.0192
1	91	(219 475)(743 1040)	0.7429	0.8331
1	91	(219 1040)	0.0875	0.0637
1	91	(219 475)	0.0176	0.0206
1	91	(219 657)(743 1040)	0.0814	0.0346
1	91	(219 475)(743 1073)	0.0509	0.0299
1	91	other	0.0197	0.018
1	92	(219 475)(743 1040)	0.7453	0.7053
1	92	(219 1040)	0.2203	0.2429
1	92	(219 475)	0.0266	0.0304
1	92	(219 657)(743 1040)	0.0031	0.0055
1	92	(219 475)(743 1073)	0	0.0018
1	92	other	0.0047	0.0142
1	93	(219 475)(743 1040)	0.8307	0.8402
1	93	(219 1040)	0.067	0.0643
1	93	(219 475)	0.0159	0.0158
1	93	(219 657)(743 1040)	0.0441	0.0438
1	93	(219 475)(743 1073)	0.0317	0.0181
1	93	other	0.0106	0.0178
1	94	(219 475)(743 1040)	0.9337	0.9242
1	94	(219 1040)	0.0153	0.0259
1	94	(219 475)	0.0102	0.0174
1	94	(219 657)(743 1040)	0	0.0034
1	94	(219 475)(743 1073)	0.0153	0.0185
1	94	other	0.0255	0.0106
1	95	(219 475)(743 1040)	0.8396	0.8545
1	95	(219 1040)	0.0588	0.0772
1	95	(219 475)	0.0856	0.0412
1	95	(219 657)(743 1040)	0	0.0028
1	95	(219 475)(743 1073)	0	0.0056
1	95	other	0.016	0.0188
1	96	(219 475)(743 1040)	0.5766	0.624
1	96	(219 1040)	0.0162	0.0258
1	96	(219 475)	0.0252	0.0464
1	96	(219 657)(743 1040)	0.0018	0.0088
1	96	(219 475)(743 1073)	0.3784	0.2789
1	96	other	0.0018	0.016
1	97	(219 475)(743 1040)	0.8553	0.8433
1	97	(219 1040)	0.0362	0.0473
1	97	(219 475)	0.0329	0.0317
1	97	(219 657)(743 1040)	0.0411	0.0391
1	97	(219 475)(743 1073)	0.0247	0.0205
1	97	other	0.0098	0.0182
1	98	(219 475)(743 1040)	0.9449	0.9398
1	98	(219 1040)	0.03	0.0348
1	98	(219 475)	0.0068	0.0089
1	98	(219 657)(743 1040)	0.0048	0.0046
1	98	(219 475)(743 1073)	0.0019	0.0029
1	98	other	0.0116	0.009
1	99	(219 475)(743 1040)	0.7344	0.791
1	99	(219 1040)	0.0634	0.0578
1	99	(219 475)	0.0191	0.0248
1	99	(219 657)(743 1040)	0.1244	0.0822
1	99	(219 475)(743 1073)	0.0419	0.0264
1	99	other	0.0168	0.0178
1	100	(219 475)(743 1040)	0.6462	0.6639
1	100	(219 1040)	0.1287	0.1321
1	100	(219 475)	0.0673	0.0679
1	100	(219 657)(743 1040)	0.1023	0.0676
1	100	(219 475)(743 1073)	0.038	0.0393
1	100	other	0.0175	0.0293
1	101	(219 475)(743 1040)	0.6641	0.753
1	101	(219 1040)	0.2973	0.1685
1	101	(219 475)	0.01	0.0276
1	101	(219 657)(743 1040)	0.0119	0.016
1	101	(219 475)(743 1073)	0.01	0.0186
1	101	other	0.0067	0.0162
1	102	(219 475)(743 1040)	0.8481	0.8245
1	102	(219 1040)	0.0681	0.0937
1	102	(219 475)	0.0164	0.022
1	102	(219 657)(743 1040)	0.0238	0.0213
1	102	(219 475)(743 1073)	0.0025	0.0208
1	102	other	0.0411	0.0176
1	103	(219 475)(743 1040)	0.7559	0.7897
1	103	(219 1040)	0.1858	0.1547
1	103	(219 475)	0.0052	0.0079
1	103	(219 657)(743 1040)	0.0332	0.0266
1	103	(219 475)(743 1073)	0.0022	0.0082
1	103	other	0.0177	0.0129
1	104	(219 475)(743 1040)	0.8989	0.8642
1	104	(219 1040)	0.0418	0.06
1	104	(219 475)	0.0154	0.027
1	104	(219 657)(743 1040)	0.0022	0.0077
1	104	(219 475)(743 1073)	0.0308	0.0258
1	104	other	0.0109	0.0153
1	105	(219 475)(743 1040)	0.8399	0.8203
1	105	(219 1040)	0.0819	0.1161
1	105	(219 475)	0.0179	0.0231
1	105	(219 657)(743 1040)	0	0.0008
1	105	(219 475)(743 1073)	0.0397	0.0222
1	105	other	0.0206	0.0175
1	106	(219 475)(743 1040)	0.915	0.8695
1	106	(219 1040)	0.0253	0.0522
1	106	(219 475)	0.0199	0.0187
1	106	(219 657)(743 1040)	0.009	0.0181
1	106	(219 475)(743 1073)	0.0199	0.0269
1	106	other	0.0109	0.0147
1	107	(219 475)(743 1040)	0.3043	0.2767
1	107	(219 1040)	0.2785	0.3034
1	107	(219 475)	0.0006	0.0041
1	107	(219 657)(743 1040)	0.3982	0.4011
1	107	(219 475)(743 1073)	0.0043	0.0058
1	107	other	0.0141	0.0089
1	108	(219 475)(743 1040)	0.866	0.8613
1	108	(219 1040)	0.0478	0.0563
1	108	(219 475)	0.0287	0.0255
1	108	(219 657)(743 1040)	0.0048	0.0178
1	108	(219 475)(743 1073)	0.0431	0.0258
1	108	other	0.0096	0.0133
1	109	(219 475)(743 1040)	0.8235	0.8276
1	109	(219 1040)	0.0798	0.0815
1	109	(219 475)	0.02	0.0235
1	109	(219 657)(743 1040)	0.0218	0.0233
1	109	(219 475)(743 1073)	0.0339	0.0263
1	109	other	0.021	0.0178
1	110	(219 475)(743 1040)	0.875	0.8625
1	110	(219 1040)	0.0511	0.0586
1	110	(219 475)	0.0141	0.0223
1	110	(219 657)(743 1040)	0.0194	0.0194
1	110	(219 475)(743 1073)	0.0246	0.0229
1	110	other	0.0158	0.0144
1	111	(219 475)(743 1040)	0.881	0.8919
1	111	(219 1040)	0.0476	0.056
1	111	(219 475)	0.0238	0.016
1	111	(219 657)(743 1040)	0.0095	0.0175
1	111	(219 475)(743 1073)	0	0.0047
1	111	other	0.0381	0.0139
1	112	(219 475)(743 1040)	0.699	0.7372
1	112	(219 1040)	0.1509	0.1266
1	112	(219 475)	0.0305	0.0294
1	112	(219 657)(743 1040)	0.061	0.0383
1	112	(219 475)(743 1073)	0.0375	0.0457
1	112	other	0.0211	0.0228
1	113	(219 475)(743 1040)	0.7783	0.8341
1	113	(219 1040)	0.0696	0.0443
1	113	(219 475)	0.0913	0.0647
1	113	(219 657)(743 1040)	0.0261	0.014
1	113	(219 475)(743 1073)	0.0217	0.0285
1	113	other	0.013	0.0144
1	114	(219 475)(743 1040)	0.7259	0.7919
1	114	(219 1040)	0.2411	0.1785
1	114	(219 475)	0.0065	0.0079
1	114	(219 657)(743 1040)	0.0033	0.0034
1	114	(219 475)(743 1073)	0.0022	0.0044
1	114	other	0.021	0.0139
1	115	(219 475)(743 1040)	0	0.0082
1	115	(219 1040)	0.0291	0.035
1	115	(219 475)	0.0937	0.112
1	115	(219 657)(743 1040)	0	0.0098
1	115	(219 475)(743 1073)	0.8352	0.8107
1	115	other	0.042	0.0244
1	116	(219 475)(743 1040)	0.8543	0.8582
1	116	(219 1040)	0.049	0.0567
1	116	(219 475)	0.0293	0.0314
1	116	(219 657)(743 1040)	0.0218	0.0171
1	116	(219 475)(743 1073)	0.0034	0.0187
1	116	other	0.0422	0.018
1	117	(219 475)(743 1040)	0.6989	0.7898
1	117	(219 1040)	0.1889	0.1233
1	117	(219 475)	0.0426	0.0264
1	117	(219 657)(743 1040)	0.0199	0.0213
1	117	(219 475)(743 1073)	0.0128	0.0142
1	117	other	0.0369	0.0249
1	118	(219 475)(743 1040)	0.8827	0.847
1	118	(219 1040)	0.0235	0.056
1	118	(219 475)	0.0311	0.0346
1	118	(219 657)(743 1040)	0.007	0.0172
1	118	(219 475)(743 1073)	0.0406	0.0266
1	118	other	0.0151	0.0187
1	119	(219 475)(743 1040)	0.8086	0.6998
1	119	(219 1040)	0.0809	0.1891
1	119	(219 475)	0.0177	0.0174
1	119	(219 657)(743 1040)	0.0539	0.0668
1	119	(219 475)(743 1073)	0.0139	0.0075
1	119	other	0.025	0.0193
1	120	(219 475)(743 1040)	0.8175	0.8144
1	120	(219 1040)	0.0634	0.0682
1	120	(219 475)	0.0339	0.032
1	120	(219 657)(743 1040)	0.0404	0.0328
1	120	(219 475)(743 1073)	0.0339	0.0321
1	120	other	0.0109	0.0205
1	121	(219 475)(743 1040)	0.8473	0.8357
1	121	(219 1040)	0.0423	0.0639
1	121	(219 475)	0.0327	0.0443
1	121	(219 657)(743 1040)	0.0442	0.0233
1	121	(219 475)(743 1073)	0.0086	0.0088
1	121	other	0.0249	0.024
1	122	(219 475)(743 1040)	0.2994	0.2941
1	122	(219 1040)	0.0778	0.0813
1	122	(219 475)	0.0212	0.0268
1	122	(219 657)(743 1040)	0.0022	0.0136
1	122	(219 475)(743 1073)	0.5776	0.5615
1	122	other	0.0218	0.0227
1	123	(219 475)(743 1040)	0.6412	0.695
1	123	(219 1040)	0.0814	0.0957
1	123	(219 475)	0.0168	0.0243
1	123	(219 657)(743 1040)	0.0686	0.0529
1	123	(219 475)(743 1073)	0.1605	0.1133
1	123	other	0.0315	0.0189
1	124	(219 475)(743 1040)	0.8936	0.8777
1	124	(219 1040)	0.0476	0.0607
1	124	(219 475)	0.028	0.0234
1	124	(219 657)(743 1040)	0.0112	0.006
1	124	(219 475)(743 1073)	0.0084	0.0174
1	124	other	0.0112	0.0148
1	125	(219 475)(743 1040)	0.858	0.8697
1	125	(219 1040)	0.0355	0.0432
1	125	(219 475)	0.0237	0.0209
1	125	(219 657)(743 1040)	0.0296	0.0162
1	125	(219 475)(743 1073)	0.0444	0.0343
1	125	other	0.0088	0.0157
1	126	(219 475)(743 1040)	0.7989	0.8238
1	126	(219 1040)	0.0962	0.0677
1	126	(219 475)	0.0155	0.0257
1	126	(219 657)(743 1040)	0.0353	0.0296
1	126	(219 475)(743 1073)	0.0427	0.0342
1	126	other	0.0114	0.019
1	127	(219 475)(743 1040)	0.8529	0.8443
1	127	(219 1040)	0.0524	0.0819
1	127	(219 475)	0.0254	0.0186
1	127	(219 657)(743 1040)	0.0287	0.0199
1	127	(219 475)(743 1073)	0.022	0.02
1	127	other	0.0186	0.0153
1	128	(219 475)(743 1040)	0.8035	0.7832
1	128	(219 1040)	0.126	0.1386
1	128	(219 475)	0.0285	0.0318
1	128	(219 657)(743 1040)	0.0108	0.0242
1	128	(219 475)(743 1073)	0.0068	0.0032
1	128	other	0.0244	0.019
1	129	(219 475)(743 1040)	0.7453	0.722
1	129	(219 1040)	0.1453	0.1753
1	129	(219 475)	0.0159	0.0284
1	129	(219 657)(743 1040)	0.0338	0.0336
1	129	(219 475)(743 1073)	0.0358	0.0225
1	129	other	0.0239	0.0182
1	130	(219 475)(743 1040)	0.8367	0.8309
1	130	(219 1040)	0.0846	0.0878
1	130	(219 475)	0.0166	0.0206
1	130	(219 657)(743 1040)	0.0373	0.0217
1	130	(219 475)(743 1073)	0.0158	0.0225
1	130	other	0.009	0.0165
1	131	(219 475)(743 1040)	0.8146	0.8392
1	131	(219 1040)	0.1172	0.0994
1	131	(219 475)	0.0176	0.0161
1	131	(219 657)(743 1040)	0.0065	0.0097
1	131	(219 475)(743 1073)	0.0028	0.0043
1	131	other	0.0413	0.0313
1	132	(219 475)(743 1040)	0.8191	0.8715
1	132	(219 1040)	0.0452	0.0421
1	132	(219 475)	0.0662	0.0346
1	132	(219 657)(743 1040)	0.0065	0.0106
1	132	(219 475)(743 1073)	0.0226	0.0213
1	132	other	0.0404	0.02
1	133	(219 475)(743 1040)	0.8145	0.8189
1	133	(219 1040)	0.1388	0.079
1	133	(219 475)	0.0046	0.0177
1	133	(219 657)(743 1040)	0.0257	0.0446
1	133	(219 475)(743 1073)	0.0046	0.0234
1	133	other	0.0118	0.0164
1	134	(219 475)(743 1040)	0.7318	0.7138
1	134	(219 1040)	0.2177	0.2327
1	134	(219 475)	0.0053	0.0076
1	134	(219 657)(743 1040)	0.0292	0.0248
1	134	(219 475)(743 1073)	0.0034	0.0053
1	134	other	0.0126	0.0158
1	135	(219 475)(743 1040)	0.8137	0.8056
1	135	(219 1040)	0.0863	0.0951
1	135	(219 475)	0.0295	0.0337
1	135	(219 657)(743 1040)	0.0317	0.0255
1	135	(219 475)(743 1073)	0.0251	0.0223
1	135	other	0.0137	0.0178
1	136	(219 475)(743 1040)	0.8654	0.8414
1	136	(219 1040)	0.0591	0.0631
1	136	(219 475)	0.0179	0.0216
1	136	(219 657)(743 1040)	0.0271	0.0224
1	136	(219 475)(743 1073)	0.0228	0.0349
1	136	other	0.0077	0.0166
1	137	(219 475)(743 1040)	0.8867	0.8557
1	137	(219 1040)	0.0321	0.0513
1	137	(219 475)	0.0142	0.02
1	137	(219 657)(743 1040)	0.0217	0.0271
1	137	(219 475)(743 1073)	0.0321	0.0273
1	137	other	0.0132	0.0185
1	138	(219 475)(743 1040)	0.911	0.8684
1	138	(219 1040)	0.0342	0.0409
1	138	(219 475)	0.0342	0.0233
1	138	(219 657)(743 1040)	0.0051	0.0365
1	138	(219 475)(743 1073)	0.0137	0.0179
1	138	other	0.0018	0.0131
1	139	(219 475)(743 1040)	0.6897	0.7145
1	139	(219 1040)	0.2243	0.2247
1	139	(219 475)	0.0456	0.0212
1	139	(219 657)(743 1040)	0.0039	0.0084
1	139	(219 475)(743 1073)	0.0196	0.0165
1	139	other	0.0169	0.0148
1	140	(219 475)(743 1040)	0.83	0.8536
1	140	(219 1040)	0.1112	0.0858
1	140	(219 475)	0.0089	0.0097
1	140	(219 657)(743 1040)	0.013	0.0214
1	140	(219 475)(743 1073)	0.0257	0.0153
1	140	other	0.0112	0.0141
1	141	(219 475)(743 1040)	0.5411	0.5586
1	141	(219 1040)	0.0737	0.0624
1	141	(219 475)	0.0254	0.0256
1	141	(219 657)(743 1040)	0.0144	0.0183
1	141	(219 475)(743 1073)	0.3235	0.3166
1	141	other	0.0219	0.0185
1	142	(219 475)(743 1040)	0.6174	0.6518
1	142	(219 1040)	0.1165	0.0993
1	142	(219 475)	0.0555	0.0626
1	142	(219 657)(743 1040)	0.0906	0.092
1	142	(219 475)(743 1073)	0.0739	0.0714
1	142	other	0.0461	0.023
1	143	(219 475)(743 1040)	0.5724	0.5592
1	143	(219 1040)	0.0801	0.0822
1	143	(219 475)	0.0409	0.0711
1	143	(219 657)(743 1040)	0.0358	0.0537
1	143	(219 475)(743 1073)	0.2368	0.2065
1	143	other	0.034	0.0273
1	144	(219 475)(743 1040)	0.7994	0.7802
1	144	(219 1040)	0.0717	0.0741
1	144	(219 475)	0.0143	0.0331
1	144	(219 657)(743 1040)	0.0669	0.0644
1	144	(219 475)(743 1073)	0.043	0.0308
1	144	other	0.0047	0.0174
1	145	(219 475)(743 1040)	0.0259	0.0541
1	145	(219 1040)	0.9255	0.8728
1	145	(219 475)	0.025	0.0418
1	145	(219 657)(743 1040)	0.001	0.004
1	145	(219 475)(743 1073)	0.0014	0.0038
1	145	other	0.0212	0.0235
1	146	(219 475)(743 1040)	0.8464	0.8233
1	146	(219 1040)	0.0667	0.0882
1	146	(219 475)	0.0371	0.027
1	146	(219 657)(743 1040)	0.0222	0.0244
1	146	(219 475)(743 1073)	0.0106	0.0214
1	146	other	0.017	0.0157
1	147	(219 475)(743 1040)	0.9148	0.9144
1	147	(219 1040)	0.0088	0.0209
1	147	(219 475)	0.0175	0.0118
1	147	(219 657)(743 1040)	0.0063	0.0136
1	147	(219 475)(743 1073)	0.0313	0.0212
1	147	other	0.0213	0.0181
1	148	(219 475)(743 1040)	0.8493	0.8091
1	148	(219 1040)	0.0822	0.0943
1	148	(219 475)	0.0205	0.0198
1	148	(219 657)(743 1040)	0.0137	0.0417
1	148	(219 475)(743 1073)	0.0171	0.019
1	148	other	0.0172	0.0161
1	149	(219 475)(743 1040)	0.7165	0.7354
1	149	(219 1040)	0.0483	0.0642
1	149	(219 475)	0.0222	0.0267
1	149	(219 657)(743 1040)	0.0752	0.0571
1	149	(219 475)(743 1073)	0.1156	0.0974
1	149	other	0.0222	0.0192
1	150	(219 475)(743 1040)	0.8402	0.7981
1	150	(219 1040)	0.0799	0.0931
1	150	(219 475)	0.0342	0.03
1	150	(219 657)(743 1040)	0.0046	0.0306
1	150	(219 475)(743 1073)	0.032	0.0293
1	150	other	0.0091	0.0189
1	151	(219 475)(743 1040)	0.8611	0.8619
1	151	(219 1040)	0.0217	0.0343
1	151	(219 475)	0.0178	0.0249
1	151	(219 657)(743 1040)	0.0471	0.0295
1	151	(219 475)(743 1073)	0.0369	0.0333
1	151	other	0.0154	0.0162
1	152	(219 475)(743 1040)	0.7256	0.7586
1	152	(219 1040)	0.1478	0.134
1	152	(219 475)	0.0739	0.0514
1	152	(219 657)(743 1040)	0.0053	0.0069
1	152	(219 475)(743 1073)	0.0264	0.0188
1	152	other	0.021	0.0304
1	153	(219 475)(743 1040)	0.7656	0.8029
1	153	(219 1040)	0.151	0.119
1	153	(219 475)	0.0231	0.0234
1	153	(219 657)(743 1040)	0.0064	0.0051
1	153	(219 475)(743 1073)	0.0312	0.029
1	153	other	0.0227	0.0207
1	154	(219 475)(743 1040)	0.7348	0.7722
1	154	(219 1040)	0.0909	0.0978
1	154	(219 475)	0.0985	0.0434
1	154	(219 657)(743 1040)	0.0076	0.0135
1	154	(219 475)(743 1073)	0.0379	0.0506
1	154	other	0.0303	0.0225
1	155	(219 475)(743 1040)	0.7655	0.7982
1	155	(219 1040)	0.1491	0.1052
1	155	(219 475)	0.0218	0.0297
1	155	(219 657)(743 1040)	0.0034	0.0119
1	155	(219 475)(743 1073)	0.0536	0.0335
1	155	other	0.0066	0.0215
1	156	(219 475)(743 1040)	0.1029	0.0712
1	156	(219 1040)	0.7426	0.8216
1	156	(219 475)	0.1103	0.0744
1	156	(219 657)(743 1040)	0.0074	0.0043
1	156	(219 475)(743 1073)	0.0029	0.0095
1	156	other	0.0339	0.019
1	157	(219 475)(743 1040)	0.8461	0.8356
1	157	(219 1040)	0.0736	0.0659
1	157	(219 475)	0.0317	0.0416
1	157	(219 657)(743 1040)	0.0189	0.0213
1	157	(219 475)(743 1073)	0.0199	0.0195
1	157	other	0.0098	0.0161
1	158	(219 475)(743 1040)	0.1066	0.1348
1	158	(219 1040)	0.0127	0.0551
1	158	(219 475)	0.0736	0.0639
1	158	(219 657)(743 1040)	0.0051	0.0082
1	158	(219 475)(743 1073)	0.7589	0.7172
1	158	other	0.0431	0.0208
1	159	(219 475)(743 1040)	0.5418	0.5072
1	159	(219 1040)	0.2498	0.2796
1	159	(219 475)	0.067	0.0667
1	159	(219 657)(743 1040)	0.0033	0.0151
1	159	(219 475)(743 1073)	0.1133	0.1129
1	159	other	0.0248	0.0185
1	160	(219 475)(743 1040)	0.8544	0.8176
1	160	(219 1040)	0.0766	0.0909
1	160	(219 475)	0.0255	0.0228
1	160	(219 657)(743 1040)	0.017	0.0225
1	160	(219 475)(743 1073)	0.0198	0.0281
1	160	other	0.0067	0.0181
1	161	(219 475)(743 1040)	0.8391	0.8366
1	161	(219 1040)	0.0663	0.061
1	161	(219 475)	0.0272	0.0283
1	161	(219 657)(743 1040)	0.0174	0.0306
1	161	(219 475)(743 1073)	0.0402	0.0244
1	161	other	0.0098	0.0191
1	162	(219 475)(743 1040)	0.6753	0.7037
1	162	(219 1040)	0.2482	0.2243
1	162	(219 475)	0.0124	0.013
1	162	(219 657)(743 1040)	0.03	0.0285
1	162	(219 475)(743 1073)	0.0103	0.0136
1	162	other	0.0238	0.0169
1	163	(219 475)(743 1040)	0.8498	0.8104
1	163	(219 1040)	0.0857	0.1094
1	163	(219 475)	0.0212	0.0238
1	163	(219 657)(743 1040)	0.0037	0.0159
1	163	(219 475)(743 1073)	0.0286	0.0239
1	163	other	0.011	0.0166
1	164	(219 475)(743 1040)	0.8436	0.8262
1	164	(219 1040)	0.0766	0.0706
1	164	(219 475)	0.0304	0.0316
1	164	(219 657)(743 1040)	0.0097	0.0174
1	164	(219 475)(743 1073)	0.0244	0.0334
1	164	other	0.0153	0.0209
1	165	(219 475)(743 1040)	0.7878	0.8137
1	165	(219 1040)	0.1029	0.0711
1	165	(219 475)	0.0567	0.0549
1	165	(219 657)(743 1040)	0.0126	0.0255
1	165	(219 475)(743 1073)	0.021	0.0171
1	165	other	0.019	0.0177
1	166	(219 475)(743 1040)	0.8979	0.892
1	166	(219 1040)	0.0688	0.0722
1	166	(219 475)	0.0042	0.0106
1	166	(219 657)(743 1040)	0.0167	0.012
1	166	(219 475)(743 1073)	0.0021	0.0024
1	166	other	0.0103	0.0108
1	167	(219 475)(743 1040)	0.8128	0.8471
1	167	(219 1040)	0.1056	0.0731
1	167	(219 475)	0.0164	0.0192
1	167	(219 657)(743 1040)	0.0248	0.0246
1	167	(219 475)(743 1073)	0.0248	0.0185
1	167	other	0.0156	0.0173
1	168	(219 475)(743 1040)	0.8946	0.8802
1	168	(219 1040)	0.0729	0.0754
1	168	(219 475)	0.0179	0.0147
1	168	(219 657)(743 1040)	0.0045	0.0115
1	168	(219 475)(743 1073)	0.0034	0.0063
1	168	other	0.0067	0.0118
1	169	(219 475)(743 1040)	0.7974	0.835
1	169	(219 1040)	0.0908	0.0669
1	169	(219 475)	0.0178	0.0197
1	169	(219 657)(743 1040)	0.0178	0.0282
1	169	(219 475)(743 1073)	0.0408	0.0317
1	169	other	0.0354	0.0186
1	170	(219 475)(743 1040)	0.8167	0.81
1	170	(219 1040)	0.0809	0.0931
1	170	(219 475)	0.0284	0.026
1	170	(219 657)(743 1040)	0.0379	0.0248
1	170	(219 475)(743 1073)	0.0138	0.0275
1	170	other	0.0223	0.0186
1	171	(219 475)(743 1040)	0.0224	0.0004
1	171	(219 1040)	0.9563	0.9901
1	171	(219 475)	0.0087	0.0067
1	171	(219 657)(743 1040)	0.0014	0.0003
1	171	(219 475)(743 1073)	0	0.0001
1	171	other	0.0112	0.0023
1	172	(219 475)(743 1040)	0.7279	0.7387
1	172	(219 1040)	0.1259	0.1175
1	172	(219 475)	0.0238	0.0205
1	172	(219 657)(743 1040)	0.0748	0.0837
1	172	(219 475)(743 1073)	0.0187	0.0236
1	172	other	0.0289	0.016
1	173	(219 475)(743 1040)	0.9026	0.9244
1	173	(219 1040)	0.0343	0.0162
1	173	(219 475)	0.0137	0.0182
1	173	(219 657)(743 1040)	0.0233	0.0201
1	173	(219 475)(743 1073)	0.0082	0.0079
1	173	other	0.0179	0.0131
1	174	(219 475)(743 1040)	0.7955	0.7885
1	174	(219 1040)	0.1233	0.104
1	174	(219 475)	0.0281	0.0293
1	174	(219 657)(743 1040)	0.0214	0.0268
1	174	(219 475)(743 1073)	0.0226	0.0313
1	174	other	0.0091	0.0202
1	175	(219 475)(743 1040)	0.8353	0.7994
1	175	(219 1040)	0.0597	0.0746
1	175	(219 475)	0.0209	0.0274
1	175	(219 657)(743 1040)	0.0439	0.0459
1	175	(219 475)(743 1073)	0.0237	0.0338
1	175	other	0.0165	0.0188
1	176	(219 475)(743 1040)	0.863	0.8667
1	176	(219 1040)	0.0614	0.0529
1	176	(219 475)	0.0214	0.0214
1	176	(219 657)(743 1040)	0.0193	0.0216
1	176	(219 475)(743 1073)	0.0221	0.0221
1	176	other	0.0128	0.0153
1	177	(219 475)(743 1040)	0.8651	0.8853
1	177	(219 1040)	0.0393	0.0364
1	177	(219 475)	0.0185	0.02
1	177	(219 657)(743 1040)	0.0077	0.0035
1	177	(219 475)(743 1073)	0.0547	0.0371
1	177	other	0.0147	0.0177
1	178	(219 475)(743 1040)	0.7845	0.7922
1	178	(219 1040)	0.0579	0.0742
1	178	(219 475)	0.0246	0.0244
1	178	(219 657)(743 1040)	0.0164	0.0203
1	178	(219 475)(743 1073)	0.1025	0.0722
1	178	other	0.0141	0.0166
1	179	(219 475)(743 1040)	0.8359	0.8179
1	179	(219 1040)	0.0566	0.0696
1	179	(219 475)	0.0243	0.0259
1	179	(219 657)(743 1040)	0.0388	0.0355
1	179	(219 475)(743 1073)	0.0356	0.0316
1	179	other	0.0088	0.0195
1	180	(219 475)(743 1040)	0.765	0.7672
1	180	(219 1040)	0.1001	0.0756
1	180	(219 475)	0.0278	0.0267
1	180	(219 657)(743 1040)	0.0209	0.0191
1	180	(219 475)(743 1073)	0.0695	0.0911
1	180	other	0.0167	0.0204
1	181	(219 475)(743 1040)	0.2688	0.318
1	181	(219 1040)	0.5652	0.5039
1	181	(219 475)	0.004	0.0127
1	181	(219 657)(743 1040)	0.1265	0.0967
1	181	(219 475)(743 1073)	0.0237	0.0537
1	181	other	0.0118	0.015
1	182	(219 475)(743 1040)	0.854	0.8538
1	182	(219 1040)	0.0344	0.0465
1	182	(219 475)	0.0455	0.0417
1	182	(219 657)(743 1040)	0.0069	0.0122
1	182	(219 475)(743 1073)	0.0234	0.0261
1	182	other	0.0358	0.0197
1	183	(219 475)(743 1040)	0.0155	0.0514
1	183	(219 1040)	0.4517	0.4204
1	183	(219 475)	0	0.0041
1	183	(219 657)(743 1040)	0.5166	0.5071
1	183	(219 475)(743 1073)	0	0.0002
1	183	other	0.0162	0.0168
1	184	(219 475)(743 1040)	0.8411	0.8449
1	184	(219 1040)	0.0637	0.0683
1	184	(219 475)	0.0248	0.024
1	184	(219 657)(743 1040)	0.0212	0.0216
1	184	(219 475)(743 1073)	0.028	0.0245
1	184	other	0.0212	0.0166
1	185	(219 475)(743 1040)	0.8625	0.8833
1	185	(219 1040)	0.0235	0.0248
1	185	(219 475)	0.0469	0.0396
1	185	(219 657)(743 1040)	0.0043	0.007
1	185	(219 475)(743 1073)	0.0394	0.028
1	185	other	0.0234	0.0174
1	186	(219 475)(743 1040)	0.8963	0.8785
1	186	(219 1040)	0.0354	0.0565
1	186	(219 475)	0.0199	0.0141
1	186	(219 657)(743 1040)	0.0303	0.0258
1	186	(219 475)(743 1073)	0.0095	0.012
1	186	other	0.0086	0.013
1	187	(219 475)(743 1040)	0.8948	0.8654
1	187	(219 1040)	0.0306	0.0617
1	187	(219 475)	0.0255	0.0313
1	187	(219 657)(743 1040)	0.0376	0.0222
1	187	(219 475)(743 1073)	0.0032	0.0045
1	187	other	0.0083	0.0149
1	188	(219 475)(743 1040)	0.8106	0.8143
1	188	(219 1040)	0.0495	0.0713
1	188	(219 475)	0.0627	0.0618
1	188	(219 657)(743 1040)	0.006	0.0055
1	188	(219 475)(743 1073)	0.0229	0.021
1	188	other	0.0483	0.0261
1	189	(219 475)(743 1040)	0.8437	0.8346
1	189	(219 1040)	0.06	0.0761
1	189	(219 475)	0.0152	0.0183
1	189	(219 657)(743 1040)	0.0251	0.0204
1	189	(219 475)(743 1073)	0.0385	0.0326
1	189	other	0.0175	0.0179
1	190	(219 475)(743 1040)	0.7964	0.8302
1	190	(219 1040)	0.11	0.0788
1	190	(219 475)	0.0263	0.0258
1	190	(219 657)(743 1040)	0.0361	0.0246
1	190	(219 475)(743 1073)	0.0131	0.022
1	190	other	0.0181	0.0185
1	191	(219 475)(743 1040)	0.7915	0.8017
1	191	(219 1040)	0.0534	0.0708
1	191	(219 475)	0.022	0.0233
1	191	(219 657)(743 1040)	0.0275	0.0209
1	191	(219 475)(743 1073)	0.0929	0.0647
1	191	other	0.0127	0.0186
1	192	(219 475)(743 1040)	0.8173	0.7989
1	192	(219 1040)	0.0887	0.0938
1	192	(219 475)	0.0355	0.0302
1	192	(219 657)(743 1040)	0.0177	0.0174
1	192	(219 475)(743 1073)	0.0261	0.0438
1	192	other	0.0147	0.0158
1	193	(219 475)(743 1040)	0.8645	0.8322
1	193	(219 1040)	0.072	0.0617
1	193	(219 475)	0.0237	0.0262
1	193	(219 657)(743 1040)	0.0065	0.0296
1	193	(219 475)(743 1073)	0.0215	0.029
1	193	other	0.0118	0.0212
1	194	(219 475)(743 1040)	0.1287	0.2077
1	194	(219 1040)	0.033	0.0438
1	194	(219 475)	0.0229	0.0235
1	194	(219 657)(743 1040)	0.0051	0.0079
1	194	(219 475)(743 1073)	0.7849	0.6957
1	194	other	0.0254	0.0214
1	195	(219 475)(743 1040)	0.6547	0.7227
1	195	(219 1040)	0.2959	0.2155
1	195	(219 475)	0.018	0.0243
1	195	(219 657)(743 1040)	0.0022	0.003
1	195	(219 475)(743 1073)	0.014	0.0182
1	195	other	0.0152	0.0162
1	196	(219 475)(743 1040)	0.8103	0.7757
1	196	(219 1040)	0.0172	0.0427
1	196	(219 475)	0.0345	0.0732
1	196	(219 657)(743 1040)	0.0431	0.028
1	196	(219 475)(743 1073)	0.0517	0.0459
1	196	other	0.0432	0.0346
1	197	(219 475)(743 1040)	0.7957	0.8202
1	197	(219 1040)	0.0778	0.0678
1	197	(219 475)	0.0306	0.0292
1	197	(219 657)(743 1040)	0.0167	0.0244
1	197	(219 475)(743 1073)	0.0479	0.0344
1	197	other	0.0313	0.024
1	198	(219 475)(743 1040)	0.8667	0.815
1	198	(219 1040)	0.0455	0.0813
1	198	(219 475)	0.0182	0.0258
1	198	(219 657)(743 1040)	0.0333	0.0277
1	198	(219 475)(743 1073)	0.0182	0.0318
1	198	other	0.0181	0.0184
1	199	(219 475)(743 1040)	0.848	0.8731
1	199	(219 1040)	0.1003	0.0798
1	199	(219 475)	0.0214	0.0184
1	199	(219 657)(743 1040)	0.0057	0.0089
1	199	(219 475)(743 1073)	0.0038	0.0053
1	199	other	0.0208	0.0145
1	200	(219 475)(743 1040)	0.8321	0.8376
1	200	(219 1040)	0.0541	0.0648
1	200	(219 475)	0.0117	0.0205
1	200	(219 657)(743 1040)	0.0404	0.0282
1	200	(219 475)(743 1073)	0.0439	0.0304
1	200	other	0.0178	0.0186
1	201	(219 475)(743 1040)	0.7257	0.7835
1	201	(219 1040)	0.0945	0.0804
1	201	(219 475)	0.0166	0.0183
1	201	(219 657)(743 1040)	0.1025	0.0718
1	201	(219 475)(743 1073)	0.0397	0.0271
1	201	other	0.021	0.0189
1	202	(219 475)(743 1040)	0.573	0.6027
1	202	(219 1040)	0.2789	0.2719
1	202	(219 475)	0.0392	0.0307
1	202	(219 657)(743 1040)	0.0871	0.0615
1	202	(219 475)(743 1073)	0.0022	0.0155
1	202	other	0.0196	0.0178
1	203	(219 475)(743 1040)	0.8701	0.8599
1	203	(219 1040)	0.0587	0.0779
1	203	(219 475)	0.0142	0.0162
1	203	(219 657)(743 1040)	0.0293	0.0214
1	203	(219 475)(743 1073)	0.0117	0.0071
1	203	other	0.016	0.0174
1	204	(219 475)(743 1040)	0.8161	0.788
1	204	(219 1040)	0.0913	0.0945
1	204	(219 475)	0.019	0.0285
1	204	(219 657)(743 1040)	0.0202	0.0235
1	204	(219 475)(743 1073)	0.0391	0.0449
1	204	other	0.0143	0.0205
1	205	(219 475)(743 1040)	0.8117	0.8015
1	205	(219 1040)	0.0648	0.0966
1	205	(219 475)	0.0263	0.0243
1	205	(219 657)(743 1040)	0.0628	0.0359
1	205	(219 475)(743 1073)	0.0243	0.0243
1	205	other	0.0101	0.0175
1	206	(219 475)(743 1040)	0.8386	0.8264
1	206	(219 1040)	0.079	0.0778
1	206	(219 475)	0.0234	0.0257
1	206	(219 657)(743 1040)	0.0132	0.0245
1	206	(219 475)(743 1073)	0.0326	0.0272
1	206	other	0.0132	0.0184
1	207	(219 475)(743 1040)	0.0249	0.0261
1	207	(219 1040)	0.9578	0.9616
1	207	(219 475)	0.0022	0.0014
1	207	(219 657)(743 1040)	0.0009	0.0048
1	207	(219 475)(743 1073)	0	0.0011
1	207	other	0.0142	0.0049
1	208	(219 475)(743 1040)	0.3495	0.4078
1	208	(219 1040)	0.5691	0.4991
1	208	(219 475)	0.0093	0.0153
1	208	(219 657)(743 1040)	0.0124	0.0404
1	208	(219 475)(743 1073)	0.0103	0.0212
1	208	other	0.0494	0.0161
1	209	(219 475)(743 1040)	0.9073	0.8819
1	209	(219 1040)	0.0276	0.0378
1	209	(219 475)	0.0062	0.0177
1	209	(219 657)(743 1040)	0.0354	0.0334
1	209	(219 475)(743 1073)	0.0093	0.0132
1	209	other	0.0142	0.0159
1	210	(219 475)(743 1040)	0.8743	0.8501
1	210	(219 1040)	0.0214	0.0232
1	210	(219 475)	0.0115	0.0209
1	210	(219 657)(743 1040)	0.0477	0.0598
1	210	(219 475)(743 1073)	0.0312	0.0319
1	210	other	0.0139	0.014
1	211	(219 475)(743 1040)	0.0333	0.0646
1	211	(219 1040)	0.9512	0.9011
1	211	(219 475)	0.0034	0.019
1	211	(219 657)(743 1040)	0.0005	0.0018
1	211	(219 475)(743 1073)	0.0014	0.0057
1	211	other	0.0102	0.0079
1	212	(219 475)(743 1040)	0.7301	0.7864
1	212	(219 1040)	0.0308	0.0327
1	212	(219 475)	0.0163	0.0208
1	212	(219 657)(743 1040)	0.1576	0.1071
1	212	(219 475)(743 1073)	0.0482	0.0323
1	212	other	0.017	0.0207
1	213	(219 475)(743 1040)	0.88	0.8345
1	213	(219 1040)	0.0565	0.1008
1	213	(219 475)	0.0212	0.0172
1	213	(219 657)(743 1040)	0.0094	0.022
1	213	(219 475)(743 1073)	0	0.008
1	213	other	0.0329	0.0175
1	214	(219 475)(743 1040)	0.6913	0.6883
1	214	(219 1040)	0.094	0.1136
1	214	(219 475)	0.0034	0.0202
1	214	(219 657)(743 1040)	0.1846	0.1361
1	214	(219 475)(743 1073)	0.0101	0.0225
1	214	other	0.0166	0.0193
1	215	(219 475)(743 1040)	0.7705	0.8185
1	215	(219 1040)	0.1395	0.0867
1	215	(219 475)	0.0135	0.012
1	215	(219 657)(743 1040)	0.0483	0.0597
1	215	(219 475)(743 1073)	0.0049	0.0084
1	215	other	0.0233	0.0146
1	216	(219 475)(743 1040)	0.0245	0.0491
1	216	(219 1040)	0.862	0.806
1	216	(219 475)	0.0006	0.0088
1	216	(219 657)(743 1040)	0.1045	0.1098
1	216	(219 475)(743 1073)	0.0009	0.0152
1	216	other	0.0075	0.0111
1	217	(219 475)(743 1040)	0.8017	0.7921
1	217	(219 1040)	0.1159	0.1123
1	217	(219 475)	0.0187	0.023
1	217	(219 657)(743 1040)	0.0132	0.0233
1	217	(219 475)(743 1073)	0.0381	0.0304
1	217	other	0.0124	0.0189
1	218	(219 475)(743 1040)	0.78	0.8091
1	218	(219 1040)	0.03	0.0408
1	218	(219 475)	0.13	0.0824
1	218	(219 657)(743 1040)	0.03	0.0288
1	218	(219 475)(743 1073)	0	0.0177
1	218	other	0.03	0.0212
1	219	(219 475)(743 1040)	0.8683	0.8794
1	219	(219 1040)	0.0575	0.0402
1	219	(219 475)	0.0193	0.0308
1	219	(219 657)(743 1040)	0.0065	0.0045
1	219	(219 475)(743 1073)	0.0319	0.0267
1	219	other	0.0165	0.0185
1	220	(219 475)(743 1040)	0.7769	0.7788
1	220	(219 1040)	0.1201	0.1068
1	220	(219 475)	0.0608	0.044
1	220	(219 657)(743 1040)	0.0078	0.0235
1	220	(219 475)(743 1073)	0.0187	0.0273
1	220	other	0.0157	0.0197
1	221	(219 475)(743 1040)	0.8126	0.8434
1	221	(219 1040)	0.1026	0.0857
1	221	(219 475)	0.0189	0.0201
1	221	(219 657)(743 1040)	0.0081	0.0052
1	221	(219 475)(743 1073)	0.0367	0.028
1	221	other	0.0211	0.0177
1	222	(219 475)(743 1040)	0.7925	0.7975
1	222	(219 1040)	0.0943	0.1093
1	222	(219 475)	0.0335	0.0324
1	222	(219 657)(743 1040)	0.0157	0.0115
1	222	(219 475)(743 1073)	0.0472	0.031
1	222	other	0.0168	0.0182
1	223	(219 475)(743 1040)	0.2983	0.3862
1	223	(219 1040)	0.344	0.3352
1	223	(219 475)	0.0078	0.0112
1	223	(219 657)(743 1040)	0.3293	0.2559
1	223	(219 475)(743 1073)	0	0.0011
1	223	other	0.0206	0.0104
1	224	(219 475)(743 1040)	0.8215	0.8503
1	224	(219 1040)	0.11	0.0677
1	224	(219 475)	0.022	0.036
1	224	(219 657)(743 1040)	0.0069	0.0112
1	224	(219 475)(743 1073)	0.0283	0.0196
1	224	other	0.0113	0.0153
1	225	(219 475)(743 1040)	0.918	0.8483
1	225	(219 1040)	0.0325	0.048
1	225	(219 475)	0.0071	0.0096
1	225	(219 657)(743 1040)	0.0042	0.0235
1	225	(219 475)(743 1073)	0.0071	0.0548
1	225	other	0.0311	0.0158
1	226	(219 475)(743 1040)	0.8233	0.8197
1	226	(219 1040)	0.0851	0.0837
1	226	(219 475)	0.0188	0.0238
1	226	(219 657)(743 1040)	0.0386	0.0295
1	226	(219 475)(743 1073)	0.0203	0.0258
1	226	other	0.0139	0.0175
1	227	(219 475)(743 1040)	0.8319	0.8647
1	227	(219 1040)	0.0531	0.0316
1	227	(219 475)	0.031	0.0324
1	227	(219 657)(743 1040)	0	0.003
1	227	(219 475)(743 1073)	0.0664	0.047
1	227	other	0.0176	0.0214
1	228	(219 475)(743 1040)	0.8502	0.8067
1	228	(219 1040)	0.0744	0.1222
1	228	(219 475)	0.0213	0.0245
1	228	(219 657)(743 1040)	0	0.0016
1	228	(219 475)(743 1073)	0.0276	0.0262
1	228	other	0.0265	0.0187
1	229	(219 475)(743 1040)	0.7149	0.7682
1	229	(219 1040)	0.2057	0.1583
1	229	(219 475)	0.0337	0.0258
1	229	(219 657)(743 1040)	0.0076	0.0093
1	229	(219 475)(743 1073)	0.0163	0.0212
1	229	other	0.0218	0.0172
1	230	(219 475)(743 1040)	0.6667	0.7102
1	230	(219 1040)	0.0126	0.0412
1	230	(219 475)	0.0881	0.0624
1	230	(219 657)(743 1040)	0.0063	0.0199
1	230	(219 475)(743 1073)	0.2075	0.1467
1	230	other	0.0188	0.0195
1	231	(219 475)(743 1040)	0.8459	0.871
1	231	(219 1040)	0.0856	0.0617
1	231	(219 475)	0.0137	0.0118
1	231	(219 657)(743 1040)	0.0285	0.0297
1	231	(219 475)(743 1073)	0.0103	0.0101
1	231	other	0.016	0.0157
1	232	(219 475)(743 1040)	0.8131	0.778
1	232	(219 1040)	0.1028	0.1108
1	232	(219 475)	0.0093	0.0265
1	232	(219 657)(743 1040)	0.028	0.0278
1	232	(219 475)(743 1073)	0.0187	0.0301
1	232	other	0.0281	0.0268
1	233	(219 475)(743 1040)	0.8642	0.8171
1	233	(219 1040)	0.061	0.0999
1	233	(219 475)	0.0166	0.0217
1	233	(219 657)(743 1040)	0.0256	0.0219
1	233	(219 475)(743 1073)	0.0222	0.0216
1	233	other	0.0104	0.0176
1	234	(219 475)(743 1040)	0.0363	0.0371
1	234	(219 1040)	0.2863	0.3223
1	234	(219 475)	0.0015	0.0018
1	234	(219 657)(743 1040)	0.6528	0.6099
1	234	(219 475)(743 1073)	0.0015	0.0059
1	234	other	0.0216	0.0231
1	235	(219 475)(743 1040)	0.2486	0.3344
1	235	(219 1040)	0.2075	0.1833
1	235	(219 475)	0.0112	0.0153
1	235	(219 657)(743 1040)	0.5009	0.4357
1	235	(219 475)(743 1073)	0	0.0136
1	235	other	0.0318	0.0176
1	236	(219 475)(743 1040)	0.8889	0.8561
1	236	(219 1040)	0.0111	0.0367
1	236	(219 475)	0.0083	0.0197
1	236	(219 657)(743 1040)	0.0278	0.0443
1	236	(219 475)(743 1073)	0.0514	0.0254
1	236	other	0.0125	0.0178
1	237	(219 475)(743 1040)	0.7866	0.7709
1	237	(219 1040)	0.1018	0.0957
1	237	(219 475)	0.0242	0.0381
1	237	(219 657)(743 1040)	0.0475	0.0565
1	237	(219 475)(743 1073)	0.0291	0.0218
1	237	other	0.0108	0.0171
1	238	(219 475)(743 1040)	0.7433	0.737
1	238	(219 1040)	0.0847	0.0907
1	238	(219 475)	0.0202	0.0207
1	238	(219 657)(743 1040)	0.024	0.0282
1	238	(219 475)(743 1073)	0.1081	0.1037
1	238	other	0.0197	0.0197
1	239	(219 475)(743 1040)	0.3499	0.4122
1	239	(219 1040)	0.5111	0.4249
1	239	(219 475)	0.007	0.0191
1	239	(219 657)(743 1040)	0.1014	0.1018
1	239	(219 475)(743 1073)	0.0141	0.0216
1	239	other	0.0165	0.0204
1	240	(219 475)(743 1040)	0.3552	0.3759
1	240	(219 1040)	0.0284	0.0541
1	240	(219 475)	0.0142	0.0242
1	240	(219 657)(743 1040)	0.0124	0.0196
1	240	(219 475)(743 1073)	0.5719	0.5054
1	240	other	0.0179	0.0208
1	241	(219 475)(743 1040)	0.8152	0.848
1	241	(219 1040)	0.1385	0.0822
1	241	(219 475)	0.0107	0.023
1	241	(219 657)(743 1040)	0.0136	0.0175
1	241	(219 475)(743 1073)	0.0143	0.014
1	241	other	0.0077	0.0153
1	242	(219 475)(743 1040)	0.2034	0.2957
1	242	(219 1040)	0.5126	0.4237
1	242	(219 475)	0.0114	0.0183
1	242	(219 657)(743 1040)	0.1969	0.187
1	242	(219 475)(743 1073)	0.0309	0.0558
1	242	other	0.0448	0.0196
1	243	(219 475)(743 1040)	0.8021	0.8657
1	243	(219 1040)	0.029	0.0098
1	243	(219 475)	0.0264	0.024
1	243	(219 657)(743 1040)	0.1214	0.0728
1	243	(219 475)(743 1073)	0.0158	0.0143
1	243	other	0.0053	0.0134
1	244	(219 475)(743 1040)	0.5092	0.579
1	244	(219 1040)	0.4136	0.3357
1	244	(219 475)	0.0023	0.005
1	244	(219 657)(743 1040)	0.0601	0.0619
1	244	(219 475)(743 1073)	0.0069	0.0071
1	244	other	0.0079	0.0113
1	245	(219 475)(743 1040)	0.6887	0.6774
1	245	(219 1040)	0.0554	0.0642
1	245	(219 475)	0.0422	0.0312
1	245	(219 657)(743 1040)	0.0013	0.0118
1	245	(219 475)(743 1073)	0.1953	0.1939
1	245	other	0.0171	0.0214
1	246	(219 475)(743 1040)	0.7872	0.7932
1	246	(219 1040)	0.1156	0.12
1	246	(219 475)	0.019	0.0236
1	246	(219 657)(743 1040)	0.0289	0.0209
1	246	(219 475)(743 1073)	0.0374	0.0254
1	246	other	0.0119	0.0169
1	247	(219 475)(743 1040)	0.8514	0.859
1	247	(219 1040)	0.0471	0.045
1	247	(219 475)	0.0181	0.0303
1	247	(219 657)(743 1040)	0.0109	0.0244
1	247	(219 475)(743 1073)	0.0543	0.0232
1	247	other	0.0182	0.0181
1	248	(219 475)(743 1040)	0.7745	0.747
1	248	(219 1040)	0.1463	0.1461
1	248	(219 475)	0.015	0.0222
1	248	(219 657)(743 1040)	0.009	0.0305
1	248	(219 475)(743 1073)	0.0401	0.0321
1	248	other	0.0151	0.0221
1	249	(219 475)(743 1040)	0.8753	0.8363
1	249	(219 1040)	0.0618	0.0791
1	249	(219 475)	0.0232	0.0353
1	249	(219 657)(743 1040)	0.021	0.0182
1	249	(219 475)(743 1073)	0.0088	0.0166
1	249	other	0.0099	0.0145
1	250	(219 475)(743 1040)	0.8659	0.8432
1	250	(219 1040)	0.0588	0.0632
1	250	(219 475)	0.0248	0.0211
1	250	(219 657)(743 1040)	0.0083	0.021
1	250	(219 475)(743 1073)	0.0221	0.0293
1	250	other	0.0201	0.0222
1	251	(219 475)(743 1040)	0.6391	0.6985
1	251	(219 1040)	0.3031	0.2154
1	251	(219 475)	0.0297	0.0261
1	251	(219 657)(743 1040)	0.0094	0.0187
1	251	(219 475)(743 1073)	0.0063	0.0228
1	251	other	0.0124	0.0185
1	252	(219 475)(743 1040)	0.7965	0.8272
1	252	(219 1040)	0.1036	0.0691
1	252	(219 475)	0.0337	0.0296
1	252	(219 657)(743 1040)	0.0238	0.024
1	252	(219 475)(743 1073)	0.0233	0.03
1	252	other	0.0191	0.0201
1	253	(219 475)(743 1040)	0.4681	0.4994
1	253	(219 1040)	0.415	0.3901
1	253	(219 475)	0.0485	0.0446
1	253	(219 657)(743 1040)	0.0186	0.0334
1	253	(219 475)(743 1073)	0.0146	0.0147
1	253	other	0.0352	0.0178
1	254	(219 475)(743 1040)	0.8828	0.8334
1	254	(219 1040)	0.0234	0.0625
1	254	(219 475)	0.0078	0.0271
1	254	(219 657)(743 1040)	0.0078	0.0229
1	254	(219 475)(743 1073)	0.0312	0.0318
1	254	other	0.047	0.0223
1	255	(219 475)(743 1040)	0.3377	0.3802
1	255	(219 1040)	0.4361	0.4249
1	255	(219 475)	0.0087	0.0187
1	255	(219 657)(743 1040)	0.1697	0.1366
1	255	(219 475)(743 1073)	0.0141	0.0205
1	255	other	0.0337	0.0191
1	256	(219 475)(743 1040)	0.7538	0.7629
1	256	(219 1040)	0.1605	0.1241
1	256	(219 475)	0.0531	0.0659
1	256	(219 657)(743 1040)	0.0054	0.0133
1	256	(219 475)(743 1073)	0.0033	0.0113
1	256	other	0.0239	0.0224
1	257	(219 475)(743 1040)	0.8309	0.8196
1	257	(219 1040)	0.0655	0.0769
1	257	(219 475)	0.0222	0.0266
1	257	(219 657)(743 1040)	0.0106	0.017
1	257	(219 475)(743 1073)	0.0568	0.0406
1	257	other	0.014	0.0193
1	258	(219 475)(743 1040)	0.8741	0.853
1	258	(219 1040)	0.028	0.0529
1	258	(219 475)	0.028	0.0321
1	258	(219 657)(743 1040)	0.0105	0.0224
1	258	(219 475)(743 1073)	0.0175	0.0209
1	258	other	0.0419	0.0186
1	259	(219 475)(743 1040)	0.6208	0.596
1	259	(219 1040)	0.2892	0.2857
1	259	(219 475)	0.0117	0.0137
1	259	(219 657)(743 1040)	0.0433	0.0585
1	259	(219 475)(743 1073)	0.0067	0.0212
1	259	other	0.0283	0.0248
1	260	(219 475)(743 1040)	0.8593	0.8144
1	260	(219 1040)	0.054	0.0946
1	260	(219 475)	0.0302	0.0298
1	260	(219 657)(743 1040)	0.0126	0.0128
1	260	(219 475)(743 1073)	0.0289	0.0299
1	260	other	0.015	0.0186
1	261	(219 475)(743 1040)	0.3665	0.4683
1	261	(219 1040)	0.4552	0.3387
1	261	(219 475)	0.0055	0.019
1	261	(219 657)(743 1040)	0.1405	0.1414
1	261	(219 475)(743 1073)	0.0161	0.0187
1	261	other	0.0162	0.0138
1	262	(219 475)(743 1040)	0.8715	0.8266
1	262	(219 1040)	0.0526	0.0815
1	262	(219 475)	0.0129	0.0264
1	262	(219 657)(743 1040)	0.0222	0.0201
1	262	(219 475)(743 1073)	0.028	0.027
1	262	other	0.0128	0.0184
1	263	(219 475)(743 1040)	0.0917	0.1943
1	263	(219 1040)	0.283	0.2398
1	263	(219 475)	0.0004	0.0343
1	263	(219 657)(743 1040)	0.5909	0.4844
1	263	(219 475)(743 1073)	0.0026	0.0221
1	263	other	0.0314	0.0251
1	264	(219 475)(743 1040)	0.786	0.7603
1	264	(219 1040)	0.1259	0.1507
1	264	(219 475)	0.0462	0.0389
1	264	(219 657)(743 1040)	0.0112	0.0134
1	264	(219 475)(743 1073)	0.0154	0.0183
1	264	other	0.0153	0.0183
1	265	(219 475)(743 1040)	0.7351	0.7711
1	265	(219 1040)	0.0923	0.0954
1	265	(219 475)	0.122	0.0701
1	265	(219 657)(743 1040)	0.0179	0.0301
1	265	(219 475)(743 1073)	0	0.0066
1	265	other	0.0327	0.0267
1	266	(219 475)(743 1040)	0.8493	0.815
1	266	(219 1040)	0.0758	0.0946
1	266	(219 475)	0.028	0.0254
1	266	(219 657)(743 1040)	0.0199	0.0281
1	266	(219 475)(743 1073)	0.0171	0.0188
1	266	other	0.0099	0.0181
1	267	(219 475)(743 1040)	0.7203	0.7396
1	267	(219 1040)	0.1562	0.1539
1	267	(219 475)	0.0256	0.0291
1	267	(219 657)(743 1040)	0.0303	0.0292
1	267	(219 475)(743 1073)	0.0186	0.0274
1	267	other	0.049	0.0208
1	268	(219 475)(743 1040)	0.8881	0.9029
1	268	(219 1040)	0.028	0.0308
1	268	(219 475)	0.0559	0.0339
1	268	(219 657)(743 1040)	0.007	0.01
1	268	(219 475)(743 1073)	0.014	0.011
1	268	other	0.007	0.0116
1	269	(219 475)(743 1040)	0.5991	0.5922
1	269	(219 1040)	0.3391	0.3249
1	269	(219 475)	0.0119	0.0136
1	269	(219 657)(743 1040)	0.0309	0.0589
1	269	(219 475)(743 1073)	0	0.0009
1	269	other	0.019	0.0096
1	270	(219 475)(743 1040)	0.8935	0.8752
1	270	(219 1040)	0.0303	0.0493
1	270	(219 475)	0.0355	0.0373
1	270	(219 657)(743 1040)	0.009	0.0077
1	270	(219 475)(743 1073)	0.0187	0.0146
1	270	other	0.013	0.0159
1	271	(219 475)(743 1040)	0.8558	0.8965
1	271	(219 1040)	0.0577	0.0326
1	271	(219 475)	0.0144	0.0266
1	271	(219 657)(743 1040)	0	0.0089
1	271	(219 475)(743 1073)	0.0433	0.0198
1	271	other	0.0288	0.0157
1	272	(219 475)(743 1040)	0.7076	0.7465
1	272	(219 1040)	0.0663	0.0759
1	272	(219 475)	0.037	0.0422
1	272	(219 657)(743 1040)	0.0643	0.0362
1	272	(219 475)(743 1073)	0.1014	0.0766
1	272	other	0.0234	0.0226
1	273	(219 475)(743 1040)	0.7817	0.7985
1	273	(219 1040)	0.1109	0.1035
1	273	(219 475)	0.0349	0.027
1	273	(219 657)(743 1040)	0.0367	0.0288
1	273	(219 475)(743 1073)	0.0148	0.0224
1	273	other	0.021	0.0199
1	274	(219 475)(743 1040)	0.6603	0.7548
1	274	(219 1040)	0.2424	0.1543
1	274	(219 475)	0.0348	0.0236
1	274	(219 657)(743 1040)	0.0295	0.0255
1	274	(219 475)(743 1073)	0.0243	0.0242
1	274	other	0.0087	0.0176
1	275	(219 475)(743 1040)	0.8893	0.8582
1	275	(219 1040)	0.0395	0.0514
1	275	(219 475)	0.0158	0.0236
1	275	(219 657)(743 1040)	0.0198	0.02
1	275	(219 475)(743 1073)	0.0316	0.03
1	275	other	0.004	0.0169
1	276	(219 475)(743 1040)	0.7962	0.7732
1	276	(219 1040)	0.1292	0.1421
1	276	(219 475)	0.0082	0.0088
1	276	(219 657)(743 1040)	0.0309	0.055
1	276	(219 475)(743 1073)	0.0026	0.0034
1	276	other	0.0329	0.0175
1	277	(219 475)(743 1040)	0.8312	0.818
1	277	(219 1040)	0.0992	0.1027
1	277	(219 475)	0.0284	0.0296
1	277	(219 657)(743 1040)	0.02	0.0186
1	277	(219 475)(743 1073)	0.0103	0.0136
1	277	other	0.0109	0.0175
1	278	(219 475)(743 1040)	0.879	0.8625
1	278	(219 1040)	0.0407	0.051
1	278	(219 475)	0.017	0.025
1	278	(219 657)(743 1040)	0.0204	0.0216
1	278	(219 475)(743 1073)	0.026	0.0243
1	278	other	0.0169	0.0157
1	279	(219 475)(743 1040)	0.7594	0.7273
1	279	(219 1040)	0.1417	0.1961
1	279	(219 475)	0.0428	0.0239
1	279	(219 657)(743 1040)	0	0.0022
1	279	(219 475)(743 1073)	0.0374	0.0307
1	279	other	0.0187	0.0197
1	280	(219 475)(743 1040)	0.9169	0.8595
1	280	(219 1040)	0.0538	0.0696
1	280	(219 475)	0.0092	0.0202
1	280	(219 657)(743 1040)	0.0048	0.0081
1	280	(219 475)(743 1073)	0.0068	0.0254
1	280	other	0.0085	0.0172
1	281	(219 475)(743 1040)	0.4819	0.5238
1	281	(219 1040)	0.1034	0.1281
1	281	(219 475)	0.1202	0.0987
1	281	(219 657)(743 1040)	0.0039	0.0088
1	281	(219 475)(743 1073)	0.2494	0.2071
1	281	other	0.0412	0.0336
1	282	(219 475)(743 1040)	0.8268	0.8528
1	282	(219 1040)	0.1024	0.0665
1	282	(219 475)	0.0315	0.0212
1	282	(219 657)(743 1040)	0.0236	0.0181
1	282	(219 475)(743 1073)	0.0157	0.0256
1	282	other	0	0.0158
1	283	(219 475)(743 1040)	0.8256	0.8419
1	283	(219 1040)	0.083	0.0733
1	283	(219 475)	0.021	0.0227
1	283	(219 657)(743 1040)	0.0277	0.0216
1	283	(219 475)(743 1073)	0.0251	0.024
1	283	other	0.0176	0.0163
1	284	(219 475)(743 1040)	0.2028	0.1819
1	284	(219 1040)	0.5035	0.5615
1	284	(219 475)	0.2308	0.2196
1	284	(219 657)(743 1040)	0.007	0.0078
1	284	(219 475)(743 1073)	0.021	0.0059
1	284	other	0.0349	0.0233
1	285	(219 475)(743 1040)	0.2426	0.2813
1	285	(219 1040)	0.6442	0.5993
1	285	(219 475)	0.0674	0.0726
1	285	(219 657)(743 1040)	0	0.0058
1	285	(219 475)(743 1073)	0.0081	0.0076
1	285	other	0.0377	0.0333
1	286	(219 475)(743 1040)	0.8992	0.8723
1	286	(219 1040)	0.0302	0.0216
1	286	(219 475)	0.0175	0.0369
1	286	(219 657)(743 1040)	0.0117	0.0122
1	286	(219 475)(743 1073)	0.0268	0.0355
1	286	other	0.0146	0.0214
1	287	(219 475)(743 1040)	0.7905	0.7862
1	287	(219 1040)	0.1266	0.1301
1	287	(219 475)	0.0392	0.0253
1	287	(219 657)(743 1040)	0.0073	0.0162
1	287	(219 475)(743 1073)	0.0264	0.0246
1	287	other	0.01	0.0175
1	288	(219 475)(743 1040)	0.8299	0.835
1	288	(219 1040)	0.0611	0.0691
1	288	(219 475)	0.0207	0.0289
1	288	(219 657)(743 1040)	0.0273	0.026
1	288	(219 475)(743 1073)	0.0425	0.0227
1	288	other	0.0185	0.0184
1	289	(219 475)(743 1040)	0.864	0.876
1	289	(219 1040)	0.1062	0.0921
1	289	(219 475)	0.0033	0.0088
1	289	(219 657)(743 1040)	0.0074	0.0098
1	289	(219 475)(743 1073)	0.0037	0.0046
1	289	other	0.0154	0.0087
1	290	(219 475)(743 1040)	0.4034	0.4744
1	290	(219 1040)	0.3745	0.3529
1	290	(219 475)	0.01	0.0141
1	290	(219 657)(743 1040)	0.1832	0.1217
1	290	(219 475)(743 1073)	0.0144	0.0156
1	290	other	0.0145	0.0213
1	291	(219 475)(743 1040)	0.7447	0.7779
1	291	(219 1040)	0.1248	0.1013
1	291	(219 475)	0.0298	0.032
1	291	(219 657)(743 1040)	0.0468	0.032
1	291	(219 475)(743 1073)	0.0241	0.0339
1	291	other	0.0298	0.0229
1	292	(219 475)(743 1040)	0.9176	0.8961
1	292	(219 1040)	0.0148	0.0365
1	292	(219 475)	0.0165	0.0172
1	292	(219 657)(743 1040)	0.0082	0.0185
1	292	(219 475)(743 1073)	0.0379	0.0189
1	292	other	0.005	0.0127
1	293	(219 475)(743 1040)	0.7743	0.8366
1	293	(219 1040)	0.184	0.0762
1	293	(219 475)	0.0082	0.0175
1	293	(219 657)(743 1040)	0.0114	0.0278
1	293	(219 475)(743 1073)	0.0164	0.0234
1	293	other	0.0057	0.0184
1	294	(219 475)(743 1040)	0.8263	0.7327
1	294	(219 1040)	0.0042	0.0572
1	294	(219 475)	0.1059	0.1128
1	294	(219 657)(743 1040)	0.0042	0.0109
1	294	(219 475)(743 1073)	0.0127	0.0576
1	294	other	0.0467	0.0288
1	295	(219 475)(743 1040)	0.892	0.8796
1	295	(219 1040)	0.0465	0.0537
1	295	(219 475)	0.0133	0.0193
1	295	(219 657)(743 1040)	0.0017	0.0105
1	295	(219 475)(743 1073)	0.0066	0.0182
1	295	other	0.0399	0.0187
1	296	(219 475)(743 1040)	0.8684	0.8053
1	296	(219 1040)	0.0393	0.0827
1	296	(219 475)	0.0187	0.0258
1	296	(219 657)(743 1040)	0.0187	0.0421
1	296	(219 475)(743 1073)	0.0403	0.0272
1	296	other	0.0146	0.0169
1	297	(219 475)(743 1040)	0.6856	0.6968
1	297	(219 1040)	0.2043	0.173
1	297	(219 475)	0.0234	0.0332
1	297	(219 657)(743 1040)	0.0258	0.0414
1	297	(219 475)(743 1073)	0.0269	0.0349
1	297	other	0.034	0.0207
1	298	(219 475)(743 1040)	0.3569	0.3811
1	298	(219 1040)	0.0333	0.0392
1	298	(219 475)	0.0229	0.0212
1	298	(219 657)(743 1040)	0.0104	0.0139
1	298	(219 475)(743 1073)	0.5431	0.5253
1	298	other	0.0334	0.0192
1	299	(219 475)(743 1040)	0.8494	0.8611
1	299	(219 1040)	0.0522	0.0405
1	299	(219 475)	0.0174	0.0239
1	299	(219 657)(743 1040)	0.0136	0.0185
1	299	(219 475)(743 1073)	0.0462	0.0399
1	299	other	0.0212	0.016
1	300	(219 475)(743 1040)	0.8289	0.8037
1	300	(219 1040)	0.0589	0.0937
1	300	(219 475)	0.0252	0.0276
1	300	(219 657)(743 1040)	0.0435	0.0302
1	300	(219 475)(743 1073)	0.0168	0.0235
1	300	other	0.0267	0.0213
1	301	(219 475)(743 1040)	0.025	0.0142
1	301	(219 1040)	0.7225	0.7367
1	301	(219 475)	0.002	0.0022
1	301	(219 657)(743 1040)	0.2255	0.2334
1	301	(219 475)(743 1073)	0.0025	0.0024
1	301	other	0.0225	0.011
1	302	(219 475)(743 1040)	0.5933	0.6378
1	302	(219 1040)	0.0985	0.0944
1	302	(219 475)	0.0579	0.0269
1	302	(219 657)(743 1040)	0.0243	0.0337
1	302	(219 475)(743 1073)	0.2005	0.1866
1	302	other	0.0255	0.0206
1	303	(219 475)(743 1040)	0.7746	0.7874
1	303	(219 1040)	0.1581	0.1453
1	303	(219 475)	0.0155	0.0171
1	303	(219 657)(743 1040)	0.0128	0.0196
1	303	(219 475)(743 1073)	0.0162	0.0116
1	303	other	0.0228	0.019
1	304	(219 475)(743 1040)	0.828	0.8437
1	304	(219 1040)	0.0701	0.0671
1	304	(219 475)	0.0191	0.0165
1	304	(219 657)(743 1040)	0.0446	0.0357
1	304	(219 475)(743 1073)	0.0127	0.022
1	304	other	0.0255	0.015
1	305	(219 475)(743 1040)	0.8502	0.8403
1	305	(219 1040)	0.0342	0.0785
1	305	(219 475)	0.025	0.0206
1	305	(219 657)(743 1040)	0.046	0.0212
1	305	(219 475)(743 1073)	0.0394	0.0231
1	305	other	0.0052	0.0163
1	306	(219 475)(743 1040)	0.9036	0.8659
1	306	(219 1040)	0.0346	0.0371
1	306	(219 475)	0.0136	0.0292
1	306	(219 657)(743 1040)	0.0211	0.0347
1	306	(219 475)(743 1073)	0.012	0.0183
1	306	other	0.0151	0.0148
1	307	(219 475)(743 1040)	0.8057	0.8067
1	307	(219 1040)	0.0891	0.0593
1	307	(219 475)	0.0204	0.0261
1	307	(219 657)(743 1040)	0.029	0.0549
1	307	(219 475)(743 1073)	0.0317	0.033
1	307	other	0.0241	0.0199
1	308	(219 475)(743 1040)	0.3811	0.4173
1	308	(219 1040)	0.3436	0.3594
1	308	(219 475)	0.0112	0.0181
1	308	(219 657)(743 1040)	0.2313	0.1593
1	308	(219 475)(743 1073)	0.0099	0.0249
1	308	other	0.0229	0.0209
1	309	(219 475)(743 1040)	0.8659	0.8287
1	309	(219 1040)	0.0619	0.0781
1	309	(219 475)	0.0275	0.0258
1	309	(219 657)(743 1040)	0.0103	0.0218
1	309	(219 475)(743 1073)	0.0215	0.0287
1	309	other	0.0129	0.0168
1	310	(219 475)(743 1040)	0.7144	0.7362
1	310	(219 1040)	0.1995	0.1857
1	310	(219 475)	0.0436	0.039
1	310	(219 657)(743 1040)	0	0.0005
1	310	(219 475)(743 1073)	0.0183	0.0181
1	310	other	0.0242	0.0204
1	311	(219 475)(743 1040)	0.6276	0.6979
1	311	(219 1040)	0.3061	0.2154
1	311	(219 475)	0.019	0.0203
1	311	(219 657)(743 1040)	0.0153	0.0222
1	311	(219 475)(743 1073)	0.0182	0.0265
1	311	other	0.0138	0.0177
1	312	(219 475)(743 1040)	0.523	0.5475
1	312	(219 1040)	0.1654	0.2252
1	312	(219 475)	0.0078	0.0147
1	312	(219 657)(743 1040)	0.2422	0.1676
1	312	(219 475)(743 1073)	0.0391	0.0249
1	312	other	0.0225	0.0201
1	313	(219 475)(743 1040)	0.7482	0.7539
1	313	(219 1040)	0.1595	0.1449
1	313	(219 475)	0.0409	0.0385
1	313	(219 657)(743 1040)	0.0084	0.0191
1	313	(219 475)(743 1073)	0.0241	0.0252
1	313	other	0.0189	0.0184
1	314	(219 475)(743 1040)	0.9505	0.9255
1	314	(219 1040)	0.0081	0.0261
1	314	(219 475)	0.0183	0.0224
1	314	(219 657)(743 1040)	0.0068	0.0102
1	314	(219 475)(743 1073)	0.0007	0.0014
1	314	other	0.0156	0.0144
1	315	(219 475)(743 1040)	0.9154	0.8989
1	315	(219 1040)	0.0324	0.0254
1	315	(219 475)	0.0115	0.0183
1	315	(219 657)(743 1040)	0.0073	0.0074
1	315	(219 475)(743 1073)	0.0256	0.0346
1	315	other	0.0078	0.0153
1	316	(219 475)(743 1040)	0.8747	0.8518
1	316	(219 1040)	0.0389	0.0697
1	316	(219 475)	0.0253	0.0207
1	316	(219 657)(743 1040)	0.0368	0.0284
1	316	(219 475)(743 1073)	0.0137	0.0135
1	316	other	0.0106	0.0159
1	317	(219 475)(743 1040)	0.7638	0.7368
1	317	(219 1040)	0.0993	0.1187
1	317	(219 475)	0.0287	0.0388
1	317	(219 657)(743 1040)	0.0751	0.0495
1	317	(219 475)(743 1073)	0	0.0316
1	317	other	0.0331	0.0246
1	318	(219 475)(743 1040)	0.8775	0.8695
1	318	(219 1040)	0.0387	0.0565
1	318	(219 475)	0.0475	0.0339
1	318	(219 657)(743 1040)	0.0163	0.0183
1	318	(219 475)(743 1073)	0.0037	0.0053
1	318	other	0.0163	0.0165
1	319	(219 475)(743 1040)	0.8608	0.8796
1	319	(219 1040)	0.0421	0.0576
1	319	(219 475)	0.0495	0.0268
1	319	(219 657)(743 1040)	0.0238	0.018
1	319	(219 475)(743 1073)	0.0073	0.0038
1	319	other	0.0165	0.0141
1	320	(219 475)(743 1040)	0.8162	0.8149
1	320	(219 1040)	0.0818	0.0852
1	320	(219 475)	0.0219	0.0302
1	320	(219 657)(743 1040)	0.0356	0.0254
1	320	(219 475)(743 1073)	0.0243	0.0263
1	320	other	0.0202	0.0179
1	321	(219 475)(743 1040)	0.9074	0.8942
1	321	(219 1040)	0.0093	0.0364
1	321	(219 475)	0.037	0.0221
1	321	(219 657)(743 1040)	0	0.0024
1	321	(219 475)(743 1073)	0.037	0.0309
1	321	other	0.0093	0.014
1	322	(219 475)(743 1040)	0.7264	0.7298
1	322	(219 1040)	0.0236	0.0527
1	322	(219 475)	0.0118	0.02
1	322	(219 657)(743 1040)	0.191	0.1493
1	322	(219 475)(743 1073)	0.0259	0.0338
1	322	other	0.0213	0.0145
1	323	(219 475)(743 1040)	0.7429	0.7116
1	323	(219 1040)	0.0295	0.0988
1	323	(219 475)	0.0131	0.0322
1	323	(219 657)(743 1040)	0.1663	0.0896
1	323	(219 475)(743 1073)	0.0312	0.0435
1	323	other	0.017	0.0243
1	324	(219 475)(743 1040)	0.7324	0.7529
1	324	(219 1040)	0.0507	0.0489
1	324	(219 475)	0.0394	0.0268
1	324	(219 657)(743 1040)	0	0.0011
1	324	(219 475)(743 1073)	0.1549	0.1507
1	324	other	0.0226	0.0196
1	325	(219 475)(743 1040)	0.8468	0.8465
1	325	(219 1040)	0.0563	0.0513
1	325	(219 475)	0.0088	0.018
1	325	(219 657)(743 1040)	0.0707	0.0507
1	325	(219 475)(743 1073)	0.0069	0.0154
1	325	other	0.0105	0.0181
1	326	(219 475)(743 1040)	0.839	0.8145
1	326	(219 1040)	0.05	0.081
1	326	(219 475)	0.0167	0.023
1	326	(219 657)(743 1040)	0.0291	0.0248
1	326	(219 475)(743 1073)	0.05	0.038
1	326	other	0.0152	0.0186
1	327	(219 475)(743 1040)	0.255	0.3331
1	327	(219 1040)	0.3219	0.3332
1	327	(219 475)	0.0036	0.012
1	327	(219 657)(743 1040)	0.3852	0.2938
1	327	(219 475)(743 1073)	0.0108	0.0132
1	327	other	0.0235	0.0148
1	328	(219 475)(743 1040)	0.8812	0.8888
1	328	(219 1040)	0.042	0.0496
1	328	(219 475)	0.0238	0.0296
1	328	(219 657)(743 1040)	0.0182	0.0178
1	328	(219 475)(743 1073)	0.0055	0.001
1	328	other	0.0293	0.0132
1	329	(219 475)(743 1040)	0.8318	0.8618
1	329	(219 1040)	0.0768	0.0562
1	329	(219 475)	0.0201	0.0202
1	329	(219 657)(743 1040)	0.0402	0.026
1	329	(219 475)(743 1073)	0.0201	0.0215
1	329	other	0.011	0.0143
1	330	(219 475)(743 1040)	0.8662	0.8555
1	330	(219 1040)	0.0568	0.0671
1	330	(219 475)	0.03	0.0165
1	330	(219 657)(743 1040)	0.0154	0.0126
1	330	(219 475)(743 1073)	0.0211	0.0284
1	330	other	0.0105	0.0199
1	331	(219 475)(743 1040)	0.0799	0.1453
1	331	(219 1040)	0.87	0.8003
1	331	(219 475)	0.0211	0.0297
1	331	(219 657)(743 1040)	0.0012	0.0037
1	331	(219 475)(743 1073)	0.0037	0.0063
1	331	other	0.0241	0.0148
1	332	(219 475)(743 1040)	0.6505	0.7075
1	332	(219 1040)	0.2111	0.1725
1	332	(219 475)	0.0616	0.0508
1	332	(219 657)(743 1040)	0.0091	0.0183
1	332	(219 475)(743 1073)	0.0202	0.0212
1	332	other	0.0475	0.0297
1	333	(219 475)(743 1040)	0.7937	0.7838
1	333	(219 1040)	0.1349	0.1401
1	333	(219 475)	0.0139	0.0266
1	333	(219 657)(743 1040)	0.004	0.0082
1	333	(219 475)(743 1073)	0.0337	0.0235
1	333	other	0.0198	0.0178
1	334	(219 475)(743 1040)	0.0372	0.0142
[truncated: 92,363 more rows]

## Sheet: Fig. S4b
replicate	cross_validation_number	mutation_number	isoform	measured_freq	predicted_freq
1	1	1	(219 475)(743 1040)	0.8276	0.7239
1	1	1	(219 1040)	0.0766	0.1324
1	1	1	(219 475)	0.0282	0.0234
1	1	1	(219 657)(743 1040)	0.0222	0.0911
1	1	1	(219 475)(743 1073)	0.0232	0.0291
1	1	2	(219 475)(743 1040)	0.7919	0.7587
1	1	2	(219 1040)	0.0848	0.1342
1	1	2	(219 475)	0.0482	0.0621
1	1	2	(219 657)(743 1040)	0.0231	0.0113
1	1	2	(219 475)(743 1073)	0.0385	0.0336
1	1	3	(219 475)(743 1040)	0.8021	0.8248
1	1	3	(219 1040)	0.061	0.0689
1	1	3	(219 475)	0.0276	0.0329
1	1	3	(219 657)(743 1040)	0.0357	0.0459
1	1	3	(219 475)(743 1073)	0.0466	0.0275
1	1	4	(219 475)(743 1040)	0.8276	0.6239
1	1	4	(219 1040)	0.0562	0.2348
1	1	4	(219 475)	0.0169	0.0389
1	1	4	(219 657)(743 1040)	0.0715	0.1003
1	1	4	(219 475)(743 1073)	0	0.0021
1	1	5	(219 475)(743 1040)	0.767	0.8436
1	1	5	(219 1040)	0.0967	0.0709
1	1	5	(219 475)	0.0111	0.0285
1	1	5	(219 657)(743 1040)	0.0935	0.0274
1	1	5	(219 475)(743 1073)	0.0158	0.0296
1	1	6	(219 475)(743 1040)	0.7575	0.8129
1	1	6	(219 1040)	0.1379	0.112
1	1	6	(219 475)	0.0308	0.0256
1	1	6	(219 657)(743 1040)	0.0203	0.0237
1	1	6	(219 475)(743 1073)	0.0195	0.0258
1	1	7	(219 475)(743 1040)	0.8166	0.8232
1	1	7	(219 1040)	0.105	0.1055
1	1	7	(219 475)	0.0224	0.0254
1	1	7	(219 657)(743 1040)	0.024	0.0249
1	1	7	(219 475)(743 1073)	0.0175	0.021
1	1	8	(219 475)(743 1040)	0.7993	0.8068
1	1	8	(219 1040)	0.1563	0.1492
1	1	8	(219 475)	0.0113	0.0173
1	1	8	(219 657)(743 1040)	0.0091	0.0117
1	1	8	(219 475)(743 1073)	0.0087	0.015
1	1	9	(219 475)(743 1040)	0.7282	0.62
1	1	9	(219 1040)	0.0906	0.1144
1	1	9	(219 475)	0.0201	0.0364
1	1	9	(219 657)(743 1040)	0.0369	0.0257
1	1	9	(219 475)(743 1073)	0.094	0.2035
1	1	10	(219 475)(743 1040)	0.8354	0.8518
1	1	10	(219 1040)	0.096	0.0951
1	1	10	(219 475)	0.0249	0.0166
1	1	10	(219 657)(743 1040)	0.0075	0.0069
1	1	10	(219 475)(743 1073)	0.0249	0.0296
1	1	11	(219 475)(743 1040)	0.3812	0.6297
1	1	11	(219 1040)	0.5355	0.297
1	1	11	(219 475)	0.0336	0.027
1	1	11	(219 657)(743 1040)	0.0162	0.0243
1	1	11	(219 475)(743 1073)	0.0105	0.0219
1	1	12	(219 475)(743 1040)	0.7579	0.8429
1	1	12	(219 1040)	0.1816	0.1019
1	1	12	(219 475)	0.0184	0.0214
1	1	12	(219 657)(743 1040)	0	0.0084
1	1	12	(219 475)(743 1073)	0.0263	0.0253
1	1	13	(219 475)(743 1040)	0.6857	0.6472
1	1	13	(219 1040)	0.2	0.2965
1	1	13	(219 475)	0.0898	0.0458
1	1	13	(219 657)(743 1040)	0.0054	0.0085
1	1	13	(219 475)(743 1073)	0.0027	0.0019
1	1	14	(219 475)(743 1040)	0.85	0.8319
1	1	14	(219 1040)	0.065	0.0976
1	1	14	(219 475)	0.017	0.0248
1	1	14	(219 657)(743 1040)	0.0303	0.0209
1	1	14	(219 475)(743 1073)	0.014	0.0247
1	1	15	(219 475)(743 1040)	0.7403	0.8216
1	1	15	(219 1040)	0.1822	0.1369
1	1	15	(219 475)	0	0.0106
1	1	15	(219 657)(743 1040)	0.0562	0.0298
1	1	15	(219 475)(743 1073)	0.0058	0.0012
1	1	16	(219 475)(743 1040)	0.8779	0.8722
1	1	16	(219 1040)	0.05	0.0705
1	1	16	(219 475)	0.0225	0.0219
1	1	16	(219 657)(743 1040)	0.0072	0.0122
1	1	16	(219 475)(743 1073)	0.0351	0.0233
1	1	17	(219 475)(743 1040)	0.7504	0.7266
1	1	17	(219 1040)	0.2295	0.231
1	1	17	(219 475)	0.0009	0.0065
1	1	17	(219 657)(743 1040)	0.0087	0.0296
1	1	17	(219 475)(743 1073)	0.0024	0.0062
1	1	18	(219 475)(743 1040)	0.8298	0.8276
1	1	18	(219 1040)	0.0833	0.093
1	1	18	(219 475)	0.0185	0.0273
1	1	18	(219 657)(743 1040)	0.0176	0.0316
1	1	18	(219 475)(743 1073)	0.0333	0.0206
1	1	19	(219 475)(743 1040)	0.5838	0.6383
1	1	19	(219 1040)	0.2382	0.2314
1	1	19	(219 475)	0.0065	0.0078
1	1	19	(219 657)(743 1040)	0.1086	0.1087
1	1	19	(219 475)(743 1073)	0.0353	0.0139
1	1	20	(219 475)(743 1040)	0.858	0.8837
1	1	20	(219 1040)	0.0355	0.0439
1	1	20	(219 475)	0.0237	0.022
1	1	20	(219 657)(743 1040)	0.0296	0.0177
1	1	20	(219 475)(743 1073)	0.0444	0.0327
1	1	21	(219 475)(743 1040)	0.555	0.5809
1	1	21	(219 1040)	0.3344	0.2761
1	1	21	(219 475)	0.0166	0.0163
1	1	21	(219 657)(743 1040)	0.0563	0.11
1	1	21	(219 475)(743 1073)	0.0217	0.0168
1	1	22	(219 475)(743 1040)	0.8676	0.9025
1	1	22	(219 1040)	0.0246	0.0275
1	1	22	(219 475)	0.039	0.0216
1	1	22	(219 657)(743 1040)	0.0257	0.0174
1	1	22	(219 475)(743 1073)	0.0339	0.031
1	1	23	(219 475)(743 1040)	0.8202	0.8312
1	1	23	(219 1040)	0.0478	0.0512
1	1	23	(219 475)	0.0169	0.0119
1	1	23	(219 657)(743 1040)	0.0983	0.0873
1	1	23	(219 475)(743 1073)	0.0028	0.0185
1	1	24	(219 475)(743 1040)	0.4494	0.6412
1	1	24	(219 1040)	0.2941	0.2009
1	1	24	(219 475)	0.0988	0.0619
1	1	24	(219 657)(743 1040)	0.0118	0.0079
1	1	24	(219 475)(743 1073)	0.1224	0.0881
1	1	25	(219 475)(743 1040)	0.8084	0.878
1	1	25	(219 1040)	0.079	0.0663
1	1	25	(219 475)	0.0521	0.0244
1	1	25	(219 657)(743 1040)	0.0067	0.0058
1	1	25	(219 475)(743 1073)	0.0185	0.0254
1	1	26	(219 475)(743 1040)	0.7576	0.5258
1	1	26	(219 1040)	0.1439	0.4252
1	1	26	(219 475)	0.0682	0.0277
1	1	26	(219 657)(743 1040)	0.0076	0.0126
1	1	26	(219 475)(743 1073)	0	0.0087
1	1	27	(219 475)(743 1040)	0.7405	0.6764
1	1	27	(219 1040)	0.0229	0.0103
1	1	27	(219 475)	0.0763	0.0223
1	1	27	(219 657)(743 1040)	0	0.0122
1	1	27	(219 475)(743 1073)	0.1527	0.2788
1	1	28	(219 475)(743 1040)	0.7143	0.8269
1	1	28	(219 1040)	0.1464	0.1121
1	1	28	(219 475)	0.0857	0.0259
1	1	28	(219 657)(743 1040)	0.0071	0.0331
1	1	28	(219 475)(743 1073)	0	0.0019
1	1	29	(219 475)(743 1040)	0.7962	0.8382
1	1	29	(219 1040)	0.0815	0.0733
1	1	29	(219 475)	0.0444	0.046
1	1	29	(219 657)(743 1040)	0.017	0.0221
1	1	29	(219 475)(743 1073)	0.0304	0.0203
1	1	30	(219 475)(743 1040)	0.8444	0.8787
1	1	30	(219 1040)	0.0895	0.067
1	1	30	(219 475)	0.037	0.0347
1	1	30	(219 657)(743 1040)	0	0.0068
1	1	30	(219 475)(743 1073)	0.0175	0.0128
1	1	31	(219 475)(743 1040)	0.8266	0.7884
1	1	31	(219 1040)	0.0835	0.0513
1	1	31	(219 475)	0.0297	0.0223
1	1	31	(219 657)(743 1040)	0.043	0.134
1	1	31	(219 475)(743 1073)	0.0025	0.004
1	1	32	(219 475)(743 1040)	0.4432	0.4662
1	1	32	(219 1040)	0.0227	0.0556
1	1	32	(219 475)	0.125	0.1135
1	1	32	(219 657)(743 1040)	0	0.0082
1	1	32	(219 475)(743 1073)	0.4034	0.3564
1	1	33	(219 475)(743 1040)	0.7728	0.7366
1	1	33	(219 1040)	0.1356	0.185
1	1	33	(219 475)	0.0167	0.0303
1	1	33	(219 657)(743 1040)	0.0291	0.0217
1	1	33	(219 475)(743 1073)	0.0291	0.0264
1	1	34	(219 475)(743 1040)	0.7986	0.8423
1	1	34	(219 1040)	0.0503	0.0699
1	1	34	(219 475)	0.0183	0.0268
1	1	34	(219 657)(743 1040)	0.0275	0.0308
1	1	34	(219 475)(743 1073)	0.0755	0.0302
1	1	35	(219 475)(743 1040)	0.6044	0.7792
1	1	35	(219 1040)	0.3333	0.1559
1	1	35	(219 475)	0.012	0.0218
1	1	35	(219 657)(743 1040)	0.007	0.0187
1	1	35	(219 475)(743 1073)	0.0331	0.0244
1	1	36	(219 475)(743 1040)	0.844	0.9116
1	1	36	(219 1040)	0.0688	0.0494
1	1	36	(219 475)	0.0172	0.0235
1	1	36	(219 657)(743 1040)	0.0283	0.0141
1	1	36	(219 475)(743 1073)	0.0025	0.0014
1	1	37	(219 475)(743 1040)	0.7563	0.7968
1	1	37	(219 1040)	0.0978	0.0736
1	1	37	(219 475)	0.0198	0.034
1	1	37	(219 657)(743 1040)	0.1016	0.0582
1	1	37	(219 475)(743 1073)	0.0103	0.0374
1	1	38	(219 475)(743 1040)	0.8501	0.8702
1	1	38	(219 1040)	0.0442	0.0734
1	1	38	(219 475)	0.0319	0.0215
1	1	38	(219 657)(743 1040)	0.0258	0.0191
1	1	38	(219 475)(743 1073)	0.0258	0.0158
1	1	39	(219 475)(743 1040)	0.7729	0.8535
1	1	39	(219 1040)	0.1325	0.0719
1	1	39	(219 475)	0.0315	0.0255
1	1	39	(219 657)(743 1040)	0.0158	0.0225
1	1	39	(219 475)(743 1073)	0.0347	0.0265
1	1	40	(219 475)(743 1040)	0.75	0.7974
1	1	40	(219 1040)	0.1325	0.1051
1	1	40	(219 475)	0.0301	0.0429
1	1	40	(219 657)(743 1040)	0.0482	0.0315
1	1	40	(219 475)(743 1073)	0.0151	0.0232
1	1	41	(219 475)(743 1040)	0.684	0.6855
1	1	41	(219 1040)	0.0782	0.1058
1	1	41	(219 475)	0.0912	0.0683
1	1	41	(219 657)(743 1040)	0.0098	0.0249
1	1	41	(219 475)(743 1073)	0.1107	0.1155
1	1	42	(219 475)(743 1040)	0.772	0.8233
1	1	42	(219 1040)	0.0197	0.067
1	1	42	(219 475)	0.0287	0.0371
1	1	42	(219 657)(743 1040)	0.1149	0.0354
1	1	42	(219 475)(743 1073)	0.0377	0.0372
1	1	43	(219 475)(743 1040)	0.8812	0.8725
1	1	43	(219 1040)	0.0566	0.0699
1	1	43	(219 475)	0.0135	0.0183
1	1	43	(219 657)(743 1040)	0.0129	0.0196
1	1	43	(219 475)(743 1073)	0.0111	0.0197
1	1	44	(219 475)(743 1040)	0.7796	0.8318
1	1	44	(219 1040)	0.1094	0.0886
1	1	44	(219 475)	0.0189	0.0272
1	1	44	(219 657)(743 1040)	0.0309	0.0252
1	1	44	(219 475)(743 1073)	0.0294	0.0272
1	1	45	(219 475)(743 1040)	0.8512	0.8426
1	1	45	(219 1040)	0.0601	0.0749
1	1	45	(219 475)	0.0329	0.0295
1	1	45	(219 657)(743 1040)	0.0129	0.0239
1	1	45	(219 475)(743 1073)	0.0272	0.0291
1	1	46	(219 475)(743 1040)	0.8114	0.8018
1	1	46	(219 1040)	0.0931	0.0847
1	1	46	(219 475)	0.021	0.0276
1	1	46	(219 657)(743 1040)	0.0407	0.0527
1	1	46	(219 475)(743 1073)	0.021	0.0331
1	1	47	(219 475)(743 1040)	0.8388	0.8415
1	1	47	(219 1040)	0.074	0.093
1	1	47	(219 475)	0.0242	0.0227
1	1	47	(219 657)(743 1040)	0.0138	0.023
1	1	47	(219 475)(743 1073)	0.0318	0.0197
1	1	48	(219 475)(743 1040)	0.6291	0.6909
1	1	48	(219 1040)	0.2602	0.2157
1	1	48	(219 475)	0.066	0.0474
1	1	48	(219 657)(743 1040)	0.0155	0.022
1	1	48	(219 475)(743 1073)	0.0155	0.024
1	1	49	(219 475)(743 1040)	0.5944	0.7436
1	1	49	(219 1040)	0.3172	0.164
1	1	49	(219 475)	0.0216	0.0222
1	1	49	(219 657)(743 1040)	0.0248	0.0466
1	1	49	(219 475)(743 1073)	0.0237	0.0236
1	1	50	(219 475)(743 1040)	0.052	0.2654
1	1	50	(219 1040)	0.8902	0.6617
1	1	50	(219 475)	0.0405	0.0647
1	1	50	(219 657)(743 1040)	0.0058	0.0027
1	1	50	(219 475)(743 1073)	0	0.0055
1	1	51	(219 475)(743 1040)	0.0752	0.157
1	1	51	(219 1040)	0.8758	0.6864
1	1	51	(219 475)	0.0343	0.1191
1	1	51	(219 657)(743 1040)	0	0.0182
1	1	51	(219 475)(743 1073)	0.0016	0.0192
1	1	52	(219 475)(743 1040)	0.8158	0.8635
1	1	52	(219 1040)	0.1285	0.0913
1	1	52	(219 475)	0.0096	0.0146
1	1	52	(219 657)(743 1040)	0.022	0.0161
1	1	52	(219 475)(743 1073)	0.011	0.0145
1	1	53	(219 475)(743 1040)	0.8527	0.8719
1	1	53	(219 1040)	0.0667	0.0589
1	1	53	(219 475)	0.0221	0.0271
1	1	53	(219 657)(743 1040)	0.015	0.0202
1	1	53	(219 475)(743 1073)	0.0262	0.0218
1	1	54	(219 475)(743 1040)	0.0282	0.0189
1	1	54	(219 1040)	0.8394	0.8338
1	1	54	(219 475)	0.0014	0.0018
1	1	54	(219 657)(743 1040)	0.1226	0.1421
1	1	54	(219 475)(743 1073)	0.0019	0.0034
1	1	55	(219 475)(743 1040)	0.4381	0.5008
1	1	55	(219 1040)	0.0574	0.0953
1	1	55	(219 475)	0.148	0.1094
1	1	55	(219 657)(743 1040)	0.0121	0.0077
1	1	55	(219 475)(743 1073)	0.3172	0.2868
1	1	56	(219 475)(743 1040)	0.5531	0.592
1	1	56	(219 1040)	0.2219	0.2994
1	1	56	(219 475)	0.0157	0.0297
1	1	56	(219 657)(743 1040)	0.1652	0.0454
1	1	56	(219 475)(743 1073)	0.0291	0.0335
1	1	57	(219 475)(743 1040)	0.8231	0.862
1	1	57	(219 1040)	0.0918	0.0699
1	1	57	(219 475)	0.0408	0.0223
1	1	57	(219 657)(743 1040)	0.017	0.0208
1	1	57	(219 475)(743 1073)	0.0238	0.025
1	1	58	(219 475)(743 1040)	0.6559	0.6443
1	1	58	(219 1040)	0.1674	0.2318
1	1	58	(219 475)	0.0278	0.0141
1	1	58	(219 657)(743 1040)	0.1045	0.0895
1	1	58	(219 475)(743 1073)	0.0287	0.0203
1	1	59	(219 475)(743 1040)	0.678	0.7496
1	1	59	(219 1040)	0.052	0.041
1	1	59	(219 475)	0.172	0.0927
1	1	59	(219 657)(743 1040)	0.006	0.0221
1	1	59	(219 475)(743 1073)	0.07	0.0945
1	1	60	(219 475)(743 1040)	0.8988	0.8817
1	1	60	(219 1040)	0.0231	0.0377
1	1	60	(219 475)	0.0318	0.0437
1	1	60	(219 657)(743 1040)	0.0173	0.004
1	1	60	(219 475)(743 1073)	0.0173	0.033
1	1	61	(219 475)(743 1040)	0.5	0.4999
1	1	61	(219 1040)	0.3267	0.311
1	1	61	(219 475)	0.0231	0.0159
1	1	61	(219 657)(743 1040)	0.1221	0.1496
1	1	61	(219 475)(743 1073)	0.0182	0.0236
1	1	62	(219 475)(743 1040)	0.7427	0.8031
1	1	62	(219 1040)	0.0371	0.0256
1	1	62	(219 475)	0.0224	0.0184
1	1	62	(219 657)(743 1040)	0.007	0.0126
1	1	62	(219 475)(743 1073)	0.1708	0.1403
1	1	63	(219 475)(743 1040)	0.8565	0.8982
1	1	63	(219 1040)	0.0471	0.034
1	1	63	(219 475)	0.009	0.0127
1	1	63	(219 657)(743 1040)	0.0157	0.0285
1	1	63	(219 475)(743 1073)	0.0482	0.0266
1	1	64	(219 475)(743 1040)	0.7021	0.7913
1	1	64	(219 1040)	0.1418	0.1157
1	1	64	(219 475)	0.0603	0.0462
1	1	64	(219 657)(743 1040)	0.0638	0.0302
1	1	64	(219 475)(743 1073)	0.0071	0.0166
1	1	65	(219 475)(743 1040)	0.8427	0.836
1	1	65	(219 1040)	0.061	0.0785
1	1	65	(219 475)	0.0446	0.0318
1	1	65	(219 657)(743 1040)	0.0211	0.0258
1	1	65	(219 475)(743 1073)	0.0164	0.0279
1	1	66	(219 475)(743 1040)	0.605	0.7066
1	1	66	(219 1040)	0.1379	0.1745
1	1	66	(219 475)	0.047	0.0259
1	1	66	(219 657)(743 1040)	0.0878	0.0539
1	1	66	(219 475)(743 1073)	0.094	0.039
1	1	67	(219 475)(743 1040)	0.8777	0.8209
1	1	67	(219 1040)	0.0443	0.0906
1	1	67	(219 475)	0.0229	0.0265
1	1	67	(219 657)(743 1040)	0.0275	0.045
1	1	67	(219 475)(743 1073)	0.0153	0.017
1	1	68	(219 475)(743 1040)	0.8328	0.8534
1	1	68	(219 1040)	0.074	0.0771
1	1	68	(219 475)	0.0253	0.0323
1	1	68	(219 657)(743 1040)	0.0122	0.0133
1	1	68	(219 475)(743 1073)	0.0426	0.024
1	1	69	(219 475)(743 1040)	0.85	0.8189
1	1	69	(219 1040)	0.09	0.0753
1	1	69	(219 475)	0	0.0353
1	1	69	(219 657)(743 1040)	0.02	0.0485
1	1	69	(219 475)(743 1073)	0.02	0.022
1	1	70	(219 475)(743 1040)	0.7125	0.7133
1	1	70	(219 1040)	0.1049	0.181
1	1	70	(219 475)	0.0145	0.0228
1	1	70	(219 657)(743 1040)	0.123	0.0359
1	1	70	(219 475)(743 1073)	0.0325	0.047
1	1	71	(219 475)(743 1040)	0.7343	0.821
1	1	71	(219 1040)	0.1184	0.059
1	1	71	(219 475)	0.0797	0.0707
1	1	71	(219 657)(743 1040)	0.0229	0.0289
1	1	71	(219 475)(743 1073)	0.0145	0.0204
1	1	72	(219 475)(743 1040)	0.4302	0.5481
1	1	72	(219 1040)	0.4081	0.2925
1	1	72	(219 475)	0.0079	0.017
1	1	72	(219 657)(743 1040)	0.0842	0.1126
1	1	72	(219 475)(743 1073)	0.0243	0.0298
1	1	73	(219 475)(743 1040)	0.7566	0.8032
1	1	73	(219 1040)	0.1838	0.1178
1	1	73	(219 475)	0.0147	0.0252
1	1	73	(219 657)(743 1040)	0.0059	0.0127
1	1	73	(219 475)(743 1073)	0.0283	0.041
1	1	74	(219 475)(743 1040)	0.8992	0.8623
1	1	74	(219 1040)	0.0321	0.0607
1	1	74	(219 475)	0.0244	0.0287
1	1	74	(219 657)(743 1040)	0.0089	0.0225
1	1	74	(219 475)(743 1073)	0.0177	0.0258
1	1	75	(219 475)(743 1040)	0.8405	0.8209
1	1	75	(219 1040)	0.0683	0.0952
1	1	75	(219 475)	0.0275	0.0286
1	1	75	(219 657)(743 1040)	0.0236	0.0229
1	1	75	(219 475)(743 1073)	0.0204	0.0322
1	1	76	(219 475)(743 1040)	0.805	0.8304
1	1	76	(219 1040)	0.055	0.0708
1	1	76	(219 475)	0.0575	0.0515
1	1	76	(219 657)(743 1040)	0.0125	0.0304
1	1	76	(219 475)(743 1073)	0.0575	0.0169
1	1	77	(219 475)(743 1040)	0.7523	0.8046
1	1	77	(219 1040)	0.1009	0.0944
1	1	77	(219 475)	0.0786	0.0606
1	1	77	(219 657)(743 1040)	0.0262	0.0177
1	1	77	(219 475)(743 1073)	0.0052	0.0226
1	1	78	(219 475)(743 1040)	0.5184	0.5061
1	1	78	(219 1040)	0.3547	0.391
1	1	78	(219 475)	0.0171	0.0231
1	1	78	(219 657)(743 1040)	0.063	0.0477
1	1	78	(219 475)(743 1073)	0.0292	0.0322
1	1	79	(219 475)(743 1040)	0.2249	0.2204
1	1	79	(219 1040)	0.0526	0.0933
1	1	79	(219 475)	0.3493	0.1079
1	1	79	(219 657)(743 1040)	0.0048	0.0318
1	1	79	(219 475)(743 1073)	0.3301	0.5467
1	1	80	(219 475)(743 1040)	0.8165	0.8482
1	1	80	(219 1040)	0.0625	0.0743
1	1	80	(219 475)	0.026	0.0246
1	1	80	(219 657)(743 1040)	0.0431	0.0283
1	1	80	(219 475)(743 1073)	0.0383	0.0245
1	1	81	(219 475)(743 1040)	0.9183	0.9029
1	1	81	(219 1040)	0.0265	0.0225
1	1	81	(219 475)	0.0165	0.0144
1	1	81	(219 657)(743 1040)	0.0036	0.0389
1	1	81	(219 475)(743 1073)	0.0265	0.0214
1	1	82	(219 475)(743 1040)	0.8412	0.8814
1	1	82	(219 1040)	0.0901	0.0563
1	1	82	(219 475)	0.0043	0.0202
1	1	82	(219 657)(743 1040)	0.0129	0.0204
1	1	82	(219 475)(743 1073)	0.0386	0.0217
1	1	83	(219 475)(743 1040)	0.6648	0.5269
1	1	83	(219 1040)	0.03	0.0548
1	1	83	(219 475)	0.0097	0.0211
1	1	83	(219 657)(743 1040)	0.2614	0.3571
1	1	83	(219 475)(743 1073)	0.0193	0.0401
1	1	84	(219 475)(743 1040)	0.8528	0.834
1	1	84	(219 1040)	0.0745	0.0923
1	1	84	(219 475)	0.0167	0.0237
1	1	84	(219 657)(743 1040)	0.0255	0.0251
1	1	84	(219 475)(743 1073)	0.0157	0.0249
1	1	85	(219 475)(743 1040)	0.8406	0.7849
1	1	85	(219 1040)	0.049	0.1109
1	1	85	(219 475)	0.0204	0.0234
1	1	85	(219 657)(743 1040)	0.0095	0.015
1	1	85	(219 475)(743 1073)	0.0668	0.0658
1	1	86	(219 475)(743 1040)	0.8708	0.8562
1	1	86	(219 1040)	0.0506	0.0649
1	1	86	(219 475)	0.0174	0.0267
1	1	86	(219 657)(743 1040)	0.0166	0.0245
1	1	86	(219 475)(743 1073)	0.0302	0.0277
1	1	87	(219 475)(743 1040)	0.8714	0.857
1	1	87	(219 1040)	0.0443	0.0389
1	1	87	(219 475)	0.0117	0.0279
1	1	87	(219 657)(743 1040)	0.0363	0.0436
1	1	87	(219 475)(743 1073)	0.0271	0.0326
1	1	88	(219 475)(743 1040)	0.7493	0.8541
1	1	88	(219 1040)	0.1172	0.0753
1	1	88	(219 475)	0.0381	0.0257
1	1	88	(219 657)(743 1040)	0.0218	0.0275
1	1	88	(219 475)(743 1073)	0.0627	0.0173
1	1	89	(219 475)(743 1040)	0.9054	0.8907
1	1	89	(219 1040)	0.0293	0.0385
1	1	89	(219 475)	0.0205	0.0308
1	1	89	(219 657)(743 1040)	0.0088	0.0138
1	1	89	(219 475)(743 1073)	0.0243	0.0261
1	1	90	(219 475)(743 1040)	0.7953	0.8225
1	1	90	(219 1040)	0.0935	0.0677
1	1	90	(219 475)	0.0178	0.048
1	1	90	(219 657)(743 1040)	0.0386	0.0319
1	1	90	(219 475)(743 1073)	0.0341	0.0299
1	1	91	(219 475)(743 1040)	0.7891	0.7625
1	1	91	(219 1040)	0.1022	0.119
1	1	91	(219 475)	0.0362	0.0596
1	1	91	(219 657)(743 1040)	0.0382	0.0329
1	1	91	(219 475)(743 1073)	0.0181	0.026
1	1	92	(219 475)(743 1040)	0.8869	0.8472
1	1	92	(219 1040)	0.0321	0.0825
1	1	92	(219 475)	0.0046	0.0222
1	1	92	(219 657)(743 1040)	0.0153	0.0184
1	1	92	(219 475)(743 1073)	0.0336	0.0297
1	1	93	(219 475)(743 1040)	0.8274	0.8194
1	1	93	(219 1040)	0.0895	0.1051
1	1	93	(219 475)	0.022	0.0256
1	1	93	(219 657)(743 1040)	0.0105	0.0233
1	1	93	(219 475)(743 1073)	0.0324	0.0267
1	1	94	(219 475)(743 1040)	0.773	0.7422
1	1	94	(219 1040)	0.1311	0.175
1	1	94	(219 475)	0.0297	0.0331
1	1	94	(219 657)(743 1040)	0.0459	0.0384
1	1	94	(219 475)(743 1073)	0.0068	0.0112
1	1	95	(219 475)(743 1040)	0.8908	0.88
1	1	95	(219 1040)	0.0321	0.0466
1	1	95	(219 475)	0.0214	0.0249
1	1	95	(219 657)(743 1040)	0.0086	0.0204
1	1	95	(219 475)(743 1073)	0.0321	0.0281
1	1	96	(219 475)(743 1040)	0.5773	0.5615
1	1	96	(219 1040)	0.2285	0.2527
1	1	96	(219 475)	0.0198	0.0197
1	1	96	(219 657)(743 1040)	0.1004	0.1132
1	1	96	(219 475)(743 1073)	0.0383	0.053
1	1	97	(219 475)(743 1040)	0.8413	0.857
1	1	97	(219 1040)	0.0718	0.0414
1	1	97	(219 475)	0.0169	0.0231
1	1	97	(219 657)(743 1040)	0.0347	0.0483
1	1	97	(219 475)(743 1073)	0.0258	0.0302
1	1	98	(219 475)(743 1040)	0.8649	0.8293
1	1	98	(219 1040)	0.0508	0.091
1	1	98	(219 475)	0.0223	0.0274
1	1	98	(219 657)(743 1040)	0.0112	0.0283
1	1	98	(219 475)(743 1073)	0.0318	0.024
1	1	99	(219 475)(743 1040)	0.8502	0.8516
1	1	99	(219 1040)	0.0342	0.0817
1	1	99	(219 475)	0.025	0.0224
1	1	99	(219 657)(743 1040)	0.046	0.0207
1	1	99	(219 475)(743 1073)	0.0394	0.0236
1	1	100	(219 475)(743 1040)	0.803	0.821
1	1	100	(219 1040)	0.1087	0.1052
1	1	100	(219 475)	0.0066	0.0165
1	1	100	(219 657)(743 1040)	0.0145	0.027
1	1	100	(219 475)(743 1073)	0.0481	0.0302
1	1	101	(219 475)(743 1040)	0.4325	0.6212
1	1	101	(219 1040)	0.1869	0.1599
1	1	101	(219 475)	0.008	0.0185
1	1	101	(219 657)(743 1040)	0.3254	0.1832
1	1	101	(219 475)(743 1073)	0.0256	0.0172
1	1	102	(219 475)(743 1040)	0.7337	0.8607
1	1	102	(219 1040)	0.0583	0.0488
1	1	102	(219 475)	0.0436	0.0236
1	1	102	(219 657)(743 1040)	0.0197	0.0318
1	1	102	(219 475)(743 1073)	0.1202	0.0351
1	1	103	(219 475)(743 1040)	0.4298	0.4808
1	1	103	(219 1040)	0.0306	0.1119
1	1	103	(219 475)	0.096	0.1095
1	1	103	(219 657)(743 1040)	0.0111	0.0281
1	1	103	(219 475)(743 1073)	0.4033	0.2697
1	1	104	(219 475)(743 1040)	0.871	0.8857
1	1	104	(219 1040)	0.055	0.0519
1	1	104	(219 475)	0.0171	0.0244
1	1	104	(219 657)(743 1040)	0.0171	0.0237
1	1	104	(219 475)(743 1073)	0.0259	0.0142
1	1	105	(219 475)(743 1040)	0.8779	0.8004
1	1	105	(219 1040)	0.0901	0.1575
1	1	105	(219 475)	0.006	0.0113
1	1	105	(219 657)(743 1040)	0.0142	0.0256
1	1	105	(219 475)(743 1073)	0.0032	0.0052
1	1	106	(219 475)(743 1040)	0.8145	0.8319
1	1	106	(219 1040)	0.0986	0.0982
1	1	106	(219 475)	0.0232	0.0241
1	1	106	(219 657)(743 1040)	0.0377	0.0244
1	1	106	(219 475)(743 1073)	0.0145	0.0214
1	1	107	(219 475)(743 1040)	0.7935	0.8957
1	1	107	(219 1040)	0.1032	0.0459
1	1	107	(219 475)	0.0223	0.024
1	1	107	(219 657)(743 1040)	0.0304	0.0162
1	1	107	(219 475)(743 1073)	0.0324	0.0182
1	1	108	(219 475)(743 1040)	0.8083	0.83
1	1	108	(219 1040)	0.1012	0.0907
1	1	108	(219 475)	0.0133	0.0284
1	1	108	(219 657)(743 1040)	0.0174	0.0279
1	1	108	(219 475)(743 1073)	0.0378	0.023
1	1	109	(219 475)(743 1040)	0.8859	0.91
1	1	109	(219 1040)	0.0336	0.0505
1	1	109	(219 475)	0.0165	0.0144
1	1	109	(219 657)(743 1040)	0.0073	0.0069
1	1	109	(219 475)(743 1073)	0.0356	0.0182
1	1	110	(219 475)(743 1040)	0.833	0.8165
1	1	110	(219 1040)	0.0973	0.0927
1	1	110	(219 475)	0.0243	0.031
1	1	110	(219 657)(743 1040)	0.0032	0.0286
1	1	110	(219 475)(743 1073)	0.0317	0.0312
1	1	111	(219 475)(743 1040)	0.017	0.0005
1	1	111	(219 1040)	0.9729	0.9877
1	1	111	(219 475)	0	0.0005
1	1	111	(219 657)(743 1040)	0.0019	0.0111
1	1	111	(219 475)(743 1073)	0.0013	0.0002
1	1	112	(219 475)(743 1040)	0.7309	0.6817
1	1	112	(219 1040)	0.1985	0.2384
1	1	112	(219 475)	0.0022	0.0049
1	1	112	(219 657)(743 1040)	0.0603	0.0719
1	1	112	(219 475)(743 1073)	0.0044	0.0032
1	1	113	(219 475)(743 1040)	0.8128	0.8423
1	1	113	(219 1040)	0.0518	0.0601
1	1	113	(219 475)	0.0213	0.032
1	1	113	(219 657)(743 1040)	0.035	0.0261
1	1	113	(219 475)(743 1073)	0.0609	0.0394
1	1	114	(219 475)(743 1040)	0.884	0.8729
1	1	114	(219 1040)	0.0501	0.0593
1	1	114	(219 475)	0.0129	0.0242
1	1	114	(219 657)(743 1040)	0.033	0.0165
1	1	114	(219 475)(743 1073)	0.0186	0.0271
1	1	115	(219 475)(743 1040)	0.8661	0.8453
1	1	115	(219 1040)	0.0626	0.071
1	1	115	(219 475)	0.0151	0.0247
1	1	115	(219 657)(743 1040)	0.013	0.0275
1	1	115	(219 475)(743 1073)	0.0281	0.0315
1	1	116	(219 475)(743 1040)	0.8197	0.8243
1	1	116	(219 1040)	0.0578	0.0866
1	1	116	(219 475)	0.0254	0.028
1	1	116	(219 657)(743 1040)	0.0312	0.0325
1	1	116	(219 475)(743 1073)	0.0462	0.0286
1	1	117	(219 475)(743 1040)	0.9359	0.9132
1	1	117	(219 1040)	0.0174	0.0301
1	1	117	(219 475)	0.011	0.0189
1	1	117	(219 657)(743 1040)	0.014	0.0181
1	1	117	(219 475)(743 1073)	0.0144	0.0196
1	1	118	(219 475)(743 1040)	0.0122	0.052
1	1	118	(219 1040)	0.9793	0.8843
1	1	118	(219 475)	0.0003	0.0065
1	1	118	(219 657)(743 1040)	0	0.0488
1	1	118	(219 475)(743 1073)	0.0009	0.0083
1	1	119	(219 475)(743 1040)	0.8858	0.9085
1	1	119	(219 1040)	0.0296	0.0357
1	1	119	(219 475)	0.0214	0.0207
1	1	119	(219 657)(743 1040)	0.0076	0.0133
1	1	119	(219 475)(743 1073)	0.0444	0.0217
1	1	120	(219 475)(743 1040)	0.8542	0.8598
1	1	120	(219 1040)	0.0576	0.083
1	1	120	(219 475)	0.0644	0.0222
1	1	120	(219 657)(743 1040)	0.0068	0.01
1	1	120	(219 475)(743 1073)	0.0034	0.025
1	1	121	(219 475)(743 1040)	0.8074	0.8682
1	1	121	(219 1040)	0.124	0.0793
1	1	121	(219 475)	0.0101	0.0224
1	1	121	(219 657)(743 1040)	0.018	0.0116
1	1	121	(219 475)(743 1073)	0.0206	0.0186
1	1	122	(219 475)(743 1040)	0.8438	0.8958
1	1	122	(219 1040)	0.0547	0.0337
1	1	122	(219 475)	0.0234	0.0386
1	1	122	(219 657)(743 1040)	0.0391	0.0245
1	1	122	(219 475)(743 1073)	0.0176	0.0074
1	1	123	(219 475)(743 1040)	0.6235	0.7204
1	1	123	(219 1040)	0.2	0.1584
1	1	123	(219 475)	0.0235	0.024
1	1	123	(219 657)(743 1040)	0.0235	0.0238
1	1	123	(219 475)(743 1073)	0.1	0.0735
1	1	124	(219 475)(743 1040)	0.7896	0.8192
1	1	124	(219 1040)	0.1485	0.1036
1	1	124	(219 475)	0.0061	0.0252
1	1	124	(219 657)(743 1040)	0.02	0.0284
1	1	124	(219 475)(743 1073)	0.0128	0.0236
1	1	125	(219 475)(743 1040)	0.918	0.787
1	1	125	(219 1040)	0.0325	0.0517
1	1	125	(219 475)	0.0071	0.0134
1	1	125	(219 657)(743 1040)	0.0042	0.0277
1	1	125	(219 475)(743 1073)	0.0071	0.1201
1	1	126	(219 475)(743 1040)	0.7794	0.7208
1	1	126	(219 1040)	0.1861	0.2349
1	1	126	(219 475)	0.015	0.0128
1	1	126	(219 657)(743 1040)	0.0038	0.0146
1	1	126	(219 475)(743 1073)	0.01	0.0169
1	1	127	(219 475)(743 1040)	0.6086	0.8462
1	1	127	(219 1040)	0.0547	0.0789
1	1	127	(219 475)	0.0133	0.0264
1	1	127	(219 657)(743 1040)	0.2736	0.0201
1	1	127	(219 475)(743 1073)	0.0381	0.0284
1	1	128	(219 475)(743 1040)	0.8994	0.8991
1	1	128	(219 1040)	0.0178	0.0357
1	1	128	(219 475)	0.0533	0.022
1	1	128	(219 657)(743 1040)	0.0178	0.0216
1	1	128	(219 475)(743 1073)	0.0118	0.0216
1	1	129	(219 475)(743 1040)	0.8431	0.8559
1	1	129	(219 1040)	0.1036	0.0903
1	1	129	(219 475)	0.028	0.0219
1	1	129	(219 657)(743 1040)	0.0112	0.0181
1	1	129	(219 475)(743 1073)	0.0056	0.0138
1	1	130	(219 475)(743 1040)	0.8014	0.8741
1	1	130	(219 1040)	0.0818	0.06
1	1	130	(219 475)	0.0386	0.0249
1	1	130	(219 657)(743 1040)	0.018	0.0204
1	1	130	(219 475)(743 1073)	0.0431	0.0206
1	1	131	(219 475)(743 1040)	0.0174	0.0069
1	1	131	(219 1040)	0.914	0.9517
1	1	131	(219 475)	0	0.0007
1	1	131	(219 657)(743 1040)	0.065	0.0404
1	1	131	(219 475)(743 1073)	0.0004	0.0003
1	1	132	(219 475)(743 1040)	0.951	0.9013
1	1	132	(219 1040)	0.0178	0.0346
1	1	132	(219 475)	0.0111	0.021
1	1	132	(219 657)(743 1040)	0.0045	0.0147
1	1	132	(219 475)(743 1073)	0.0134	0.0284
1	1	133	(219 475)(743 1040)	0.5641	0.7999
1	1	133	(219 1040)	0.361	0.1365
1	1	133	(219 475)	0.0329	0.0216
1	1	133	(219 657)(743 1040)	0.0016	0.0087
1	1	133	(219 475)(743 1073)	0.0222	0.0332
1	1	134	(219 475)(743 1040)	0.0715	0.2243
1	1	134	(219 1040)	0.0016	0.0041
1	1	134	(219 475)	0.0218	0.0153
1	1	134	(219 657)(743 1040)	0	0.0006
1	1	134	(219 475)(743 1073)	0.8982	0.7557
1	1	135	(219 475)(743 1040)	0.7833	0.8315
1	1	135	(219 1040)	0.0877	0.0952
1	1	135	(219 475)	0.0317	0.026
1	1	135	(219 657)(743 1040)	0.0162	0.0213
1	1	135	(219 475)(743 1073)	0.0593	0.026
1	1	136	(219 475)(743 1040)	0.8239	0.8707
1	1	136	(219 1040)	0.0688	0.0647
1	1	136	(219 475)	0.0326	0.0259
1	1	136	(219 657)(743 1040)	0.0157	0.0156
1	1	136	(219 475)(743 1073)	0.0217	0.0231
1	1	137	(219 475)(743 1040)	0.8015	0.8036
1	1	137	(219 1040)	0.133	0.1238
1	1	137	(219 475)	0.0167	0.0261
1	1	137	(219 657)(743 1040)	0.0292	0.0382
1	1	137	(219 475)(743 1073)	0.0091	0.0083
1	1	138	(219 475)(743 1040)	0.9325	0.8859
1	1	138	(219 1040)	0.0123	0.0223
1	1	138	(219 475)	0.0307	0.031
1	1	138	(219 657)(743 1040)	0	0.0134
1	1	138	(219 475)(743 1073)	0.0245	0.0475
1	1	139	(219 475)(743 1040)	0.8023	0.8802
1	1	139	(219 1040)	0.0997	0.0662
1	1	139	(219 475)	0.0294	0.0176
1	1	139	(219 657)(743 1040)	0.0131	0.0115
1	1	139	(219 475)(743 1073)	0.0261	0.0245
1	1	140	(219 475)(743 1040)	0.6228	0.7018
1	1	140	(219 1040)	0.0632	0.0876
1	1	140	(219 475)	0.0153	0.0384
1	1	140	(219 657)(743 1040)	0.2834	0.1664
1	1	140	(219 475)(743 1073)	0.0061	0.0058
1	1	141	(219 475)(743 1040)	0.8797	0.8897
1	1	141	(219 1040)	0.035	0.0483
1	1	141	(219 475)	0.0129	0.0153
1	1	141	(219 657)(743 1040)	0.0292	0.0217
1	1	141	(219 475)(743 1073)	0.0315	0.0249
1	1	142	(219 475)(743 1040)	0.8285	0.8264
1	1	142	(219 1040)	0.049	0.0694
1	1	142	(219 475)	0.0178	0.0282
1	1	142	(219 657)(743 1040)	0.0628	0.0467
1	1	142	(219 475)(743 1073)	0.0272	0.0293
1	1	143	(219 475)(743 1040)	0.8203	0.8302
1	1	143	(219 1040)	0.0454	0.089
1	1	143	(219 475)	0.0363	0.0341
1	1	143	(219 657)(743 1040)	0.0436	0.025
1	1	143	(219 475)(743 1073)	0.0309	0.0216
1	1	144	(219 475)(743 1040)	0.8453	0.8897
1	1	144	(219 1040)	0.0528	0.0626
1	1	144	(219 475)	0.0434	0.02
1	1	144	(219 657)(743 1040)	0.0012	0.0084
1	1	144	(219 475)(743 1073)	0.0363	0.0193
1	1	145	(219 475)(743 1040)	0.8375	0.833
1	1	145	(219 1040)	0.0793	0.0962
1	1	145	(219 475)	0.0222	0.0182
1	1	145	(219 657)(743 1040)	0.0155	0.0315
1	1	145	(219 475)(743 1073)	0.0251	0.0212
1	1	146	(219 475)(743 1040)	0.8596	0.8706
1	1	146	(219 1040)	0.0709	0.0614
1	1	146	(219 475)	0.0276	0.0276
1	1	146	(219 657)(743 1040)	0.0039	0.0164
1	1	146	(219 475)(743 1073)	0.0262	0.024
1	1	147	(219 475)(743 1040)	0.7519	0.7816
1	1	147	(219 1040)	0.1031	0.1154
1	1	147	(219 475)	0.0458	0.0283
1	1	147	(219 657)(743 1040)	0.0458	0.0356
1	1	147	(219 475)(743 1073)	0.0305	0.0392
1	1	148	(219 475)(743 1040)	0.8848	0.8411
1	1	148	(219 1040)	0.0262	0.0394
1	1	148	(219 475)	0.0055	0.0086
1	1	148	(219 657)(743 1040)	0.0674	0.1062
1	1	148	(219 475)(743 1073)	0.007	0.0046
1	1	149	(219 475)(743 1040)	0.4662	0.529
1	1	149	(219 1040)	0.0451	0.0556
1	1	149	(219 475)	0.1579	0.1109
1	1	149	(219 657)(743 1040)	0.0301	0.0195
1	1	149	(219 475)(743 1073)	0.2632	0.285
1	1	150	(219 475)(743 1040)	0.7314	0.8262
1	1	150	(219 1040)	0.0301	0.0553
1	1	150	(219 475)	0.01	0.0144
1	1	150	(219 657)(743 1040)	0.1755	0.0894
1	1	150	(219 475)(743 1073)	0.0244	0.0147
1	1	151	(219 475)(743 1040)	0.81	0.8686
1	1	151	(219 1040)	0.1095	0.0603
1	1	151	(219 475)	0.0238	0.026
1	1	151	(219 657)(743 1040)	0.0103	0.0169
1	1	151	(219 475)(743 1073)	0.0277	0.0282
1	1	152	(219 475)(743 1040)	0.7069	0.8539
1	1	152	(219 1040)	0.18	0.075
1	1	152	(219 475)	0.0231	0.0204
1	1	152	(219 657)(743 1040)	0.0505	0.0258
1	1	152	(219 475)(743 1073)	0.0241	0.0248
1	1	153	(219 475)(743 1040)	0.8092	0.8697
1	1	153	(219 1040)	0.1006	0.0713
1	1	153	(219 475)	0.0133	0.0163
1	1	153	(219 657)(743 1040)	0.0077	0.015
1	1	153	(219 475)(743 1073)	0.0566	0.0277
1	1	154	(219 475)(743 1040)	0.8912	0.8846
1	1	154	(219 1040)	0.0616	0.0679
1	1	154	(219 475)	0.0137	0.0244
1	1	154	(219 657)(743 1040)	0.0155	0.0137
1	1	154	(219 475)(743 1073)	0.0058	0.0095
1	1	155	(219 475)(743 1040)	0.8248	0.8352
1	1	155	(219 1040)	0.073	0.0834
1	1	155	(219 475)	0.021	0.0191
1	1	155	(219 657)(743 1040)	0.0322	0.0373
1	1	155	(219 475)(743 1073)	0.0374	0.0251
1	1	156	(219 475)(743 1040)	0.6709	0.7989
1	1	156	(219 1040)	0.1964	0.1163
1	1	156	(219 475)	0.035	0.0315
1	1	156	(219 657)(743 1040)	0.0414	0.0309
1	1	156	(219 475)(743 1073)	0.0308	0.0223
1	1	157	(219 475)(743 1040)	0.7826	0.8
1	1	157	(219 1040)	0.0757	0.0673
1	1	157	(219 475)	0.0505	0.0742
1	1	157	(219 657)(743 1040)	0.0042	0.0066
1	1	157	(219 475)(743 1073)	0.0743	0.052
1	1	158	(219 475)(743 1040)	0.9049	0.8646
1	1	158	(219 1040)	0.0567	0.0922
1	1	158	(219 475)	0.0061	0.0072
1	1	158	(219 657)(743 1040)	0.0091	0.0176
1	1	158	(219 475)(743 1073)	0.0121	0.0184
1	1	159	(219 475)(743 1040)	0.9082	0.9065
1	1	159	(219 1040)	0.0235	0.035
1	1	159	(219 475)	0.0094	0.0234
1	1	159	(219 657)(743 1040)	0.0059	0.0084
1	1	159	(219 475)(743 1073)	0.0459	0.0267
1	1	160	(219 475)(743 1040)	0.8261	0.7217
1	1	160	(219 1040)	0.0807	0.1729
1	1	160	(219 475)	0.0311	0.0639
1	1	160	(219 657)(743 1040)	0.0093	0.026
1	1	160	(219 475)(743 1073)	0.0186	0.0156
1	1	161	(219 475)(743 1040)	0.6845	0.5992
1	1	161	(219 1040)	0.0542	0.0877
1	1	161	(219 475)	0.0274	0.0424
1	1	161	(219 657)(743 1040)	0.0496	0.0846
1	1	161	(219 475)(743 1073)	0.1555	0.1861
1	1	162	(219 475)(743 1040)	0.8702	0.7987
1	1	162	(219 1040)	0.0469	0.0987
1	1	162	(219 475)	0.0349	0.0346
1	1	162	(219 657)(743 1040)	0.018	0.0348
1	1	162	(219 475)(743 1073)	0.024	0.0332
1	1	163	(219 475)(743 1040)	0.1048	0.117
1	1	163	(219 1040)	0.0429	0.0528
1	1	163	(219 475)	0.1381	0.1107
1	1	163	(219 657)(743 1040)	0.0095	0.0204
1	1	163	(219 475)(743 1073)	0.6619	0.6991
1	1	164	(219 475)(743 1040)	0.8349	0.7422
1	1	164	(219 1040)	0.0919	0.1808
1	1	164	(219 475)	0.0078	0.0118
1	1	164	(219 657)(743 1040)	0.0062	0.0432
1	1	164	(219 475)(743 1073)	0.0467	0.022
1	1	165	(219 475)(743 1040)	0.8905	0.88
1	1	165	(219 1040)	0.0399	0.0677
1	1	165	(219 475)	0.0131	0.0173
1	1	165	(219 657)(743 1040)	0.0434	0.0312
1	1	165	(219 475)(743 1073)	0.003	0.0039
1	1	166	(219 475)(743 1040)	0.8769	0.8168
1	1	166	(219 1040)	0.0599	0.1141
1	1	166	(219 475)	0.0153	0.0251
1	1	166	(219 657)(743 1040)	0.0102	0.0144
1	1	166	(219 475)(743 1073)	0.0281	0.0296
1	1	167	(219 475)(743 1040)	0.8161	0.7981
1	1	167	(219 1040)	0.0913	0.0985
1	1	167	(219 475)	0.019	0.0317
1	1	167	(219 657)(743 1040)	0.0202	0.0261
1	1	167	(219 475)(743 1073)	0.0391	0.0456
1	1	168	(219 475)(743 1040)	0.7345	0.7904
1	1	168	(219 1040)	0.1661	0.1318
1	1	168	(219 475)	0.0358	0.0387
1	1	168	(219 657)(743 1040)	0.0277	0.0225
1	1	168	(219 475)(743 1073)	0.0212	0.0166
1	1	169	(219 475)(743 1040)	0.8584	0.9129
1	1	169	(219 1040)	0.0501	0.0368
1	1	169	(219 475)	0.0243	0.0236
1	1	169	(219 657)(743 1040)	0.0086	0.0074
1	1	169	(219 475)(743 1073)	0.0358	0.0194
1	1	170	(219 475)(743 1040)	0.8533	0.867
1	1	170	(219 1040)	0.0843	0.0708
1	1	170	(219 475)	0.0188	0.0195
1	1	170	(219 657)(743 1040)	0.0038	0.0211
1	1	170	(219 475)(743 1073)	0.0286	0.0216
1	1	171	(219 475)(743 1040)	0.7671	0.8137
1	1	171	(219 1040)	0.0945	0.0727
1	1	171	(219 475)	0.0586	0.0485
1	1	171	(219 657)(743 1040)	0.0081	0.0253
1	1	171	(219 475)(743 1073)	0.0375	0.0398
1	1	172	(219 475)(743 1040)	0.508	0.8736
1	1	172	(219 1040)	0.3566	0.0572
1	1	172	(219 475)	0.01	0.025
1	1	172	(219 657)(743 1040)	0.0657	0.0159
1	1	172	(219 475)(743 1073)	0.0239	0.0283
1	1	173	(219 475)(743 1040)	0.7737	0.8807
1	1	173	(219 1040)	0.0795	0.0789
1	1	173	(219 475)	0.0489	0.0185
1	1	173	(219 657)(743 1040)	0.0153	0.003
1	1	173	(219 475)(743 1073)	0.0398	0.0188
1	1	174	(219 475)(743 1040)	0.9014	0.8915
1	1	174	(219 1040)	0.0287	0.0345
1	1	174	(219 475)	0.0203	0.0329
1	1	174	(219 657)(743 1040)	0.024	0.0267
1	1	174	(219 475)(743 1073)	0.012	0.0143
1	1	175	(219 475)(743 1040)	0.8829	0.9169
1	1	175	(219 1040)	0.0215	0.0252
1	1	175	(219 475)	0.0162	0.018
1	1	175	(219 657)(743 1040)	0.0155	0.017
1	1	175	(219 475)(743 1073)	0.0485	0.0228
1	1	176	(219 475)(743 1040)	0.7531	0.6497
1	1	176	(219 1040)	0.025	0.0499
1	1	176	(219 475)	0.0716	0.0256
1	1	176	(219 657)(743 1040)	0.0089	0.0107
1	1	176	(219 475)(743 1073)	0.1324	0.264
1	1	177	(219 475)(743 1040)	0.5283	0.5982
1	1	177	(219 1040)	0.2168	0.2052
1	1	177	(219 475)	0.0267	0.0342
1	1	177	(219 657)(743 1040)	0.1982	0.1286
1	1	177	(219 475)(743 1073)	0.0081	0.0338
1	1	178	(219 475)(743 1040)	0.8446	0.8566
1	1	178	(219 1040)	0.0655	0.0674
1	1	178	(219 475)	0.0237	0.026
1	1	178	(219 657)(743 1040)	0.0122	0.0245
1	1	178	(219 475)(743 1073)	0.0388	0.0255
1	1	179	(219 475)(743 1040)	0.8702	0.8498
1	1	179	(219 1040)	0.0533	0.0959
1	1	179	(219 475)	0.0178	0.0215
1	1	179	(219 657)(743 1040)	0.0246	0.0171
1	1	179	(219 475)(743 1073)	0.0109	0.0157
1	1	180	(219 475)(743 1040)	0.6682	0.8037
1	1	180	(219 1040)	0.1318	0.0794
1	1	180	(219 475)	0.0909	0.0525
1	1	180	(219 657)(743 1040)	0.1045	0.0345
1	1	180	(219 475)(743 1073)	0	0.0299
1	1	181	(219 475)(743 1040)	0.0134	0.0905
1	1	181	(219 1040)	0.9615	0.8652
1	1	181	(219 475)	0.0149	0.0251
1	1	181	(219 657)(743 1040)	0	0.0025
1	1	181	(219 475)(743 1073)	0	0.0166
1	1	182	(219 475)(743 1040)	0.421	0.6191
1	1	182	(219 1040)	0.3441	0.2026
1	1	182	(219 475)	0.007	0.0278
1	1	182	(219 657)(743 1040)	0.1951	0.114
1	1	182	(219 475)(743 1073)	0.0175	0.0365
1	1	183	(219 475)(743 1040)	0.9068	0.8819
1	1	183	(219 1040)	0.0226	0.0641
1	1	183	(219 475)	0.0254	0.0224
1	1	183	(219 657)(743 1040)	0.0226	0.0281
1	1	183	(219 475)(743 1073)	0.0056	0.0035
1	1	184	(219 475)(743 1040)	0.6037	0.8354
1	1	184	(219 1040)	0.1641	0.0534
1	1	184	(219 475)	0.0279	0.0251
1	1	184	(219 657)(743 1040)	0.1424	0.0544
1	1	184	(219 475)(743 1073)	0.0495	0.0317
1	1	185	(219 475)(743 1040)	0.8111	0.7523
1	1	185	(219 1040)	0.1333	0.1876
1	1	185	(219 475)	0.0333	0.0301
1	1	185	(219 657)(743 1040)	0.0111	0.0228
1	1	185	(219 475)(743 1073)	0	0.0071
1	1	186	(219 475)(743 1040)	0.8639	0.9037
1	1	186	(219 1040)	0.046	0.0372
1	1	186	(219 475)	0.026	0.0181
1	1	186	(219 657)(743 1040)	0.006	0.0141
1	1	186	(219 475)(743 1073)	0.045	0.027
1	1	187	(219 475)(743 1040)	0.7778	0.7663
1	1	187	(219 1040)	0.1389	0.1645
1	1	187	(219 475)	0.0278	0.0274
1	1	187	(219 657)(743 1040)	0.0208	0.0166
1	1	187	(219 475)(743 1073)	0	0.0253
1	1	188	(219 475)(743 1040)	0.6508	0.765
1	1	188	(219 1040)	0.127	0.1236
1	1	188	(219 475)	0.1151	0.0477
1	1	188	(219 657)(743 1040)	0.0635	0.051
1	1	188	(219 475)(743 1073)	0.0119	0.0126
1	1	189	(219 475)(743 1040)	0.8948	0.7932
1	1	189	(219 1040)	0.0351	0.1105
1	1	189	(219 475)	0.0149	0.0387
1	1	189	(219 657)(743 1040)	0.0138	0.0182
1	1	189	(219 475)(743 1073)	0.034	0.0394
1	1	190	(219 475)(743 1040)	0.6853	0.7536
1	1	190	(219 1040)	0.1984	0.1452
1	1	190	(219 475)	0.0359	0.0317
1	1	190	(219 657)(743 1040)	0.0263	0.0416
1	1	190	(219 475)(743 1073)	0.0263	0.028
1	1	191	(219 475)(743 1040)	0.8273	0.8405
1	1	191	(219 1040)	0.0769	0.0703
1	1	191	(219 475)	0.023	0.0382
1	1	191	(219 657)(743 1040)	0.0071	0.0076
1	1	191	(219 475)(743 1073)	0.0523	0.0434
1	1	192	(219 475)(743 1040)	0.3429	0.491
1	1	192	(219 1040)	0.0663	0.0489
1	1	192	(219 475)	0.0072	0.0235
1	1	192	(219 657)(743 1040)	0.5185	0.4115
1	1	192	(219 475)(743 1073)	0.0188	0.025
1	1	193	(219 475)(743 1040)	0.7355	0.8109
1	1	193	(219 1040)	0.1803	0.1182
1	1	193	(219 475)	0.0066	0.0236
1	1	193	(219 657)(743 1040)	0.0162	0.0203
1	1	193	(219 475)(743 1073)	0.0517	0.027
1	1	194	(219 475)(743 1040)	0.2358	0.3155
1	1	194	(219 1040)	0.7031	0.6047
1	1	194	(219 475)	0	0.0157
1	1	194	(219 657)(743 1040)	0.0262	0.0333
1	1	194	(219 475)(743 1073)	0.0306	0.0308
1	1	195	(219 475)(743 1040)	0.6679	0.7772
1	1	195	(219 1040)	0.279	0.1933
1	1	195	(219 475)	0.0052	0.0078
1	1	195	(219 657)(743 1040)	0.0293	0.0164
1	1	195	(219 475)(743 1073)	0.0052	0.0052
1	1	196	(219 475)(743 1040)	0.7982	0.7778
1	1	196	(219 1040)	0.1107	0.1454
1	1	196	(219 475)	0.043	0.0406
1	1	196	(219 657)(743 1040)	0.0092	0.0218
1	1	196	(219 475)(743 1073)	0.0072	0.0144
1	1	197	(219 475)(743 1040)	0.7931	0.8626
1	1	197	(219 1040)	0.1199	0.055
1	1	197	(219 475)	0.0148	0.0275
1	1	197	(219 657)(743 1040)	0.0345	0.0276
1	1	197	(219 475)(743 1073)	0.0164	0.0273
1	1	198	(219 475)(743 1040)	0.8127	0.7632
1	1	198	(219 1040)	0.075	0.113
1	1	198	(219 475)	0.029	0.0398
1	1	198	(219 657)(743 1040)	0.0202	0.0439
1	1	198	(219 475)(743 1073)	0.0454	0.0401
1	1	199	(219 475)(743 1040)	0.8902	0.8434
1	1	199	(219 1040)	0.0396	0.097
1	1	199	(219 475)	0.0166	0.0221
1	1	199	(219 657)(743 1040)	0.023	0.0202
1	1	199	(219 475)(743 1073)	0.0281	0.0173
1	1	200	(219 475)(743 1040)	0.5007	0.5322
1	1	200	(219 1040)	0.1262	0.1182
1	1	200	(219 475)	0.043	0.0284
1	1	200	(219 657)(743 1040)	0.0166	0.039
1	1	200	(219 475)(743 1073)	0.2899	0.2822
1	1	201	(219 475)(743 1040)	0.8739	0.864
1	1	201	(219 1040)	0.0357	0.0636
1	1	201	(219 475)	0.0293	0.027
1	1	201	(219 657)(743 1040)	0.0204	0.0234
1	1	201	(219 475)(743 1073)	0.028	0.022
1	1	202	(219 475)(743 1040)	0.7464	0.7788
1	1	202	(219 1040)	0.1287	0.1112
1	1	202	(219 475)	0.0424	0.0571
1	1	202	(219 657)(743 1040)	0.0182	0.0262
1	1	202	(219 475)(743 1073)	0.0167	0.0268
1	1	203	(219 475)(743 1040)	0.8424	0.8458
1	1	203	(219 1040)	0.0661	0.0784
1	1	203	(219 475)	0.0262	0.0251
1	1	203	(219 657)(743 1040)	0.0196	0.0256
1	1	203	(219 475)(743 1073)	0.0307	0.0252
1	1	204	(219 475)(743 1040)	0.8109	0.8358
1	1	204	(219 1040)	0.0965	0.0918
1	1	204	(219 475)	0.0398	0.0255
1	1	204	(219 657)(743 1040)	0.0159	0.0138
1	1	204	(219 475)(743 1073)	0.0318	0.0331
1	1	205	(219 475)(743 1040)	0.844	0.8127
1	1	205	(219 1040)	0.0312	0.0429
1	1	205	(219 475)	0.0163	0.0263
1	1	205	(219 657)(743 1040)	0.0579	0.0952
1	1	205	(219 475)(743 1073)	0.0431	0.023
1	1	206	(219 475)(743 1040)	0.8659	0.8668
1	1	206	(219 1040)	0.0588	0.0591
1	1	206	(219 475)	0.0248	0.0234
1	1	206	(219 657)(743 1040)	0.0083	0.024
1	1	206	(219 475)(743 1073)	0.0221	0.0267
1	1	207	(219 475)(743 1040)	0.8672	0.8903
1	1	207	(219 1040)	0.0622	0.0484
1	1	207	(219 475)	0.0253	0.0233
1	1	207	(219 657)(743 1040)	0.0074	0.0125
1	1	207	(219 475)(743 1073)	0.0253	0.0255
1	1	208	(219 475)(743 1040)	0.8542	0.8104
1	1	208	(219 1040)	0.0772	0.1393
1	1	208	(219 475)	0.0274	0.0252
1	1	208	(219 657)(743 1040)	0.0017	0.0104
1	1	208	(219 475)(743 1073)	0.0137	0.0148
1	1	209	(219 475)(743 1040)	0.0363	0.0373
1	1	209	(219 1040)	0.2863	0.3861
1	1	209	(219 475)	0.0015	0.0017
1	1	209	(219 657)(743 1040)	0.6528	0.57
1	1	209	(219 475)(743 1073)	0.0015	0.0049
1	1	210	(219 475)(743 1040)	0.7115	0.7468
1	1	210	(219 1040)	0.152	0.1568
1	1	210	(219 475)	0.0396	0.0329
1	1	210	(219 657)(743 1040)	0.0441	0.0337
1	1	210	(219 475)(743 1073)	0.0419	0.0298
1	1	211	(219 475)(743 1040)	0.879	0.8827
1	1	211	(219 1040)	0.0259	0.0364
1	1	211	(219 475)	0.0086	0.0188
1	1	211	(219 657)(743 1040)	0.0259	0.015
1	1	211	(219 475)(743 1073)	0.0432	0.0472
1	1	212	(219 475)(743 1040)	0.8824	0.8535
1	1	212	(219 1040)	0.0466	0.0644
1	1	212	(219 475)	0.018	0.0283
1	1	212	(219 657)(743 1040)	0.0064	0.0258
1	1	212	(219 475)(743 1073)	0.0212	0.0279
1	1	213	(219 475)(743 1040)	0.3045	0.5909
1	1	213	(219 1040)	0.0312	0.0346
1	1	213	(219 475)	0.0445	0.0592
1	1	213	(219 657)(743 1040)	0.012	0.0185
1	1	213	(219 475)(743 1073)	0.5818	0.2968
1	1	214	(219 475)(743 1040)	0.7391	0.7945
1	1	214	(219 1040)	0.0371	0.062
1	1	214	(219 475)	0.0445	0.0229
1	1	214	(219 657)(743 1040)	0.1368	0.0986
1	1	214	(219 475)(743 1073)	0.0212	0.022
1	1	215	(219 475)(743 1040)	0.8126	0.8611
1	1	215	(219 1040)	0.1026	0.0826
1	1	215	(219 475)	0.0189	0.022
1	1	215	(219 657)(743 1040)	0.0081	0.0057
1	1	215	(219 475)(743 1073)	0.0367	0.0286
1	1	216	(219 475)(743 1040)	0.8662	0.8343
1	1	216	(219 1040)	0.0356	0.0608
1	1	216	(219 475)	0.0313	0.0416
1	1	216	(219 657)(743 1040)	0.0283	0.0273
1	1	216	(219 475)(743 1073)	0.0241	0.0361
1	1	217	(219 475)(743 1040)	0.7569	0.8392
1	1	217	(219 1040)	0.1937	0.1179
1	1	217	(219 475)	0.0045	0.0128
1	1	217	(219 657)(743 1040)	0.0249	0.0222
1	1	217	(219 475)(743 1073)	0.0035	0.0079
1	1	218	(219 475)(743 1040)	0.8878	0.8688
1	1	218	(219 1040)	0.0408	0.062
1	1	218	(219 475)	0.0175	0.0269
1	1	218	(219 657)(743 1040)	0.0117	0.0209
1	1	218	(219 475)(743 1073)	0.0233	0.0213
1	1	219	(219 475)(743 1040)	0.8234	0.8411
1	1	219	(219 1040)	0.0655	0.0907
1	1	219	(219 475)	0.0684	0.0322
1	1	219	(219 657)(743 1040)	0.0085	0.0094
1	1	219	(219 475)(743 1073)	0.0114	0.0266
1	1	220	(219 475)(743 1040)	0.8499	0.8002
1	1	220	(219 1040)	0.0584	0.1122
1	1	220	(219 475)	0.0252	0.0297
1	1	220	(219 657)(743 1040)	0.0232	0.0249
1	1	220	(219 475)(743 1073)	0.0272	0.033
1	1	221	(219 475)(743 1040)	0.8392	0.8592
1	1	221	(219 1040)	0.0718	0.0726
1	1	221	(219 475)	0.0139	0.024
1	1	221	(219 657)(743 1040)	0.0297	0.0201
1	1	221	(219 475)(743 1073)	0.0301	0.0241
1	1	222	(219 475)(743 1040)	0.9138	0.8981
1	1	222	(219 1040)	0.0383	0.0516
1	1	222	(219 475)	0.0038	0.02
1	1	222	(219 657)(743 1040)	0.0268	0.016
1	1	222	(219 475)(743 1073)	0.0057	0.0142
1	1	223	(219 475)(743 1040)	0.0127	0.0179
1	1	223	(219 1040)	0.9773	0.967
1	1	223	(219 475)	0.0014	0.0066
1	1	223	(219 657)(743 1040)	0.0006	0.0046
1	1	223	(219 475)(743 1073)	0	0.0038
1	1	224	(219 475)(743 1040)	0.8705	0.8742
1	1	224	(219 1040)	0.0662	0.0701
1	1	224	(219 475)	0.0216	0.0227
1	1	224	(219 657)(743 1040)	0.0187	0.0186
1	1	224	(219 475)(743 1073)	0.0129	0.0143
1	1	225	(219 475)(743 1040)	0.6719	0.7259
1	1	225	(219 1040)	0.0793	0.0645
1	1	225	(219 475)	0.0359	0.0209
1	1	225	(219 657)(743 1040)	0.017	0.019
1	1	225	(219 475)(743 1073)	0.1681	0.1697
1	1	226	(219 475)(743 1040)	0.6984	0.7367
1	1	226	(219 1040)	0.185	0.1396
1	1	226	(219 475)	0.0103	0.0206
1	1	226	(219 657)(743 1040)	0.0882	0.0937
1	1	226	(219 475)(743 1073)	0.0082	0.0094
1	1	227	(219 475)(743 1040)	0.8664	0.8736
1	1	227	(219 1040)	0.0426	0.0404
1	1	227	(219 475)	0.0172	0.0203
1	1	227	(219 657)(743 1040)	0.0318	0.0358
1	1	227	(219 475)(743 1073)	0.0229	0.0299
1	1	228	(219 475)(743 1040)	0.5612	0.8184
1	1	228	(219 1040)	0.3333	0.0949
1	1	228	(219 475)	0.0091	0.0248
1	1	228	(219 657)(743 1040)	0.0488	0.0242
1	1	228	(219 475)(743 1073)	0.0244	0.0376
1	1	229	(219 475)(743 1040)	0.1491	0.1093
1	1	229	(219 1040)	0.0439	0.043
1	1	229	(219 475)	0.2368	0.1393
1	1	229	(219 657)(743 1040)	0.0263	0.028
1	1	229	(219 475)(743 1073)	0.5263	0.6803
1	1	230	(219 475)(743 1040)	0.6104	0.7191
1	1	230	(219 1040)	0.0989	0.1347
1	1	230	(219 475)	0.1872	0.0528
1	1	230	(219 657)(743 1040)	0.0411	0.0425
1	1	230	(219 475)(743 1073)	0.0198	0.0508
1	1	231	(219 475)(743 1040)	0.7689	0.8297
1	1	231	(219 1040)	0.0909	0.0711
1	1	231	(219 475)	0.0189	0.0252
1	1	231	(219 657)(743 1040)	0.0227	0.0231
1	1	231	(219 475)(743 1073)	0.0727	0.0508
1	1	232	(219 475)(743 1040)	0.7098	0.7787
1	1	232	(219 1040)	0.2151	0.1528
1	1	232	(219 475)	0.004	0.0236
1	1	232	(219 657)(743 1040)	0.0445	0.0275
1	1	232	(219 475)(743 1073)	0.006	0.0174
1	1	233	(219 475)(743 1040)	0.8294	0.8192
1	1	233	(219 1040)	0.0937	0.1054
1	1	233	(219 475)	0.0212	0.0291
1	1	233	(219 657)(743 1040)	0.0158	0.0254
1	1	233	(219 475)(743 1073)	0.0242	0.021
1	1	234	(219 475)(743 1040)	0.8074	0.7988
1	1	234	(219 1040)	0.0852	0.1048
1	1	234	(219 475)	0.0331	0.0343
1	1	234	(219 657)(743 1040)	0.015	0.0258
1	1	234	(219 475)(743 1073)	0.0458	0.0364
1	1	235	(219 475)(743 1040)	0.1011	0.0281
1	1	235	(219 1040)	0.8051	0.7499
1	1	235	(219 475)	0.065	0.0242
1	1	235	(219 657)(743 1040)	0.0036	0.0055
1	1	235	(219 475)(743 1073)	0	0.1923
1	1	236	(219 475)(743 1040)	0.8225	0.8147
1	1	236	(219 1040)	0.0532	0.0676
1	1	236	(219 475)	0.0218	0.0287
1	1	236	(219 657)(743 1040)	0.057	0.0589
1	1	236	(219 475)(743 1073)	0.0247	0.0302
1	1	237	(219 475)(743 1040)	0.5469	0.5582
1	1	237	(219 1040)	0.0754	0.0907
1	1	237	(219 475)	0.0486	0.0561
1	1	237	(219 657)(743 1040)	0.0039	0.0142
1	1	237	(219 475)(743 1073)	0.2838	0.2808
1	1	238	(219 475)(743 1040)	0.8243	0.8279
1	1	238	(219 1040)	0.0437	0.0627
1	1	238	(219 475)	0.0083	0.0255
1	1	238	(219 657)(743 1040)	0.0644	0.0657
1	1	238	(219 475)(743 1073)	0.0437	0.0182
1	1	239	(219 475)(743 1040)	0.425	0.5468
1	1	239	(219 1040)	0.488	0.3941
1	1	239	(219 475)	0.0019	0.0091
1	1	239	(219 657)(743 1040)	0.063	0.0445
1	1	239	(219 475)(743 1073)	0	0.0056
1	1	240	(219 475)(743 1040)	0.8493	0.6821
1	1	240	(219 1040)	0.0904	0.1869
1	1	240	(219 475)	0.0207	0.0191
1	1	240	(219 657)(743 1040)	0.0132	0.0879
1	1	240	(219 475)(743 1073)	0.0132	0.0239
1	1	241	(219 475)(743 1040)	0.6469	0.7581
1	1	241	(219 1040)	0.2486	0.175
1	1	241	(219 475)	0.0127	0.0185
1	1	241	(219 657)(743 1040)	0.0428	0.034
1	1	241	(219 475)(743 1073)	0.0048	0.0144
1	1	242	(219 475)(743 1040)	0.8186	0.8046
1	1	242	(219 1040)	0.1069	0.1601
1	1	242	(219 475)	0.0075	0.0082
1	1	242	(219 657)(743 1040)	0.0531	0.0221
1	1	242	(219 475)(743 1073)	0.0026	0.0049
1	1	243	(219 475)(743 1040)	0.8431	0.7798
1	1	243	(219 1040)	0.0809	0.1202
1	1	243	(219 475)	0.0208	0.0333
1	1	243	(219 657)(743 1040)	0.0306	0.0348
1	1	243	(219 475)(743 1073)	0.011	0.0319
1	1	244	(219 475)(743 1040)	0.8607	0.8123
1	1	244	(219 1040)	0.0348	0.0887
1	1	244	(219 475)	0.0251	0.0294
1	1	244	(219 657)(743 1040)	0.032	0.0427
1	1	244	(219 475)(743 1073)	0.0209	0.027
1	1	245	(219 475)(743 1040)	0.8362	0.7399
1	1	245	(219 1040)	0.0895	0.1502
1	1	245	(219 475)	0.0164	0.0247
1	1	245	(219 657)(743 1040)	0.0284	0.062
1	1	245	(219 475)(743 1073)	0.0153	0.0233
1	1	246	(219 475)(743 1040)	0.0799	0.1617
1	1	246	(219 1040)	0.87	0.8002
1	1	246	(219 475)	0.0211	0.027
1	1	246	(219 657)(743 1040)	0.0012	0.0043
1	1	246	(219 475)(743 1073)	0.0037	0.0068
1	1	247	(219 475)(743 1040)	0.058	0.1248
1	1	247	(219 1040)	0.0229	0.0419
1	1	247	(219 475)	0.0364	0.0465
1	1	247	(219 657)(743 1040)	0	0.0003
1	1	247	(219 475)(743 1073)	0.8664	0.7865
1	1	248	(219 475)(743 1040)	0.8312	0.7953
1	1	248	(219 1040)	0.07	0.1256
1	1	248	(219 475)	0.0459	0.0342
1	1	248	(219 657)(743 1040)	0.0057	0.0174
1	1	248	(219 475)(743 1073)	0.0413	0.0275
1	1	249	(219 475)(743 1040)	0.9029	0.771
1	1	249	(219 1040)	0.0295	0.1585
1	1	249	(219 475)	0.0233	0.0392
1	1	249	(219 657)(743 1040)	0.027	0.0239
1	1	249	(219 475)(743 1073)	0.0074	0.0074
1	1	250	(219 475)(743 1040)	0.6832	0.8087
1	1	250	(219 1040)	0.1073	0.0806
1	1	250	(219 475)	0.0294	0.0358
1	1	250	(219 657)(743 1040)	0.1468	0.064
1	1	250	(219 475)(743 1073)	0.0192	0.011
1	1	251	(219 475)(743 1040)	0.8242	0.7918
1	1	251	(219 1040)	0.1026	0.1369
1	1	251	(219 475)	0.033	0.0276
1	1	251	(219 657)(743 1040)	0.0055	0.019
1	1	251	(219 475)(743 1073)	0.0256	0.0247
1	1	252	(219 475)(743 1040)	0.6468	0.682
1	1	252	(219 1040)	0.2697	0.2539
1	1	252	(219 475)	0.0027	0.0067
1	1	252	(219 657)(743 1040)	0.0687	0.0516
1	1	252	(219 475)(743 1073)	0.0019	0.0059
1	1	253	(219 475)(743 1040)	0.7854	0.8388
1	1	253	(219 1040)	0.1313	0.0924
1	1	253	(219 475)	0.024	0.0329
1	1	253	(219 657)(743 1040)	0.0025	0.0131
1	1	253	(219 475)(743 1073)	0.029	0.0228
1	1	254	(219 475)(743 1040)	0.322	0.3283
1	1	254	(219 1040)	0.0438	0.0574
1	1	254	(219 475)	0.0055	0.0154
1	1	254	(219 657)(743 1040)	0.0055	0.0142
1	1	254	(219 475)(743 1073)	0.6145	0.5846
1	1	255	(219 475)(743 1040)	0	0.0034
1	1	255	(219 1040)	0.0202	0.0262
1	1	255	(219 475)	0.0241	0.0325
1	1	255	(219 657)(743 1040)	0	0.0028
1	1	255	(219 475)(743 1073)	0.9422	0.9352
1	1	256	(219 475)(743 1040)	0.8355	0.8515
1	1	256	(219 1040)	0.0799	0.0735
1	1	256	(219 475)	0.019	0.0255
1	1	256	(219 657)(743 1040)	0.0115	0.0227
1	1	256	(219 475)(743 1073)	0.0351	0.0268
1	1	257	(219 475)(743 1040)	0.7385	0.7284
1	1	257	(219 1040)	0.0603	0.0555
1	1	257	(219 475)	0.0189	0.0238
1	1	257	(219 657)(743 1040)	0.0256	0.0311
1	1	257	(219 475)(743 1073)	0.1418	0.1612
1	1	258	(219 475)(743 1040)	0.8892	0.8371
1	1	258	(219 1040)	0.06	0.1002
1	1	258	(219 475)	0.0162	0.0189
1	1	258	(219 657)(743 1040)	0.0131	0.0238
1	1	258	(219 475)(743 1073)	0.0115	0.0201
1	1	259	(219 475)(743 1040)	0.4462	0.6156
1	1	259	(219 1040)	0.0538	0.0327
1	1	259	(219 475)	0.0846	0.0589
1	1	259	(219 657)(743 1040)	0.02	0.0222
1	1	259	(219 475)(743 1073)	0.3631	0.2706
1	1	260	(219 475)(743 1040)	0.8529	0.8511
1	1	260	(219 1040)	0.0524	0.0875
1	1	260	(219 475)	0.0254	0.0196
1	1	260	(219 657)(743 1040)	0.0287	0.0194
1	1	260	(219 475)(743 1073)	0.022	0.0225
1	1	261	(219 475)(743 1040)	0.932	0.8732
1	1	261	(219 1040)	0.0097	0.0538
1	1	261	(219 475)	0.0291	0.0309
1	1	261	(219 657)(743 1040)	0.0097	0.0159
1	1	261	(219 475)(743 1073)	0.0194	0.0263
1	1	262	(219 475)(743 1040)	0.9106	0.8166
1	1	262	(219 1040)	0.0388	0.0998
1	1	262	(219 475)	0.0034	0.0239
1	1	262	(219 657)(743 1040)	0.0217	0.0234
1	1	262	(219 475)(743 1073)	0.0059	0.0363
1	1	263	(219 475)(743 1040)	0.8592	0.8476
1	1	263	(219 1040)	0.0402	0.0778
1	1	263	(219 475)	0.0514	0.0311
1	1	263	(219 657)(743 1040)	0.0268	0.026
1	1	263	(219 475)(743 1073)	0.0101	0.0176
1	1	264	(219 475)(743 1040)	0.8794	0.869
1	1	264	(219 1040)	0.0392	0.056
1	1	264	(219 475)	0.0189	0.03
1	1	264	(219 657)(743 1040)	0.0073	0.0197
1	1	264	(219 475)(743 1073)	0.032	0.0253
1	1	265	(219 475)(743 1040)	0.8057	0.8126
1	1	265	(219 1040)	0.0982	0.1264
1	1	265	(219 475)	0.0159	0.0264
1	1	265	(219 657)(743 1040)	0.0129	0.0095
1	1	265	(219 475)(743 1073)	0.036	0.0251
1	1	266	(219 475)(743 1040)	0.439	0.6147
1	1	266	(219 1040)	0.0274	0.0142
1	1	266	(219 475)	0.0082	0.0223
1	1	266	(219 657)(743 1040)	0.4891	0.3306
1	1	266	(219 475)(743 1073)	0.0085	0.0183
1	1	267	(219 475)(743 1040)	0.846	0.8897
1	1	267	(219 1040)	0.087	0.0627
1	1	267	(219 475)	0.0362	0.0191
1	1	267	(219 657)(743 1040)	0.0145	0.021
1	1	267	(219 475)(743 1073)	0.0054	0.0076
1	1	268	(219 475)(743 1040)	0.7614	0.6764
1	1	268	(219 1040)	0.0888	0.1871
1	1	268	(219 475)	0.0406	0.0194
1	1	268	(219 657)(743 1040)	0.0127	0.042
1	1	268	(219 475)(743 1073)	0.066	0.075
1	1	269	(219 475)(743 1040)	0.7716	0.8136
1	1	269	(219 1040)	0.0768	0.0876
1	1	269	(219 475)	0.0074	0.023
1	1	269	(219 657)(743 1040)	0.0952	0.053
1	1	269	(219 475)(743 1073)	0.0266	0.0228
1	1	270	(219 475)(743 1040)	0.8449	0.8479
1	1	270	(219 1040)	0.1238	0.1191
1	1	270	(219 475)	0.0066	0.0151
1	1	270	(219 657)(743 1040)	0.0066	0.0078
1	1	270	(219 475)(743 1073)	0.0033	0.01
1	1	271	(219 475)(743 1040)	0.85	0.8762
1	1	271	(219 1040)	0.03	0.0446
1	1	271	(219 475)	0.1	0.0359
1	1	271	(219 657)(743 1040)	0.01	0.0196
1	1	271	(219 475)(743 1073)	0.01	0.0238
1	1	272	(219 475)(743 1040)	0.7201	0.7783
1	1	272	(219 1040)	0.1554	0.1362
1	1	272	(219 475)	0.0213	0.0255
1	1	272	(219 657)(743 1040)	0.0543	0.0301
1	1	272	(219 475)(743 1073)	0.0282	0.0299
1	1	273	(219 475)(743 1040)	0.8522	0.8555
1	1	273	(219 1040)	0.0887	0.0859
1	1	273	(219 475)	0.0123	0.0236
1	1	273	(219 657)(743 1040)	0.0197	0.0058
1	1	273	(219 475)(743 1073)	0.0025	0.0292
1	1	274	(219 475)(743 1040)	0.8244	0.866
1	1	274	(219 1040)	0.0887	0.0681
1	1	274	(219 475)	0.0229	0.022
1	1	274	(219 657)(743 1040)	0.0172	0.0211
1	1	274	(219 475)(743 1073)	0.0258	0.0228
1	1	275	(219 475)(743 1040)	0.9131	0.8555
1	1	275	(219 1040)	0.0525	0.0653
1	1	275	(219 475)	0.0081	0.0247
1	1	275	(219 657)(743 1040)	0.004	0.0261
1	1	275	(219 475)(743 1073)	0.0162	0.0284
1	1	276	(219 475)(743 1040)	0.8412	0.8434
1	1	276	(219 1040)	0.0836	0.0747
1	1	276	(219 475)	0.0216	0.03
1	1	276	(219 657)(743 1040)	0.0197	0.0249
1	1	276	(219 475)(743 1073)	0.0226	0.0269
1	1	277	(219 475)(743 1040)	0.8673	0.8791
1	1	277	(219 1040)	0.0633	0.0531
1	1	277	(219 475)	0.0211	0.0271
1	1	277	(219 657)(743 1040)	0.0211	0.0136
1	1	277	(219 475)(743 1073)	0.0166	0.0271
1	1	278	(219 475)(743 1040)	0.827	0.8501
1	1	278	(219 1040)	0.074	0.0772
1	1	278	(219 475)	0.0169	0.0258
1	1	278	(219 657)(743 1040)	0.0203	0.0238
1	1	278	(219 475)(743 1073)	0.0476	0.0232
1	1	279	(219 475)(743 1040)	0.8068	0.7824
1	1	279	(219 1040)	0.1476	0.174
1	1	279	(219 475)	0.0036	0.0091
1	1	279	(219 657)(743 1040)	0.005	0.0206
1	1	279	(219 475)(743 1073)	0.0032	0.0139
1	1	280	(219 475)(743 1040)	0.4167	0.6337
1	1	280	(219 1040)	0.142	0.1556
1	1	280	(219 475)	0.0258	0.0196
1	1	280	(219 657)(743 1040)	0.3545	0.1756
1	1	280	(219 475)(743 1073)	0.0195	0.0155
1	1	281	(219 475)(743 1040)	0.8225	0.8736
1	1	281	(219 1040)	0.0688	0.0606
1	1	281	(219 475)	0.0219	0.0259
1	1	281	(219 657)(743 1040)	0.0463	0.0322
1	1	281	(219 475)(743 1073)	0.0186	0.0078
1	1	282	(219 475)(743 1040)	0.8408	0.8559
1	1	282	(219 1040)	0.0961	0.0853
1	1	282	(219 475)	0.015	0.0227
1	1	282	(219 657)(743 1040)	0.024	0.0161
1	1	282	(219 475)(743 1073)	0.018	0.0201
1	1	283	(219 475)(743 1040)	0.9249	0.908
1	1	283	(219 1040)	0.0258	0.0265
1	1	283	(219 475)	0.0129	0.0196
1	1	283	(219 657)(743 1040)	0.0062	0.0221
1	1	283	(219 475)(743 1073)	0.0231	0.0237
1	1	284	(219 475)(743 1040)	0.7954	0.7995
1	1	284	(219 1040)	0.0668	0.0577
1	1	284	(219 475)	0.0199	0.0321
1	1	284	(219 657)(743 1040)	0.0763	0.0836
1	1	284	(219 475)(743 1073)	0.0249	0.0271
1	1	285	(219 475)(743 1040)	0.1715	0.2016
1	1	285	(219 1040)	0.049	0.0432
1	1	285	(219 475)	0.0512	0.0294
1	1	285	(219 657)(743 1040)	0.0045	0.0067
1	1	285	(219 475)(743 1073)	0.6949	0.7191
1	1	286	(219 475)(743 1040)	0.9022	0.8996
1	1	286	(219 1040)	0.0295	0.0292
1	1	286	(219 475)	0.0357	0.0333
1	1	286	(219 657)(743 1040)	0.0031	0.0126
1	1	286	(219 475)(743 1073)	0.0233	0.0252
1	1	287	(219 475)(743 1040)	0.8624	0.8291
1	1	287	(219 1040)	0.0638	0.0876
1	1	287	(219 475)	0.0201	0.0239
1	1	287	(219 657)(743 1040)	0.0252	0.0319
1	1	287	(219 475)(743 1073)	0.0201	0.0275
1	1	288	(219 475)(743 1040)	0.8611	0.8416
1	1	288	(219 1040)	0.0216	0.0826
1	1	288	(219 475)	0.0309	0.0337
1	1	288	(219 657)(743 1040)	0.0494	0.0388
1	1	288	(219 475)(743 1073)	0.0093	0.0034
1	1	289	(219 475)(743 1040)	0.3448	0.4854
1	1	289	(219 1040)	0.0542	0.0669
1	1	289	(219 475)	0.1379	0.1603
1	1	289	(219 657)(743 1040)	0.0296	0.0343
1	1	289	(219 475)(743 1073)	0.4138	0.2532
1	1	290	(219 475)(743 1040)	0.8106	0.8292
1	1	290	(219 1040)	0.0871	0.0734
1	1	290	(219 475)	0.028	0.0232
1	1	290	(219 657)(743 1040)	0.044	0.0373
1	1	290	(219 475)(743 1073)	0.0208	0.0369
1	1	291	(219 475)(743 1040)	0.8679	0.8957
1	1	291	(219 1040)	0.0363	0.0534
1	1	291	(219 475)	0.0337	0.0212
1	1	291	(219 657)(743 1040)	0.0104	0.0101
1	1	291	(219 475)(743 1073)	0.0415	0.0196
1	1	292	(219 475)(743 1040)	0.8271	0.9029
1	1	292	(219 1040)	0.1517	0.0706
1	1	292	(219 475)	0.0026	0.0056
1	1	292	(219 657)(743 1040)	0.0057	0.0137
1	1	292	(219 475)(743 1073)	0.0029	0.0071
1	1	293	(219 475)(743 1040)	0.8012	0.8953
1	1	293	(219 1040)	0.0559	0.0419
1	1	293	(219 475)	0.0435	0.0287
1	1	293	(219 657)(743 1040)	0.0373	0.0189
1	1	293	(219 475)(743 1073)	0.0373	0.0152
1	1	294	(219 475)(743 1040)	0.8176	0.7333
1	1	294	(219 1040)	0.1132	0.1793
1	1	294	(219 475)	0.0147	0.0346
1	1	294	(219 657)(743 1040)	0.0118	0.0185
1	1	294	(219 475)(743 1073)	0.0221	0.0342
1	1	295	(219 475)(743 1040)	0.8966	0.8358
1	1	295	(219 1040)	0.027	0.0774
1	1	295	(219 475)	0.027	0.0262
1	1	295	(219 657)(743 1040)	0.0212	0.0382
1	1	295	(219 475)(743 1073)	0.0082	0.0224
1	1	296	(219 475)(743 1040)	0.8199	0.9404
1	1	296	(219 1040)	0.0309	0.0107
1	1	296	(219 475)	0.0943	0.0199
1	1	296	(219 657)(743 1040)	0.0086	0.01
1	1	296	(219 475)(743 1073)	0.0292	0.0189
1	1	297	(219 475)(743 1040)	0.749	0.6831
1	1	297	(219 1040)	0.1435	0.2514
1	1	297	(219 475)	0.032	0.021
1	1	297	(219 657)(743 1040)	0.0218	0.0179
1	1	297	(219 475)(743 1073)	0.0333	0.0266
1	1	298	(219 475)(743 1040)	0.8586	0.8895
1	1	298	(219 1040)	0.0366	0.0475
1	1	298	(219 475)	0.0419	0.03
1	1	298	(219 657)(743 1040)	0.0105	0.0162
1	1	298	(219 475)(743 1073)	0.0209	0.0168
1	1	299	(219 475)(743 1040)	0.0258	0.0278
1	1	299	(219 1040)	0.9613	0.9004
1	1	299	(219 475)	0.0013	0.0088
1	1	299	(219 657)(743 1040)	0.0015	0.0554
1	1	299	(219 475)(743 1073)	0.0009	0.0077
1	1	300	(219 475)(743 1040)	0.9002	0.875
1	1	300	(219 1040)	0.0457	0.064
1	1	300	(219 475)	0.0239	0.0315
1	1	300	(219 657)(743 1040)	0.0031	0.0034
1	1	300	(219 475)(743 1073)	0.0094	0.026
1	1	301	(219 475)(743 1040)	0.8137	0.8292
1	1	301	(219 1040)	0.0875	0.0886
1	1	301	(219 475)	0.0126	0.0278
1	1	301	(219 657)(743 1040)	0.037	0.0267
1	1	301	(219 475)(743 1073)	0.0294	0.0277
1	1	302	(219 475)(743 1040)	0.8382	0.8837
1	1	302	(219 1040)	0.0833	0.0717
1	1	302	(219 475)	0.0049	0.0182
1	1	302	(219 657)(743 1040)	0.0098	0.0063
1	1	302	(219 475)(743 1073)	0.0441	0.02
1	1	303	(219 475)(743 1040)	0.8348	0.8486
1	1	303	(219 1040)	0.0557	0.0676
1	1	303	(219 475)	0.0238	0.0307
1	1	303	(219 657)(743 1040)	0.035	0.0267
1	1	303	(219 475)(743 1073)	0.0364	0.0264
1	1	304	(219 475)(743 1040)	0.7268	0.6357
1	1	304	(219 1040)	0.1074	0.2391
1	1	304	(219 475)	0.0198	0.026
1	1	304	(219 657)(743 1040)	0.1074	0.0755
1	1	304	(219 475)(743 1073)	0.0198	0.0237
1	1	305	(219 475)(743 1040)	0.833	0.8696
1	1	305	(219 1040)	0.0861	0.0658
1	1	305	(219 475)	0.0211	0.0229
1	1	305	(219 657)(743 1040)	0.0246	0.0179
1	1	305	(219 475)(743 1073)	0.0246	0.0238
1	1	306	(219 475)(743 1040)	0.8153	0.8424
1	1	306	(219 1040)	0.0863	0.0788
1	1	306	(219 475)	0.0259	0.0267
1	1	306	(219 657)(743 1040)	0.0142	0.0244
1	1	306	(219 475)(743 1073)	0.0401	0.0277
1	1	307	(219 475)(743 1040)	0.8017	0.7749
1	1	307	(219 1040)	0.1066	0.1581
1	1	307	(219 475)	0.0313	0.0257
1	1	307	(219 657)(743 1040)	0.0078	0.0069
1	1	307	(219 475)(743 1073)	0.0361	0.0344
1	1	308	(219 475)(743 1040)	0.844	0.8857
1	1	308	(219 1040)	0.0734	0.0541
1	1	308	(219 475)	0.055	0.0212
1	1	308	(219 657)(743 1040)	0.0092	0.0176
1	1	308	(219 475)(743 1073)	0	0.0215
1	1	309	(219 475)(743 1040)	0.9122	0.9233
1	1	309	(219 1040)	0.0197	0.0138
1	1	309	(219 475)	0.0135	0.0207
1	1	309	(219 657)(743 1040)	0.0152	0.0176
1	1	309	(219 475)(743 1073)	0.0219	0.0246
1	1	310	(219 475)(743 1040)	0.8014	0.8368
1	1	310	(219 1040)	0.0893	0.0965
1	1	310	(219 475)	0.0187	0.0233
1	1	310	(219 657)(743 1040)	0.0327	0.0204
1	1	310	(219 475)(743 1073)	0.0459	0.023
1	1	311	(219 475)(743 1040)	0.699	0.7721
1	1	311	(219 1040)	0.1509	0.114
1	1	311	(219 475)	0.0305	0.0285
1	1	311	(219 657)(743 1040)	0.061	0.0385
1	1	311	(219 475)(743 1073)	0.0375	0.0469
1	1	312	(219 475)(743 1040)	0.663	0.7657
1	1	312	(219 1040)	0.1979	0.1476
1	1	312	(219 475)	0.0178	0.0208
1	1	312	(219 657)(743 1040)	0.0664	0.0393
1	1	312	(219 475)(743 1073)	0.0274	0.0266
1	1	313	(219 475)(743 1040)	0.907	0.9245
1	1	313	(219 1040)	0.0609	0.047
1	1	313	(219 475)	0.0156	0.0197
1	1	313	(219 657)(743 1040)	0	0.0053
1	1	313	(219 475)(743 1073)	0	0.0035
1	1	314	(219 475)(743 1040)	0.7575	0.7534
1	1	314	(219 1040)	0.1764	0.1922
1	1	314	(219 475)	0.0341	0.0272
1	1	314	(219 657)(743 1040)	0.0147	0.0252
1	1	314	(219 475)(743 1073)	0	0.002
1	1	315	(219 475)(743 1040)	0.8161	0.7956
1	1	315	(219 1040)	0.0721	0.0988
1	1	315	(219 475)	0.0338	0.0279
1	1	315	(219 657)(743 1040)	0.042	0.0419
1	1	315	(219 475)(743 1073)	0.0225	0.0358
1	1	316	(219 475)(743 1040)	0.5694	0.49
1	1	316	(219 1040)	0.3305	0.412
1	1	316	(219 475)	0.0229	0.021
1	1	316	(219 657)(743 1040)	0.0133	0.0644
1	1	316	(219 475)(743 1073)	0.0519	0.0125
1	1	317	(219 475)(743 1040)	0.8811	0.8036
1	1	317	(219 1040)	0.0509	0.1093
1	1	317	(219 475)	0.0245	0.0273
1	1	317	(219 657)(743 1040)	0.017	0.0253
1	1	317	(219 475)(743 1073)	0.0189	0.0346
1	1	318	(219 475)(743 1040)	0.8625	0.8962
1	1	318	(219 1040)	0.0235	0.024
1	1	318	(219 475)	0.0469	0.0455
1	1	318	(219 657)(743 1040)	0.0043	0.0063
1	1	318	(219 475)(743 1073)	0.0394	0.028
1	1	319	(219 475)(743 1040)	0.8934	0.8799
1	1	319	(219 1040)	0.0355	0.0536
1	1	319	(219 475)	0.0379	0.0342
1	1	319	(219 657)(743 1040)	0.0213	0.0302
1	1	319	(219 475)(743 1073)	0	0.0022
1	1	320	(219 475)(743 1040)	0.8698	0.8104
1	1	320	(219 1040)	0.0581	0.0864
1	1	320	(219 475)	0.0256	0.0386
1	1	320	(219 657)(743 1040)	0.0023	0.0352
1	1	320	(219 475)(743 1073)	0.0233	0.0294
1	1	321	(219 475)(743 1040)	0.7047	0.7324
1	1	321	(219 1040)	0.2042	0.1988
1	1	321	(219 475)	0.0187	0.0268
1	1	321	(219 657)(743 1040)	0.0132	0.0185
1	1	321	(219 475)(743 1073)	0.0318	0.0235
1	1	322	(219 475)(743 1040)	0.9431	0.93
1	1	322	(219 1040)	0.0165	0.0227
1	1	322	(219 475)	0.0028	0.0098
1	1	322	(219 657)(743 1040)	0.0137	0.0225
1	1	322	(219 475)(743 1073)	0.0182	0.015
1	1	323	(219 475)(743 1040)	0.7885	0.82
1	1	323	(219 1040)	0.0865	0.092
1	1	323	(219 475)	0.0423	0.0194
1	1	323	(219 657)(743 1040)	0.0404	0.0476
1	1	323	(219 475)(743 1073)	0.0269	0.0209
1	1	324	(219 475)(743 1040)	0.7692	0.7977
1	1	324	(219 1040)	0.0862	0.0802
1	1	324	(219 475)	0.0385	0.039
1	1	324	(219 657)(743 1040)	0.0277	0.0417
1	1	324	(219 475)(743 1073)	0.0708	0.0414
1	1	325	(219 475)(743 1040)	0.7188	0.8142
1	1	325	(219 1040)	0.086	0.0651
1	1	325	(219 475)	0.0367	0.0464
1	1	325	(219 657)(743 1040)	0.022	0.0203
1	1	325	(219 475)(743 1073)	0.1186	0.0539
1	1	326	(219 475)(743 1040)	0.7843	0.8356
1	1	326	(219 1040)	0.0508	0.0663
1	1	326	(219 475)	0.0761	0.0533
1	1	326	(219 657)(743 1040)	0.0025	0.0192
1	1	326	(219 475)(743 1073)	0.0609	0.0256
1	1	327	(219 475)(743 1040)	0.8178	0.8486
1	1	327	(219 1040)	0.059	0.0572
1	1	327	(219 475)	0.0472	0.0419
1	1	327	(219 657)(743 1040)	0.0332	0.0261
1	1	327	(219 475)(743 1073)	0.0206	0.0262
1	1	328	(219 475)(743 1040)	0.8499	0.8405
1	1	328	(219 1040)	0.0658	0.0722
1	1	328	(219 475)	0.0281	0.038
1	1	328	(219 657)(743 1040)	0.0228	0.0288
1	1	328	(219 475)(743 1073)	0.0246	0.0204
1	1	329	(219 475)(743 1040)	0.8361	0.882
1	1	329	(219 1040)	0.0639	0.048
1	1	329	(219 475)	0.0265	0.0253
1	1	329	(219 657)(743 1040)	0.0193	0.0231
1	1	329	(219 475)(743 1073)	0.0301	0.0217
1	1	330	(219 475)(743 1040)	0.8892	0.7419
1	1	330	(219 1040)	0.0649	0.2043
1	1	330	(219 475)	0.0054	0.0178
1	1	330	(219 657)(743 1040)	0.027	0.0254
1	1	330	(219 475)(743 1073)	0.0027	0.0105
1	1	331	(219 475)(743 1040)	0.7581	0.7473
1	1	331	(219 1040)	0.1609	0.1702
1	1	331	(219 475)	0.0201	0.0217
1	1	331	(219 657)(743 1040)	0.0278	0.0398
1	1	331	(219 475)(743 1073)	0.0231	0.021
1	1	332	(219 475)(743 1040)	0.8564	0.8685
1	1	332	(219 1040)	0.0657	0.0407
1	1	332	(219 475)	0.0121	0.0286
1	1	332	(219 657)(743 1040)	0.0225	0.0315
1	1	332	(219 475)(743 1073)	0.0311	0.0307
1	1	333	(219 475)(743 1040)	0.8979	0.9048
1	1	333	(219 1040)	0.0688	0.0696
1	1	333	(219 475)	0.0042	0.0124
1	1	333	(219 657)(743 1040)	0.0167	0.0105
1	1	333	(219 475)(743 1073)	0.0021	0.0027
1	1	334	(219 475)(743 1040)	0.4744	0.5367
1	1	334	(219 1040)	0.4219	0.355
1	1	334	(219 475)	0.0027	0.0083
1	1	334	(219 657)(743 1040)	0.0879	0.0879
1	1	334	(219 475)(743 1073)	0.0045	0.0121
1	1	335	(219 475)(743 1040)	0.8733	0.8435
1	1	335	(219 1040)	0.0751	0.053
1	1	335	(219 475)	0.0135	0.0389
1	1	335	(219 657)(743 1040)	0.0168	0.0282
1	1	335	(219 475)(743 1073)	0.0146	0.0363
1	1	336	(219 475)(743 1040)	0.8309	0.8371
1	1	336	(219 1040)	0.0655	0.078
1	1	336	(219 475)	0.0222	0.0286
1	1	336	(219 657)(743 1040)	0.0106	0.017
1	1	336	(219 475)(743 1073)	0.0568	0.0392
1	1	337	(219 475)(743 1040)	0.0162	0.0272
1	1	337	(219 1040)	0.9677	0.9532
1	1	337	(219 475)	0.0061	0.0185
1	1	337	(219 657)(743 1040)	0	0
1	1	337	(219 475)(743 1073)	0	0.0011
1	1	338	(219 475)(743 1040)	0.8251	0.9197
1	1	338	(219 1040)	0.0383	0.0194
1	1	338	(219 475)	0.0109	0.0132
1	1	338	(219 657)(743 1040)	0.0109	0.0144
1	1	338	(219 475)(743 1073)	0.1148	0.0333
1	1	339	(219 475)(743 1040)	0.8167	0.8759
1	1	339	(219 1040)	0.0111	0.0475
1	1	339	(219 475)	0.1167	0.0402
1	1	339	(219 657)(743 1040)	0.0111	0.0088
1	1	339	(219 475)(743 1073)	0.0222	0.0277
1	1	340	(219 475)(743 1040)	0.8464	0.8309
1	1	340	(219 1040)	0.0397	0.0513
1	1	340	(219 475)	0.0141	0.0233
1	1	340	(219 657)(743 1040)	0.0704	0.0776
1	1	340	(219 475)(743 1073)	0.0179	0.0169
1	1	341	(219 475)(743 1040)	0.8121	0.8279
1	1	341	(219 1040)	0.0758	0.0886
1	1	341	(219 475)	0.0439	0.0318
1	1	341	(219 657)(743 1040)	0.0242	0.0186
1	1	341	(219 475)(743 1073)	0.0242	0.0331
1	1	342	(219 475)(743 1040)	0.8472	0.8511
1	1	342	(219 1040)	0.0885	0.0634
1	1	342	(219 475)	0.0347	0.0317
1	1	342	(219 657)(743 1040)	0.0069	0.032
1	1	342	(219 475)(743 1073)	0.0052	0.0218
1	1	343	(219 475)(743 1040)	0.8679	0.8931
1	1	343	(219 1040)	0.0454	0.0591
1	1	343	(219 475)	0.0233	0.0234
1	1	343	(219 657)(743 1040)	0.0033	0.0038
1	1	343	(219 475)(743 1073)	0.045	0.0206
1	1	344	(219 475)(743 1040)	0.0871	0.1261
1	1	344	(219 1040)	0.0415	0.0558
1	1	344	(219 475)	0.1037	0.0919
1	1	344	(219 657)(743 1040)	0.0124	0.044
1	1	344	(219 475)(743 1073)	0.7303	0.6822
1	1	345	(219 475)(743 1040)	0.8869	0.8643
1	1	345	(219 1040)	0.0393	0.0457
1	1	345	(219 475)	0.0138	0.024
1	1	345	(219 657)(743 1040)	0.0138	0.0314
1	1	345	(219 475)(743 1073)	0.0352	0.0346
1	1	346	(219 475)(743 1040)	0.8673	0.8385
1	1	346	(219 1040)	0.0502	0.1059
1	1	346	(219 475)	0.021	0.0272
1	1	346	(219 657)(743 1040)	0.0534	0.0257
1	1	346	(219 475)(743 1073)	0	0.0027
1	1	347	(219 475)(743 1040)	0.9368	0.8947
1	1	347	(219 1040)	0.034	0.0956
1	1	347	(219 475)	0.0028	0.0043
1	1	347	(219 657)(743 1040)	0.0084	0.0017
1	1	347	(219 475)(743 1073)	0.0056	0.0038
1	1	348	(219 475)(743 1040)	0.8254	0.8497
1	1	348	(219 1040)	0.0858	0.0711
1	1	348	(219 475)	0.0144	0.0235
1	1	348	(219 657)(743 1040)	0.0308	0.0262
1	1	348	(219 475)(743 1073)	0.0317	0.0295
1	1	349	(219 475)(743 1040)	0.8005	0.8042
1	1	349	(219 1040)	0.0415	0.079
1	1	349	(219 475)	0.044	0.0487
1	1	349	(219 657)(743 1040)	0.0751	0.0532
1	1	349	(219 475)(743 1073)	0.0026	0.015
1	1	350	(219 475)(743 1040)	0.7825	0.7531
1	1	350	(219 1040)	0.0997	0.12
1	1	350	(219 475)	0.022	0.0286
1	1	350	(219 657)(743 1040)	0.0507	0.0709
1	1	350	(219 475)(743 1073)	0.0242	0.0274
1	1	351	(219 475)(743 1040)	0.7242	0.7992
1	1	351	(219 1040)	0.1744	0.1414
1	1	351	(219 475)	0.0369	0.0235
1	1	351	(219 657)(743 1040)	0.0126	0.0175
1	1	351	(219 475)(743 1073)	0.0268	0.0183
1	1	352	(219 475)(743 1040)	0.9132	0.8794
1	1	352	(219 1040)	0.0388	0.0649
1	1	352	(219 475)	0.0228	0.0227
1	1	352	(219 657)(743 1040)	0.0023	0.0111
1	1	352	(219 475)(743 1073)	0.0137	0.0219
1	1	353	(219 475)(743 1040)	0.916	0.8673
1	1	353	(219 1040)	0.0153	0.0484
1	1	353	(219 475)	0.0153	0.0287
1	1	353	(219 657)(743 1040)	0.0305	0.025
1	1	353	(219 475)(743 1073)	0.0076	0.0305
1	1	354	(219 475)(743 1040)	0.8736	0.8459
1	1	354	(219 1040)	0.0505	0.0939
1	1	354	(219 475)	0.0181	0.0131
1	1	354	(219 657)(743 1040)	0.009	0.0213
1	1	354	(219 475)(743 1073)	0.0433	0.0258
1	1	355	(219 475)(743 1040)	0.7776	0.8198
1	1	355	(219 1040)	0.0856	0.0534
1	1	355	(219 475)	0.0095	0.0233
1	1	355	(219 657)(743 1040)	0.0732	0.0766
1	1	355	(219 475)(743 1073)	0.0212	0.0269
1	1	356	(219 475)(743 1040)	0.0111	0.0442
1	1	356	(219 1040)	0.9668	0.9059
1	1	356	(219 475)	0.0139	0.0412
1	1	356	(219 657)(743 1040)	0.0055	0.0056
1	1	356	(219 475)(743 1073)	0.0028	0.0032
1	1	357	(219 475)(743 1040)	0.8204	0.7902
1	1	357	(219 1040)	0.0821	0.1127
1	1	357	(219 475)	0.0153	0.0252
1	1	357	(219 657)(743 1040)	0.0306	0.0464
1	1	357	(219 475)(743 1073)	0.0287	0.0256
1	1	358	(219 475)(743 1040)	0.8128	0.7311
1	1	358	(219 1040)	0.0294	0.1004
1	1	358	(219 475)	0.0214	0.0582
1	1	358	(219 657)(743 1040)	0.0856	0.1
1	1	358	(219 475)(743 1073)	0.0134	0.0104
1	1	359	(219 475)(743 1040)	0.6994	0.7169
1	1	359	(219 1040)	0.1293	0.1255
1	1	359	(219 475)	0.034	0.0302
1	1	359	(219 657)(743 1040)	0.1027	0.0936
1	1	359	(219 475)(743 1073)	0.0142	0.0337
1	1	360	(219 475)(743 1040)	0.9326	0.9377
1	1	360	(219 1040)	0.0409	0.0311
1	1	360	(219 475)	0.0054	0.0104
1	1	360	(219 657)(743 1040)	0.0063	0.0103
1	1	360	(219 475)(743 1073)	0.0094	0.0106
1	1	361	(219 475)(743 1040)	0.895	0.8104
1	1	361	(219 1040)	0.0426	0.1098
1	1	361	(219 475)	0.0125	0.0266
1	1	361	(219 657)(743 1040)	0.0176	0.0221
1	1	361	(219 475)(743 1073)	0.0198	0.0311
1	1	362	(219 475)(743 1040)	0.8707	0.8255
1	1	362	(219 1040)	0.0948	0.1185
1	1	362	(219 475)	0.0086	0.0183
1	1	362	(219 657)(743 1040)	0.0043	0.0185
1	1	362	(219 475)(743 1073)	0.0086	0.0192
1	1	363	(219 475)(743 1040)	0.8744	0.8443
1	1	363	(219 1040)	0.0295	0.0659
1	1	363	(219 475)	0.0187	0.0202
1	1	363	(219 657)(743 1040)	0.033	0.0279
1	1	363	(219 475)(743 1073)	0.0347	0.0417
1	1	364	(219 475)(743 1040)	0.04	0.1342
1	1	364	(219 1040)	0.8783	0.7049
1	1	364	(219 475)	0.0568	0.1327
1	1	364	(219 657)(743 1040)	0.0024	0.0175
1	1	364	(219 475)(743 1073)	0	0.0107
1	1	365	(219 475)(743 1040)	0.8575	0.7062
1	1	365	(219 1040)	0.0865	0.2261
1	1	365	(219 475)	0.0131	0.0149
1	1	365	(219 657)(743 1040)	0	0.032
1	1	365	(219 475)(743 1073)	0.0349	0.0208
1	1	366	(219 475)(743 1040)	0.8201	0.8547
1	1	366	(219 1040)	0.0707	0.0766
1	1	366	(219 475)	0.03	0.0223
1	1	366	(219 657)(743 1040)	0.0578	0.0344
1	1	366	(219 475)(743 1073)	0.0043	0.0121
1	1	367	(219 475)(743 1040)	0.8678	0.8149
1	1	367	(219 1040)	0.0356	0.0875
1	1	367	(219 475)	0.0245	0.0373
1	1	367	(219 657)(743 1040)	0.0097	0.0258
1	1	367	(219 475)(743 1073)	0.0288	0.0344
1	1	368	(219 475)(743 1040)	0.511	0.5003
1	1	368	(219 1040)	0.365	0.3668
1	1	368	(219 475)	0.017	0.0449
1	1	368	(219 657)(743 1040)	0.073	0.0445
1	1	368	(219 475)(743 1073)	0.026	0.0435
1	1	369	(219 475)(743 1040)	0.8788	0.8574
1	1	369	(219 1040)	0.0202	0.0603
1	1	369	(219 475)	0.0429	0.0299
1	1	369	(219 657)(743 1040)	0.0354	0.0207
1	1	369	(219 475)(743 1073)	0.0152	0.0317
1	1	370	(219 475)(743 1040)	0.806	0.6625
1	1	370	(219 1040)	0.0384	0.0468
1	1	370	(219 475)	0.0157	0.0205
1	1	370	(219 657)(743 1040)	0.0844	0.2471
1	1	370	(219 475)(743 1073)	0.0334	0.0231
1	1	371	(219 475)(743 1040)	0.756	0.8187
1	1	371	(219 1040)	0.1332	0.0862
1	1	371	(219 475)	0.0241	0.0314
1	1	371	(219 657)(743 1040)	0.0268	0.0312
1	1	371	(219 475)(743 1073)	0.0476	0.0326
1	1	372	(219 475)(743 1040)	0.7598	0.7897
1	1	372	(219 1040)	0.1291	0.0984
1	1	372	(219 475)	0.0204	0.0321
1	1	372	(219 657)(743 1040)	0.0365	0.0355
1	1	372	(219 475)(743 1073)	0.0381	0.0443
1	1	373	(219 475)(743 1040)	0.0924	0.0592
1	1	373	(219 1040)	0.7563	0.903
1	1	373	(219 475)	0.105	0.0287
1	1	373	(219 657)(743 1040)	0.0042	0.0034
1	1	373	(219 475)(743 1073)	0.0042	0.0057
1	1	374	(219 475)(743 1040)	0.8183	0.8043
1	1	374	(219 1040)	0.1146	0.1404
1	1	374	(219 475)	0.0205	0.0213
1	1	374	(219 657)(743 1040)	0.0093	0.0204
1	1	374	(219 475)(743 1073)	0.0121	0.0136
1	1	375	(219 475)(743 1040)	0.8051	0.7506
1	1	375	(219 1040)	0.0841	0.1272
1	1	375	(219 475)	0.0255	0.0259
1	1	375	(219 657)(743 1040)	0.042	0.0691
1	1	375	(219 475)(743 1073)	0.0242	0.0272
1	1	376	(219 475)(743 1040)	0.8534	0.8541
1	1	376	(219 1040)	0.0473	0.0675
1	1	376	(219 475)	0.0355	0.0204
1	1	376	(219 657)(743 1040)	0.0213	0.0204
1	1	376	(219 475)(743 1073)	0.0307	0.0376
1	1	377	(219 475)(743 1040)	0.8496	0.8667
1	1	377	(219 1040)	0.0609	0.0585
1	1	377	(219 475)	0.0251	0.0255
1	1	377	(219 657)(743 1040)	0.0179	0.0246
1	1	377	(219 475)(743 1073)	0.0313	0.0247
1	1	378	(219 475)(743 1040)	0.7333	0.7487
1	1	378	(219 1040)	0.1545	0.1717
1	1	378	(219 475)	0.053	0.0451
1	1	378	(219 657)(743 1040)	0.0061	0.0135
1	1	378	(219 475)(743 1073)	0.0303	0.021
1	1	379	(219 475)(743 1040)	0.8421	0.8568
1	1	379	(219 1040)	0.082	0.081
1	1	379	(219 475)	0.0196	0.0171
1	1	379	(219 657)(743 1040)	0.0147	0.0132
1	1	379	(219 475)(743 1073)	0.0294	0.0319
1	1	380	(219 475)(743 1040)	0.8188	0.8002
1	1	380	(219 1040)	0.0824	0.1034
1	1	380	(219 475)	0.0471	0.0271
1	1	380	(219 657)(743 1040)	0.0141	0.0357
1	1	380	(219 475)(743 1073)	0.0141	0.0336
1	1	381	(219 475)(743 1040)	0.0159	0.0404
1	1	381	(219 1040)	0.8412	0.7773
1	1	381	(219 475)	0	0.0058
1	1	381	(219 657)(743 1040)	0.1157	0.1615
1	1	381	(219 475)(743 1073)	0.0012	0.015
1	1	382	(219 475)(743 1040)	0.8056	0.6625
1	1	382	(219 1040)	0.0874	0.1345
1	1	382	(219 475)	0.0234	0.0457
1	1	382	(219 657)(743 1040)	0.0151	0.02
1	1	382	(219 475)(743 1073)	0.0547	0.1374
1	1	383	(219 475)(743 1040)	0.899	0.918
1	1	383	(219 1040)	0.054	0.0352
1	1	383	(219 475)	0.0119	0.024
1	1	383	(219 657)(743 1040)	0	0.002
1	1	383	(219 475)(743 1073)	0.0277	0.0209
1	1	384	(219 475)(743 1040)	0.7732	0.8958
1	1	384	(219 1040)	0.1908	0.0642
1	1	384	(219 475)	0.0036	0.0106
1	1	384	(219 657)(743 1040)	0.0126	0.0209
1	1	384	(219 475)(743 1073)	0.0027	0.0087
1	1	385	(219 475)(743 1040)	0.6844	0.7009
1	1	385	(219 1040)	0.1272	0.1527
1	1	385	(219 475)	0.0173	0.0145
1	1	385	(219 657)(743 1040)	0.1202	0.112
1	1	385	(219 475)(743 1073)	0.0312	0.0199
1	1	386	(219 475)(743 1040)	0.8275	0.8212
1	1	386	(219 1040)	0.0928	0.1027
1	1	386	(219 475)	0.0278	0.0293
1	1	386	(219 657)(743 1040)	0.0111	0.0175
1	1	386	(219 475)(743 1073)	0.0241	0.0294
1	1	387	(219 475)(743 1040)	0.8645	0.8416
1	1	387	(219 1040)	0.0586	0.0734
1	1	387	(219 475)	0.0098	0.0207
1	1	387	(219 657)(743 1040)	0.0232	0.0325
1	1	387	(219 475)(743 1073)	0.0293	0.0318
1	1	388	(219 475)(743 1040)	0.8989	0.8502
1	1	388	(219 1040)	0.0261	0.0653
1	1	388	(219 475)	0.0273	0.0264
1	1	388	(219 657)(743 1040)	0.0045	0.0269
1	1	388	(219 475)(743 1073)	0.025	0.0312
1	1	389	(219 475)(743 1040)	0.7165	0.7414
1	1	389	(219 1040)	0.0483	0.0637
1	1	389	(219 475)	0.0222	0.028
1	1	389	(219 657)(743 1040)	0.0752	0.0602
1	1	389	(219 475)(743 1073)	0.1156	0.1066
1	1	390	(219 475)(743 1040)	0.8117	0.8457
1	1	390	(219 1040)	0.093	0.0848
1	1	390	(219 475)	0.0292	0.0204
1	1	390	(219 657)(743 1040)	0.0211	0.0247
1	1	390	(219 475)(743 1073)	0.0263	0.0244
1	1	391	(219 475)(743 1040)	0.8203	0.8201
1	1	391	(219 1040)	0.0887	0.1058
1	1	391	(219 475)	0.0271	0.0243
1	1	391	(219 657)(743 1040)	0.0184	0.0206
1	1	391	(219 475)(743 1073)	0.0323	0.0291
1	1	392	(219 475)(743 1040)	0.8833	0.8617
1	1	392	(219 1040)	0.0503	0.053
1	1	392	(219 475)	0.0108	0.0253
1	1	392	(219 657)(743 1040)	0.0162	0.0261
1	1	392	(219 475)(743 1073)	0.0251	0.034
1	1	393	(219 475)(743 1040)	0.0432	0.0096
1	1	393	(219 1040)	0.9402	0.9615
1	1	393	(219 475)	0.0057	0.0152
1	1	393	(219 657)(743 1040)	0.0014	0.0113
1	1	393	(219 475)(743 1073)	0.0028	0.0024
1	1	394	(219 475)(743 1040)	0.7482	0.7638
1	1	394	(219 1040)	0.1595	0.1455
1	1	394	(219 475)	0.0409	0.047
1	1	394	(219 657)(743 1040)	0.0084	0.0183
1	1	394	(219 475)(743 1073)	0.0241	0.0254
1	1	395	(219 475)(743 1040)	0.8705	0.8452
1	1	395	(219 1040)	0.0574	0.0776
1	1	395	(219 475)	0.0199	0.0224
1	1	395	(219 657)(743 1040)	0.0125	0.0254
1	1	395	(219 475)(743 1073)	0.0316	0.0294
1	1	396	(219 475)(743 1040)	0.7798	0.7728
1	1	396	(219 1040)	0.204	0.2172
1	1	396	(219 475)	0.0014	0.0031
1	1	396	(219 657)(743 1040)	0.0068	0.0059
1	1	396	(219 475)(743 1073)	0.0018	0.0011
1	1	397	(219 475)(743 1040)	0.7868	0.8142
1	1	397	(219 1040)	0.0853	0.0764
1	1	397	(219 475)	0.0698	0.0686
1	1	397	(219 657)(743 1040)	0.0078	0.0194
1	1	397	(219 475)(743 1073)	0.0233	0.0214
1	1	398	(219 475)(743 1040)	0.915	0.9299
1	1	398	(219 1040)	0.0333	0.0202
1	1	398	(219 475)	0.0222	0.0175
1	1	398	(219 657)(743 1040)	0	0.0064
1	1	398	(219 475)(743 1073)	0.0148	0.026
1	1	399	(219 475)(743 1040)	0.7572	0.8176
1	1	399	(219 1040)	0.0306	0.0439
1	1	399	(219 475)	0.0097	0.0206
1	1	399	(219 657)(743 1040)	0.1808	0.0848
1	1	399	(219 475)(743 1073)	0.0016	0.0331
1	1	400	(219 475)(743 1040)	0.7275	0.8082
1	1	400	(219 1040)	0.1786	0.1192
1	1	400	(219 475)	0.0212	0.024
1	1	400	(219 657)(743 1040)	0.0311	0.0206
[truncated: 69,251 more rows]

## Sheet: Fig. S6a
POS	ALT	REF	isoforms	prevalence_score
201	G	T	(219 475)(720 1040)	0.5
215	G	GA	(216 655)(743 1040)	0.411765
217	A	AG	(218 475)(743 1040)	1
219	A	G	(212 475)(743 1040)	0.390508
400	C	A	(219 657)(842 1040)	0.333333
475	T	G	(219 477)(743 1040)	0.526749
475	A	G	(219 477)(743 1040)	0.303872
475	G	GA	(219 476)(743 1040)	1
535	G	C	(219 475)(535 657)(743 1040)	0.818182
549	T	G	(219 475)(548 1040)	0.421053
549	T	G	(219 475)(548 657)(743 1040)	0.561404
583	CT	C	(219 657)(842 1040)	0.5
619	G	C	(219 644)(743 1040)	0.333333
651	T	TC	(219 1029)	0.333333
714	T	TG	(219 475)(585 715)(743 1040)	0.9
806	A	C	(219 475)(804 1040)	0.680556
827	T	A	(219 475)(826 1040)	0.931818
827	T	A	(219 657)(826 1040)	0.386364
843	T	G	(219 475)(842 1040)	0.565217
864	G	C	(219 475)(864 1040)	1
950	A	G	(219 951)	0.653061
950	A	G	(219 475)(743 951)	0.693878
1004	A	T	(219 1005)	0.824561
1004	A	T	(219 475)(743 1005)	0.666667
1005	A	G	(219 1006)	0.888889
1005	A	G	(219 475)(743 1006)	0.777778
1018	G	T	(219 475)(743 1018)	0.625
1020	A	T	(219 475)(743 1021)	0.714286
1026	A	T	(219 475)(743 1027)	0.863636
1027	A	G	(219 475)(743 1028)	0.875
1027	A	G	(219 1028)	0.333333
1039	A	AG	(219 475)(747 1045)	0.839862
1039	A	AG	(223 1045)	0.642857
1040	A	G	(219 475)(743 1041)	0.904762
1047	A	T	(219 475)(743 1048)	0.774194
1066	A	G	(219 475)(743 1067)	0.424242
1075	T	TG	(219 475)(745 1076)	0.333333
1213	T	G	(219 475)(743 1215)	0.360294

## Sheet: Fig. S6b
POS_gain_minigene	gain_score	found_in_minigene	ss_type
104	0.07	FALSE	5ss
116	0.32	FALSE	5ss
178	0.92	FALSE	5ss
182	0.12	FALSE	5ss
187	0.02	FALSE	5ss
194	0.44	FALSE	5ss
206	0.32	FALSE	5ss
208	0.24	FALSE	5ss
212	0.85	TRUE	5ss
214	0.01	FALSE	5ss
215	0.95	TRUE	5ss
231	0.41	FALSE	5ss
240	0.36	TRUE	5ss
245	0.01	FALSE	5ss
262	0.01	FALSE	5ss
273	0.01	FALSE	5ss
287	0.13	FALSE	5ss
291	0.07	FALSE	5ss
305	0.01	FALSE	5ss
330	0.21	FALSE	3ss
331	0.02	FALSE	3ss
332	0.01	FALSE	3ss
337	0.22	TRUE	3ss
338	0.15	FALSE	5ss
378	0.03	FALSE	5ss
406	0.3	TRUE	5ss
408	0.37	TRUE	5ss
431	0.02	FALSE	5ss
451	0.02	FALSE	3ss
453	0.04	FALSE	3ss
473	0.51	FALSE	3ss
477	0.94	TRUE	3ss
478	0.54	FALSE	3ss
481	0.05	FALSE	3ss
508	0.12	TRUE	5ss
509	0.03	FALSE	5ss
518	0.08	FALSE	5ss
535	0.76	TRUE	5ss
543	0.37	TRUE	5ss
548	0.94	TRUE	5ss
549	0.3	FALSE	5ss
550	0.01	FALSE	5ss
552	0.03	FALSE	5ss
559	0.03	FALSE	5ss
560	0.02	FALSE	5ss
577	0.01	FALSE	5ss
581	0.02	FALSE	3ss
596	0.06	FALSE	5ss
601	0.16	FALSE	5ss
602	0.04	FALSE	5ss
610	0.19	FALSE	5ss
615	0.07	FALSE	5ss
638	0.01	FALSE	3ss
644	0.01	TRUE	3ss
645	0.02	FALSE	3ss
646	0.17	TRUE	5ss
654	0.01	FALSE	3ss
657	0.24	TRUE	3ss
658	0.95	TRUE	5ss
660	0.01	FALSE	5ss
661	0.29	FALSE	5ss
663	0.01	FALSE	5ss
695	0.03	FALSE	5ss
699	0.11	FALSE	5ss
703	0.57	FALSE	5ss
708	0.07	FALSE	5ss
716	0.01	FALSE	5ss
719	0.03	FALSE	5ss
720	0.91	TRUE	5ss
724	0.23	FALSE	5ss
725	0.04	FALSE	5ss
730	0.66	FALSE	5ss
732	0.32	FALSE	5ss
733	0.78	FALSE	5ss
736	0.95	FALSE	5ss
737	0.56	FALSE	5ss
748	0.04	FALSE	5ss
773	0.14	FALSE	5ss
781	0.36	FALSE	5ss
804	0.48	TRUE	5ss
820	0.01	FALSE	5ss
823	0.07	FALSE	5ss
826	0.66	TRUE	5ss
828	0.01	FALSE	5ss
833	0.28	TRUE	5ss
834	0.01	FALSE	5ss
842	0.32	TRUE	5ss
864	0.64	TRUE	5ss
868	0.35	TRUE	5ss
899	0.24	TRUE	5ss
901	0.07	FALSE	5ss
906	0.09	FALSE	5ss
948	0.02	FALSE	5ss
950	0.01	TRUE	3ss
951	0.54	TRUE	3ss
952	0.08	FALSE	5ss
965	0.05	FALSE	3ss
969	0.07	FALSE	3ss
974	0.07	FALSE	3ss
978	0.03	FALSE	5ss
980	0.08	TRUE	3ss
982	0.27	FALSE	3ss
989	0.03	FALSE	3ss
1005	0.84	TRUE	3ss
1006	0.93	TRUE	3ss
1018	0.54	TRUE	3ss
1021	0.55	TRUE	3ss
1022	0.31	TRUE	3ss
1027	0.65	TRUE	3ss
1028	0.87	TRUE	3ss
1029	0.13	TRUE	3ss
1041	0.56	TRUE	3ss
1042	0.06	FALSE	3ss
1045	0.59	TRUE	3ss
1048	0.09	TRUE	3ss
1057	0.01	FALSE	3ss
1060	0.01	FALSE	3ss
1066	0.02	FALSE	3ss
1067	0.22	TRUE	3ss
1073	0.58	TRUE	3ss
1074	0.01	FALSE	5ss
1077	0.02	TRUE	3ss
1096	0.01	FALSE	3ss
1101	0.03	FALSE	3ss
1102	0.2	FALSE	5ss
1111	0.01	FALSE	3ss
1131	0.54	FALSE	5ss
1135	0.02	FALSE	3ss
1153	0.53	FALSE	5ss
1156	0.01	FALSE	3ss
1157	0.01	FALSE	3ss
1162	0.03	TRUE	3ss
1167	0.01	FALSE	3ss
1169	0.01	FALSE	3ss
1186	0.05	FALSE	5ss
1190	0.01	FALSE	5ss
1191	0.05	FALSE	5ss
1213	0.01	TRUE	3ss
1215	0.01	TRUE	3ss
1216	0.4	FALSE	5ss
1217	0.01	FALSE	5ss
1240	0.01	FALSE	5ss
1250	0.31	FALSE	5ss

## Sheet: Fig. S6c
POS	ALT	DS_AG	DS_AL	DS_DG	DS_DL	POS_AG	POS_AL	POS_DG	POS_DL	REF	POS_AG_hg38	POS_AL_hg38	POS_DG_hg38	POS_DL_hg38	score_type	score	variant_set	Variation_ID	Source	Class	POS_range	ID	match_SNP
28931957	A	0	0	0	0	17	1	-7	1	G	28931974	28931958	28931950	28931958	loss_score	0							FALSE
28931957	A	0	0	0	0	17	1	-7	1	G	28931974	28931958	28931950	28931958	gain_score	0							FALSE
28931958	A	0	0	0	0	0	3	19	-6	C	28931958	28931961	28931977	28931952	loss_score	0							FALSE
28931958	A	0	0	0	0	0	3	19	-6	C	28931958	28931961	28931977	28931952	gain_score	0							FALSE
28931959	C	0	0	0	0	15	2	49	-3	A	28931974	28931961	28932008	28931956	loss_score	0							FALSE
28931959	C	0	0	0	0	15	2	49	-3	A	28931974	28931961	28932008	28931956	gain_score	0							FALSE
28931960	A	0	0	0	0	47	14	-11	17	T	28932007	28931974	28931949	28931977	loss_score	0							FALSE
28931960	A	0	0	0	0	47	14	-11	17	T	28932007	28931974	28931949	28931977	gain_score	0							FALSE
28931961	A	0	0	0	0	13	-3	-3	11	C	28931974	28931958	28931958	28931972	loss_score	0							FALSE
28931961	A	0	0	0	0	13	-3	-3	11	C	28931974	28931958	28931958	28931972	gain_score	0							FALSE
28931962	A	0	0	0	0	12	-4	15	12	C	28931974	28931958	28931977	28931974	loss_score	0							FALSE
28931962	A	0	0	0	0	12	-4	15	12	C	28931974	28931958	28931977	28931974	gain_score	0							FALSE
28931963	A	0	0	0	0	2	11	2	11	C	28931965	28931974	28931965	28931974	loss_score	0							FALSE
28931963	A	0	0	0	0	2	11	2	11	C	28931965	28931974	28931965	28931974	gain_score	0							FALSE
28931964	A	0	0	0	0	2	10	-1	13	C	28931966	28931974	28931963	28931977	loss_score	0							FALSE
28931964	A	0	0	0	0	2	10	-1	13	C	28931966	28931974	28931963	28931977	gain_score	0							FALSE
28931965	A	0	0	0	0	2	9	2	9	T	28931967	28931974	28931967	28931974	loss_score	0							FALSE
28931965	A	0	0	0	0	2	9	2	9	T	28931967	28931974	28931967	28931974	gain_score	0							FALSE
28931966	A	0	0	0	0	8	-5	-3	-1	G	28931974	28931961	28931963	28931965	loss_score	0							FALSE
28931966	A	0	0	0	0	8	-5	-3	-1	G	28931974	28931961	28931963	28931965	gain_score	0							FALSE
28931967	A	0	0	0	0	2	41	-36	10	C	28931969	28932008	28931931	28931977	loss_score	0							FALSE
28931967	A	0	0	0	0	2	41	-36	10	C	28931969	28932008	28931931	28931977	gain_score	0							FALSE
28931968	A	0	0	0	0	6	23	-3	9	G	28931974	28931991	28931965	28931977	loss_score	0	Ensembl,gnomAD,COSMIC_coding,COSMIC_noncoding	rs774173940,COSV61190050					TRUE
28931968	A	0	0	0	0	6	23	-3	9	G	28931974	28931991	28931965	28931977	gain_score	0	Ensembl,gnomAD,COSMIC_coding,COSMIC_noncoding	rs774173940,COSV61190050					TRUE
28931969	A	0	0	0	0	2	5	8	5	C	28931971	28931974	28931977	28931974	loss_score	0							FALSE
28931969	A	0	0	0	0	2	5	8	5	C	28931971	28931974	28931977	28931974	gain_score	0							FALSE
28931970	A	0	0	0	0	4	38	2	-5	G	28931974	28932008	28931972	28931965	loss_score	0	Ensembl,gnomAD	rs373416152	dbSNP,gnomAD Genomes				TRUE
28931970	A	0	0	0	0	4	38	2	-5	G	28931974	28932008	28931972	28931965	gain_score	0	Ensembl,gnomAD	rs373416152	dbSNP,gnomAD Genomes				TRUE
28931971	C	0	0	0	0	3	20	3	6	A	28931974	28931991	28931974	28931977	loss_score	0							FALSE
28931971	C	0	0	0	0	3	20	3	6	A	28931974	28931991	28931974	28931977	gain_score	0							FALSE
28931972	C	0	0	0	0	19	2	-5	2	A	28931991	28931974	28931967	28931974	loss_score	0							FALSE
28931972	C	0	0	0	0	19	2	-5	2	A	28931991	28931974	28931967	28931974	gain_score	0							FALSE
28931973	A	0	0	0	0	35	1	4	-1	G	28932008	28931974	28931977	28931972	loss_score	0							FALSE
28931973	A	0	0	0	0	35	1	4	-1	G	28932008	28931974	28931977	28931972	gain_score	0							FALSE
28931974	A	0	0	0	0	0	41	-1	-2	C	28931974	28932015	28931973	28931972	loss_score	0							FALSE
28931974	A	0	0	0	0	0	41	-1	-2	C	28931974	28932015	28931973	28931972	gain_score	0.07							FALSE
28931975	A	0	0	0	0	2	16	2	-2	T	28931977	28931991	28931977	28931973	loss_score	0							FALSE
28931975	A	0	0	0	0	2	16	2	-2	T	28931977	28931991	28931977	28931973	gain_score	0							FALSE
28931976	A	0	0	0	0	2	32	1	-24	G	28931978	28932008	28931977	28931952	loss_score	0							FALSE
28931976	A	0	0	0	0	2	32	1	-24	G	28931978	28932008	28931977	28931952	gain_score	0							FALSE
28931977	A	0	0	0	0	-19	31	-5	0	G	28931958	28932008	28931972	28931977	loss_score	0							FALSE
28931977	A	0	0	0	0	-19	31	-5	0	G	28931958	28932008	28931972	28931977	gain_score	0							FALSE
28931978	A	0	0	0	0	-4	-1	11	-1	G	28931974	28931977	28931989	28931977	loss_score	0	COSMIC_coding,COSMIC_noncoding	COSV100218003			16:28931978-28931978		TRUE
28931978	A	0	0	0	0	-4	-1	11	-1	G	28931974	28931977	28931989	28931977	gain_score	0	COSMIC_coding,COSMIC_noncoding	COSV100218003			16:28931978-28931978		TRUE
28931979	A	0	0	0	0	-5	12	10	-2	T	28931974	28931991	28931989	28931977	loss_score	0							FALSE
28931979	A	0	0	0	0	-5	12	10	-2	T	28931974	28931991	28931989	28931977	gain_score	0							FALSE
28931980	A	0	0	0	0	-3	-6	-3	9	G	28931977	28931974	28931977	28931989	loss_score	0							FALSE
28931980	A	0	0	0	0	-3	-6	-3	9	G	28931977	28931974	28931977	28931989	gain_score	0							FALSE
28931981	A	0	0	0	0	-23	27	-4	-16	C	28931958	28932008	28931977	28931965	loss_score	0							FALSE
28931981	A	0	0	0	0	-23	27	-4	-16	C	28931958	28932008	28931977	28931965	gain_score	0							FALSE
28931982	A	0	0	0	0	-8	26	-5	-10	C	28931974	28932008	28931977	28931972	loss_score	0							FALSE
28931982	A	0	0	0	0	-8	26	-5	-10	C	28931974	28932008	28931977	28931972	gain_score	0							FALSE
28931983	A	0	0	0	0	-25	-9	-6	-47	C	28931958	28931974	28931977	28931936	loss_score	0	COSMIC_coding,COSMIC_noncoding	COSV100218012			16:28931983-28931983		TRUE
28931983	A	0	0	0	0	-25	-9	-6	-47	C	28931958	28931974	28931977	28931936	gain_score	0	COSMIC_coding,COSMIC_noncoding	COSV100218012			16:28931983-28931983		TRUE
28931984	A	0	0	0	0	2	7	-7	-19	C	28931986	28931991	28931977	28931965	loss_score	0							FALSE
28931984	A	0	0	0	0	2	7	-7	-19	C	28931986	28931991	28931977	28931965	gain_score	0							FALSE
28931985	A	0	0	0	0	2	-11	4	-20	G	28931987	28931974	28931989	28931965	loss_score	0	Ensembl,ClinVar,gnomAD	rs201081926					TRUE
28931985	A	0	0	0	0	2	-11	4	-20	G	28931987	28931974	28931989	28931965	gain_score	0	Ensembl,ClinVar,gnomAD	rs201081926					TRUE
28931986	A	0	0	0	0	3	5	3	-1	G	28931989	28931991	28931989	28931985	loss_score	0							FALSE
28931986	A	0	0	0	0	3	5	3	-1	G	28931989	28931991	28931989	28931985	gain_score	0							FALSE
28931987	C	0	0	0	0	-13	2	-2	-15	A	28931974	28931989	28931985	28931972	loss_score	0							FALSE
28931987	C	0	0	0	0	-13	2	-2	-15	A	28931974	28931989	28931985	28931972	gain_score	0.32							FALSE
28931988	A	0	0	0	0	3	-14	-11	0	G	28931991	28931974	28931977	28931988	loss_score	0	Ensembl,gnomAD	rs1312262441	dbSNP,gnomAD Genomes				TRUE
28931988	A	0	0	0	0	3	-14	-11	0	G	28931991	28931974	28931977	28931988	gain_score	0	Ensembl,gnomAD	rs1312262441	dbSNP,gnomAD Genomes				TRUE
28931989	C	0	0	0	0	-15	19	-12	0	A	28931974	28932008	28931977	28931989	loss_score	0							FALSE
28931989	C	0	0	0	0	-15	19	-12	0	A	28931974	28932008	28931977	28931989	gain_score	0							FALSE
28931990	A	0	0	0	0	-32	1	17	-1	G	28931958	28931991	28932007	28931989	loss_score	0	Ensembl	rs763727543	dbSNP	SNP			TRUE
28931990	A	0	0	0	0	-32	1	17	-1	G	28931958	28931991	28932007	28931989	gain_score	0	Ensembl	rs763727543	dbSNP	SNP			TRUE
28931991	A	0	0	0	0	17	40	-3	-2	T	28932008	28932031	28931988	28931989	loss_score	0							FALSE
28931991	A	0	0	0	0	17	40	-3	-2	T	28932008	28932031	28931988	28931989	gain_score	0							FALSE
28931992	A	0	0	0	0	-18	16	-3	-40	C	28931974	28932008	28931989	28931952	loss_score	0							FALSE
28931992	A	0	0	0	0	-18	16	-3	-40	C	28931974	28932008	28931989	28931952	gain_score	0							FALSE
28931993	A	0	0	0	0	2	15	-4	-16	T	28931995	28932008	28931989	28931977	loss_score	0							FALSE
28931993	A	0	0	0	0	2	15	-4	-16	T	28931995	28932008	28931989	28931977	gain_score	0							FALSE
28931994	A	0	0	0	0	14	-20	-3	-5	G	28932008	28931974	28931991	28931989	loss_score	0							FALSE
28931994	A	0	0	0	0	14	-20	-3	-5	G	28932008	28931974	28931991	28931989	gain_score	0							FALSE
28931995	C	0	0	0	0	47	13	5	-18	A	28932042	28932008	28932000	28931977	loss_score	0							FALSE
28931995	C	0	0	0	0	47	13	5	-18	A	28932042	28932008	28932000	28931977	gain_score	0							FALSE
28931996	A	0	0	0	0	46	12	6	8	C	28932042	28932008	28932002	28932004	loss_score	0							FALSE
28931996	A	0	0	0	0	46	12	6	8	C	28932042	28932008	28932002	28932004	gain_score	0							FALSE
28931997	A	0	0	0	0	11	45	-20	50	C	28932008	28932042	28931977	28932047	loss_score	0							FALSE
28931997	A	0	0	0	0	11	45	-20	50	C	28932008	28932042	28931977	28932047	gain_score	0							FALSE
28931998	C	0	0	0	0	-24	49	-9	-21	A	28931974	28932047	28931989	28931977	loss_score	0							FALSE
28931998	C	0	0	0	0	-24	49	-9	-21	A	28931974	28932047	28931989	28931977	gain_score	0							FALSE
28931999	A	0	0	0	0	49	9	-34	9	C	28932048	28932008	28931965	28932008	loss_score	0	COSMIC_coding,COSMIC_noncoding	COSV100218035			16:28931999-28931999		TRUE
28931999	A	0	0	0	0	49	9	-34	9	C	28932048	28932008	28931965	28932008	gain_score	0	COSMIC_coding,COSMIC_noncoding	COSV100218035			16:28931999-28931999		TRUE
28932000	A	0	0	0	0	-26	50	2	47	C	28931974	28932050	28932002	28932047	loss_score	0							FALSE
28932000	A	0	0	0	0	-26	50	2	47	C	28931974	28932050	28932002	28932047	gain_score	0							FALSE
28932001	C	0	0	0	0	48	7	50	-27	A	28932049	28932008	28932051	28931974	loss_score	0							FALSE
28932001	C	0	0	0	0	48	7	50	-27	A	28932049	28932008	28932051	28931974	gain_score	0							FALSE
28932002	A	0	0	0	0	2	48	49	45	T	28932004	28932050	28932051	28932047	loss_score	0							FALSE
28932002	A	0	0	0	0	2	48	49	45	T	28932004	28932050	28932051	28932047	gain_score	0							FALSE
28932003	A	0	0	0	0	50	48	-26	44	G	28932053	28932051	28931977	28932047	loss_score	0							FALSE
28932003	A	0	0	0	0	50	48	-26	44	G	28932053	28932051	28931977	28932047	gain_score	0							FALSE
28932004	A	0	0	0	0	49	4	47	43	C	28932053	28932008	28932051	28932047	loss_score	0							FALSE
28932004	A	0	0	0	0	49	4	47	43	C	28932053	28932008	28932051	28932047	gain_score	0							FALSE
28932005	A	0	0	0	0	48	3	48	3	C	28932053	28932008	28932053	28932008	loss_score	0							FALSE
28932005	A	0	0	0	0	48	3	48	3	C	28932053	28932008	28932053	28932008	gain_score	0							FALSE
28932006	C	0	0	0	0	47	2	47	41	A	28932053	28932008	28932053	28932047	loss_score	0							FALSE
28932006	C	0	0	0	0	47	2	47	41	A	28932053	28932008	28932053	28932047	gain_score	0							FALSE
28932007	A	0	0	0	0	46	1	44	40	C	28932053	28932008	28932051	28932047	loss_score	0							FALSE
28932007	A	0	0	0	0	46	1	44	40	C	28932053	28932008	28932051	28932047	gain_score	0							FALSE
28932008	A	0	0	0	0	45	42	-3	0	C	28932053	28932050	28932005	28932008	loss_score	0							FALSE
28932008	A	0	0	0	0	45	42	-3	0	C	28932053	28932050	28932005	28932008	gain_score	0							FALSE
28932009	A	0	0	0	0	2	48	-1	-2	T	28932011	28932057	28932008	28932007	loss_score	0	Ensembl	rs1167907237	dbSNP	SNP			TRUE
28932009	A	0	0	0	0	2	48	-1	-2	T	28932011	28932057	28932008	28932007	gain_score	0	Ensembl	rs1167907237	dbSNP	SNP			TRUE
28932010	A	0	0	0	0	43	38	41	5	C	28932053	28932048	28932051	28932015	loss_score	0							FALSE
28932010	A	0	0	0	0	43	38	41	5	C	28932053	28932048	28932051	28932015	gain_score	0							FALSE
28932011	A	0	0	0	0	42	-3	40	4	C	28932053	28932008	28932051	28932015	loss_score	0							FALSE
28932011	A	0	0	0	0	42	-3	40	4	C	28932053	28932008	28932051	28932015	gain_score	0							FALSE
28932012	A	0	0	0	0	45	41	39	-5	T	28932057	28932053	28932051	28932007	loss_score	0							FALSE
28932012	A	0	0	0	0	45	41	39	-5	T	28932057	28932053	28932051	28932007	gain_score	0							FALSE
28932013	A	0	0	0	0	2	40	2	38	C	28932015	28932053	28932015	28932051	loss_score	0							FALSE
28932013	A	0	0	0	0	2	40	2	38	C	28932015	28932053	28932015	28932051	gain_score	0							FALSE
28932014	A	0	0	0	0	39	36	37	1	G	28932053	28932050	28932051	28932015	loss_score	0	Ensembl,gnomAD,COSMIC_coding,COSMIC_noncoding	rs781764596,COSV104410553					TRUE
28932014	A	0	0	0	0	39	36	37	1	G	28932053	28932050	28932051	28932015	gain_score	0	Ensembl,gnomAD,COSMIC_coding,COSMIC_noncoding	rs781764596,COSV104410553					TRUE
28932015	A	0	0	0	0	38	-7	36	-38	C	28932053	28932008	28932051	28931977	loss_score	0	Ensembl	rs748727571	dbSNP	SNP			TRUE
28932015	A	0	0	0	0	38	-7	36	-38	C	28932053	28932008	28932051	28931977	gain_score	0	Ensembl	rs748727571	dbSNP	SNP			TRUE
28932016	A	0	0	0	0	41	-8	35	37	C	28932057	28932008	28932051	28932053	loss_score	0							FALSE
28932016	A	0	0	0	0	41	-8	35	37	C	28932057	28932008	28932051	28932053	gain_score	0							FALSE
28932017	A	0	0	0	0	2	36	34	36	T	28932019	28932053	28932051	28932053	loss_score	0							FALSE
28932017	A	0	0	0	0	2	36	34	36	T	28932019	28932053	28932051	28932053	gain_score	0							FALSE
28932018	A	0	0	0	0	2	35	33	20	C	28932020	28932053	28932051	28932038	loss_score	0							FALSE
28932018	A	0	0	0	0	2	35	33	20	C	28932020	28932053	28932051	28932038	gain_score	0							FALSE
28932019	A	0	0	0	0	34	-11	32	19	C	28932053	28932008	28932051	28932038	loss_score	0							FALSE
28932019	A	0	0	0	0	34	-11	32	19	C	28932053	28932008	28932051	28932038	gain_score	0							FALSE
28932020	A	0	0	0	0	2	33	-1	33	T	28932022	28932053	28932019	28932053	loss_score	0							FALSE
28932020	A	0	0	0	0	2	33	-1	33	T	28932022	28932053	28932019	28932053	gain_score	0							FALSE
28932021	A	0	0	0	0	31	32	-3	26	C	28932052	28932053	28932018	28932047	loss_score	0	COSMIC_coding,COSMIC_noncoding	COSV61189103			16:28932021-28932021		TRUE
28932021	A	0	0	0	0	31	32	-3	26	C	28932052	28932053	28932018	28932047	gain_score	0	COSMIC_coding,COSMIC_noncoding	COSV61189103			16:28932021-28932021		TRUE
28932022	A	0	0	0	0	25	35	29	31	T	28932047	28932057	28932051	28932053	loss_score	0							FALSE
28932022	A	0	0	0	0	25	35	29	31	T	28932047	28932057	28932051	28932053	gain_score	0							FALSE
28932023	A	0	0	0	0	2	30	0	30	T	28932025	28932053	28932023	28932053	loss_score	0							FALSE
28932023	A	0	0	0	0	2	30	0	30	T	28932025	28932053	28932023	28932053	gain_score	0							FALSE
28932024	A	0	0	0	0	2	29	27	23	C	28932026	28932053	28932051	28932047	loss_score	0							FALSE
28932024	A	0	0	0	0	2	29	27	23	C	28932026	28932053	28932051	28932047	gain_score	0							FALSE
28932025	A	0	0	0	0	2	28	-1	50	T	28932027	28932053	28932024	28932075	loss_score	0							FALSE
28932025	A	0	0	0	0	2	28	-1	50	T	28932027	28932053	28932024	28932075	gain_score	0							FALSE
28932026	A	0	0	0	0	2	27	-1	49	T	28932028	28932053	28932025	28932075	loss_score	0							FALSE
28932026	A	0	0	0	0	2	27	-1	49	T	28932028	28932053	28932025	28932075	gain_score	0							FALSE
28932027	A	0	0	0	0	15	26	48	20	C	28932042	28932053	28932075	28932047	loss_score	0							FALSE
28932027	A	0	0	0	0	15	26	48	20	C	28932042	28932053	28932075	28932047	gain_score	0							FALSE
28932028	A	0	0	0	0	14	25	19	47	C	28932042	28932053	28932047	28932075	loss_score	0	COSMIC_coding,COSMIC_noncoding	COSV61189395			16:28932028-28932028		TRUE
28932028	A	0	0	0	0	14	25	19	47	C	28932042	28932053	28932047	28932075	gain_score	0	COSMIC_coding,COSMIC_noncoding	COSV61189395			16:28932028-28932028		TRUE
28932029	A	0	0	0	0	2	24	-1	46	T	28932031	28932053	28932028	28932075	loss_score	0							FALSE
28932029	A	0	0	0	0	2	24	-1	46	T	28932031	28932053	28932028	28932075	gain_score	0							FALSE
28932030	A	0	0	0	0	12	23	45	17	C	28932042	28932053	28932075	28932047	loss_score	0							FALSE
28932030	A	0	0	0	0	12	23	45	17	C	28932042	28932053	28932075	28932047	gain_score	0							FALSE
28932031	A	0	0	0	0	11	26	20	50	C	28932042	28932057	28932051	28932081	loss_score	0							FALSE
28932031	A	0	0	0	0	11	26	20	50	C	28932042	28932057	28932051	28932081	gain_score	0							FALSE
28932032	A	0	0	0	0	2	21	2	49	T	28932034	28932053	28932034	28932081	loss_score	0							FALSE
28932032	A	0	0	0	0	2	21	2	49	T	28932034	28932053	28932034	28932081	gain_score	0							FALSE
28932033	A	0	0	0	0	9	20	39	48	C	28932042	28932053	28932072	28932081	loss_score	0							FALSE
28932033	A	0	0	0	0	9	20	39	48	C	28932042	28932053	28932072	28932081	gain_score	0							FALSE
28932034	A	0	0	0	0	13	19	22	47	T	28932047	28932053	28932056	28932081	loss_score	0							FALSE
28932034	A	0	0	0	0	13	19	22	47	T	28932047	28932053	28932056	28932081	gain_score	0							FALSE
28932035	A	0	0	0	0	18	22	12	46	T	28932053	28932057	28932047	28932081	loss_score	0							FALSE
28932035	A	0	0	0	0	18	22	12	46	T	28932053	28932057	28932047	28932081	gain_score	0							FALSE
28932036	A	0	0	0	0	2	17	36	45	C	28932038	28932053	28932072	28932081	loss_score	0							FALSE
28932036	A	0	0	0	0	2	17	36	45	C	28932038	28932053	28932072	28932081	gain_score	0							FALSE
28932037	A	0	0	0	0	16	20	44	38	C	28932053	28932057	28932081	28932075	loss_score	0							FALSE
28932037	A	0	0	0	0	16	20	44	38	C	28932053	28932057	28932081	28932075	gain_score	0							FALSE
28932038	A	0	0	0	0	19	50	50	37	T	28932057	28932088	28932088	28932075	loss_score	0	Ensembl	rs774087748	dbSNP	SNP			TRUE
28932038	A	0	0	0	0	19	50	50	37	T	28932057	28932088	28932088	28932075	gain_score	0	Ensembl	rs774087748	dbSNP	SNP			TRUE
28932039	A	0	0	0	0	13	14	33	49	C	28932052	28932053	28932072	28932088	loss_score	0							FALSE
28932039	A	0	0	0	0	13	14	33	49	C	28932052	28932053	28932072	28932088	gain_score	0							FALSE
28932040	C	0	0	0	0	17	13	13	48	A	28932057	28932053	28932053	28932088	loss_score	0	gnomAD		gnomAD Genomes				TRUE
28932040	C	0	0	0	0	17	13	13	48	A	28932057	28932053	28932053	28932088	gain_score	0	gnomAD		gnomAD Genomes				TRUE
28932041	A	0	0	0	0	12	47	47	34	C	28932053	28932088	28932088	28932075	loss_score	0	Ensembl	rs1188604193	dbSNP	SNP			TRUE
28932041	A	0	0	0	0	12	47	47	34	C	28932053	28932088	28932088	28932075	gain_score	0	Ensembl	rs1188604193	dbSNP	SNP			TRUE
28932042	A	0	0	0	0	11	15	46	39	C	28932053	28932057	28932088	28932081	loss_score	0							FALSE
28932042	A	0	0	0	0	11	15	46	39	C	28932053	28932057	28932088	28932081	gain_score	0							FALSE
28932043	A	0	0	0	0	10	45	45	10	C	28932053	28932088	28932088	28932053	loss_score	0							FALSE
28932043	A	0	0	0	0	10	45	45	10	C	28932053	28932088	28932088	28932053	gain_score	0							FALSE
28932044	A	0	0	0	0	2	9	44	37	C	28932046	28932053	28932088	28932081	loss_score	0							FALSE
28932044	A	0	0	0	0	2	9	44	37	C	28932046	28932053	28932088	28932081	gain_score	0							FALSE
28932045	A	0	0	0	0	12	8	43	30	C	28932057	28932053	28932088	28932075	loss_score	0							FALSE
28932045	A	0	0	0	0	12	8	43	30	C	28932057	28932053	28932088	28932075	gain_score	0							FALSE
28932046	C	0	0	0	0	11	7	29	42	A	28932057	28932053	28932075	28932088	loss_score	0							FALSE
28932046	C	0	0	0	0	11	7	29	42	A	28932057	28932053	28932075	28932088	gain_score	0							FALSE
28932047	A	0	0	0	0	2	6	41	34	T	28932049	28932053	28932088	28932081	loss_score	0							FALSE
28932047	A	0	0	0	0	2	6	41	34	T	28932049	28932053	28932088	28932081	gain_score	0							FALSE
28932048	A	0	0	0	0	2	5	3	33	G	28932050	28932053	28932051	28932081	loss_score	0	Ensembl	rs1483752320	dbSNP	SNP			TRUE
28932048	A	0	0	0	0	2	5	3	33	G	28932050	28932053	28932051	28932081	gain_score	0	Ensembl	rs1483752320	dbSNP	SNP			TRUE
28932049	A	0	0	0	0	2	4	2	39	G	28932051	28932053	28932051	28932088	loss_score	0.16							FALSE
28932049	A	0	0	0	0	2	4	2	39	G	28932051	28932053	28932051	28932088	gain_score	0.92							FALSE
28932050	C	0	0	0	0	3	7	25	38	A	28932053	28932057	28932075	28932088	loss_score	0.01							FALSE
28932050	C	0	0	0	0	3	7	25	38	A	28932053	28932057	28932075	28932088	gain_score	0							FALSE
28932051	C	0	0	0	0	6	2	37	0	A	28932057	28932053	28932088	28932051	loss_score	0							FALSE
28932051	C	0	0	0	0	6	2	37	0	A	28932057	28932053	28932088	28932051	gain_score	0.04							FALSE
28932052	A	0	0	0	0	5	1	29	-1	G	28932057	28932053	28932081	28932051	loss_score	0							FALSE
28932052	A	0	0	0	0	5	1	29	-1	G	28932057	28932053	28932081	28932051	gain_score	0							FALSE
28932053	A	0	0	0	0	4	35	35	-2	T	28932057	28932088	28932088	28932051	loss_score	0							FALSE
28932053	A	0	0	0	0	4	35	35	-2	T	28932057	28932088	28932088	28932051	gain_score	0							FALSE
28932054	A	0	0	0.12	0	-3	-1	-3	34	C	28932051	28932053	28932051	28932088	loss_score	0							FALSE
28932054	A	0	0	0.12	0	-3	-1	-3	34	C	28932051	28932053	28932051	28932088	gain_score	0.12							FALSE
28932055	C	0	0	0	0	-2	2	33	26	A	28932053	28932057	28932088	28932081	loss_score	0							FALSE
28932055	C	0	0	0	0	-2	2	33	26	A	28932053	28932057	28932088	28932081	gain_score	0							FALSE
28932056	A	0	0	0	0	-3	1	32	-5	G	28932053	28932057	28932088	28932051	loss_score	0							FALSE
28932056	A	0	0	0	0	-3	1	32	-5	G	28932053	28932057	28932088	28932051	gain_score	0							FALSE
28932057	A	0	0	0	0	0	31	31	18	G	28932057	28932088	28932088	28932075	loss_score	0							FALSE
28932057	A	0	0	0	0	0	31	31	18	G	28932057	28932088	28932088	28932075	gain_score	0							FALSE
28932058	A	0	0	0	0	-5	30	30	23	C	28932053	28932088	28932088	28932081	loss_score	0							FALSE
28932058	A	0	0	0	0	-5	30	30	23	C	28932053	28932088	28932088	28932081	gain_score	0.02							FALSE
28932059	A	0	0	0	0	-6	-2	29	22	C	28932053	28932057	28932088	28932081	loss_score	0							FALSE
28932059	A	0	0	0	0	-6	-2	29	22	C	28932053	28932057	28932088	28932081	gain_score	0							FALSE
28932060	A	0	0	0	0	-7	-3	28	21	C	28932053	28932057	28932088	28932081	loss_score	0							FALSE
28932060	A	0	0	0	0	-7	-3	28	21	C	28932053	28932057	28932088	28932081	gain_score	0							FALSE
28932061	A	0	0	0	0	3	-4	-8	27	G	28932064	28932057	28932053	28932088	loss_score	0.01	Ensembl,COSMIC_coding,COSMIC_noncoding	rs771929657,COSV100218226					TRUE
28932061	A	0	0	0	0	3	-4	-8	27	G	28932064	28932057	28932053	28932088	gain_score	0	Ensembl,COSMIC_coding,COSMIC_noncoding	rs771929657,COSV100218226					TRUE
28932062	C	0	0	0	0	-5	-9	26	19	A	28932057	28932053	28932088	28932081	loss_score	0							FALSE
28932062	C	0	0	0	0	-5	-9	26	19	A	28932057	28932053	28932088	28932081	gain_score	0							FALSE
28932063	A	0	0	0	0	-10	-6	25	18	G	28932053	28932057	28932088	28932081	loss_score	0							FALSE
28932063	A	0	0	0	0	-10	-6	25	18	G	28932053	28932057	28932088	28932081	gain_score	0							FALSE
28932064	A	0	0	0	0	-7	-11	-13	24	G	28932057	28932053	28932051	28932088	loss_score	0.01							FALSE
28932064	A	0	0	0	0	-7	-11	-13	24	G	28932057	28932053	28932051	28932088	gain_score	0							FALSE
28932065	C	0	0	0	0	23	-12	-14	23	A	28932088	28932053	28932051	28932088	loss_score	0.01							FALSE
28932065	C	0	0	0	0	23	-12	-14	23	A	28932088	28932053	28932051	28932088	gain_score	0.44							FALSE
28932066	C	0	0	0	0	-9	-13	15	22	A	28932057	28932053	28932081	28932088	loss_score	0							FALSE
28932066	C	0	0	0	0	-9	-13	15	22	A	28932057	28932053	28932081	28932088	gain_score	0							FALSE
28932067	A	0	0	0	0	21	-14	5	21	C	28932088	28932053	28932072	28932088	loss_score	0	Ensembl,gnomAD	rs1275186898	dbSNP,gnomAD Genomes				TRUE
28932067	A	0	0	0	0	21	-14	5	21	C	28932088	28932053	28932072	28932088	gain_score	0	Ensembl,gnomAD	rs1275186898	dbSNP,gnomAD Genomes				TRUE
28932068	A	0	0	0	0	-15	20	20	13	C	28932053	28932088	28932088	28932081	loss_score	0							FALSE
28932068	A	0	0	0	0	-15	20	20	13	C	28932053	28932088	28932088	28932081	gain_score	0							FALSE
28932069	A	0	0	0	0	-12	-16	19	12	T	28932057	28932053	28932088	28932081	loss_score	0							FALSE
28932069	A	0	0	0	0	-12	-16	19	12	T	28932057	28932053	28932088	28932081	gain_score	0							FALSE
28932070	A	0	0	0	0	-17	-13	5	18	C	28932053	28932057	28932075	28932088	loss_score	0							FALSE
28932070	A	0	0	0	0	-17	-13	5	18	C	28932053	28932057	28932075	28932088	gain_score	0							FALSE
28932071	A	0	0	0	0	-18	17	17	-20	T	28932053	28932088	28932088	28932051	loss_score	0							FALSE
28932071	A	0	0	0	0	-18	17	17	-20	T	28932053	28932088	28932088	28932051	gain_score	0							FALSE
28932072	C	0	0	0	0	-19	2	16	9	A	28932053	28932074	28932088	28932081	loss_score	0							FALSE
28932072	C	0	0	0	0	-19	2	16	9	A	28932053	28932074	28932088	28932081	gain_score	0							FALSE
28932073	A	0	0	0.01	0	-20	-16	2	8	G	28932053	28932057	28932075	28932081	loss_score	0							FALSE
28932073	A	0	0	0.01	0	-20	-16	2	8	G	28932053	28932057	28932075	28932081	gain_score	0.01							FALSE
28932074	A	0	0	0.18	0	-21	27	1	7	T	28932053	28932101	28932075	28932081	loss_score	0							FALSE
28932074	A	0	0	0.18	0	-21	27	1	7	T	28932053	28932101	28932075	28932081	gain_score	0.18							FALSE
28932075	A	0	0	0	0	2	-22	6	13	G	28932077	28932053	28932081	28932088	loss_score	0							FALSE
28932075	A	0	0	0	0	2	-22	6	13	G	28932077	28932053	28932081	28932088	gain_score	0							FALSE
28932076	A	0	0	0	0	-23	-19	12	-1	G	28932053	28932057	28932088	28932075	loss_score	0	gnomAD		gnomAD Genomes				TRUE
28932076	A	0	0	0	0	-23	-19	12	-1	G	28932053	28932057	28932088	28932075	gain_score	0	gnomAD		gnomAD Genomes				TRUE
28932077	A	0	0	0	0	-20	-24	11	-2	T	28932057	28932053	28932088	28932075	loss_score	0.01							FALSE
28932077	A	0	0	0	0	-20	-24	11	-2	T	28932057	28932053	28932088	28932075	gain_score	0							FALSE
28932078	A	0	0	0.06	0	-3	-25	-3	10	G	28932075	28932053	28932075	28932088	loss_score	0.01							FALSE
28932078	A	0	0	0.06	0	-3	-25	-3	10	G	28932075	28932053	28932075	28932088	gain_score	0.06							FALSE
28932079	C	0	0	0	0	-26	-22	-2	9	A	28932053	28932057	28932077	28932088	loss_score	0.01							FALSE
28932079	C	0	0	0	0	-26	-22	-2	9	A	28932053	28932057	28932077	28932088	gain_score	0.24							FALSE
28932080	C	0	0	0	0	-23	-27	8	1	A	28932057	28932053	28932088	28932081	loss_score	0.01							FALSE
28932080	C	0	0	0	0	-23	-27	8	1	A	28932057	28932053	28932088	28932081	gain_score	0.32							FALSE
28932081	A	0	0	0	0	-7	-28	-4	0	G	28932074	28932053	28932077	28932081	loss_score	0	Ensembl	rs1321374095	dbSNP	SNP			TRUE
28932081	A	0	0	0	0	-7	-28	-4	0	G	28932074	28932053	28932077	28932081	gain_score	0	Ensembl	rs1321374095	dbSNP	SNP			TRUE
28932082	A	0	0	0	0	-29	6	6	-1	G	28932053	28932088	28932088	28932081	loss_score	0							FALSE
28932082	A	0	0	0	0	-29	6	6	-1	G	28932053	28932088	28932088	28932081	gain_score	0							FALSE
28932083	A	0	0	0	0	-9	-30	5	-2	T	28932074	28932053	28932088	28932081	loss_score	0							FALSE
28932083	A	0	0	0	0	-9	-30	5	-2	T	28932074	28932053	28932088	28932081	gain_score	0							FALSE
28932084	A	0	0	0.17	0	4	-31	-3	4	G	28932088	28932053	28932081	28932088	loss_score	0	Ensembl	rs776234385	dbSNP	SNP			TRUE
28932084	A	0	0	0.17	0	4	-31	-3	4	G	28932088	28932053	28932081	28932088	gain_score	0.17	Ensembl	rs776234385	dbSNP	SNP			TRUE
28932085	A	0	0	0.04	0	-28	3	-4	-10	G	28932057	28932088	28932081	28932075	loss_score	0							FALSE
28932085	A	0	0	0.04	0	-28	3	-4	-10	G	28932057	28932088	28932081	28932075	gain_score	0.04							FALSE
28932086	C	0	0	0	0	-2	-33	-5	2	A	28932084	28932053	28932081	28932088	loss_score	0.1							FALSE
28932086	C	0	0	0	0	-2	-33	-5	2	A	28932084	28932053	28932081	28932088	gain_score	0.95							FALSE
28932087	C	0	0	0.09	0.01	1	-30	-6	1	A	28932088	28932057	28932081	28932088	loss_score	0.02							FALSE
28932087	C	0	0	0.09	0.01	1	-30	-6	1	A	28932088	28932057	28932081	28932088	gain_score	0.31							FALSE
28932088	A	0	0	0.49	0.05	-7	-35	-7	0	G	28932081	28932053	28932081	28932088	loss_score	0.08							FALSE
28932088	A	0	0	0.49	0.05	-7	-35	-7	0	G	28932081	28932053	28932081	28932088	gain_score	0.58							FALSE
28932089	A	0	0	0.77	0.99	-8	-36	-8	-1	G	28932081	28932053	28932081	28932088	loss_score	0.99							FALSE
28932089	A	0	0	0.77	0.99	-8	-36	-8	-1	G	28932081	28932053	28932081	28932088	gain_score	0.85							FALSE
28932090	A	0	0	0.71	0.99	-9	-37	-9	-2	T	28932081	28932053	28932081	28932088	loss_score	0.99							FALSE
28932090	A	0	0	0.71	0.99	-9	-37	-9	-2	T	28932081	28932053	28932081	28932088	gain_score	0.71							FALSE
28932091	C	0	0	0.27	0.03	-10	-38	-10	-3	A	28932081	28932053	28932081	28932088	loss_score	0.03							FALSE
28932091	C	0	0	0.27	0.03	-10	-38	-10	-3	A	28932081	28932053	28932081	28932088	gain_score	0.27							FALSE
28932092	A	0	0	0	0	-39	-4	-4	-11	T	28932053	28932088	28932088	28932081	loss_score	0							FALSE
28932092	A	0	0	0	0	-39	-4	-4	-11	T	28932053	28932088	28932088	28932081	gain_score	0							FALSE
28932093	A	0	0	0.08	0.02	-12	-40	-12	-5	G	28932081	28932053	28932081	28932088	loss_score	0.02							FALSE
28932093	A	0	0	0.08	0.02	-12	-40	-12	-5	G	28932081	28932053	28932081	28932088	gain_score	0.14							FALSE
28932094	A	0	0	0.01	0	-13	-41	-13	-6	T	28932081	28932053	28932081	28932088	loss_score	0							FALSE
28932094	A	0	0	0.01	0	-13	-41	-13	-6	T	28932081	28932053	28932081	28932088	gain_score	0.01							FALSE
28932095	A	0	0	0	0	-42	-7	-7	-14	C	28932053	28932088	28932088	28932081	loss_score	0							FALSE
28932095	A	0	0	0	0	-42	-7	-7	-14	C	28932053	28932088	28932088	28932081	gain_score	0							FALSE
28932096	A	0	0	0	0	-43	-39	-21	-8	C	28932053	28932057	28932075	28932088	loss_score	0							FALSE
28932096	A	0	0	0	0	-43	-39	-21	-8	C	28932053	28932057	28932075	28932088	gain_score	0							FALSE
28932097	C	0	0	0	0	-47	-44	-22	-16	A	28932050	28932053	28932075	28932081	loss_score	0							FALSE
28932097	C	0	0	0	0	-47	-44	-22	-16	A	28932050	28932053	28932075	28932081	gain_score	0							FALSE
28932098	C	0	0	0	0	-41	-45	-10	-17	A	28932057	28932053	28932088	28932081	loss_score	0	Ensembl,gnomAD	rs1341421337	dbSNP,gnomAD Genomes				TRUE
28932098	C	0	0	0	0	-41	-45	-10	-17	A	28932057	28932053	28932088	28932081	gain_score	0	Ensembl,gnomAD	rs1341421337	dbSNP,gnomAD Genomes				TRUE
28932099	C	0	0	0	0	-46	2	-11	-18	A	28932053	28932101	28932088	28932081	loss_score	0	Ensembl,gnomAD	rs1596712102	dbSNP,gnomAD Genomes				TRUE
28932099	C	0	0	0	0	-46	2	-11	-18	A	28932053	28932101	28932088	28932081	gain_score	0	Ensembl,gnomAD	rs1596712102	dbSNP,gnomAD Genomes				TRUE
28932100	A	0	0	0	0	2	-47	-47	-12	G	28932102	28932053	28932053	28932088	loss_score	0							FALSE
28932100	A	0	0	0	0	2	-47	-47	-12	G	28932102	28932053	28932053	28932088	gain_score	0							FALSE
28932101	A	0	0	0	0	-48	-44	-29	-13	G	28932053	28932057	28932072	28932088	loss_score	0							FALSE
28932101	A	0	0	0	0	-48	-44	-29	-13	G	28932053	28932057	28932072	28932088	gain_score	0							FALSE
28932102	A	0	0	0	0	-45	-49	-10	-21	G	28932057	28932053	28932092	28932081	loss_score	0							FALSE
28932102	A	0	0	0	0	-45	-49	-10	-21	G	28932057	28932053	28932092	28932081	gain_score	0.41							FALSE
28932103	A	0	0	0	0	-50	34	-15	-22	C	28932053	28932137	28932088	28932081	loss_score	0							FALSE
28932103	A	0	0	0	0	-50	34	-15	-22	C	28932053	28932137	28932088	28932081	gain_score	0							FALSE
28932104	C	0	0	0	0	-47	-16	-16	-29	A	28932057	28932088	28932088	28932075	loss_score	0							FALSE
28932104	C	0	0	0	0	-47	-16	-16	-29	A	28932057	28932088	28932088	28932075	gain_score	0							FALSE
28932105	A	0	0	0	0	-48	1	-17	-24	G	28932057	28932106	28932088	28932081	loss_score	0	Ensembl	rs371281256	dbSNP	SNP			TRUE
28932105	A	0	0	0	0	-48	1	-17	-24	G	28932057	28932106	28932088	28932081	gain_score	0	Ensembl	rs371281256	dbSNP	SNP			TRUE
28932106	C	0	0	0	0	-49	-42	-6	-25	A	28932057	28932064	28932100	28932081	loss_score	0							FALSE
28932106	C	0	0	0	0	-49	-42	-6	-25	A	28932057	28932064	28932100	28932081	gain_score	0							FALSE
28932107	C	0	0	0	0	-1	-50	48	-26	A	28932106	28932057	28932155	28932081	loss_score	0							FALSE
28932107	C	0	0	0	0	-1	-50	48	-26	A	28932106	28932057	28932155	28932081	gain_score	0							FALSE
28932108	C	0	0	0	0	-34	-20	-20	-33	A	28932074	28932088	28932088	28932075	loss_score	0							FALSE
28932108	C	0	0	0	0	-34	-20	-20	-33	A	28932074	28932088	28932088	28932075	gain_score	0							FALSE
28932109	A	0	0	0	0	-21	-35	46	-21	G	28932088	28932074	28932155	28932088	loss_score	0							FALSE
28932109	A	0	0	0	0	-21	-35	46	-21	G	28932088	28932074	28932155	28932088	gain_score	0							FALSE
28932110	A	0	0	0	0	-22	-35	50	-22	G	28932088	28932075	28932160	28932088	loss_score	0							FALSE
28932110	A	0	0	0	0	-22	-35	50	-22	G	28932088	28932075	28932160	28932088	gain_score	0							FALSE
28932111	A	0	0	0	0	-23	-37	49	-23	G	28932088	28932074	28932160	28932088	loss_score	0.01							FALSE
28932111	A	0	0	0	0	-23	-37	49	-23	G	28932088	28932074	28932160	28932088	gain_score	0.36							FALSE
28932112	C	0	0	0	0	-24	-38	-40	-24	A	28932088	28932074	28932072	28932088	loss_score	0							FALSE
28932112	C	0	0	0	0	-24	-38	-40	-24	A	28932088	28932074	28932072	28932088	gain_score	0							FALSE
28932113	C	0	0	0	0	-25	24	47	-32	A	28932088	28932137	28932160	28932081	loss_score	0							FALSE
28932113	C	0	0	0	0	-25	24	47	-32	A	28932088	28932137	28932160	28932081	gain_score	0							FALSE
28932114	A	0	0	0	0	-26	1	46	-26	G	28932088	28932115	28932160	28932088	loss_score	0							FALSE
28932114	A	0	0	0	0	-26	1	46	-26	G	28932088	28932115	28932160	28932088	gain_score	0							FALSE
28932115	A	0	0	0	0	-27	8	45	-27	G	28932088	28932123	28932160	28932088	loss_score	0							FALSE
28932115	A	0	0	0	0	-27	8	45	-27	G	28932088	28932123	28932160	28932088	gain_score	0							FALSE
28932116	A	0	0	0	0	-28	49	44	-28	G	28932088	28932165	28932160	28932088	loss_score	0							FALSE
28932116	A	0	0	0	0	-28	49	44	-28	G	28932088	28932165	28932160	28932088	gain_score	0.01							FALSE
28932117	C	0	0	0	0	-29	20	-42	-29	A	28932088	28932137	28932075	28932088	loss_score	0							FALSE
28932117	C	0	0	0	0	-29	20	-42	-29	A	28932088	28932137	28932075	28932088	gain_score	0							FALSE
28932118	A	0	0	0	0	-43	-30	-30	42	T	28932075	28932088	28932088	28932160	loss_score	0							FALSE
28932118	A	0	0	0	0	-43	-30	-30	42	T	28932075	28932088	28932088	28932160	gain_score	0							FALSE
28932119	A	0	0	0	0	2	46	-47	-38	T	28932121	28932165	28932072	28932081	loss_score	0							FALSE
28932119	A	0	0	0	0	2	46	-47	-38	T	28932121	28932165	28932072	28932081	gain_score	0							FALSE
28932120	A	0	0	0	0	3	45	-28	-32	G	28932123	28932165	28932092	28932088	loss_score	0							FALSE
28932120	A	0	0	0	0	3	45	-28	-32	G	28932123	28932165	28932092	28932088	gain_score	0							FALSE
28932121	C	0	0	0	0	44	2	-33	-40	A	28932165	28932123	28932088	28932081	loss_score	0							FALSE
28932121	C	0	0	0	0	44	2	-33	-40	A	28932165	28932123	28932088	28932081	gain_score	0							FALSE
28932122	A	0	0	0	0	2	1	38	-34	G	28932124	28932123	28932160	28932088	loss_score	0							FALSE
28932122	A	0	0	0	0	2	1	38	-34	G	28932124	28932123	28932160	28932088	gain_score	0							FALSE
28932123	A	0	0	0	0	23	0	37	-35	G	28932146	28932123	28932160	28932088	loss_score	0							FALSE
28932123	A	0	0	0	0	23	0	37	-35	G	28932146	28932123	28932160	28932088	gain_score	0							FALSE
28932124	A	0	0	0	0	47	-36	-35	-43	C	28932171	28932088	28932089	28932081	loss_score	0							FALSE
28932124	A	0	0	0	0	47	-36	-35	-43	C	28932171	28932088	28932089	28932081	gain_score	0							FALSE
28932125	A	0	0	0	0	2	-37	-3	-44	T	28932127	28932088	28932122	28932081	loss_score	0							FALSE
28932125	A	0	0	0	0	2	-37	-3	-44	T	28932127	28932088	28932122	28932081	gain_score	0							FALSE
28932126	A	0	0	0	0	2	50	-38	-45	G	28932128	28932176	28932088	28932081	loss_score	0							FALSE
28932126	A	0	0	0	0	2	50	-38	-45	G	28932128	28932176	28932088	28932081	gain_score	0							FALSE
28932127	A	0	0	0	0	-39	38	-37	-39	G	28932088	28932165	28932090	28932088	loss_score	0							FALSE
28932127	A	0	0	0	0	-39	38	-37	-39	G	28932088	28932165	28932090	28932088	gain_score	0							FALSE
28932128	C	0	0	0	0	50	9	-47	-40	A	28932178	28932137	28932081	28932088	loss_score	0							FALSE
28932128	C	0	0	0	0	50	9	-47	-40	A	28932178	28932137	28932081	28932088	gain_score	0							FALSE
28932129	C	0	0	0	0	49	36	-48	-37	A	28932178	28932165	28932081	28932092	loss_score	0							FALSE
28932129	C	0	0	0	0	49	36	-48	-37	A	28932178	28932165	28932081	28932092	gain_score	0							FALSE
28932130	C	0	0	0	0	50	35	-49	-42	A	28932180	28932165	28932081	28932088	loss_score	0							FALSE
28932130	C	0	0	0	0	50	35	-49	-42	A	28932180	28932165	28932081	28932088	gain_score	0							FALSE
28932131	A	0	0	0	0	49	47	-43	-50	C	28932180	28932178	28932088	28932081	loss_score	0							FALSE
28932131	A	0	0	0	0	49	47	-43	-50	C	28932180	28932178	28932088	28932081	gain_score	0							FALSE
28932132	A	0	0	0	0	48	5	-44	28	T	28932180	28932137	28932088	28932160	loss_score	0							FALSE
28932132	A	0	0	0	0	48	5	-44	28	T	28932180	28932137	28932088	28932160	gain_score	0.01							FALSE
28932133	A	0	0	0	0	2	47	-45	27	T	28932135	28932180	28932088	28932160	loss_score	0							FALSE
28932133	A	0	0	0	0	2	47	-45	27	T	28932135	28932180	28932088	28932160	gain_score	0							FALSE
28932134	A	0	0	0	0	3	46	-46	26	G	28932137	28932180	28932088	28932160	loss_score	0							FALSE
28932134	A	0	0	0	0	3	46	-46	26	G	28932137	28932180	28932088	28932160	gain_score	0							FALSE
28932135	C	0	0	0	0	43	45	-47	0	A	28932178	28932180	28932088	28932135	loss_score	0							FALSE
28932135	C	0	0	0	0	43	45	-47	0	A	28932178	28932180	28932088	28932135	gain_score	0							FALSE
28932136	A	0	0	0	0	-13	44	-48	-1	G	28932123	28932180	28932088	28932135	loss_score	0							FALSE
28932136	A	0	0	0	0	-13	44	-48	-1	G	28932123	28932180	28932088	28932135	gain_score	0							FALSE
28932137	A	0	0	0	0	0	43	23	-49	T	28932137	28932180	28932160	28932088	loss_score	0							FALSE
28932137	A	0	0	0	0	0	43	23	-49	T	28932137	28932180	28932160	28932088	gain_score	0							FALSE
28932138	A	0	0	0	0	42	-50	-50	22	T	28932180	28932088	28932088	28932160	loss_score	0							FALSE
28932138	A	0	0	0	0	42	-50	-50	22	T	28932180	28932088	28932088	28932160	gain_score	0							FALSE
28932139	A	0	0	0	0	41	48	-4	21	G	28932180	28932187	28932135	28932160	loss_score	0							FALSE
28932139	A	0	0	0	0	41	48	-4	21	G	28932180	28932187	28932135	28932160	gain_score	0							FALSE
28932140	A	0	0	0	0	34	40	20	-2	T	28932174	28932180	28932160	28932138	loss_score	0							FALSE
28932140	A	0	0	0	0	34	40	20	-2	T	28932174	28932180	28932160	28932138	gain_score	0							FALSE
28932141	A	0	0	0	0	2	39	5	-6	G	28932143	28932180	28932146	28932135	loss_score	0							FALSE
28932141	A	0	0	0	0	2	39	5	-6	G	28932143	28932180	28932146	28932135	gain_score	0							FALSE
28932142	A	0	0	0	0	38	23	18	-1	G	28932180	28932165	28932160	28932141	loss_score	0							FALSE
28932142	A	0	0	0	0	38	23	18	-1	G	28932180	28932165	28932160	28932141	gain_score	0							FALSE
28932143	A	0	0	0	0	37	35	-1	17	C	28932180	28932178	28932142	28932160	loss_score	0	TARGET					.	TRUE
28932143	A	0	0	0	0	37	35	-1	17	C	28932180	28932178	28932142	28932160	gain_score	0.01	TARGET					.	TRUE
28932144	A	0	0	0	0	2	36	16	11	T	28932146	28932180	28932160	28932155	loss_score	0							FALSE
28932144	A	0	0	0	0	2	36	16	11	T	28932146	28932180	28932160	28932155	gain_score	0							FALSE
28932145	A	0	0	0	0	2	35	1	15	G	28932147	28932180	28932146	28932160	loss_score	0							FALSE
28932145	A	0	0	0	0	2	35	1	15	G	28932147	28932180	28932146	28932160	gain_score	0							FALSE
28932146	A	0	0	0	0	14	34	14	-46	G	28932160	28932180	28932160	28932100	loss_score	0							FALSE
28932146	A	0	0	0	0	14	34	14	-46	G	28932160	28932180	28932160	28932100	gain_score	0							FALSE
28932147	A	0	0	0	0	49	33	13	-1	G	28932196	28932180	28932160	28932146	loss_score	0							FALSE
28932147	A	0	0	0	0	49	33	13	-1	G	28932196	28932180	28932160	28932146	gain_score	0							FALSE
28932148	A	0	0	0	0	28	32	12	-2	T	28932176	28932180	28932160	28932146	loss_score	0							FALSE
28932148	A	0	0	0	0	28	32	12	-2	T	28932176	28932180	28932160	28932146	gain_score	0							FALSE
28932149	A	0	0	0	0	31	47	-3	11	G	28932180	28932196	28932146	28932160	loss_score	0							FALSE
28932149	A	0	0	0	0	31	47	-3	11	G	28932180	28932196	28932146	28932160	gain_score	0							FALSE
28932150	A	0	0	0	0	28	30	10	5	T	28932178	28932180	28932160	28932155	loss_score	0							FALSE
28932150	A	0	0	0	0	28	30	10	5	T	28932178	28932180	28932160	28932155	gain_score	0							FALSE
28932151	A	0	0	0	0	29	44	-3	9	C	28932180	28932195	28932148	28932160	loss_score	0							FALSE
28932151	A	0	0	0	0	29	44	-3	9	C	28932180	28932195	28932148	28932160	gain_score	0							FALSE
28932152	A	0	0	0	0	28	26	3	8	C	28932180	28932178	28932155	28932160	loss_score	0	gnomAD		gnomAD Genomes				TRUE
28932152	A	0	0	0	0	28	26	3	8	C	28932180	28932178	28932155	28932160	gain_score	0	gnomAD		gnomAD Genomes				TRUE
28932153	A	0	0	0	0	27	21	7	31	T	28932180	28932174	28932160	28932184	loss_score	0							FALSE
28932153	A	0	0	0	0	27	21	7	31	T	28932180	28932174	28932160	28932184	gain_score	0							FALSE
28932154	A	0	0	0	0	26	-8	6	42	T	28932180	28932146	28932160	28932196	loss_score	0							FALSE
28932154	A	0	0	0	0	26	-8	6	42	T	28932180	28932146	28932160	28932196	gain_score	0							FALSE
28932155	A	0	0	0	0	2	25	0	5	G	28932157	28932180	28932155	28932160	loss_score	0							FALSE
28932155	A	0	0	0	0	2	25	0	5	G	28932157	28932180	28932155	28932160	gain_score	0							FALSE
28932156	A	0	0	0	0	24	22	4	-1	G	28932180	28932178	28932160	28932155	loss_score	0							FALSE
28932156	A	0	0	0	0	24	22	4	-1	G	28932180	28932178	28932160	28932155	gain_score	0							FALSE
28932157	A	0	0	0	0	23	21	-1	3	C	28932180	28932178	28932156	28932160	loss_score	0							FALSE
28932157	A	0	0	0	0	23	21	-1	3	C	28932180	28932178	28932156	28932160	gain_score	0.13							FALSE
28932158	A	0	0	0	0	2	50	2	38	T	28932160	28932208	28932160	28932196	loss_score	0							FALSE
28932158	A	0	0	0	0	2	50	2	38	T	28932160	28932208	28932160	28932196	gain_score	0							FALSE
28932159	A	0	0	0	0	21	49	1	37	G	28932180	28932208	28932160	28932196	loss_score	0							FALSE
28932159	A	0	0	0	0	21	49	1	37	G	28932180	28932208	28932160	28932196	gain_score	0							FALSE
28932160	C	0	0	0	0	48	20	48	0	A	28932208	28932180	28932208	28932160	loss_score	0							FALSE
28932160	C	0	0	0	0	48	20	48	0	A	28932208	28932180	28932208	28932160	gain_score	0							FALSE
28932161	A	0	0	0	0	47	19	47	-1	G	28932208	28932180	28932208	28932160	loss_score	0							FALSE
28932161	A	0	0	0	0	47	19	47	-1	G	28932208	28932180	28932208	28932160	gain_score	0							FALSE
28932162	A	0	0	0	0	40	46	34	-2	T	28932202	28932208	28932196	28932160	loss_score	0							FALSE
28932162	A	0	0	0	0	40	46	34	-2	T	28932202	28932208	28932196	28932160	gain_score	0							FALSE
28932163	C	0	0	0	0	50	45	33	-3	A	28932213	28932208	28932196	28932160	loss_score	0							FALSE
28932163	C	0	0	0	0	50	45	33	-3	A	28932213	28932208	28932196	28932160	gain_score	0							FALSE
28932164	C	0	0	0	0	49	44	32	-4	A	28932213	28932208	28932196	28932160	loss_score	0							FALSE
28932164	C	0	0	0	0	49	44	32	-4	A	28932213	28932208	28932196	28932160	gain_score	0							FALSE
28932165	A	0	0	0	0	48	43	-5	43	C	28932213	28932208	28932160	28932208	loss_score	0							FALSE
28932165	A	0	0	0	0	48	43	-5	43	C	28932213	28932208	28932160	28932208	gain_score	0.07							FALSE
28932166	A	0	0	0	0	2	42	-1	-6	T	28932168	28932208	28932165	28932160	loss_score	0							FALSE
28932166	A	0	0	0	0	2	42	-1	-6	T	28932168	28932208	28932165	28932160	gain_score	0							FALSE
28932167	A	0	0	0	0	41	28	-7	-12	T	28932208	28932195	28932160	28932155	loss_score	0							FALSE
28932167	A	0	0	0	0	41	28	-7	-12	T	28932208	28932195	28932160	28932155	gain_score	0							FALSE
28932168	C	0	0	0	0	45	40	40	-3	A	28932213	28932208	28932208	28932165	loss_score	0	Ensembl	rs1596712190	dbSNP	SNP			TRUE
28932168	C	0	0	0	0	45	40	40	-3	A	28932213	28932208	28932208	28932165	gain_score	0	Ensembl	rs1596712190	dbSNP	SNP			TRUE
28932169	A	0	0	0	0	-4	39	27	39	C	28932165	28932208	28932196	28932208	loss_score	0	Ensembl	rs1567504114	dbSNP	SNP			TRUE
28932169	A	0	0	0	0	-4	39	27	39	C	28932165	28932208	28932196	28932208	gain_score	0	Ensembl	rs1567504114	dbSNP	SNP			TRUE
28932170	A	0	0	0	0	4	38	-15	38	C	28932174	28932208	28932155	28932208	loss_score	0							FALSE
28932170	A	0	0	0	0	4	38	-15	38	C	28932174	28932208	28932155	28932208	gain_score	0							FALSE
28932171	A	0	0	0	0	37	9	25	-11	C	28932208	28932180	28932196	28932160	loss_score	0							FALSE
28932171	A	0	0	0	0	37	9	25	-11	C	28932208	28932180	28932196	28932160	gain_score	0							FALSE
28932172	A	0	0	0	0	41	36	2	-12	T	28932213	28932208	28932174	28932160	loss_score	0							FALSE
28932172	A	0	0	0	0	41	36	2	-12	T	28932213	28932208	28932174	28932160	gain_score	0							FALSE
28932173	A	0.01	0	0	0	35	7	35	-13	C	28932208	28932180	28932208	28932160	loss_score	0							FALSE
28932173	A	0.01	0	0	0	35	7	35	-13	C	28932208	28932180	28932208	28932160	gain_score	0.01							FALSE
28932174	A	0.05	0	0	0	34	6	34	-14	T	28932208	28932180	28932208	28932160	loss_score	0							FALSE
28932174	A	0.05	0	0	0	34	6	34	-14	T	28932208	28932180	28932208	28932160	gain_score	0.05							FALSE
28932175	A	0	0	0	0	2	33	-1	33	C	28932177	28932208	28932174	28932208	loss_score	0							FALSE
28932175	A	0	0	0	0	2	33	-1	33	C	28932177	28932208	28932174	28932208	gain_score	0.01							FALSE
28932176	A	0	0	0	0	2	32	20	32	T	28932178	28932208	28932196	28932208	loss_score	0							FALSE
28932176	A	0	0	0	0	2	32	20	32	T	28932178	28932208	28932196	28932208	gain_score	0							FALSE
28932177	A	0.02	0	0	0	31	1	31	19	G	28932208	28932178	28932208	28932196	loss_score	0							FALSE
28932177	A	0.02	0	0	0	31	1	31	19	G	28932208	28932178	28932208	28932196	gain_score	0.02							FALSE
28932178	C	0	0	0	0	35	2	30	2	A	28932213	28932180	28932208	28932180	loss_score	0							FALSE
28932178	C	0	0	0	0	35	2	30	2	A	28932213	28932180	28932208	28932180	gain_score	0.03							FALSE
28932179	A	0.04	0	0	0	29	1	29	1	G	28932208	28932180	28932208	28932180	loss_score	0							FALSE
28932179	A	0.04	0	0	0	29	1	29	1	G	28932208	28932180	28932208	28932180	gain_score	0.1							FALSE
28932180	A	0.02	0	0	0	28	-2	28	-2	C	28932208	28932178	28932208	28932178	loss_score	0							FALSE
28932180	A	0.02	0	0	0	28	-2	28	-2	C	28932208	28932178	28932208	28932178	gain_score	0.02							FALSE
28932181	A	0	0	0	0	27	-1	27	15	C	28932208	28932180	28932208	28932196	loss_score	0							FALSE
28932181	A	0	0	0	0	27	-1	27	15	C	28932208	28932180	28932208	28932196	gain_score	0.01							FALSE
28932182	A	0	0	0	0	2	26	14	26	T	28932184	28932208	28932196	28932208	loss_score	0							FALSE
28932182	A	0	0	0	0	2	26	14	26	T	28932184	28932208	28932196	28932208	gain_score	0							FALSE
28932183	A	0	0	0	0	25	-3	-23	13	C	28932208	28932180	28932160	28932196	loss_score	0							FALSE
28932183	A	0	0	0	0	25	-3	-23	13	C	28932208	28932180	28932160	28932196	gain_score	0.02							FALSE
28932184	A	0.02	0	0	0	24	-4	24	12	C	28932208	28932180	28932208	28932196	loss_score	0							FALSE
28932184	A	0.02	0	0	0	24	-4	24	12	C	28932208	28932180	28932208	28932196	gain_score	0.03							FALSE
28932185	C	0.02	0	0	0	23	2	23	11	A	28932208	28932187	28932208	28932196	loss_score	0							FALSE
28932185	C	0.02	0	0	0	23	2	23	11	A	28932208	28932187	28932208	28932196	gain_score	0.03							FALSE
28932186	A	0	0	0	0	2	22	10	22	T	28932188	28932208	28932196	28932208	loss_score	0							FALSE
28932186	A	0	0	0	0	2	22	10	22	T	28932188	28932208	28932196	28932208	gain_score	0							FALSE
28932187	A	0	0	0	0	2	21	-3	21	T	28932189	28932208	28932184	28932208	loss_score	0							FALSE
28932187	A	0	0	0	0	2	21	-3	21	T	28932189	28932208	28932184	28932208	gain_score	0							FALSE
28932188	A	0	0	0	0	8	20	-28	20	T	28932196	28932208	28932160	28932208	loss_score	0							FALSE
28932188	A	0	0	0	0	8	20	-28	20	T	28932196	28932208	28932160	28932208	gain_score	0							FALSE
28932189	A	0	0	0	0	2	19	-3	19	T	28932191	28932208	28932186	28932208	loss_score	0							FALSE
28932189	A	0	0	0	0	2	19	-3	19	T	28932191	28932208	28932186	28932208	gain_score	0							FALSE
28932190	A	0	0	0	0	2	18	-35	18	C	28932192	28932208	28932155	28932208	loss_score	0							FALSE
28932190	A	0	0	0	0	2	18	-35	18	C	28932192	28932208	28932155	28932208	gain_score	0.01							FALSE
28932191	A	0	0	0	0	2	17	-31	17	T	28932193	28932208	28932160	28932208	loss_score	0							FALSE
28932191	A	0	0	0	0	2	17	-31	17	T	28932193	28932208	28932160	28932208	gain_score	0							FALSE
28932192	A	0	0	0	0	30	16	4	16	T	28932222	28932208	28932196	28932208	loss_score	0	COSMIC_coding,COSMIC_noncoding	COSV61188499			16:28932192-28932192		TRUE
28932192	A	0	0	0	0	30	16	4	16	T	28932222	28932208	28932196	28932208	gain_score	0	COSMIC_coding,COSMIC_noncoding	COSV61188499			16:28932192-28932192		TRUE
28932193	C	0.05	0	0	0	15	29	20	-33	A	28932208	28932222	28932213	28932160	loss_score	0							FALSE
28932193	C	0.05	0	0	0	15	29	20	-33	A	28932208	28932222	28932213	28932160	gain_score	0.07							FALSE
28932194	A	0	0	0	0	2	14	2	14	T	28932196	28932208	28932196	28932208	loss_score	0							FALSE
28932194	A	0	0	0	0	2	14	2	14	T	28932196	28932208	28932196	28932208	gain_score	0							FALSE
28932195	A	0	0	0	0	0	13	1	13	T	28932195	28932208	28932196	28932208	loss_score	0							FALSE
28932195	A	0	0	0	0	0	13	1	13	T	28932195	28932208	28932196	28932208	gain_score	0							FALSE
28932196	A	0	0	0	0	2	12	2	12	T	28932198	28932208	28932198	28932208	loss_score	0							FALSE
28932196	A	0	0	0	0	2	12	2	12	T	28932198	28932208	28932198	28932208	gain_score	0							FALSE
28932197	A	0	0	0	0	25	11	-37	-1	G	28932222	28932208	28932160	28932196	loss_score	0							FALSE
28932197	A	0	0	0	0	25	11	-37	-1	G	28932222	28932208	28932160	28932196	gain_score	0.08							FALSE
28932198	A	0	0	0	0	-3	10	15	-2	T	28932195	28932208	28932213	28932196	loss_score	0							FALSE
28932198	A	0	0	0	0	-3	10	15	-2	T	28932195	28932208	28932213	28932196	gain_score	0							FALSE
28932199	C	0.05	0	0	0	9	49	9	-3	A	28932208	28932248	28932208	28932196	loss_score	0							FALSE
28932199	C	0.05	0	0	0	9	49	9	-3	A	28932208	28932248	28932208	28932196	gain_score	0.05							FALSE
28932200	C	0.03	0	0	0	8	22	8	-4	A	28932208	28932222	28932208	28932196	loss_score	0							FALSE
28932200	C	0.03	0	0	0	8	22	8	-4	A	28932208	28932222	28932208	28932196	gain_score	0.21							FALSE
28932201	C	0.02	0	0	0	7	8	12	-5	A	28932208	28932209	28932213	28932196	loss_score	0							FALSE
28932201	C	0.02	0	0	0	7	8	12	-5	A	28932208	28932209	28932213	28932196	gain_score	0.02							FALSE
28932202	C	0.01	0	0	0	6	2	11	6	A	28932208	28932204	28932213	28932208	loss_score	0							FALSE
28932202	C	0.01	0	0	0	6	2	11	6	A	28932208	28932204	28932213	28932208	gain_score	0.22							FALSE
28932203	A	0	0	0	0	45	5	-7	5	T	28932248	28932208	28932196	28932208	loss_score	0							FALSE
28932203	A	0	0	0	0	45	5	-7	5	T	28932248	28932208	28932196	28932208	gain_score	0							FALSE
28932204	A	0.05	0	0	0	4	9	4	-44	T	28932208	28932213	28932208	28932160	loss_score	0							FALSE
28932204	A	0.05	0	0	0	4	9	4	-44	T	28932208	28932213	28932208	28932160	gain_score	0.05							FALSE
28932205	A	0	0	0	0	8	3	-45	3	C	28932213	28932208	28932160	28932208	loss_score	0							FALSE
28932205	A	0	0	0	0	8	3	-45	3	C	28932213	28932208	28932160	28932208	gain_score	0							FALSE
28932206	C	0	0	0	0	7	2	7	2	A	28932213	28932208	28932213	28932208	loss_score	0							FALSE
28932206	C	0	0	0	0	7	2	7	2	A	28932213	28932208	28932213	28932208	gain_score	0							FALSE
28932207	A	0	0	0	0	2	1	6	1	G	28932209	28932208	28932213	28932208	loss_score	0	Ensembl	rs1596712214	dbSNP	SNP			TRUE
28932207	A	0	0	0	0	2	1	6	1	G	28932209	28932208	28932213	28932208	gain_score	0	Ensembl	rs1596712214	dbSNP	SNP			TRUE
28932208	A	0	0	0	0	5	0	5	0	G	28932213	28932208	28932213	28932208	loss_score	0							FALSE
28932208	A	0	0	0	0	5	0	5	0	G	28932213	28932208	28932213	28932208	gain_score	0							FALSE
28932209	C	0.01	0	0	0	-1	4	-2	-1	A	28932208	28932213	28932207	28932208	loss_score	0	COSMIC_coding,COSMIC_noncoding	COSV61189021			16:28932209-28932209		TRUE
28932209	C	0.01	0	0	0	-1	4	-2	-1	A	28932208	28932213	28932207	28932208	gain_score	0.15	COSMIC_coding,COSMIC_noncoding	COSV61189021			16:28932209-28932209		TRUE
28932210	C	0.01	0	0	0	-2	12	3	-14	A	28932208	28932222	28932213	28932196	loss_score	0							FALSE
28932210	C	0.01	0	0	0	-2	12	3	-14	A	28932208	28932222	28932213	28932196	gain_score	0.01							FALSE
28932211	C	0.11	0	0	0	-3	2	-3	2	A	28932208	28932213	28932208	28932213	loss_score	0							FALSE
28932211	C	0.11	0	0	0	-3	2	-3	2	A	28932208	28932213	28932208	28932213	gain_score	0.11							FALSE
28932212	A	0.1	0	0	0	-4	1	1	-16	G	28932208	28932213	28932213	28932196	loss_score	0							FALSE
28932212	A	0.1	0	0	0	-4	1	1	-16	G	28932208	28932213	28932213	28932196	gain_score	0.21							FALSE
28932213	A	0.13	0	0	0	-5	0	-5	0	G	28932208	28932213	28932208	28932213	loss_score	0							FALSE
28932213	A	0.13	0	0	0	-5	0	-5	0	G	28932208	28932213	28932208	28932213	gain_score	0.21							FALSE
28932214	A	0.15	0	0	0	-6	17	-6	-1	G	28932208	28932231	28932208	28932213	loss_score	0							FALSE
28932214	A	0.15	0	0	0	-6	17	-6	-1	G	28932208	28932231	28932208	28932213	gain_score	0.15							FALSE
28932215	A	0.05	0	0	0	-7	-2	-7	-2	T	28932208	28932213	28932208	28932213	loss_score	0							FALSE
28932215	A	0.05	0	0	0	-7	-2	-7	-2	T	28932208	28932213	28932208	28932213	gain_score	0.05							FALSE
28932216	A	0	0	0	0	2	-8	-3	-8	T	28932218	28932208	28932213	28932208	loss_score	0							FALSE
28932216	A	0	0	0	0	2	-8	-3	-8	T	28932218	28932208	28932213	28932208	gain_score	0.04							FALSE
28932217	A	0	0	0	0	2	-9	-4	-9	G	28932219	28932208	28932213	28932208	loss_score	0							FALSE
28932217	A	0	0	0	0	2	-9	-4	-9	G	28932219	28932208	28932213	28932208	gain_score	0.07							FALSE
28932218	A	0	0	0	0	-10	-5	-10	-5	G	28932208	28932213	28932208	28932213	loss_score	0							FALSE
28932218	A	0	0	0	0	-10	-5	-10	-5	G	28932208	28932213	28932208	28932213	gain_score	0							FALSE
28932219	C	0	0	0	0	3	-11	-6	-11	A	28932222	28932208	28932213	28932208	loss_score	0							FALSE
28932219	C	0	0	0	0	3	-11	-6	-11	A	28932222	28932208	28932213	28932208	gain_score	0							FALSE
28932220	C	0.03	0	0	0	-12	2	-12	2	A	28932208	28932222	28932208	28932222	loss_score	0							FALSE
28932220	C	0.03	0	0	0	-12	2	-12	2	A	28932208	28932222	28932208	28932222	gain_score	0.03							FALSE
28932221	A	0	0	0	0	27	-13	-8	46	G	28932248	28932208	28932213	28932267	loss_score	0							FALSE
28932221	A	0	0	0	0	27	-13	-8	46	G	28932248	28932208	28932213	28932267	gain_score	0.03							FALSE
28932222	A	0.04	0	0	0	-14	0	-14	-26	G	28932208	28932222	28932208	28932196	loss_score	0							FALSE
28932222	A	0.04	0	0	0	-14	0	-14	-26	G	28932208	28932222	28932208	28932196	gain_score	0.04							FALSE
28932223	C	0	0	0	0	17	-15	-27	-15	A	28932240	28932208	28932196	28932208	loss_score	0							FALSE
28932223	C	0	0	0	0	17	-15	-27	-15	A	28932240	28932208	28932196	28932208	gain_score	0							FALSE
28932224	A	0	0	0	0	24	-16	-11	-16	C	28932248	28932208	28932213	28932208	loss_score	0	TARGET					.	TRUE
28932224	A	0	0	0	0	24	-16	-11	-16	C	28932248	28932208	28932213	28932208	gain_score	0	TARGET					.	TRUE
28932225	A	0	0	0	0	-17	-12	-1	50	T	28932208	28932213	28932224	28932275	loss_score	0							FALSE
28932225	A	0	0	0	0	-17	-12	-1	50	T	28932208	28932213	28932224	28932275	gain_score	0.02							FALSE
28932226	A	0	0	0	0	22	-18	41	49	C	28932248	28932208	28932267	28932275	loss_score	0							FALSE
28932226	A	0	0	0	0	22	-18	41	49	C	28932248	28932208	28932267	28932275	gain_score	0							FALSE
28932227	A	0	0	0	0	-19	-14	50	-19	T	28932208	28932213	28932277	28932208	loss_score	0							FALSE
28932227	A	0	0	0	0	-19	-14	50	-19	T	28932208	28932213	28932277	28932208	gain_score	0.02							FALSE
28932228	A	0.01	0	0	0	-20	-50	47	-32	G	28932208	28932178	28932275	28932196	loss_score	0							FALSE
28932228	A	0.01	0	0	0	-20	-50	47	-32	G	28932208	28932178	28932275	28932196	gain_score	0.01							FALSE
28932229	A	0.02	0	0	0	-21	46	46	-21	C	28932208	28932275	28932275	28932208	loss_score	0	Ensembl	rs1481211351	dbSNP	SNP			TRUE
28932229	A	0.02	0	0	0	-21	46	46	-21	C	28932208	28932275	28932275	28932208	gain_score	0.02	Ensembl	rs1481211351	dbSNP	SNP			TRUE
28932230	A	0	0	0	0	-8	-22	2	47	C	28932222	28932208	28932232	28932277	loss_score	0							FALSE
28932230	A	0	0	0	0	-8	-22	2	47	C	28932222	28932208	28932232	28932277	gain_score	0							FALSE
28932231	A	0	0	0	0	2	-23	2	46	G	28932233	28932208	28932233	28932277	loss_score	0	Ensembl	rs537910426	dbSNP	SNP			TRUE
28932231	A	0	0	0	0	2	-23	2	46	G	28932233	28932208	28932233	28932277	gain_score	0	Ensembl	rs537910426	dbSNP	SNP			TRUE
28932232	A	0.03	0	0	0	-24	1	45	-36	G	28932208	28932233	28932277	28932196	loss_score	0							FALSE
28932232	A	0.03	0	0	0	-24	1	45	-36	G	28932208	28932233	28932277	28932196	gain_score	0.03							FALSE
28932233	A	0.03	0	0	0	-25	8	44	-48	C	28932208	28932241	28932277	28932185	loss_score	0							FALSE
28932233	A	0.03	0	0	0	-25	8	44	-48	C	28932208	28932241	28932277	28932185	gain_score	0.03							FALSE
28932234	A	0	0	0	0	-26	14	43	-26	T	28932208	28932248	28932277	28932208	loss_score	0							FALSE
28932234	A	0	0	0	0	-26	14	43	-26	T	28932208	28932248	28932277	28932208	gain_score	0.01							FALSE
28932235	A	0.01	0	0	0	-27	13	42	-27	C	28932208	28932248	28932277	28932208	loss_score	0							FALSE
28932235	A	0.01	0	0	0	-27	13	42	-27	C	28932208	28932248	28932277	28932208	gain_score	0.01							FALSE
28932236	A	0	0	0	0	-28	47	41	-28	C	28932208	28932283	28932277	28932208	loss_score	0	COSMIC_coding,COSMIC_noncoding	COSV61189796			16:28932236-28932236		TRUE
28932236	A	0	0	0	0	-28	47	41	-28	C	28932208	28932283	28932277	28932208	gain_score	0.01	COSMIC_coding,COSMIC_noncoding	COSV61189796			16:28932236-28932236		TRUE
28932237	A	0.01	0	0	0	-29	11	40	-29	T	28932208	28932248	28932277	28932208	loss_score	0							FALSE
28932237	A	0.01	0	0	0	-29	11	40	-29	T	28932208	28932248	28932277	28932208	gain_score	0.01							FALSE
28932238	A	0	0	0	0	-16	-30	-31	37	C	28932222	28932208	28932207	28932275	loss_score	0							FALSE
28932238	A	0	0	0	0	-16	-30	-31	37	C	28932222	28932208	28932207	28932275	gain_score	0							FALSE
28932239	A	0.01	0	0	0	-31	9	38	5	C	28932208	28932248	28932277	28932244	loss_score	0							FALSE
28932239	A	0.01	0	0	0	-31	9	38	5	C	28932208	28932248	28932277	28932244	gain_score	0.04							FALSE
28932240	C	0	0	0	0	8	-32	-27	37	A	28932248	28932208	28932213	28932277	loss_score	0							FALSE
28932240	C	0	0	0	0	8	-32	-27	37	A	28932248	28932208	28932213	28932277	gain_score	0							FALSE
28932241	A	0	0	0	0	-33	7	36	-33	C	28932208	28932248	28932277	28932208	loss_score	0							FALSE
28932241	A	0	0	0	0	-33	7	36	-33	C	28932208	28932248	28932277	28932208	gain_score	0.01							FALSE
28932242	A	0	0	0	0	-34	6	35	30	T	28932208	28932248	28932277	28932272	loss_score	0							FALSE
28932242	A	0	0	0	0	-34	6	35	30	T	28932208	28932248	28932277	28932272	gain_score	0.02							FALSE
28932243	A	0.02	0	0	0	-35	5	34	12	C	28932208	28932248	28932277	28932255	loss_score	0							FALSE
28932243	A	0.02	0	0	0	-35	5	34	12	C	28932208	28932248	28932277	28932255	gain_score	0.02							FALSE
28932244	A	0	0	0	0	-36	34	33	-36	C	28932208	28932278	28932277	28932208	loss_score	0							FALSE
28932244	A	0	0	0	0	-36	34	33	-36	C	28932208	28932278	28932277	28932208	gain_score	0.02							FALSE
28932245	A	0.01	0	0	0	-37	3	32	-37	C	28932208	28932248	28932277	28932208	loss_score	0							FALSE
28932245	A	0.01	0	0	0	-37	3	32	-37	C	28932208	28932248	28932277	28932208	gain_score	0.01							FALSE
28932246	C	0	0	0	0	40	-38	29	31	A	28932286	28932208	28932275	28932277	loss_score	0	Ensembl	rs916476576	dbSNP	SNP			TRUE
28932246	C	0	0	0	0	40	-38	29	31	A	28932286	28932208	28932275	28932277	gain_score	0	Ensembl	rs916476576	dbSNP	SNP			TRUE
28932247	A	0	0	0	0	39	-39	28	-39	G	28932286	28932208	28932275	28932208	loss_score	0							FALSE
28932247	A	0	0	0	0	39	-39	28	-39	G	28932286	28932208	28932275	28932208	gain_score	0							FALSE
28932248	A	0	0	0	0	0	-40	-40	27	C	28932248	28932208	28932208	28932275	loss_score	0							FALSE
28932248	A	0	0	0	0	0	-40	-40	27	C	28932248	28932208	28932208	28932275	gain_score	0.03							FALSE
28932249	A	0.01	0	0	0	-41	-1	28	-2	T	28932208	28932248	28932277	28932247	loss_score	0							FALSE
28932249	A	0.01	0	0	0	-41	-1	28	-2	T	28932208	28932248	28932277	28932247	gain_score	0.03							FALSE
28932250	A	0.01	0	0	0	-42	50	27	-2	T	28932208	28932300	28932277	28932248	loss_score	0							FALSE
28932250	A	0.01	0	0	0	-42	50	27	-2	T	28932208	28932300	28932277	28932248	gain_score	0.02							FALSE
28932251	A	0.01	0	0	0	-43	50	26	4	T	28932208	28932301	28932277	28932255	loss_score	0							FALSE
28932251	A	0.01	0	0	0	-43	50	26	4	T	28932208	28932301	28932277	28932255	gain_score	0.02							FALSE
28932252	A	0	0	0	0	2	-44	4	23	T	28932254	28932208	28932256	28932275	loss_score	0							FALSE
28932252	A	0	0	0	0	2	-44	4	23	T	28932254	28932208	28932256	28932275	gain_score	0.02							FALSE
28932253	A	0	0	0	0	48	-45	2	24	G	28932301	28932208	28932255	28932277	loss_score	0	Ensembl	rs1235334320	dbSNP	SNP			TRUE
28932253	A	0	0	0	0	48	-45	2	24	G	28932301	28932208	28932255	28932277	gain_score	0	Ensembl	rs1235334320	dbSNP	SNP			TRUE
28932254	A	0	0	0	0	-46	47	1	21	G	28932208	28932301	28932255	28932275	loss_score	0							FALSE
28932254	A	0	0	0	0	-46	47	1	21	G	28932208	28932301	28932255	28932275	gain_score	0							FALSE
28932255	C	0	0	0	0	46	-47	-47	20	A	28932301	28932208	28932208	28932275	loss_score	0							FALSE
28932255	C	0	0	0	0	46	-47	-47	20	A	28932301	28932208	28932208	28932275	gain_score	0							FALSE
28932256	A	0.01	0	0	0	-48	45	21	-1	G	28932208	28932301	28932277	28932255	loss_score	0							FALSE
28932256	A	0.01	0	0	0	-48	45	21	-1	G	28932208	28932301	28932277	28932255	gain_score	0.01							FALSE
28932257	A	0.01	0	0	0	-49	18	20	-2	T	28932208	28932275	28932277	28932255	loss_score	0							FALSE
28932257	A	0.01	0	0	0	-49	18	20	-2	T	28932208	28932275	28932277	28932255	gain_score	0.01							FALSE
28932258	A	0	0	0	0	-45	-50	-3	19	C	28932213	28932208	28932255	28932277	loss_score	0							FALSE
28932258	A	0	0	0	0	-45	-50	-3	19	C	28932213	28932208	28932255	28932277	gain_score	0							FALSE
28932259	A	0	0	0	0	-46	-2	16	8	C	28932213	28932257	28932275	28932267	loss_score	0							FALSE
28932259	A	0	0	0	0	-46	-2	16	8	C	28932213	28932257	28932275	28932267	gain_score	0.01							FALSE
28932260	A	0	0	0	0	26	-47	17	15	T	28932286	28932213	28932277	28932275	loss_score	0							FALSE
28932260	A	0	0	0	0	26	-47	17	15	T	28932286	28932213	28932277	28932275	gain_score	0							FALSE
28932261	A	0	0	0	0	40	-48	-1	16	C	28932301	28932213	28932260	28932277	loss_score	0							FALSE
28932261	A	0	0	0	0	40	-48	-1	16	C	28932301	28932213	28932260	28932277	gain_score	0							FALSE
28932262	A	0	0	0	0	13	-49	38	15	T	28932275	28932213	28932300	28932277	loss_score	0							FALSE
28932262	A	0	0	0	0	13	-49	38	15	T	28932275	28932213	28932300	28932277	gain_score	0							FALSE
28932263	A	0	0	0	0	-50	44	12	0	G	28932213	28932307	28932275	28932263	loss_score	0							FALSE
28932263	A	0	0	0	0	-50	44	12	0	G	28932213	28932307	28932275	28932263	gain_score	0							FALSE
28932264	A	0	0	0	0	22	37	-1	13	C	28932286	28932301	28932263	28932277	loss_score	0							FALSE
28932264	A	0	0	0	0	22	37	-1	13	C	28932286	28932301	28932263	28932277	gain_score	0							FALSE
28932265	A	0	0	0	0	36	18	10	2	T	28932301	28932283	28932275	28932267	loss_score	0							FALSE
28932265	A	0	0	0	0	36	18	10	2	T	28932301	28932283	28932275	28932267	gain_score	0							FALSE
28932266	A	0	0	0	0	35	11	1	11	C	28932301	28932277	28932267	28932277	loss_score	0							FALSE
28932266	A	0	0	0	0	35	11	1	11	C	28932301	28932277	28932267	28932277	gain_score	0							FALSE
28932267	A	0	0	0	0	19	42	8	5	T	28932286	28932309	28932275	28932272	loss_score	0							FALSE
28932267	A	0	0	0	0	19	42	8	5	T	28932286	28932309	28932275	28932272	gain_score	0							FALSE
28932268	C	0	0	0	0	18	33	-13	9	A	28932286	28932301	28932255	28932277	loss_score	0							FALSE
28932268	C	0	0	0	0	18	33	-13	9	A	28932286	28932301	28932255	28932277	gain_score	0							FALSE
28932269	A	0	0	0	0	32	31	6	8	T	28932301	28932300	28932275	28932277	loss_score	0							FALSE
28932269	A	0	0	0	0	32	31	6	8	T	28932301	28932300	28932275	28932277	gain_score	0.02							FALSE
28932270	C	0	0	0	0	31	30	5	-3	A	28932301	28932300	28932275	28932267	loss_score	0							FALSE
28932270	C	0	0	0	0	31	30	5	-3	A	28932301	28932300	28932275	28932267	gain_score	0							FALSE
28932271	C	0	0	0	0	39	29	13	4	A	28932310	28932300	28932284	28932275	loss_score	0							FALSE
28932271	C	0	0	0	0	39	29	13	4	A	28932310	28932300	28932284	28932275	gain_score	0							FALSE
28932272	A	0	0	0	0	29	28	3	28	C	28932301	28932300	28932275	28932300	loss_score	0	gnomAD		gnomAD Genomes				TRUE
28932272	A	0	0	0	0	29	28	3	28	C	28932301	28932300	28932275	28932300	gain_score	0	gnomAD		gnomAD Genomes				TRUE
28932273	A	0	0	0	0	28	27	2	27	C	28932301	28932300	28932275	28932300	loss_score	0							FALSE
28932273	A	0	0	0	0	28	27	2	27	C	28932301	28932300	28932275	28932300	gain_score	0							FALSE
28932274	A	0	0	0.08	0	2	9	1	26	T	28932276	28932283	28932275	28932300	loss_score	0							FALSE
28932274	A	0	0	0.08	0	2	9	1	26	T	28932276	28932283	28932275	28932300	gain_score	0.08							FALSE
28932275	A	0	0	0	0	26	47	2	0	G	28932301	28932322	28932277	28932275	loss_score	0							FALSE
28932275	A	0	0	0	0	26	47	2	0	G	28932301	28932322	28932277	28932275	gain_score	0.01							FALSE
28932276	A	0	0	0.02	0	10	-1	1	-1	G	28932286	28932275	28932277	28932275	loss_score	0							FALSE
28932276	A	0	0	0.02	0	10	-1	1	-1	G	28932286	28932275	28932277	28932275	gain_score	0.02							FALSE
28932277	A	0	0	0	0	24	9	0	-2	T	28932301	28932286	28932277	28932275	loss_score	0							FALSE
28932277	A	0	0	0	0	24	9	0	-2	T	28932301	28932286	28932277	28932275	gain_score	0.13							FALSE
28932278	A	0	0	0.12	0	23	-1	-3	-1	G	28932301	28932277	28932275	28932277	loss_score	0	Ensembl,gnomAD	rs556621561	dbSNP,gnomAD Genomes				TRUE
28932278	A	0	0	0.12	0	23	-1	-3	-1	G	28932301	28932277	28932275	28932277	gain_score	0.12	Ensembl,gnomAD	rs556621561	dbSNP,gnomAD Genomes				TRUE
28932279	A	0	0	0.3	0	22	-2	-4	-2	T	28932301	28932277	28932275	28932277	loss_score	0							FALSE
28932279	A	0	0	0.3	0	22	-2	-4	-2	T	28932301	28932277	28932275	28932277	gain_score	0.3							FALSE
28932280	A	0	0	0.03	0	-3	20	-3	-5	G	28932277	28932300	28932277	28932275	loss_score	0							FALSE
28932280	A	0	0	0.03	0	-3	20	-3	-5	G	28932277	28932300	28932277	28932275	gain_score	0.03							FALSE
28932281	C	0	0	0	0	5	20	-6	-4	A	28932286	28932301	28932275	28932277	loss_score	0							FALSE
28932281	C	0	0	0	0	5	20	-6	-4	A	28932286	28932301	28932275	28932277	gain_score	0.02							FALSE
28932282	A	0	0	0	0	19	4	18	-5	G	28932301	28932286	28932300	28932277	loss_score	0							FALSE
28932282	A	0	0	0	0	19	4	18	-5	G	28932301	28932286	28932300	28932277	gain_score	0							FALSE
28932283	A	0	0	0	0	3	0	-6	-28	G	28932286	28932283	28932277	28932255	loss_score	0							FALSE
28932283	A	0	0	0	0	3	0	-6	-28	G	28932286	28932283	28932277	28932255	gain_score	0.37							FALSE
28932284	C	0	0	0	0	17	2	-2	-7	A	28932301	28932286	28932282	28932277	loss_score	0	Ensembl	rs1375358228	dbSNP	SNP			TRUE
28932284	C	0	0	0	0	17	2	-2	-7	A	28932301	28932286	28932282	28932277	gain_score	0	Ensembl	rs1375358228	dbSNP	SNP			TRUE
28932285	A	0	0	0	0	16	1	-8	15	G	28932301	28932286	28932277	28932300	loss_score	0							FALSE
28932285	A	0	0	0	0	16	1	-8	15	G	28932301	28932286	28932277	28932300	gain_score	0							FALSE
28932286	A	0	0	0	0	-9	15	-9	14	T	28932277	28932301	28932277	28932300	loss_score	0							FALSE
28932286	A	0	0	0	0	-9	15	-9	14	T	28932277	28932301	28932277	28932300	gain_score	0							FALSE
28932287	A	0	0	0	0	14	13	-3	-10	C	28932301	28932300	28932284	28932277	loss_score	0							FALSE
28932287	A	0	0	0	0	14	13	-3	-10	C	28932301	28932300	28932284	28932277	gain_score	0							FALSE
28932288	A	0	0	0	0	13	-2	-4	-11	G	28932301	28932286	28932284	28932277	loss_score	0	Ensembl,gnomAD	rs1435069192	dbSNP,gnomAD Genomes				TRUE
28932288	A	0	0	0	0	13	-2	-4	-11	G	28932301	28932286	28932284	28932277	gain_score	0	Ensembl,gnomAD	rs1435069192	dbSNP,gnomAD Genomes				TRUE
28932289	A	0	0	0	0	35	12	11	-14	G	28932324	28932301	28932300	28932275	loss_score	0							FALSE
28932289	A	0	0	0	0	35	12	11	-14	G	28932324	28932301	28932300	28932275	gain_score	0							FALSE
28932290	A	0	0	0	0	32	11	10	-13	G	28932322	28932301	28932300	28932277	loss_score	0							FALSE
28932290	A	0	0	0	0	32	11	10	-13	G	28932322	28932301	28932300	28932277	gain_score	0							FALSE
28932291	A	0	0	0	0	33	10	9	-14	G	28932324	28932301	28932300	28932277	loss_score	0							FALSE
28932291	A	0	0	0	0	33	10	9	-14	G	28932324	28932301	28932300	28932277	gain_score	0							FALSE
28932292	A	0	0	0	0	32	9	8	-15	G	28932324	28932301	28932300	28932277	loss_score	0							FALSE
28932292	A	0	0	0	0	32	9	8	-15	G	28932324	28932301	28932300	28932277	gain_score	0							FALSE
28932293	A	0	0	0	0	29	8	7	-18	G	28932322	28932301	28932300	28932275	loss_score	0							FALSE
28932293	A	0	0	0	0	29	8	7	-18	G	28932322	28932301	28932300	28932275	gain_score	0							FALSE
28932294	A	0	0	0	0	28	7	-17	6	C	28932322	28932301	28932277	28932300	loss_score	0							FALSE
28932294	A	0	0	0	0	28	7	-17	6	C	28932322	28932301	28932277	28932300	gain_score	0							FALSE
28932295	A	0	0	0	0	2	6	-28	-18	T	28932297	28932301	28932267	28932277	loss_score	0							FALSE
28932295	A	0	0	0	0	2	6	-28	-18	T	28932297	28932301	28932267	28932277	gain_score	0							FALSE
28932296	A	0	0	0	0	50	5	-29	-19	T	28932346	28932301	28932267	28932277	loss_score	0	Ensembl	rs756682700	dbSNP	SNP			TRUE
28932296	A	0	0	0	0	50	5	-29	-19	T	28932346	28932301	28932267	28932277	gain_score	0	Ensembl	rs756682700	dbSNP	SNP			TRUE
28932297	A	0	0	0	0	2	49	-30	-22	G	28932299	28932346	28932267	28932275	loss_score	0.01	Ensembl,gnomAD	rs1415569547	dbSNP,gnomAD Genomes				TRUE
28932297	A	0	0	0	0	2	49	-30	-22	G	28932299	28932346	28932267	28932275	gain_score	0	Ensembl,gnomAD	rs1415569547	dbSNP,gnomAD Genomes				TRUE
28932298	A	0	0	0	0	3	48	2	-23	G	28932301	28932346	28932300	28932275	loss_score	0	Ensembl	rs777677017	dbSNP	SNP			TRUE
28932298	A	0	0	0	0	3	48	2	-23	G	28932301	28932346	28932300	28932275	gain_score	0	Ensembl	rs777677017	dbSNP	SNP			TRUE
28932299	C	0	0	0	0	47	2	-22	1	A	28932346	28932301	28932277	28932300	loss_score	0							FALSE
28932299	C	0	0	0	0	47	2	-22	1	A	28932346	28932301	28932277	28932300	gain_score	0							FALSE
28932300	A	0	0	0	0	46	1	-25	-23	G	28932346	28932301	28932275	28932277	loss_score	0							FALSE
28932300	A	0	0	0	0	46	1	-25	-23	G	28932346	28932301	28932275	28932277	gain_score	0							FALSE
28932301	A	0	0	0	0	45	0	-24	-1	G	28932346	28932301	28932277	28932300	loss_score	0							FALSE
28932301	A	0	0	0	0	45	0	-24	-1	G	28932346	28932301	28932277	28932300	gain_score	0							FALSE
28932302	A	0	0	0	0	44	-1	-27	-2	T	28932346	28932301	28932275	28932300	loss_score	0							FALSE
28932302	A	0	0	0	0	44	-1	-27	-2	T	28932346	28932301	28932275	28932300	gain_score	0							FALSE
28932303	A	0	0	0.02	0	-3	43	-3	-26	C	28932300	28932346	28932300	28932277	loss_score	0	Ensembl	rs753975373	dbSNP	SNP			TRUE
28932303	A	0	0	0.02	0	-3	43	-3	-26	C	28932300	28932346	28932300	28932277	gain_score	0.02	Ensembl	rs753975373	dbSNP	SNP			TRUE
28932304	A	0	0	0	0	42	-3	-4	-27	C	28932346	28932301	28932300	28932277	loss_score	0							FALSE
28932304	A	0	0	0	0	42	-3	-4	-27	C	28932346	28932301	28932300	28932277	gain_score	0							FALSE
28932305	A	0	0	0	0	41	-4	-5	-28	C	28932346	28932301	28932300	28932277	loss_score	0							FALSE
28932305	A	0	0	0	0	41	-4	-5	-28	C	28932346	28932301	28932300	28932277	gain_score	0							FALSE
28932306	A	0	0	0	0	40	-5	-6	-29	C	28932346	28932301	28932300	28932277	loss_score	0							FALSE
28932306	A	0	0	0	0	40	-5	-6	-29	C	28932346	28932301	28932300	28932277	gain_score	0							FALSE
28932307	A	0	0	0	0	39	-6	-7	-32	C	28932346	28932301	28932300	28932275	loss_score	0	Ensembl,gnomAD	rs1304775750	dbSNP,gnomAD Genomes				TRUE
28932307	A	0	0	0	0	39	-6	-7	-32	C	28932346	28932301	28932300	28932275	gain_score	0	Ensembl,gnomAD	rs1304775750	dbSNP,gnomAD Genomes				TRUE
28932308	A	0	0	0	0	38	-7	40	-31	C	28932346	28932301	28932348	28932277	loss_score	0							FALSE
28932308	A	0	0	0	0	38	-7	40	-31	C	28932346	28932301	28932348	28932277	gain_score	0							FALSE
28932309	A	0	0	0	0	37	-8	-9	-32	C	28932346	28932301	28932300	28932277	loss_score	0	Ensembl,gnomAD	rs148732534	dbSNP,gnomAD Genomes				TRUE
28932309	A	0	0	0	0	37	-8	-9	-32	C	28932346	28932301	28932300	28932277	gain_score	0	Ensembl,gnomAD	rs148732534	dbSNP,gnomAD Genomes				TRUE
28932310	C	0	0.01	0	0	-9	36	-33	49	A	28932301	28932346	28932277	28932359	loss_score	0.01	Ensembl	rs1596712344	dbSNP	SNP			TRUE
28932310	C	0	0.01	0	0	-9	36	-33	49	A	28932301	28932346	28932277	28932359	gain_score	0	Ensembl	rs1596712344	dbSNP	SNP			TRUE
28932311	A	0	0	0	0	35	-10	48	-34	C	28932346	28932301	28932359	28932277	loss_score	0							FALSE
28932311	A	0	0	0	0	35	-10	48	-34	C	28932346	28932301	28932359	28932277	gain_score	0							FALSE
28932312	A	0	0	0	0	34	-11	36	-35	C	28932346	28932301	28932348	28932277	loss_score	0							FALSE
28932312	A	0	0	0	0	34	-11	36	-35	C	28932346	28932301	28932348	28932277	gain_score	0							FALSE
28932313	A	0	0	0	0	33	-12	46	-36	C	28932346	28932301	28932359	28932277	loss_score	0	Ensembl,gnomAD	rs374119720	dbSNP,gnomAD Genomes				TRUE
28932313	A	0	0	0	0	33	-12	46	-36	C	28932346	28932301	28932359	28932277	gain_score	0	Ensembl,gnomAD	rs374119720	dbSNP,gnomAD Genomes				TRUE
28932314	C	0	0.01	0	0	-13	32	-37	45	A	28932301	28932346	28932277	28932359	loss_score	0.01							FALSE
28932314	C	0	0.01	0	0	-13	32	-37	45	A	28932301	28932346	28932277	28932359	gain_score	0							FALSE
28932315	A	0	0	0	0	31	-14	33	-38	T	28932346	28932301	28932348	28932277	loss_score	0							FALSE
28932315	A	0	0	0	0	31	-14	33	-38	T	28932346	28932301	28932348	28932277	gain_score	0							FALSE
28932316	A	0	0	0	0	30	32	-3	-39	G	28932346	28932348	28932313	28932277	loss_score	0.02							FALSE
28932316	A	0	0	0	0	30	32	-3	-39	G	28932346	28932348	28932313	28932277	gain_score	0							FALSE
28932317	A	0	0	0	0	29	31	42	-40	C	28932346	28932348	28932359	28932277	loss_score	0							FALSE
28932317	A	0	0	0	0	29	31	42	-40	C	28932346	28932348	28932359	28932277	gain_score	0							FALSE
28932318	A	0	0.01	0	0	2	28	-41	-43	C	28932320	28932346	28932277	28932275	loss_score	0.02							FALSE
28932318	A	0	0.01	0	0	2	28	-41	-43	C	28932320	28932346	28932277	28932275	gain_score	0							FALSE
28932319	A	0	0	0	0	27	29	40	-42	C	28932346	28932348	28932359	28932277	loss_score	0							FALSE
28932319	A	0	0	0	0	27	29	40	-42	C	28932346	28932348	28932359	28932277	gain_score	0							FALSE
28932320	C	0	0.05	0	0	49	26	-43	39	A	28932369	28932346	28932277	28932359	loss_score	0.09							FALSE
28932320	C	0	0.05	0	0	49	26	-43	39	A	28932369	28932346	28932277	28932359	gain_score	0							FALSE
28932321	A	0	0	0	0	25	1	-46	-21	C	28932346	28932322	28932275	28932300	loss_score	0.02							FALSE
28932321	A	0	0	0	0	25	1	-46	-21	C	28932346	28932322	28932275	28932300	gain_score	0.02							FALSE
28932322	C	0	0.03	0	0	47	24	-45	37	A	28932369	28932346	28932277	28932359	loss_score	0.03							FALSE
28932322	C	0	0.03	0	0	47	24	-45	37	A	28932369	28932346	28932277	28932359	gain_score	0							FALSE
28932323	A	0	0	0	0	23	46	36	-46	C	28932346	28932369	28932359	28932277	loss_score	0							FALSE
28932323	A	0	0	0	0	23	46	36	-46	C	28932346	28932369	28932359	28932277	gain_score	0.04							FALSE
28932324	A	0	0	0	0	24	22	35	-47	C	28932348	28932346	28932359	28932277	loss_score	0							FALSE
28932324	A	0	0	0	0	24	22	35	-47	C	28932348	28932346	28932359	28932277	gain_score	0							FALSE
28932325	A	0	0.01	0	0	2	21	-50	34	T	28932327	28932346	28932275	28932359	loss_score	0.04							FALSE
28932325	A	0	0.01	0	0	2	21	-50	34	T	28932327	28932346	28932275	28932359	gain_score	0							FALSE
28932326	A	0	0.01	0	0	22	20	-49	33	C	28932348	28932346	28932277	28932359	loss_score	0.01							FALSE
28932326	A	0	0.01	0	0	22	20	-49	33	C	28932348	28932346	28932277	28932359	gain_score	0							FALSE
28932327	A	0	0.03	0	0	25	19	-50	32	T	28932352	28932346	28932277	28932359	loss_score	0.04							FALSE
28932327	A	0	0.03	0	0	25	19	-50	32	T	28932352	28932346	28932277	28932359	gain_score	0							FALSE
28932328	A	0	0.04	0	0	41	18	18	31	C	28932369	28932346	28932346	28932359	loss_score	0.04							FALSE
28932328	A	0	0.04	0	0	41	18	18	31	C	28932369	28932346	28932346	28932359	gain_score	0							FALSE
28932329	A	0	0.06	0	0	-5	17	17	30	T	28932324	28932346	28932346	28932359	loss_score	0.06							FALSE
28932329	A	0	0.06	0	0	-5	17	17	30	T	28932324	28932346	28932346	28932359	gain_score	0							FALSE
28932330	A	0	0.03	0	0	2	16	16	29	C	28932332	28932346	28932346	28932359	loss_score	0.04							FALSE
28932330	A	0	0.03	0	0	2	16	16	29	C	28932332	28932346	28932346	28932359	gain_score	0							FALSE
28932331	A	0	0.01	0	0	-11	15	-31	28	C	28932320	28932346	28932300	28932359	loss_score	0.02							FALSE
28932331	A	0	0.01	0	0	-11	15	-31	28	C	28932320	28932346	28932300	28932359	gain_score	0							FALSE
28932332	A	0	0.02	0	0	2	14	14	37	C	28932334	28932346	28932346	28932369	loss_score	0.02							FALSE
28932332	A	0	0.02	0	0	2	14	14	37	C	28932334	28932346	28932346	28932369	gain_score	0							FALSE
28932333	A	0	0.09	0	0	36	13	13	26	T	28932369	28932346	28932346	28932359	loss_score	0.09							FALSE
28932333	A	0	0.09	0	0	36	13	13	26	T	28932369	28932346	28932346	28932359	gain_score	0							FALSE
28932334	A	0	0.06	0	0	14	12	12	25	C	28932348	28932346	28932346	28932359	loss_score	0.06							FALSE
28932334	A	0	0.06	0	0	14	12	12	25	C	28932348	28932346	28932346	28932359	gain_score	0							FALSE
28932335	A	0	0.21	0	0	34	11	11	24	T	28932369	28932346	28932346	28932359	loss_score	0.21	Ensembl	rs775942768	dbSNP	SNP			TRUE
28932335	A	0	0.21	0	0	34	11	11	24	T	28932369	28932346	28932346	28932359	gain_score	0	Ensembl	rs775942768	dbSNP	SNP			TRUE
28932336	A	0	0.08	0	0	33	10	10	23	C	28932369	28932346	28932346	28932359	loss_score	0.08							FALSE
28932336	A	0	0.08	0	0	33	10	10	23	C	28932369	28932346	28932346	28932359	gain_score	0							FALSE
28932337	A	0	0.16	0	0	32	9	9	22	T	28932369	28932346	28932346	28932359	loss_score	0.17							FALSE
28932337	A	0	0.16	0	0	32	9	9	22	T	28932369	28932346	28932346	28932359	gain_score	0							FALSE
28932338	A	0	0.06	0	0	31	8	8	21	C	28932369	28932346	28932346	28932359	loss_score	0.09							FALSE
28932338	A	0	0.06	0	0	31	8	8	21	C	28932369	28932346	28932346	28932359	gain_score	0							FALSE
28932339	A	0	0.19	0	0	30	7	7	20	T	28932369	28932346	28932346	28932359	loss_score	0.2							FALSE
28932339	A	0	0.19	0	0	30	7	7	20	T	28932369	28932346	28932346	28932359	gain_score	0							FALSE
28932340	A	0	0.14	0	0	29	6	6	19	C	28932369	28932346	28932346	28932359	loss_score	0.17							FALSE
28932340	A	0	0.14	0	0	29	6	6	19	C	28932369	28932346	28932346	28932359	gain_score	0							FALSE
28932341	A	0	0.04	0	0	28	5	5	18	C	28932369	28932346	28932346	28932359	loss_score	0.07							FALSE
28932341	A	0	0.04	0	0	28	5	5	18	C	28932369	28932346	28932346	28932359	gain_score	0							FALSE
28932342	C	0.01	0.09	0	0	6	4	-42	17	A	28932348	28932346	28932300	28932359	loss_score	0.09							FALSE
28932342	C	0.01	0.09	0	0	6	4	-42	17	A	28932348	28932346	28932300	28932359	gain_score	0.01							FALSE
28932343	A	0	0.43	0	0	5	3	-43	16	C	28932348	28932346	28932300	28932359	loss_score	0.95							FALSE
28932343	A	0	0.43	0	0	5	3	-43	16	C	28932348	28932346	28932300	28932359	gain_score	0.51							FALSE
28932344	C	0.1	0.95	0	0	4	2	-44	2	A	28932348	28932346	28932300	28932346	loss_score	0.95							FALSE
28932344	C	0.1	0.95	0	0	4	2	-44	2	A	28932348	28932346	28932300	28932346	gain_score	0.1							FALSE
28932345	A	0.56	0.95	0	0	3	1	3	1	G	28932348	28932346	28932348	28932346	loss_score	0.95							FALSE
28932345	A	0.56	0.95	0	0	3	1	3	1	G	28932348	28932346	28932348	28932346	gain_score	0.94							FALSE
28932346	C	0	0.01	0	0	3	0	0	2	A	28932349	28932346	28932346	28932348	loss_score	0.02							FALSE
28932346	C	0	0.01	0	0	3	0	0	2	A	28932349	28932346	28932346	28932348	gain_score	0							FALSE
28932347	A	0.54	0	0	0	2	1	2	-1	G	28932349	28932348	28932349	28932346	loss_score	0	Ensembl,gnomAD,COSMIC_coding,COSMIC_noncoding	rs769495907,COSV105198884					TRUE
28932347	A	0.54	0	0	0	2	1	2	-1	G	28932349	28932348	28932349	28932346	gain_score	0.54	Ensembl,gnomAD,COSMIC_coding,COSMIC_noncoding	rs769495907,COSV105198884					TRUE
28932348	A	0	0	0	0	2	-2	-2	-1	G	28932350	28932346	28932346	28932347	loss_score	0.02	COSMIC_coding,COSMIC_noncoding	COSV105198891			16:28932348-28932348		TRUE
28932348	A	0	0	0	0	2	-2	-2	-1	G	28932350	28932346	28932346	28932347	gain_score	0	COSMIC_coding,COSMIC_noncoding	COSV105198891			16:28932348-28932348		TRUE
28932349	A	0	0	0	0	-3	1	3	-49	G	28932346	28932350	28932352	28932300	loss_score	0.05	COSMIC_coding,COSMIC_noncoding	COSV61189254			16:28932349-28932349		TRUE
28932349	A	0	0	0	0	-3	1	3	-49	G	28932346	28932350	28932352	28932300	gain_score	0.05	COSMIC_coding,COSMIC_noncoding	COSV61189254			16:28932349-28932349		TRUE
28932350	C	0	0	0	0	19	-4	-2	1	A	28932369	28932346	28932348	28932351	loss_score	0.05							FALSE
28932350	C	0	0	0	0	19	-4	-2	1	A	28932369	28932346	28932348	28932351	gain_score	0							FALSE
28932351	A	0	0.01	0	0	18	-5	18	0	G	28932369	28932346	28932369	28932351	loss_score	0.03	Ensembl,gnomAD	rs151258764	dbSNP,gnomAD Genomes				TRUE
28932351	A	0	0.01	0	0	18	-5	18	0	G	28932369	28932346	28932369	28932351	gain_score	0	Ensembl,gnomAD	rs151258764	dbSNP,gnomAD Genomes				TRUE
28932352	C	0	0.02	0	0	-4	-6	-6	-1	A	28932348	28932346	28932346	28932351	loss_score	0.04							FALSE
28932352	C	0	0.02	0	0	-4	-6	-6	-1	A	28932348	28932346	28932346	28932351	gain_score	0							FALSE
28932353	A	0	0	0	0	-7	16	6	-2	T	28932346	28932369	28932359	28932351	loss_score	0							FALSE
28932353	A	0	0	0	0	-7	16	6	-2	T	28932346	28932369	28932359	28932351	gain_score	0							FALSE
28932354	C	0	0	0	0	-8	15	13	-3	A	28932346	28932369	28932367	28932351	loss_score	0							FALSE
28932354	C	0	0	0	0	-8	15	13	-3	A	28932346	28932369	28932367	28932351	gain_score	0							FALSE
28932355	C	0	0	0	0	-9	-7	50	1	A	28932346	28932348	28932405	28932356	loss_score	0.04							FALSE
28932355	C	0	0	0	0	-9	-7	50	1	A	28932346	28932348	28932405	28932356	gain_score	0							FALSE
28932356	A	0	0.02	0	0	2	-10	2	3	C	28932358	28932346	28932358	28932359	loss_score	0.06							FALSE
28932356	A	0	0.02	0	0	2	-10	2	3	C	28932358	28932346	28932358	28932359	gain_score	0							FALSE
28932357	A	0	0.02	0	0	48	-11	2	48	G	28932405	28932346	28932359	28932405	loss_score	0.04	Ensembl	rs1177666606	dbSNP	SNP			TRUE
28932357	A	0	0.02	0	0	48	-11	2	48	G	28932405	28932346	28932359	28932405	gain_score	0	Ensembl	rs1177666606	dbSNP	SNP			TRUE
28932358	A	0	0	0	0	-12	-38	1	-12	C	28932346	28932320	28932359	28932346	loss_score	0							FALSE
28932358	A	0	0	0	0	-12	-38	1	-12	C	28932346	28932320	28932359	28932346	gain_score	0							FALSE
28932359	A	0	0	0	0	-11	-13	2	-13	T	28932348	28932346	28932361	28932346	loss_score	0							FALSE
28932359	A	0	0	0	0	-11	-13	2	-13	T	28932348	28932346	28932361	28932346	gain_score	0							FALSE
28932360	A	0	0.01	0	0	-12	-14	-3	-1	G	28932348	28932346	28932357	28932359	loss_score	0.02	Ensembl,gnomAD	rs1417395113	dbSNP,gnomAD Genomes				TRUE
28932360	A	0	0.01	0	0	-12	-14	-3	-1	G	28932348	28932346	28932357	28932359	gain_score	0	Ensembl,gnomAD	rs1417395113	dbSNP,gnomAD Genomes				TRUE
28932361	A	0	0	0	0	-13	8	-5	-2	T	28932348	28932369	28932356	28932359	loss_score	0.05							FALSE
28932361	A	0	0	0	0	-13	8	-5	-2	T	28932348	28932369	28932356	28932359	gain_score	0							FALSE
28932362	A	0	0.01	0	0	-14	-16	-3	50	G	28932348	28932346	28932359	28932412	loss_score	0.02	Ensembl,gnomAD	rs1178392991	dbSNP,gnomAD Genomes				TRUE
28932362	A	0	0.01	0	0	-14	-16	-3	50	G	28932348	28932346	28932359	28932412	gain_score	0	Ensembl,gnomAD	rs1178392991	dbSNP,gnomAD Genomes				TRUE
28932363	A	0	0	0	0	-17	6	-4	-17	C	28932346	28932369	28932359	28932346	loss_score	0.02							FALSE
28932363	A	0	0	0	0	-17	6	-4	-17	C	28932346	28932369	28932359	28932346	gain_score	0							FALSE
28932364	A	0	0	0	0	2	-18	2	-5	T	28932366	28932346	28932366	28932359	loss_score	0.01							FALSE
28932364	A	0	0	0	0	2	-18	2	-5	T	28932366	28932346	28932366	28932359	gain_score	0							FALSE
28932365	A	0	0.01	0	0	-13	-19	-6	47	G	28932352	28932346	28932359	28932412	loss_score	0.02	Ensembl	rs934151410	dbSNP	SNP			TRUE
28932365	A	0	0.01	0	0	-13	-19	-6	47	G	28932352	28932346	28932359	28932412	gain_score	0	Ensembl	rs934151410	dbSNP	SNP			TRUE
28932366	A	0	0	0	0	-20	3	46	-20	C	28932346	28932369	28932412	28932346	loss_score	0.13							FALSE
28932366	A	0	0	0	0	-20	3	46	-20	C	28932346	28932369	28932412	28932346	gain_score	0							FALSE
28932367	C	0	0.01	0	0	11	-21	45	2	A	28932378	28932346	28932412	28932369	loss_score	0.01							FALSE
28932367	C	0	0.01	0	0	11	-21	45	2	A	28932378	28932346	28932412	28932369	gain_score	0							FALSE
28932368	A	0	0.02	0	0	10	-22	-22	44	G	28932378	28932346	28932346	28932412	loss_score	0.03							FALSE
28932368	A	0	0.02	0	0	10	-22	-22	44	G	28932378	28932346	28932346	28932412	gain_score	0							FALSE
28932369	A	0	0	0	0	-23	9	43	-2	T	28932346	28932378	28932412	28932367	loss_score	0.04							FALSE
28932369	A	0	0	0	0	-23	9	43	-2	T	28932346	28932378	28932412	28932367	gain_score	0							FALSE
28932370	A	0	0	0	0	-24	-48	42	-24	G	28932346	28932322	28932412	28932346	loss_score	0.01	COSMIC_coding,COSMIC_noncoding	COSV61188454			16:28932370-28932370		TRUE
28932370	A	0	0	0	0	-24	-48	42	-24	G	28932346	28932322	28932412	28932346	gain_score	0	COSMIC_coding,COSMIC_noncoding	COSV61188454			16:28932370-28932370		TRUE
28932371	A	0	0.03	0	0	-2	-25	-4	41	C	28932369	28932346	28932367	28932412	loss_score	0.03							FALSE
28932371	A	0	0.03	0	0	-2	-25	-4	41	C	28932369	28932346	28932367	28932412	gain_score	0							FALSE
28932372	A	0	0	0	0	-26	16	40	-26	C	28932346	28932388	28932412	28932346	loss_score	0	COSMIC_coding,COSMIC_noncoding	COSV100218314			16:28932372-28932372		TRUE
28932372	A	0	0	0	0	-26	16	40	-26	C	28932346	28932388	28932412	28932346	gain_score	0	COSMIC_coding,COSMIC_noncoding	COSV100218314			16:28932372-28932372		TRUE
28932373	A	0	0.01	0	0	29	-27	-27	39	T	28932402	28932346	28932346	28932412	loss_score	0.03							FALSE
28932373	A	0	0.01	0	0	29	-27	-27	39	T	28932402	28932346	28932346	28932412	gain_score	0							FALSE
28932374	A	0	0.02	0	0	31	-28	-28	38	C	28932405	28932346	28932346	28932412	loss_score	0.05							FALSE
28932374	A	0	0.02	0	0	31	-28	-28	38	C	28932405	28932346	28932346	28932412	gain_score	0							FALSE
28932375	C	0	0.01	0	0	-6	-29	46	37	A	28932369	28932346	28932421	28932412	loss_score	0.12							FALSE
28932375	C	0	0.01	0	0	-6	-29	46	37	A	28932369	28932346	28932421	28932412	gain_score	0							FALSE
28932376	C	0	0	0	0	12	-28	-9	36	A	28932388	28932348	28932367	28932412	loss_score	0.05							FALSE
28932376	C	0	0	0	0	12	-28	-9	36	A	28932388	28932348	28932367	28932412	gain_score	0							FALSE
28932377	A	0	0.01	0	0	2	-31	-31	35	G	28932379	28932346	28932346	28932412	loss_score	0.01							FALSE
28932377	A	0	0.01	0	0	2	-31	-31	35	G	28932379	28932346	28932346	28932412	gain_score	0							FALSE
28932378	A	0	0	0	0	-32	27	34	-32	G	28932346	28932405	28932412	28932346	loss_score	0	Ensembl	rs1372743235	dbSNP	SNP			TRUE
28932378	A	0	0	0	0	-32	27	34	-32	G	28932346	28932405	28932412	28932346	gain_score	0	Ensembl	rs1372743235	dbSNP	SNP			TRUE
28932379	A	0	0	0	0	-33	26	33	-33	G	28932346	28932405	28932412	28932346	loss_score	0							FALSE
28932379	A	0	0	0	0	-33	26	33	-33	G	28932346	28932405	28932412	28932346	gain_score	0.12							FALSE
28932380	A	0	0	0	0	8	-34	-3	32	G	28932388	28932346	28932377	28932412	loss_score	0.03							FALSE
28932380	A	0	0	0	0	8	-34	-3	32	G	28932388	28932346	28932377	28932412	gain_score	0.03							FALSE
28932381	C	0	0.04	0	0	24	-35	-35	31	A	28932405	28932346	28932346	28932412	loss_score	0.04							FALSE
28932381	C	0	0.04	0	0	24	-35	-35	31	A	28932405	28932346	28932346	28932412	gain_score	0							FALSE
28932382	A	0	0.01	0	0	-34	-36	-23	35	C	28932348	28932346	28932359	28932417	loss_score	0.03							FALSE
28932382	A	0	0.01	0	0	-34	-36	-23	35	C	28932348	28932346	28932359	28932417	gain_score	0							FALSE
28932383	A	0	0	0	0	-37	22	29	-37	C	28932346	28932405	28932412	28932346	loss_score	0							FALSE
28932383	A	0	0	0	0	-37	22	29	-37	C	28932346	28932405	28932412	28932346	gain_score	0							FALSE
28932384	A	0	0	0	0	-38	21	28	-38	T	28932346	28932405	28932412	28932346	loss_score	0							FALSE
28932384	A	0	0	0	0	-38	21	28	-38	T	28932346	28932405	28932412	28932346	gain_score	0							FALSE
28932385	A	0	0.05	0	0	20	-39	36	27	C	28932405	28932346	28932421	28932412	loss_score	0.07							FALSE
28932385	A	0	0.05	0	0	20	-39	36	27	C	28932405	28932346	28932421	28932412	gain_score	0							FALSE
28932386	C	0	0	0	0	-40	2	26	-40	A	28932346	28932388	28932412	28932346	loss_score	0							FALSE
28932386	C	0	0	0	0	-40	2	26	-40	A	28932346	28932388	28932412	28932346	gain_score	0							FALSE
28932387	A	0	0.02	0	0	15	-41	-41	25	G	28932402	28932346	28932346	28932412	loss_score	0.04	gnomAD		gnomAD Genomes				TRUE
28932387	A	0	0.02	0	0	15	-41	-41	25	G	28932402	28932346	28932346	28932412	gain_score	0	gnomAD		gnomAD Genomes				TRUE
28932388	C	0	0.03	0	0	17	-42	-42	24	A	28932405	28932346	28932346	28932412	loss_score	0.06							FALSE
28932388	C	0	0.03	0	0	17	-42	-42	24	A	28932405	28932346	28932346	28932412	gain_score	0.08							FALSE
28932389	A	0	0	0	0	-43	16	23	-2	T	28932346	28932405	28932412	28932387	loss_score	0.03							FALSE
28932389	A	0	0	0	0	-43	16	23	-2	T	28932346	28932405	28932412	28932387	gain_score	0							FALSE
28932390	A	0	0.05	0	0	15	-44	-44	22	G	28932405	28932346	28932346	28932412	loss_score	0.05							FALSE
28932390	A	0	0.05	0	0	15	-44	-44	22	G	28932405	28932346	28932346	28932412	gain_score	0							FALSE
28932391	A	0	0	0	0	-45	21	21	-45	G	28932346	28932412	28932412	28932346	loss_score	0.02							FALSE
28932391	A	0	0	0	0	-45	21	21	-45	G	28932346	28932412	28932412	28932346	gain_score	0							FALSE
28932392	A	0	0	0	0	-46	13	20	-46	C	28932346	28932405	28932412	28932346	loss_score	0.01							FALSE
28932392	A	0	0	0	0	-46	13	20	-46	C	28932346	28932405	28932412	28932346	gain_score	0							FALSE
28932393	A	0	0	0	0	-47	12	19	-47	C	28932346	28932405	28932412	28932346	loss_score	0							FALSE
28932393	A	0	0	0	0	-47	12	19	-47	C	28932346	28932405	28932412	28932346	gain_score	0							FALSE
28932394	A	0	0	0	0	-48	11	18	27	C	28932346	28932405	28932412	28932421	loss_score	0							FALSE
28932394	A	0	0	0	0	-48	11	18	27	C	28932346	28932405	28932412	28932421	gain_score	0							FALSE
28932395	A	0	0	0	0	-49	10	17	-49	C	28932346	28932405	28932412	28932346	loss_score	0							FALSE
28932395	A	0	0	0	0	-49	10	17	-49	C	28932346	28932405	28932412	28932346	gain_score	0							FALSE
28932396	C	0	0.02	0	0	9	-50	16	-1	A	28932405	28932346	28932412	28932395	loss_score	0.02							FALSE
28932396	C	0	0.02	0	0	9	-50	16	-1	A	28932405	28932346	28932412	28932395	gain_score	0							FALSE
28932397	A	0	0	0	0	-28	8	15	24	C	28932369	28932405	28932412	28932421	loss_score	0	Ensembl,gnomAD	rs375965055	dbSNP,gnomAD Genomes				TRUE
28932397	A	0	0	0	0	-28	8	15	24	C	28932369	28932405	28932412	28932421	gain_score	0	Ensembl,gnomAD	rs375965055	dbSNP,gnomAD Genomes				TRUE
28932398	A	0	0	0	0	4	-50	14	23	T	28932402	28932348	28932412	28932421	loss_score	0							FALSE
28932398	A	0	0	0	0	4	-50	14	23	T	28932402	28932348	28932412	28932421	gain_score	0							FALSE
28932399	A	0	0	0	0	-30	3	-3	13	C	28932369	28932402	28932396	28932412	loss_score	0							FALSE
28932399	A	0	0	0	0	-30	3	-3	13	C	28932369	28932402	28932396	28932412	gain_score	0							FALSE
28932400	C	0	0	0	0	5	2	12	2	A	28932405	28932402	28932412	28932402	loss_score	0							FALSE
28932400	C	0	0	0	0	5	2	12	2	A	28932405	28932402	28932412	28932402	gain_score	0							FALSE
28932401	A	0	0	0	0	4	1	11	1	G	28932405	28932402	28932412	28932402	loss_score	0							FALSE
28932401	A	0	0	0	0	4	1	11	1	G	28932405	28932402	28932412	28932402	gain_score	0							FALSE
28932402	A	0	0	0	0	-33	3	15	10	C	28932369	28932405	28932417	28932412	loss_score	0							FALSE
28932402	A	0	0	0	0	-33	3	15	10	C	28932369	28932405	28932417	28932412	gain_score	0							FALSE
28932403	C	0	0	0	0	-1	49	49	9	A	28932402	28932452	28932452	28932412	loss_score	0							FALSE
28932403	C	0	0	0	0	-1	49	49	9	A	28932402	28932452	28932452	28932412	gain_score	0							FALSE
28932404	A	0	0	0	0	19	48	8	17	G	28932423	28932452	28932412	28932421	loss_score	0	Ensembl,ClinVar,gnomAD	rs140445039					TRUE
28932404	A	0	0	0	0	19	48	8	17	G	28932423	28932452	28932412	28932421	gain_score	0	Ensembl,ClinVar,gnomAD	rs140445039					TRUE
28932405	A	0	0	0	0	47	18	0	7	C	28932452	28932423	28932405	28932412	loss_score	0							FALSE
28932405	A	0	0	0	0	47	18	0	7	C	28932452	28932423	28932405	28932412	gain_score	0.76							FALSE
28932406	A	0	0	0	0	2	46	6	26	T	28932408	28932452	28932412	28932432	loss_score	0							FALSE
28932406	A	0	0	0	0	2	46	6	26	T	28932408	28932452	28932412	28932432	gain_score	0							FALSE
28932407	A	0	0	0	0	45	-38	5	14	G	28932452	28932369	28932412	28932421	loss_score	0	COSMIC_coding,COSMIC_noncoding	COSV61187718			16:28932407-28932407		TRUE
28932407	A	0	0	0	0	45	-38	5	14	G	28932452	28932369	28932412	28932421	gain_score	0	COSMIC_coding,COSMIC_noncoding	COSV61187718			16:28932407-28932407		TRUE
28932408	C	0	0	0	0	44	-39	13	4	A	28932452	28932369	28932421	28932412	loss_score	0							FALSE
28932408	C	0	0	0	0	44	-39	13	4	A	28932452	28932369	28932421	28932412	gain_score	0							FALSE
28932409	A	0	0	0	0	-40	-4	3	8	C	28932369	28932405	28932412	28932417	loss_score	0							FALSE
28932409	A	0	0	0	0	-40	-4	3	8	C	28932369	28932405	28932412	28932417	gain_score	0							FALSE
28932410	A	0	0	0	0	42	-41	2	11	C	28932452	28932369	28932412	28932421	loss_score	0							FALSE
28932410	A	0	0	0	0	42	-41	2	11	C	28932452	28932369	28932412	28932421	gain_score	0							FALSE
28932411	A	0	0	0.37	0	41	12	1	6	T	28932452	28932423	28932412	28932417	loss_score	0							FALSE
28932411	A	0	0	0.37	0	41	12	1	6	T	28932452	28932423	28932412	28932417	gain_score	0.37							FALSE
28932412	A	0	0	0	0	2	40	9	0	G	28932414	28932452	28932421	28932412	loss_score	0							FALSE
28932412	A	0	0	0	0	2	40	9	0	G	28932414	28932452	28932421	28932412	gain_score	0							FALSE
28932413	A	0	0	0	0	-44	39	8	-1	G	28932369	28932452	28932421	28932412	loss_score	0							FALSE
28932413	A	0	0	0	0	-44	39	8	-1	G	28932369	28932452	28932421	28932412	gain_score	0							FALSE
28932414	A	0	0	0	0	-45	38	7	-2	T	28932369	28932452	28932421	28932412	loss_score	0							FALSE
28932414	A	0	0	0	0	-45	38	7	-2	T	28932369	28932452	28932421	28932412	gain_score	0							FALSE
28932415	A	0	0	0.31	0	37	8	-3	6	C	28932452	28932423	28932412	28932421	loss_score	0							FALSE
28932415	A	0	0	0.31	0	37	8	-3	6	C	28932452	28932423	28932412	28932421	gain_score	0.31							FALSE
28932416	A	0	0	0	0	36	-47	-4	-2	T	28932452	28932369	28932412	28932414	loss_score	0							FALSE
28932416	A	0	0	0	0	36	-47	-4	-2	T	28932452	28932369	28932412	28932414	gain_score	0							FALSE
28932417	A	0	0	0	0	35	-48	-3	-5	C	28932452	28932369	28932414	28932412	loss_score	0							FALSE
28932417	A	0	0	0	0	35	-48	-3	-5	C	28932452	28932369	28932414	28932412	gain_score	0.01							FALSE
28932418	A	0	0	0	0	34	48	34	-6	G	28932452	28932466	28932452	28932412	loss_score	0	Ensembl	rs150438147	dbSNP	SNP			TRUE
28932418	A	0	0	0	0	34	48	34	-6	G	28932452	28932466	28932452	28932412	gain_score	0	Ensembl	rs150438147	dbSNP	SNP			TRUE
28932419	A	0	0	0	0	2	33	-7	-2	G	28932421	28932452	28932412	28932417	loss_score	0							FALSE
28932419	A	0	0	0	0	2	33	-7	-2	G	28932421	28932452	28932412	28932417	gain_score	0.94							FALSE
28932420	A	0	0	0	0	3	32	-8	-3	G	28932423	28932452	28932412	28932417	loss_score	0							FALSE
28932420	A	0	0	0	0	3	32	-8	-3	G	28932423	28932452	28932412	28932417	gain_score	0.3							FALSE
28932421	C	0	0	0	0	31	2	-9	0	A	28932452	28932423	28932412	28932421	loss_score	0							FALSE
28932421	C	0	0	0	0	31	2	-9	0	A	28932452	28932423	28932412	28932421	gain_score	0.01							FALSE
28932422	A	0	0	0	0	30	1	-10	-1	G	28932452	28932423	28932412	28932421	loss_score	0							FALSE
28932422	A	0	0	0	0	30	1	-10	-1	G	28932452	28932423	28932412	28932421	gain_score	0							FALSE
28932423	A	0	0	0	0	-21	29	29	-11	T	28932402	28932452	28932452	28932412	loss_score	0							FALSE
28932423	A	0	0	0	0	-21	29	29	-11	T	28932402	28932452	28932452	28932412	gain_score	0							FALSE
28932424	A	0	0	0.03	0	28	42	-3	-12	C	28932452	28932466	28932421	28932412	loss_score	0							FALSE
28932424	A	0	0	0.03	0	28	42	-3	-12	C	28932452	28932466	28932421	28932412	gain_score	0.03							FALSE
[truncated: 13,836 more rows]

## Sheet: Fig. S6d
mutation effect in our data	coordinate (hg38)	REF	ALT	corresponding minigene mutation	region in CD19 transcript	source	variant ID	mutation type	consequence	sample details	reported frequency
[truncated: 33 more rows]

[truncated: 8 more sheets: Fig. S6e, Fig. S6f, Fig. S7b-B-ALL, Fig. S7b-Normal_B-cells, Fig. 6b-NALM_cells, Fig. S8a, Fig. S8b, Fig. S9c]
